# Supplementary material for: An In Vitro System Mimics the Intestinal Microbiota of Striped Beakfish (Oplegnathus fasciatus) and Inhibits Vibrio alginolyticus by Limosilactobacillus reuteri-Derived Extracellular Vesicles
Source: Animals (Basel). 2024 Jun 14;14(12):1792. doi: 10.3390/ani14121792 (PMC11200397; doi:10.3390/ani14121792)
Supplement: Supplementary file 1 [file animals-14-01792-s001.zip]

Archive with 5 entries (5 files):
- Data_availability_Table_S1._LysR.csv
- Data_availability_Table_S2._Pirin.csv
- Data_availability_Table_S3._OMP.csv
- Data_availability_Table_S4._CatB.csv
- Data_availability_Table_S5._aspartate-semialdehyde_dehydrogenase-_.csv
