# Supplementary material for: An In Vitro System Mimics the Intestinal Microbiota of Striped Beakfish (Oplegnathus fasciatus) and Inhibits Vibrio alginolyticus by Limosilactobacillus reuteri-Derived Extracellular Vesicles
Source: Animals (Basel). 2024 Jun 14;14(12):1792. doi: 10.3390/ani14121792 (PMC11200397; doi:10.3390/ani14121792)
Supplement: Supplementary file 1 [file animals-14-01792-s001.zip › Data_availability_Table_S1._LysR.csv]

id1	id2	start1	end1	start2	end2	E	E_hybrid	seq2	subseqDB	hybridDB	bpList
NAL94_RS00020	A00920_76_HCYVTDRXX_1_2218_8865_13150	291	322	3	32	-20.8	-32.17	CCGGUGGUAUAUUAGCUGGUGGAGUUGGAGCUAUU	291AGCUCUUACGACUCUGCCACUGCGAAACCACU&3GGUGGUAUAUUAGCUGGUGGAGUUGGAGCU	291|||||...||||||||||||||....||||||&3||||||....|||.||||||||||||||||	(291,32):(292,31):(293,30):(294,29):(295,28):(299,27):(300,26):(301,25):(302,24):(303,23):(304,22):(305,21):(306,20):(307,19):(308,18):(309,17):(310,15):(311,14):(312,13):(317,8):(318,7):(319,6):(320,5):(321,4):(322,3)
NAL94_RS00020	A00920_76_HCYVTDRXX_1_2218_19967_36699	862	882	2	19	-20.32	-27	AGUUCCCACCACUGCCAUCCCGAU	862GAUGGCAGUGAAAAUGGGAAU&2GUUCCCACCACUGCCAUC	862||||||||||....|||||||&2|||||||.||||||||||	(862,19):(863,18):(864,17):(865,16):(866,15):(867,14):(868,13):(869,12):(870,11):(871,10):(876,8):(877,7):(878,6):(879,5):(880,4):(881,3):(882,2)
NAL94_RS00020	A00920_76_HCYVTDRXX_1_2219_20157_5149	862	882	2	19	-20.32	-27	AGUUCCCACCACUGCCAUCCCGAU	862GAUGGCAGUGAAAAUGGGAAU&2GUUCCCACCACUGCCAUC	862||||||||||....|||||||&2|||||||.||||||||||	(862,19):(863,18):(864,17):(865,16):(866,15):(867,14):(868,13):(869,12):(870,11):(871,10):(876,8):(877,7):(878,6):(879,5):(880,4):(881,3):(882,2)
NAL94_RS00020	A00920_76_HCYVTDRXX_1_2275_8838_17863	862	882	2	19	-20.32	-27	AGUUCCCACCACUGCCAUCCCGAU	862GAUGGCAGUGAAAAUGGGAAU&2GUUCCCACCACUGCCAUC	862||||||||||....|||||||&2|||||||.||||||||||	(862,19):(863,18):(864,17):(865,16):(866,15):(867,14):(868,13):(869,12):(870,11):(871,10):(876,8):(877,7):(878,6):(879,5):(880,4):(881,3):(882,2)
NAL94_RS00020	A00920_76_HCYVTDRXX_1_2277_5159_3662	862	882	2	19	-20.32	-27	AGUUCCCACCACUGCCAUCCCGAU	862GAUGGCAGUGAAAAUGGGAAU&2GUUCCCACCACUGCCAUC	862||||||||||....|||||||&2|||||||.||||||||||	(862,19):(863,18):(864,17):(865,16):(866,15):(867,14):(868,13):(869,12):(870,11):(871,10):(876,8):(877,7):(878,6):(879,5):(880,4):(881,3):(882,2)
NAL94_RS00020	A00920_76_HCYVTDRXX_1_2277_4399_6010	862	882	2	19	-20.32	-27	AGUUCCCACCACUGCCAUCCCGAU	862GAUGGCAGUGAAAAUGGGAAU&2GUUCCCACCACUGCCAUC	862||||||||||....|||||||&2|||||||.||||||||||	(862,19):(863,18):(864,17):(865,16):(866,15):(867,14):(868,13):(869,12):(870,11):(871,10):(876,8):(877,7):(878,6):(879,5):(880,4):(881,3):(882,2)
NAL94_RS00020	A00920_76_HCYVTDRXX_1_2277_13503_23062	828	838	1	11	-20.92	-24.62	GGUGGCGGCGUUCUCAGU	828GCGCCGCCGCC&1GGUGGCGGCGU	828|||||||||||&1|||||||||||	(828,11):(829,10):(830,9):(831,8):(832,7):(833,6):(834,5):(835,4):(836,3):(837,2):(838,1)
NAL94_RS00020	A00920_76_HCYVTDRXX_1_2278_18936_1031	839	868	1	29	-20.69	-31.04	UGUCAUCUACAGAGUGUGAACUUGCAUCGUUA	839CGAGACAAGUUACGCUCUUCAUAGAUGGCA&1UGUCAUCUACAGAGUGUGAACUUGCAUCG	839|||..|||||||||||||...|||||||||&1|||||||||.|||||||||.||||..|||	(839,29):(840,28):(841,27):(844,24):(845,23):(846,22):(847,21):(848,19):(849,18):(850,17):(851,16):(852,15):(853,14):(854,13):(855,12):(856,11):(860,9):(861,8):(862,7):(863,6):(864,5):(865,4):(866,3):(867,2):(868,1)
NAL94_RS00020	A00920_76_HCYVTDRXX_1_2110_8124_5165	289	327	1	33	-22.33	-35.16	CACGUAGAGGUUGCGCGGGUGGAUGAAGGCUUGCCG	289CAAGCUCUUACGACUCUGCCACUGCGAAACCACUACGUG&1CACGUAGAGGUUGCGCGGGUGGAUGAAGGCUUG	289|||||.|||.||..||||||.|.|||.||||.|||||||&1|||||||.||||.||||||||||||||||||||	(289,33):(290,32):(291,31):(292,30):(293,29):(295,28):(296,27):(297,26):(299,25):(300,24):(303,23):(304,22):(305,21):(306,20):(307,19):(308,18):(310,17):(312,16):(313,15):(314,14):(316,12):(317,11):(318,10):(319,9):(321,7):(322,6):(323,5):(324,4):(325,3):(326,2):(327,1)
NAL94_RS00020	A00920_76_HCYVTDRXX_1_2110_8359_5134	289	327	1	33	-22.33	-35.16	CACGUAGAGGUUGCGCGGGUGGAUGAAGGCUUGCCG	289CAAGCUCUUACGACUCUGCCACUGCGAAACCACUACGUG&1CACGUAGAGGUUGCGCGGGUGGAUGAAGGCUUG	289|||||.|||.||..||||||.|.|||.||||.|||||||&1|||||||.||||.||||||||||||||||||||	(289,33):(290,32):(291,31):(292,30):(293,29):(295,28):(296,27):(297,26):(299,25):(300,24):(303,23):(304,22):(305,21):(306,20):(307,19):(308,18):(310,17):(312,16):(313,15):(314,14):(316,12):(317,11):(318,10):(319,9):(321,7):(322,6):(323,5):(324,4):(325,3):(326,2):(327,1)
NAL94_RS00020	A00920_76_HCYVTDRXX_1_2110_25464_10300	684	699	5	21	-20.99	-26.29	CAUCGCUCUUCUUAGCUUCAGCA	684CUGAAGCUAGAAGAGC&5GCUCUUCUUAGCUUCAG	684||||||||||||||||&5|||||||.|||||||||	(684,21):(685,20):(686,19):(687,18):(688,17):(689,16):(690,15):(691,14):(692,13):(693,11):(694,10):(695,9):(696,8):(697,7):(698,6):(699,5)
NAL94_RS00020	A00920_76_HCYVTDRXX_1_2110_28456_10254	839	868	1	29	-20.69	-31.04	UGUCAUCUACAGAGUGUGAACUUGCAUCGUUA	839CGAGACAAGUUACGCUCUUCAUAGAUGGCA&1UGUCAUCUACAGAGUGUGAACUUGCAUCG	839|||..|||||||||||||...|||||||||&1|||||||||.|||||||||.||||..|||	(839,29):(840,28):(841,27):(844,24):(845,23):(846,22):(847,21):(848,19):(849,18):(850,17):(851,16):(852,15):(853,14):(854,13):(855,12):(856,11):(860,9):(861,8):(862,7):(863,6):(864,5):(865,4):(866,3):(867,2):(868,1)
NAL94_RS00020	A00920_76_HCYVTDRXX_1_2110_23782_27023	289	327	1	33	-24.65	-34.63	CACGUAGAGGUUGCGCGGGUGGAUGAAGGCUUG	289CAAGCUCUUACGACUCUGCCACUGCGAAACCACUACGUG&1CACGUAGAGGUUGCGCGGGUGGAUGAAGGCUUG	289|||||.|||.||..||||||.|.|||.||||.|||||||&1|||||||.||||.||||||||||||||||||||	(289,33):(290,32):(291,31):(292,30):(293,29):(295,28):(296,27):(297,26):(299,25):(300,24):(303,23):(304,22):(305,21):(306,20):(307,19):(308,18):(310,17):(312,16):(313,15):(314,14):(316,12):(317,11):(318,10):(319,9):(321,7):(322,6):(323,5):(324,4):(325,3):(326,2):(327,1)
NAL94_RS00020	A00920_76_HCYVTDRXX_1_2110_22354_36793	289	327	1	33	-24.65	-34.63	CACGUAGAGGUUGCGCGGGUGGAUGAAGGCUUG	289CAAGCUCUUACGACUCUGCCACUGCGAAACCACUACGUG&1CACGUAGAGGUUGCGCGGGUGGAUGAAGGCUUG	289|||||.|||.||..||||||.|.|||.||||.|||||||&1|||||||.||||.||||||||||||||||||||	(289,33):(290,32):(291,31):(292,30):(293,29):(295,28):(296,27):(297,26):(299,25):(300,24):(303,23):(304,22):(305,21):(306,20):(307,19):(308,18):(310,17):(312,16):(313,15):(314,14):(316,12):(317,11):(318,10):(319,9):(321,7):(322,6):(323,5):(324,4):(325,3):(326,2):(327,1)
NAL94_RS00020	A00920_76_HCYVTDRXX_1_2111_8938_34569	862	882	2	19	-20.32	-27	AGUUCCCACCACUGCCAUCCCGAU	862GAUGGCAGUGAAAAUGGGAAU&2GUUCCCACCACUGCCAUC	862||||||||||....|||||||&2|||||||.||||||||||	(862,19):(863,18):(864,17):(865,16):(866,15):(867,14):(868,13):(869,12):(870,11):(871,10):(876,8):(877,7):(878,6):(879,5):(880,4):(881,3):(882,2)
NAL94_RS00020	A00920_76_HCYVTDRXX_1_2112_3251_18897	862	885	3	26	-20.33	-29.43	UCUUUAUUCCCGUCUUCAUUGGCAUCCCUACCUUCCAA	862GAUGGCAGUGAAAAUGGGAAUAAG&3UUUAUUCCCGUCUUCAUUGGCAUC	862||||.|||||||.|||||||||||&3|||||||||||.|||||||.||||	(862,26):(863,25):(864,24):(865,23):(867,21):(868,20):(869,19):(870,18):(871,17):(872,16):(873,15):(875,13):(876,12):(877,11):(878,10):(879,9):(880,8):(881,7):(882,6):(883,5):(884,4):(885,3)
NAL94_RS00020	A00920_76_HCYVTDRXX_1_2112_6994_36025	862	882	1	18	-20.11	-26.72	GUUCCCACCACUGCCAUCCCGAU	862GAUGGCAGUGAAAAUGGGAAU&1GUUCCCACCACUGCCAUC	862||||||||||....|||||||&1|||||||.||||||||||	(862,18):(863,17):(864,16):(865,15):(866,14):(867,13):(868,12):(869,11):(870,10):(871,9):(876,7):(877,6):(878,5):(879,4):(880,3):(881,2):(882,1)
NAL94_RS00020	A00920_76_HCYVTDRXX_1_2214_29134_11146	839	868	1	29	-20.69	-31.04	UGUCAUCUACAGAGUGUGAACUUGCAUCGUUA	839CGAGACAAGUUACGCUCUUCAUAGAUGGCA&1UGUCAUCUACAGAGUGUGAACUUGCAUCG	839|||..|||||||||||||...|||||||||&1|||||||||.|||||||||.||||..|||	(839,29):(840,28):(841,27):(844,24):(845,23):(846,22):(847,21):(848,19):(849,18):(850,17):(851,16):(852,15):(853,14):(854,13):(855,12):(856,11):(860,9):(861,8):(862,7):(863,6):(864,5):(865,4):(866,3):(867,2):(868,1)
NAL94_RS00020	A00920_76_HCYVTDRXX_1_2214_26187_21167	839	868	1	29	-20.69	-31.04	UGUCAUCUACAGAGUGUGAACUUGCAUCGUUA	839CGAGACAAGUUACGCUCUUCAUAGAUGGCA&1UGUCAUCUACAGAGUGUGAACUUGCAUCG	839|||..|||||||||||||...|||||||||&1|||||||||.|||||||||.||||..|||	(839,29):(840,28):(841,27):(844,24):(845,23):(846,22):(847,21):(848,19):(849,18):(850,17):(851,16):(852,15):(853,14):(854,13):(855,12):(856,11):(860,9):(861,8):(862,7):(863,6):(864,5):(865,4):(866,3):(867,2):(868,1)
NAL94_RS00020	A00920_76_HCYVTDRXX_1_2214_27489_28557	682	712	2	30	-20.43	-29.75	GGGGUGAUUAUCUGCUUUCAAGUUUCAGUAG	682UACUGAAGCUAGAAGAGCAGGAUAAAUAUCC&2GGGUGAUUAUCUGCUUUCAAGUUUCAGUA	682||||||||||.|.||||||.|||||.|||||&2|||||.||||||||||||.||||||||||	(682,30):(683,29):(684,28):(685,27):(686,26):(687,25):(688,24):(689,23):(690,22):(691,21):(693,19):(695,18):(696,17):(697,16):(698,15):(699,14):(700,13):(702,12):(703,11):(704,10):(705,9):(706,8):(708,6):(709,5):(710,4):(711,3):(712,2)
NAL94_RS00020	A00920_76_HCYVTDRXX_1_2215_18421_4241	839	868	1	29	-20.69	-31.04	UGUCAUCUACAGAGUGUGAACUUGCAUCGUUA	839CGAGACAAGUUACGCUCUUCAUAGAUGGCA&1UGUCAUCUACAGAGUGUGAACUUGCAUCG	839|||..|||||||||||||...|||||||||&1|||||||||.|||||||||.||||..|||	(839,29):(840,28):(841,27):(844,24):(845,23):(846,22):(847,21):(848,19):(849,18):(850,17):(851,16):(852,15):(853,14):(854,13):(855,12):(856,11):(860,9):(861,8):(862,7):(863,6):(864,5):(865,4):(866,3):(867,2):(868,1)
NAL94_RS00020	A00920_76_HCYVTDRXX_1_2231_24822_23750	566	601	1	32	-21.3	-35.2	GUCCGUUGUAGCACGUGUGUAGCCCAGGUCAUAA	566AUGACUUGAGGUAGCAACUCAAAGCUUGCAACGGAC&1GUCCGUUGUAGCACGUGUGUAGCCCAGGUCAU	566||||||||.|||.|||.......|||.|||||||||&1||||||||||||.....|||.|||||||||||	(566,32):(567,31):(568,30):(569,29):(570,28):(571,27):(572,26):(573,25):(575,24):(576,23):(577,22):(579,20):(580,19):(581,18):(589,12):(590,11):(591,10):(593,9):(594,8):(595,7):(596,6):(597,5):(598,4):(599,3):(600,2):(601,1)
NAL94_RS00020	A00920_76_HCYVTDRXX_1_2233_29423_18944	839	868	1	29	-20.69	-31.04	UGUCAUCUACAGAGUGUGAACUUGCAUCGUUA	839CGAGACAAGUUACGCUCUUCAUAGAUGGCA&1UGUCAUCUACAGAGUGUGAACUUGCAUCG	839|||..|||||||||||||...|||||||||&1|||||||||.|||||||||.||||..|||	(839,29):(840,28):(841,27):(844,24):(845,23):(846,22):(847,21):(848,19):(849,18):(850,17):(851,16):(852,15):(853,14):(854,13):(855,12):(856,11):(860,9):(861,8):(862,7):(863,6):(864,5):(865,4):(866,3):(867,2):(868,1)
NAL94_RS00020	A00920_76_HCYVTDRXX_1_2234_20971_14387	785	813	1	29	-22.7	-35.08	CAGCAGGUGGUGAGAAAGGAGGUGGUAAGUAA	785CUUGCUAGCGCUUUACUCACCGCAGGCUG&1CAGCAGGUGGUGAGAAAGGAGGUGGUAAG	785|||||||.|.||||.||||||||..||||&1||||..||||||||.||||.|.|||||||	(785,29):(786,28):(787,27):(788,26):(789,25):(790,24):(791,23):(793,21):(795,19):(796,18):(797,17):(798,16):(800,14):(801,13):(802,12):(803,11):(804,10):(805,9):(806,8):(807,7):(810,4):(811,3):(812,2):(813,1)
NAL94_RS00020	A00920_76_HCYVTDRXX_1_2156_28845_34413	862	885	2	25	-20.29	-29.43	CUUUAUUCCCGUCUUCAUUGGCAUCCCUACCUUCCAAA	862GAUGGCAGUGAAAAUGGGAAUAAG&2UUUAUUCCCGUCUUCAUUGGCAUC	862||||.|||||||.|||||||||||&2|||||||||||.|||||||.||||	(862,25):(863,24):(864,23):(865,22):(867,20):(868,19):(869,18):(870,17):(871,16):(872,15):(873,14):(875,12):(876,11):(877,10):(878,9):(879,8):(880,7):(881,6):(882,5):(883,4):(884,3):(885,2)
NAL94_RS00020	A00920_76_HCYVTDRXX_1_2157_4779_13589	49	78	6	37	-21.29	-34.81	GAAACCCUUCUUCACUCACGCGGCGGUGCUCCAUCAG	49CUGAUGGGCGCUGUCGUUUGUGCGACUAGG&6CCUUCUUCACUCACGCGGCGGUGCUCCAUCAG	49|||||||||||||||||.||.|.||..|||&6|||...||.|.||.||||||||||.|||||||	(49,37):(50,36):(51,35):(52,34):(53,33):(54,32):(55,31):(56,29):(57,28):(58,27):(59,26):(60,25):(61,24):(62,23):(63,22):(64,21):(65,20):(67,18):(68,17):(70,15):(72,13):(73,12):(76,8):(77,7):(78,6)
NAL94_RS00020	A00920_76_HCYVTDRXX_1_2157_29378_30639	45	82	2	39	-22.37	-44.02	AGUAUCGUGUUCGAACGAACCAGCGCCGACAUUAGUGGUA	45ACCACUGAUGGGCGCUGUCGUUUGUGCGACUAGGAUGC&2GUAUCGUGUUCGAACGAACCAGCGCCGACAUUAGUGGU	45|||||||||||||||||..||||||.|||.||.|||||&2|||||.||.|||.|||||||||||||..||||||||||	(45,39):(46,38):(47,37):(48,36):(49,35):(50,34):(51,33):(52,32):(53,31):(54,30):(55,27):(56,26):(57,25):(58,24):(59,23):(60,22):(61,21):(64,20):(65,19):(66,18):(67,17):(68,16):(69,15):(71,13):(72,12):(73,11):(75,9):(76,8):(78,6):(79,5):(80,4):(81,3):(82,2)
NAL94_RS00020	A00920_76_HCYVTDRXX_1_2157_28718_31062	45	82	2	39	-22.37	-44.02	AGUAUCGUGUUCGAACGAACCAGCGCCGACAUUAGUGGUA	45ACCACUGAUGGGCGCUGUCGUUUGUGCGACUAGGAUGC&2GUAUCGUGUUCGAACGAACCAGCGCCGACAUUAGUGGU	45|||||||||||||||||..||||||.|||.||.|||||&2|||||.||.|||.|||||||||||||..||||||||||	(45,39):(46,38):(47,37):(48,36):(49,35):(50,34):(51,33):(52,32):(53,31):(54,30):(55,27):(56,26):(57,25):(58,24):(59,23):(60,22):(61,21):(64,20):(65,19):(66,18):(67,17):(68,16):(69,15):(71,13):(72,12):(73,11):(75,9):(76,8):(78,6):(79,5):(80,4):(81,3):(82,2)
NAL94_RS00020	A00920_76_HCYVTDRXX_1_2158_3052_19554	862	882	2	19	-20.32	-27	AGUUCCCACCACUGCCAUCCCGAU	862GAUGGCAGUGAAAAUGGGAAU&2GUUCCCACCACUGCCAUC	862||||||||||....|||||||&2|||||||.||||||||||	(862,19):(863,18):(864,17):(865,16):(866,15):(867,14):(868,13):(869,12):(870,11):(871,10):(876,8):(877,7):(878,6):(879,5):(880,4):(881,3):(882,2)
NAL94_RS00020	A00920_76_HCYVTDRXX_1_2159_31295_6277	862	885	2	25	-20.38	-29.43	CUUUAUUCCCGUCUUCAUUGGCAUCCCUACCU	862GAUGGCAGUGAAAAUGGGAAUAAG&2UUUAUUCCCGUCUUCAUUGGCAUC	862||||.|||||||.|||||||||||&2|||||||||||.|||||||.||||	(862,25):(863,24):(864,23):(865,22):(867,20):(868,19):(869,18):(870,17):(871,16):(872,15):(873,14):(875,12):(876,11):(877,10):(878,9):(879,8):(880,7):(881,6):(882,5):(883,4):(884,3):(885,2)
NAL94_RS00020	A00920_76_HCYVTDRXX_1_2159_4788_7842	684	699	1	17	-20.67	-26.44	GCUCUUCUUAGCUUCAGCAAUAAUGUUA	684CUGAAGCUAGAAGAGC&1GCUCUUCUUAGCUUCAG	684||||||||||||||||&1|||||||.|||||||||	(684,17):(685,16):(686,15):(687,14):(688,13):(689,12):(690,11):(691,10):(692,9):(693,7):(694,6):(695,5):(696,4):(697,3):(698,2):(699,1)
NAL94_RS00020	A00920_76_HCYVTDRXX_1_2159_5394_17221	684	699	1	17	-20.67	-26.44	GCUCUUCUUAGCUUCAGCAAUAAUGUUA	684CUGAAGCUAGAAGAGC&1GCUCUUCUUAGCUUCAG	684||||||||||||||||&1|||||||.|||||||||	(684,17):(685,16):(686,15):(687,14):(688,13):(689,12):(690,11):(691,10):(692,9):(693,7):(694,6):(695,5):(696,4):(697,3):(698,2):(699,1)
NAL94_RS00020	A00920_76_HCYVTDRXX_1_2241_31846_33066	675	700	3	28	-21.03	-26.2	GGUGUUCUUCUUGUCUUCAGUCAAAGUUA	675AAUUUUGUACUGAAGCUAGAAGAGCA&3UGUUCUUCUUGUCUUCAGUCAAAGUU	675|||||||.||||||||.|||||||||&3|||||||||.|.||||||||||||||	(675,28):(676,27):(677,26):(678,25):(679,24):(680,23):(681,22):(683,21):(684,20):(685,19):(686,18):(687,17):(688,16):(689,15):(690,13):(692,11):(693,10):(694,9):(695,8):(696,7):(697,6):(698,5):(699,4):(700,3)
NAL94_RS00020	A00920_76_HCYVTDRXX_1_2241_31864_33160	675	700	3	28	-21.03	-26.2	GGUGUUCUUCUUGUCUUCAGUCAAAGUUA	675AAUUUUGUACUGAAGCUAGAAGAGCA&3UGUUCUUCUUGUCUUCAGUCAAAGUU	675|||||||.||||||||.|||||||||&3|||||||||.|.||||||||||||||	(675,28):(676,27):(677,26):(678,25):(679,24):(680,23):(681,22):(683,21):(684,20):(685,19):(686,18):(687,17):(688,16):(689,15):(690,13):(692,11):(693,10):(694,9):(695,8):(696,7):(697,6):(698,5):(699,4):(700,3)
NAL94_RS00020	A00920_76_HCYVTDRXX_1_2242_11677_3145	871	888	7	24	-22.78	-25.3	UGUAUAAGUCUUGUUCCCAUUUUCG	871GAAAAUGGGAAUAAGAUU&7AGUCUUGUUCCCAUUUUC	871||||||||||||||||||&7||||||||||||||||||	(871,24):(872,23):(873,22):(874,21):(875,20):(876,19):(877,18):(878,17):(879,16):(880,15):(881,14):(882,13):(883,12):(884,11):(885,10):(886,9):(887,8):(888,7)
NAL94_RS00020	A00920_76_HCYVTDRXX_1_2242_10312_12680	675	700	3	28	-21.03	-26.2	GGUGUUCUUCUUGUCUUCAGUCAAAGUUA	675AAUUUUGUACUGAAGCUAGAAGAGCA&3UGUUCUUCUUGUCUUCAGUCAAAGUU	675|||||||.||||||||.|||||||||&3|||||||||.|.||||||||||||||	(675,28):(676,27):(677,26):(678,25):(679,24):(680,23):(681,22):(683,21):(684,20):(685,19):(686,18):(687,17):(688,16):(689,15):(690,13):(692,11):(693,10):(694,9):(695,8):(696,7):(697,6):(698,5):(699,4):(700,3)
NAL94_RS00020	A00920_76_HCYVTDRXX_1_2242_12491_17394	862	894	1	34	-20.39	-30.32	GACUUUCAAUCACACGAUCCAUGUUACUGCCGUCAUA	862GAUGGCAGUGAAAAUGGGAAUAAGAUUAAGGUC&1GACUUUCAAUCACACGAUCCAUGUUACUGCCGUC	862|||||||||||..|||||.....||||||||||&1||||||.||||......|||||.|||||||||||	(862,34):(863,33):(864,32):(865,31):(866,30):(867,29):(868,28):(869,27):(870,26):(871,25):(872,24):(875,22):(876,21):(877,20):(878,19):(879,18):(885,11):(886,10):(887,9):(888,8):(889,6):(890,5):(891,4):(892,3):(893,2):(894,1)
NAL94_RS00020	A00920_76_HCYVTDRXX_1_2242_11116_20243	844	858	1	15	-20.43	-24.99	GGAGAGCGUGGCUUGAUUA	844CAAGUUACGCUCUUC&1GGAGAGCGUGGCUUG	844|||||||||||||||&1|||||||||||||||	(844,15):(845,14):(846,13):(847,12):(848,11):(849,10):(850,9):(851,8):(852,7):(853,6):(854,5):(855,4):(856,3):(857,2):(858,1)
NAL94_RS00020	A00920_76_HCYVTDRXX_1_2256_14579_2002	828	854	2	20	-20.13	-26.35	UGGUGUGACGGGCGGUGUGUAC	828GCGCCGCCGCCCGAGACAAGUUACGCU&2GGUGUGACGGGCGGUGUGU	828||||.|||||||.......||||||||&2|||||||||||||||||||	(828,20):(829,19):(830,18):(831,17):(833,16):(834,15):(835,14):(836,13):(837,12):(838,11):(839,10):(847,9):(848,8):(849,7):(850,6):(851,5):(852,4):(853,3):(854,2)
NAL94_RS00020	A00920_76_HCYVTDRXX_1_2256_30978_36793	312	330	1	21	-20.96	-28.14	GAACACCUGUGGUGGUUUUGCUUG	312GCGAAACCACUACGUGUUC&1GAACACCUGUGGUGGUUUUGC	312|||||||||||||||||||&1||||||..|||||||||||||	(312,21):(313,20):(314,19):(315,18):(316,17):(317,16):(318,15):(319,14):(320,13):(321,12):(322,11):(323,10):(324,9):(325,6):(326,5):(327,4):(328,3):(329,2):(330,1)
NAL94_RS00020	A00920_76_HCYVTDRXX_1_2140_15203_3114	567	605	2	39	-20.15	-33.6	AGUGAAUCUGUUGCAAGCAAUGAACGAUUAUCCCAGUCAAG	567UGACUUGAGGUAGCAACUCAAAGCUUGCAACGGACACAC&2GUGAAUCUGUUGCAAGCAAUGAACGAUUAUCCCAGUCA	567|||||.|.|||||....|||..||||||||||||..|||&2|||..||||||||||||..|||....||||||.|||||	(567,39):(568,38):(569,37):(570,36):(571,35):(573,33):(575,32):(576,31):(577,30):(578,29):(579,28):(584,23):(585,22):(586,21):(589,18):(590,17):(591,16):(592,15):(593,14):(594,13):(595,12):(596,11):(597,10):(598,9):(599,8):(600,7):(603,4):(604,3):(605,2)
NAL94_RS00020	A00920_76_HCYVTDRXX_1_2140_25753_9737	682	712	2	30	-20.43	-29.75	GGGGUGAUUAUCUGCUUUCAAGUUUCAGUAG	682UACUGAAGCUAGAAGAGCAGGAUAAAUAUCC&2GGGUGAUUAUCUGCUUUCAAGUUUCAGUA	682||||||||||.|.||||||.|||||.|||||&2|||||.||||||||||||.||||||||||	(682,30):(683,29):(684,28):(685,27):(686,26):(687,25):(688,24):(689,23):(690,22):(691,21):(693,19):(695,18):(696,17):(697,16):(698,15):(699,14):(700,13):(702,12):(703,11):(704,10):(705,9):(706,8):(708,6):(709,5):(710,4):(711,3):(712,2)
NAL94_RS00020	A00920_76_HCYVTDRXX_1_2141_31078_2268	839	868	1	29	-20.69	-31.04	UGUCAUCUACAGAGUGUGAACUUGCAUCGUUA	839CGAGACAAGUUACGCUCUUCAUAGAUGGCA&1UGUCAUCUACAGAGUGUGAACUUGCAUCG	839|||..|||||||||||||...|||||||||&1|||||||||.|||||||||.||||..|||	(839,29):(840,28):(841,27):(844,24):(845,23):(846,22):(847,21):(848,19):(849,18):(850,17):(851,16):(852,15):(853,14):(854,13):(855,12):(856,11):(860,9):(861,8):(862,7):(863,6):(864,5):(865,4):(866,3):(867,2):(868,1)
NAL94_RS00020	A00920_76_HCYVTDRXX_1_2163_2112_10379	566	601	1	32	-20.49	-33.5	GUCCAUUGUAGCACGAGUGUAGCCCAGGUCAUAAGG	566AUGACUUGAGGUAGCAACUCAAAGCUUGCAACGGAC&1GUCCAUUGUAGCACGAGUGUAGCCCAGGUCAU	566||||||||.|||.||.||||...||.|||||.||||&1||||.|||||||..||||||.|||||||||||	(566,32):(567,31):(568,30):(569,29):(570,28):(571,27):(572,26):(573,25):(575,24):(576,23):(577,22):(579,20):(580,19):(582,18):(583,17):(584,16):(585,15):(589,12):(590,11):(592,10):(593,9):(594,8):(595,7):(596,6):(598,4):(599,3):(600,2):(601,1)
NAL94_RS00020	A00920_76_HCYVTDRXX_1_2163_10764_10770	826	854	2	20	-20.4	-26.64	UGGUGUGAGGGGCGGUGUGUACAAG	826ACGCGCCGCCGCCCGAGACAAGUUACGCU&2GGUGUGAGGGGCGGUGUGU	826||||||||||.||.........|||||||&2|||||||||||||||||||	(826,20):(827,19):(828,18):(829,17):(830,16):(831,15):(832,14):(833,13):(834,12):(835,11):(837,10):(838,9):(848,8):(849,7):(850,6):(851,5):(852,4):(853,3):(854,2)
NAL94_RS00020	A00920_76_HCYVTDRXX_1_2165_28565_11162	304	334	2	27	-21.15	-25.61	GGGAAGGAUAUGAGUAAAAGCUGGCAGG	304CUGCCACUGCGAAACCACUACGUGUUCUUCU&2GGAAGGAUAUGAGUAAAAGCUGGCAG	304||||||..||......|||.|||||||||||&2||||||||||||||....||||||||	(304,27):(305,26):(306,25):(307,24):(308,23):(309,22):(312,21):(313,20):(320,15):(321,14):(322,13):(324,12):(325,11):(326,10):(327,9):(328,8):(329,7):(330,6):(331,5):(332,4):(333,3):(334,2)
NAL94_RS00020	A00920_76_HCYVTDRXX_1_2165_11623_13542	317	337	3	26	-22.38	-25.06	UAUGAGGGAGAACAAGUUACAGUGGUGC	317ACCACUACGUGUUCUUCUUCA&3UGAGGGAGAACAAGUUACAGUGGU	317||||||||.||||||||||||&3||||||||||||.||...||||||	(317,26):(318,25):(319,24):(320,23):(321,22):(322,21):(323,17):(324,16):(326,14):(327,13):(328,12):(329,11):(330,10):(331,9):(332,8):(333,7):(334,6):(335,5):(336,4):(337,3)
NAL94_RS00020	A00920_76_HCYVTDRXX_1_2154_14470_18975	785	813	1	29	-22.7	-35.08	CAGCAGGUGGUGAGAAAGGAGGUGGUAAGUAA	785CUUGCUAGCGCUUUACUCACCGCAGGCUG&1CAGCAGGUGGUGAGAAAGGAGGUGGUAAG	785|||||||.|.||||.||||||||..||||&1||||..||||||||.||||.|.|||||||	(785,29):(786,28):(787,27):(788,26):(789,25):(790,24):(791,23):(793,21):(795,19):(796,18):(797,17):(798,16):(800,14):(801,13):(802,12):(803,11):(804,10):(805,9):(806,8):(807,7):(810,4):(811,3):(812,2):(813,1)
NAL94_RS00020	A00920_76_HCYVTDRXX_1_2154_14434_19006	785	813	1	29	-22.7	-35.08	CAGCAGGUGGUGAGAAAGGAGGUGGUAAGUAA	785CUUGCUAGCGCUUUACUCACCGCAGGCUG&1CAGCAGGUGGUGAGAAAGGAGGUGGUAAG	785|||||||.|.||||.||||||||..||||&1||||..||||||||.||||.|.|||||||	(785,29):(786,28):(787,27):(788,26):(789,25):(790,24):(791,23):(793,21):(795,19):(796,18):(797,17):(798,16):(800,14):(801,13):(802,12):(803,11):(804,10):(805,9):(806,8):(807,7):(810,4):(811,3):(812,2):(813,1)
NAL94_RS00020	A00920_76_HCYVTDRXX_1_2156_17318_22905	389	428	4	32	-21.05	-28.63	CUUAGCAGGAAUCGGAGCUGGUGGUGAAUAUGGUGUC	389CAUACCACCACCAAACGCUCCGUAAGUACAGUUUCCAGUU&4AGCAGGAAUCGGAGCUGGUGGUGAAUAUG	389||||.||||||||...||||||..........||||.|||&4|||.||||.||||||||||||||..||||	(389,32):(390,31):(391,30):(392,29):(394,26):(395,25):(396,24):(397,23):(398,22):(399,21):(400,20):(401,19):(405,18):(406,17):(407,16):(408,15):(409,14):(410,13):(421,11):(422,10):(423,9):(424,8):(426,6):(427,5):(428,4)
NAL94_RS00020	A00920_76_HCYVTDRXX_1_2127_32145_22717	839	868	1	29	-20.5	-31.04	UGUCAUCUACAGAGUGUGAACUUGCAUCGUUACCUA	839CGAGACAAGUUACGCUCUUCAUAGAUGGCA&1UGUCAUCUACAGAGUGUGAACUUGCAUCG	839|||..|||||||||||||...|||||||||&1|||||||||.||||||||.|||||..|||	(839,29):(840,28):(841,27):(844,24):(845,23):(846,22):(847,21):(848,20):(849,18):(850,17):(851,16):(852,15):(853,14):(854,13):(855,12):(856,11):(860,9):(861,8):(862,7):(863,6):(864,5):(865,4):(866,3):(867,2):(868,1)
NAL94_RS00020	A00920_76_HCYVTDRXX_1_2128_13819_15217	304	334	2	27	-21.15	-25.61	GGGAAGGAUAUGAGUAAAAGCUGGCAGG	304CUGCCACUGCGAAACCACUACGUGUUCUUCU&2GGAAGGAUAUGAGUAAAAGCUGGCAG	304||||||..||......|||.|||||||||||&2||||||||||||||....||||||||	(304,27):(305,26):(306,25):(307,24):(308,23):(309,22):(312,21):(313,20):(320,15):(321,14):(322,13):(324,12):(325,11):(326,10):(327,9):(328,8):(329,7):(330,6):(331,5):(332,4):(333,3):(334,2)
NAL94_RS00020	A00920_76_HCYVTDRXX_1_2128_28872_21402	291	322	3	32	-21.12	-32.17	CCGGUGGUAUAUUAGCUGGUGGAGUUGGAGCUAU	291AGCUCUUACGACUCUGCCACUGCGAAACCACU&3GGUGGUAUAUUAGCUGGUGGAGUUGGAGCU	291|||||...||||||||||||||....||||||&3||||||....|||.||||||||||||||||	(291,32):(292,31):(293,30):(294,29):(295,28):(299,27):(300,26):(301,25):(302,24):(303,23):(304,22):(305,21):(306,20):(307,19):(308,18):(309,17):(310,15):(311,14):(312,13):(317,8):(318,7):(319,6):(320,5):(321,4):(322,3)
NAL94_RS00020	A00920_76_HCYVTDRXX_1_2128_13765_26835	871	888	1	18	-22.56	-25.03	AGUCUUGUUCCCAUUUUCG	871GAAAAUGGGAAUAAGAUU&1AGUCUUGUUCCCAUUUUC	871||||||||||||||||||&1||||||||||||||||||	(871,18):(872,17):(873,16):(874,15):(875,14):(876,13):(877,12):(878,11):(879,10):(880,9):(881,8):(882,7):(883,6):(884,5):(885,4):(886,3):(887,2):(888,1)
NAL94_RS00020	A00920_76_HCYVTDRXX_1_2243_4318_13197	317	336	1	23	-21.75	-24.33	GAGGGAGAACAAGUUACAGUGGUGC	317ACCACUACGUGUUCUUCUUC&1GAGGGAGAACAAGUUACAGUGGU	317||||||||.|||||||||||&1|||||||||||.||...||||||	(317,23):(318,22):(319,21):(320,20):(321,19):(322,18):(323,14):(324,13):(326,11):(327,10):(328,9):(329,8):(330,7):(331,6):(332,5):(333,4):(334,3):(335,2):(336,1)
NAL94_RS00020	A00920_76_HCYVTDRXX_1_2243_8052_33849	343	363	1	21	-20.8	-26.3	GACGAGAUGCGGUUUGAAUAAGUCCCCG	343UUGUUCAGCCGUAAUCUCGUC&1GACGAGAUGCGGUUUGAAUAA	343|||||||||||||.|||||||&1||||||||||||.||||||||	(343,21):(344,20):(345,19):(346,18):(347,17):(348,16):(349,15):(350,14):(351,12):(352,11):(353,10):(354,9):(355,8):(357,7):(358,6):(359,5):(360,4):(361,3):(362,2):(363,1)
NAL94_RS00020	A00920_76_HCYVTDRXX_1_2244_7509_20102	862	885	2	25	-20.29	-29.43	CUUUAUUCCCGUCUUCAUUGGCAUCCCUACCUUCCAAAAAA	862GAUGGCAGUGAAAAUGGGAAUAAG&2UUUAUUCCCGUCUUCAUUGGCAUC	862||||.|||||||.|||||||||||&2|||||||||||.|||||||.||||	(862,25):(863,24):(864,23):(865,22):(867,20):(868,19):(869,18):(870,17):(871,16):(872,15):(873,14):(875,12):(876,11):(877,10):(878,9):(879,8):(880,7):(881,6):(882,5):(883,4):(884,3):(885,2)
NAL94_RS00020	A00920_76_HCYVTDRXX_1_2244_13241_36636	300	330	4	34	-20.35	-30.53	GCCGAAUAAGUUUGGUAGAGCAGUGGCACAUGUCUAU	300GACUCUGCCACUGCGAAACCACUACGUGUUC&4GAAUAAGUUUGGUAGAGCAGUGGCACAUGUC	300|||..|||||||||...||||..||.|||||&4|||||.||.||||...|||||||||...|||	(300,34):(301,33):(302,32):(305,28):(306,27):(307,26):(308,25):(309,24):(310,23):(311,22):(312,21):(313,20):(317,16):(318,15):(319,14):(320,13):(323,11):(324,10):(326,8):(327,7):(328,6):(329,5):(330,4)
NAL94_RS00020	A00920_76_HCYVTDRXX_1_2245_8070_17065	682	712	2	30	-20.43	-29.75	GGGGUGAUUAUCUGCUUUCAAGUUUCAGUAG	682UACUGAAGCUAGAAGAGCAGGAUAAAUAUCC&2GGGUGAUUAUCUGCUUUCAAGUUUCAGUA	682||||||||||.|.||||||.|||||.|||||&2|||||.||||||||||||.||||||||||	(682,30):(683,29):(684,28):(685,27):(686,26):(687,25):(688,24):(689,23):(690,22):(691,21):(693,19):(695,18):(696,17):(697,16):(698,15):(699,14):(700,13):(702,12):(703,11):(704,10):(705,9):(706,8):(708,6):(709,5):(710,4):(711,3):(712,2)
NAL94_RS00020	A00920_76_HCYVTDRXX_1_2246_16532_1407	839	868	1	29	-20.69	-31.04	UGUCAUCUACAGAGUGUGAACUUGCAUCGUUA	839CGAGACAAGUUACGCUCUUCAUAGAUGGCA&1UGUCAUCUACAGAGUGUGAACUUGCAUCG	839|||..|||||||||||||...|||||||||&1|||||||||.|||||||||.||||..|||	(839,29):(840,28):(841,27):(844,24):(845,23):(846,22):(847,21):(848,19):(849,18):(850,17):(851,16):(852,15):(853,14):(854,13):(855,12):(856,11):(860,9):(861,8):(862,7):(863,6):(864,5):(865,4):(866,3):(867,2):(868,1)
NAL94_RS00020	A00920_76_HCYVTDRXX_1_2206_17824_19179	425	454	3	31	-20.9	-31.18	GCCGCCACCAAGAGCAAUAGCAGUUAAAACU	425AGUUUUAACACCGUUCUUGCUCUUGGUGUG&3CGCCACCAAGAGCAAUAGCAGUUAAAACU	425|||||||||...|||.||||||||||||||&3||.||||||||||||.|||.|||||||||	(425,31):(426,30):(427,29):(428,28):(429,27):(430,26):(431,25):(432,24):(433,23):(437,21):(438,20):(439,19):(441,17):(442,16):(443,15):(444,14):(445,13):(446,12):(447,11):(448,10):(449,9):(450,8):(451,7):(452,6):(453,4):(454,3)
NAL94_RS00020	A00920_76_HCYVTDRXX_1_2207_30219_7733	591	609	2	20	-21.79	-29.16	AGCCUAAGUGUCCGUUGCGGA	591UUGCAACGGACACACAGGC&2GCCUAAGUGUCCGUUGCGG	591|||||||||||||..||||&2||||..|||||||||||||	(591,20):(592,19):(593,18):(594,17):(595,16):(596,15):(597,14):(598,13):(599,12):(600,11):(601,10):(602,9):(603,8):(606,5):(607,4):(608,3):(609,2)
NAL94_RS00020	A00920_76_HCYVTDRXX_1_2207_27561_12493	591	609	2	20	-21.79	-29.16	AGCCUAAGUGUCCGUUGCGGA	591UUGCAACGGACACACAGGC&2GCCUAAGUGUCCGUUGCGG	591|||||||||||||..||||&2||||..|||||||||||||	(591,20):(592,19):(593,18):(594,17):(595,16):(596,15):(597,14):(598,13):(599,12):(600,11):(601,10):(602,9):(603,8):(606,5):(607,4):(608,3):(609,2)
NAL94_RS00020	A00920_76_HCYVTDRXX_1_2207_15275_32675	291	322	3	32	-20.8	-32.17	CCGGUGGUAUAUUAGCUGGUGGAGUUGGAGCUAUU	291AGCUCUUACGACUCUGCCACUGCGAAACCACU&3GGUGGUAUAUUAGCUGGUGGAGUUGGAGCU	291|||||...||||||||||||||....||||||&3||||||....|||.||||||||||||||||	(291,32):(292,31):(293,30):(294,29):(295,28):(299,27):(300,26):(301,25):(302,24):(303,23):(304,22):(305,21):(306,20):(307,19):(308,18):(309,17):(310,15):(311,14):(312,13):(317,8):(318,7):(319,6):(320,5):(321,4):(322,3)
NAL94_RS00020	A00920_76_HCYVTDRXX_1_2160_5529_30201	864	887	2	24	-20.14	-27.72	CAUCUUGUUCCCAGUCAGCUGCUAAAUA	864UGGCAGUGAAAAUGGGAAUAAGAU&2AUCUUGUUCCCAGUCAGCUGCUA	864|||||||.....||||||||||||&2||||||||||||....|||||||	(864,24):(865,23):(866,22):(867,21):(868,20):(869,19):(870,18):(876,13):(877,12):(878,11):(879,10):(880,9):(881,8):(882,7):(883,6):(884,5):(885,4):(886,3):(887,2)
NAL94_RS00020	A00920_76_HCYVTDRXX_1_2161_12382_3552	697	730	2	34	-21.04	-33.93	CGUCUACUUCUUUUGCUGGGAUGUUAUUCUUGUUAAA	697AGCAGGAUAAAUAUCCAUCGCAAACGAGGUAGGC&2GUCUACUUCUUUUGCUGGGAUGUUAUUCUUGUU	697|||||||..|||||||...|||||.|||||||||&2|||||||||.|||||..|||||||..|||||||	(697,34):(698,33):(699,32):(700,31):(701,30):(702,29):(703,28):(706,25):(707,24):(708,23):(709,22):(710,21):(711,20):(712,19):(716,16):(717,15):(718,14):(719,13):(720,12):(722,10):(723,9):(724,8):(725,7):(726,6):(727,5):(728,4):(729,3):(730,2)
NAL94_RS00020	A00920_76_HCYVTDRXX_1_2161_13449_7968	857	887	2	31	-24.22	-33.52	CAUCUUGUUCCCAGUCAGCUGCUAAAUAUGAA	857UCAUAGAUGGCAGUGAAAAUGGGAAUAAGAU&2AUCUUGUUCCCAGUCAGCUGCUAAAUAUGA	857|||||..|||||||.....||||||||||||&2||||||||||||....|||||||..|||||	(857,31):(858,30):(859,29):(860,28):(861,27):(864,24):(865,23):(866,22):(867,21):(868,20):(869,19):(870,18):(876,13):(877,12):(878,11):(879,10):(880,9):(881,8):(882,7):(883,6):(884,5):(885,4):(886,3):(887,2)
NAL94_RS00020	A00920_76_HCYVTDRXX_1_2161_29487_23093	839	868	1	29	-20.69	-31.04	UGUCAUCUACAGAGUGUGAACUUGCAUCGUUA	839CGAGACAAGUUACGCUCUUCAUAGAUGGCA&1UGUCAUCUACAGAGUGUGAACUUGCAUCG	839|||..|||||||||||||...|||||||||&1|||||||||.|||||||||.||||..|||	(839,29):(840,28):(841,27):(844,24):(845,23):(846,22):(847,21):(848,19):(849,18):(850,17):(851,16):(852,15):(853,14):(854,13):(855,12):(856,11):(860,9):(861,8):(862,7):(863,6):(864,5):(865,4):(866,3):(867,2):(868,1)
NAL94_RS00020	A00920_76_HCYVTDRXX_1_2161_5900_30624	50	73	4	27	-22.99	-34.04	CUCUCGUACUAAGGACAGCGCCUCUCAA	50UGAUGGGCGCUGUCGUUUGUGCGA&4UCGUACUAAGGACAGCGCCUCUCA	50|||.||||||||||.||.||||||&4||||||.||.||||||||||.|||	(50,27):(51,26):(52,25):(54,23):(55,22):(56,21):(57,20):(58,19):(59,18):(60,17):(61,16):(62,15):(63,14):(65,12):(66,11):(68,9):(69,8):(70,7):(71,6):(72,5):(73,4)
NAL94_RS00020	A00920_76_HCYVTDRXX_1_2131_5186_25786	697	730	3	35	-20.76	-33.93	CCGUCUACUUCUUUUGCUGGGAUGUUAUUCUUGUUAAAUU	697AGCAGGAUAAAUAUCCAUCGCAAACGAGGUAGGC&3GUCUACUUCUUUUGCUGGGAUGUUAUUCUUGUU	697|||||||..|||||||...|||||.|||||||||&3|||||||||.|||||..|||||||..|||||||	(697,35):(698,34):(699,33):(700,32):(701,31):(702,30):(703,29):(706,26):(707,25):(708,24):(709,23):(710,22):(711,21):(712,20):(716,17):(717,16):(718,15):(719,14):(720,13):(722,11):(723,10):(724,9):(725,8):(726,7):(727,6):(728,5):(729,4):(730,3)
NAL94_RS00020	A00920_76_HCYVTDRXX_1_2132_30924_19382	839	868	1	29	-20.69	-31.04	UGUCAUCUACAGAGUGUGAACUUGCAUCGUUA	839CGAGACAAGUUACGCUCUUCAUAGAUGGCA&1UGUCAUCUACAGAGUGUGAACUUGCAUCG	839|||..|||||||||||||...|||||||||&1|||||||||.|||||||||.||||..|||	(839,29):(840,28):(841,27):(844,24):(845,23):(846,22):(847,21):(848,19):(849,18):(850,17):(851,16):(852,15):(853,14):(854,13):(855,12):(856,11):(860,9):(861,8):(862,7):(863,6):(864,5):(865,4):(866,3):(867,2):(868,1)
NAL94_RS00020	A00920_76_HCYVTDRXX_1_2132_30029_19742	839	868	1	29	-20.69	-31.04	UGUCAUCUACAGAGUGUGAACUUGCAUCGUUA	839CGAGACAAGUUACGCUCUUCAUAGAUGGCA&1UGUCAUCUACAGAGUGUGAACUUGCAUCG	839|||..|||||||||||||...|||||||||&1|||||||||.|||||||||.||||..|||	(839,29):(840,28):(841,27):(844,24):(845,23):(846,22):(847,21):(848,19):(849,18):(850,17):(851,16):(852,15):(853,14):(854,13):(855,12):(856,11):(860,9):(861,8):(862,7):(863,6):(864,5):(865,4):(866,3):(867,2):(868,1)
NAL94_RS00020	A00920_76_HCYVTDRXX_1_2132_29098_32565	839	868	1	29	-20.69	-31.04	UGUCAUCUACAGAGUGUGAACUUGCAUCGUUA	839CGAGACAAGUUACGCUCUUCAUAGAUGGCA&1UGUCAUCUACAGAGUGUGAACUUGCAUCG	839|||..|||||||||||||...|||||||||&1|||||||||.|||||||||.||||..|||	(839,29):(840,28):(841,27):(844,24):(845,23):(846,22):(847,21):(848,19):(849,18):(850,17):(851,16):(852,15):(853,14):(854,13):(855,12):(856,11):(860,9):(861,8):(862,7):(863,6):(864,5):(865,4):(866,3):(867,2):(868,1)
NAL94_RS00020	A00920_76_HCYVTDRXX_1_2262_25482_11303	862	894	1	34	-20.39	-30.32	GACUUUCAAUCACACGAUCCAUGUUACUGCCGUCAUA	862GAUGGCAGUGAAAAUGGGAAUAAGAUUAAGGUC&1GACUUUCAAUCACACGAUCCAUGUUACUGCCGUC	862|||||||||||..|||||.....||||||||||&1||||||.||||......|||||.|||||||||||	(862,34):(863,33):(864,32):(865,31):(866,30):(867,29):(868,28):(869,27):(870,26):(871,25):(872,24):(875,22):(876,21):(877,20):(878,19):(879,18):(885,11):(886,10):(887,9):(888,8):(889,6):(890,5):(891,4):(892,3):(893,2):(894,1)
NAL94_RS00020	A00920_76_HCYVTDRXX_1_2262_28673_22028	697	730	2	34	-21.04	-33.93	CGUCUACUUCUUUUGCUGGGAUGUUAUUCUUGUUAAA	697AGCAGGAUAAAUAUCCAUCGCAAACGAGGUAGGC&2GUCUACUUCUUUUGCUGGGAUGUUAUUCUUGUU	697|||||||..|||||||...|||||.|||||||||&2|||||||||.|||||..|||||||..|||||||	(697,34):(698,33):(699,32):(700,31):(701,30):(702,29):(703,28):(706,25):(707,24):(708,23):(709,22):(710,21):(711,20):(712,19):(716,16):(717,15):(718,14):(719,13):(720,12):(722,10):(723,9):(724,8):(725,7):(726,6):(727,5):(728,4):(729,3):(730,2)
NAL94_RS00020	A00920_76_HCYVTDRXX_1_2262_6659_27899	862	885	2	25	-20.33	-29.43	CUUUAUUCCCGUCUUCAUUGGCAUCCCUACCUUCCAA	862GAUGGCAGUGAAAAUGGGAAUAAG&2UUUAUUCCCGUCUUCAUUGGCAUC	862||||.|||||||.|||||||||||&2|||||||||||.|||||||.||||	(862,25):(863,24):(864,23):(865,22):(867,20):(868,19):(869,18):(870,17):(871,16):(872,15):(873,14):(875,12):(876,11):(877,10):(878,9):(879,8):(880,7):(881,6):(882,5):(883,4):(884,3):(885,2)
NAL94_RS00020	A00920_76_HCYVTDRXX_1_2262_3649_27946	675	700	1	26	-20.67	-26.2	UGUUCUUCUUGUCUUCAGUCAAAGUUAAG	675AAUUUUGUACUGAAGCUAGAAGAGCA&1UGUUCUUCUUGUCUUCAGUCAAAGUU	675|||||||.||||||||.|||||||||&1|||||||||.|.||||||||||||||	(675,26):(676,25):(677,24):(678,23):(679,22):(680,21):(681,20):(683,19):(684,18):(685,17):(686,16):(687,15):(688,14):(689,13):(690,11):(692,9):(693,8):(694,7):(695,6):(696,5):(697,4):(698,3):(699,2):(700,1)
NAL94_RS00020	A00920_76_HCYVTDRXX_1_2262_3450_33238	303	327	1	26	-21.11	-27.64	CACGUAGAGGUUGCGCGGGUGGAUGAAG	303UCUGCCACUGCGAAACCACUACGUG&1CACGUAGAGGUUGCGCGGGUGGAUGA	303||..||||||||.||||.|||||||&1|||||||.||||.|||.|||||..||	(303,26):(304,25):(307,22):(308,21):(309,20):(310,19):(311,18):(312,16):(313,15):(314,14):(316,12):(317,11):(318,10):(319,9):(321,7):(322,6):(323,5):(324,4):(325,3):(326,2):(327,1)
NAL94_RS00020	A00920_76_HCYVTDRXX_1_2250_30120_2769	862	882	2	19	-20.32	-27	AGUUCCCACCACUGCCAUCCCGAU	862GAUGGCAGUGAAAAUGGGAAU&2GUUCCCACCACUGCCAUC	862||||||||||....|||||||&2|||||||.||||||||||	(862,19):(863,18):(864,17):(865,16):(866,15):(867,14):(868,13):(869,12):(870,11):(871,10):(876,8):(877,7):(878,6):(879,5):(880,4):(881,3):(882,2)
NAL94_RS00020	A00920_76_HCYVTDRXX_1_2250_27859_7122	862	882	2	19	-20.32	-27	AGUUCCCACCACUGCCAUCCCGAU	862GAUGGCAGUGAAAAUGGGAAU&2GUUCCCACCACUGCCAUC	862||||||||||....|||||||&2|||||||.||||||||||	(862,19):(863,18):(864,17):(865,16):(866,15):(867,14):(868,13):(869,12):(870,11):(871,10):(876,8):(877,7):(878,6):(879,5):(880,4):(881,3):(882,2)
NAL94_RS00020	A00920_76_HCYVTDRXX_1_2145_5529_17738	409	441	2	29	-22.71	-26.78	GGGGACGGAUGGAGCUGGAAGUAUUAAUGAUGU	409CGUAAGUACAGUUUCCAGUUUUAACACCGUUCU&2GGGACGGAUGGAGCUGGAAGUAUUAAUG	409|||.|||||...|||||||||||...|||||||&2|||||||.||||||||||||||||.|||	(409,29):(410,28):(411,27):(413,25):(414,24):(415,23):(416,22):(417,21):(421,20):(422,19):(423,18):(424,17):(425,16):(426,15):(427,14):(428,13):(429,12):(430,11):(431,10):(435,8):(436,7):(437,6):(438,5):(439,4):(440,3):(441,2)
NAL94_RS00020	A00920_76_HCYVTDRXX_1_2146_30056_16188	828	854	1	19	-20.16	-26.07	GGUGUGACGGGCGGUGUGUA	828GCGCCGCCGCCCGAGACAAGUUACGCU&1GGUGUGACGGGCGGUGUGU	828||||.|||||||.......||||||||&1|||||||||||||||||||	(828,19):(829,18):(830,17):(831,16):(833,15):(834,14):(835,13):(836,12):(837,11):(838,10):(839,9):(847,8):(848,7):(849,6):(850,5):(851,4):(852,3):(853,2):(854,1)
NAL94_RS00020	A00920_76_HCYVTDRXX_1_2146_27199_18286	828	854	1	19	-20.16	-26.07	GGUGUGACGGGCGGUGUGUA	828GCGCCGCCGCCCGAGACAAGUUACGCU&1GGUGUGACGGGCGGUGUGU	828||||.|||||||.......||||||||&1|||||||||||||||||||	(828,19):(829,18):(830,17):(831,16):(833,15):(834,14):(835,13):(836,12):(837,11):(838,10):(839,9):(847,8):(848,7):(849,6):(850,5):(851,4):(852,3):(853,2):(854,1)
NAL94_RS00020	A00920_76_HCYVTDRXX_1_2146_3468_29011	862	882	1	18	-20.11	-26.72	GUUCCCACCACUGCCAUCCCGAU	862GAUGGCAGUGAAAAUGGGAAU&1GUUCCCACCACUGCCAUC	862||||||||||....|||||||&1|||||||.||||||||||	(862,18):(863,17):(864,16):(865,15):(866,14):(867,13):(868,12):(869,11):(870,10):(871,9):(876,7):(877,6):(878,5):(879,4):(880,3):(881,2):(882,1)
NAL94_RS00020	A00920_76_HCYVTDRXX_1_2147_23122_30608	839	868	1	29	-20.69	-31.04	UGUCAUCUACAGAGUGUGAACUUGCAUCGUUA	839CGAGACAAGUUACGCUCUUCAUAGAUGGCA&1UGUCAUCUACAGAGUGUGAACUUGCAUCG	839|||..|||||||||||||...|||||||||&1|||||||||.|||||||||.||||..|||	(839,29):(840,28):(841,27):(844,24):(845,23):(846,22):(847,21):(848,19):(849,18):(850,17):(851,16):(852,15):(853,14):(854,13):(855,12):(856,11):(860,9):(861,8):(862,7):(863,6):(864,5):(865,4):(866,3):(867,2):(868,1)
NAL94_RS00020	A00920_76_HCYVTDRXX_1_2211_18584_2206	839	868	1	29	-20.69	-31.04	UGUCAUCUACAGAGUGUGAACUUGCAUCGUUA	839CGAGACAAGUUACGCUCUUCAUAGAUGGCA&1UGUCAUCUACAGAGUGUGAACUUGCAUCG	839|||..|||||||||||||...|||||||||&1|||||||||.|||||||||.||||..|||	(839,29):(840,28):(841,27):(844,24):(845,23):(846,22):(847,21):(848,19):(849,18):(850,17):(851,16):(852,15):(853,14):(854,13):(855,12):(856,11):(860,9):(861,8):(862,7):(863,6):(864,5):(865,4):(866,3):(867,2):(868,1)
NAL94_RS00020	A00920_76_HCYVTDRXX_1_2211_18258_2926	839	868	1	29	-20.69	-31.04	UGUCAUCUACAGAGUGUGAACUUGCAUCGUUA	839CGAGACAAGUUACGCUCUUCAUAGAUGGCA&1UGUCAUCUACAGAGUGUGAACUUGCAUCG	839|||..|||||||||||||...|||||||||&1|||||||||.|||||||||.||||..|||	(839,29):(840,28):(841,27):(844,24):(845,23):(846,22):(847,21):(848,19):(849,18):(850,17):(851,16):(852,15):(853,14):(854,13):(855,12):(856,11):(860,9):(861,8):(862,7):(863,6):(864,5):(865,4):(866,3):(867,2):(868,1)
NAL94_RS00020	A00920_76_HCYVTDRXX_1_2211_7663_25128	862	882	2	19	-20.32	-27	AGUUCCCACCACUGCCAUCCCGAU	862GAUGGCAGUGAAAAUGGGAAU&2GUUCCCACCACUGCCAUC	862||||||||||....|||||||&2|||||||.||||||||||	(862,19):(863,18):(864,17):(865,16):(866,15):(867,14):(868,13):(869,12):(870,11):(871,10):(876,8):(877,7):(878,6):(879,5):(880,4):(881,3):(882,2)
NAL94_RS00020	A00920_76_HCYVTDRXX_1_2211_21368_26287	304	334	2	27	-21.15	-25.61	GGGAAGGAUAUGAGUAAAAGCUGGCAGG	304CUGCCACUGCGAAACCACUACGUGUUCUUCU&2GGAAGGAUAUGAGUAAAAGCUGGCAG	304||||||..||......|||.|||||||||||&2||||||||||||||....||||||||	(304,27):(305,26):(306,25):(307,24):(308,23):(309,22):(312,21):(313,20):(320,15):(321,14):(322,13):(324,12):(325,11):(326,10):(327,9):(328,8):(329,7):(330,6):(331,5):(332,4):(333,3):(334,2)
NAL94_RS00020	A00920_76_HCYVTDRXX_1_2212_17680_11381	661	696	1	35	-20.58	-30.87	UUUCAGCUUGAGUAUUGAAUAAAUCUUCGACAUUA	661UAAUGUCGAAGUGAAAUUUUGUACUGAAGCUAGAAG&1UUUCAGCUUGAGUAUUGAAUAAAUCUUCGACAUUA	661|||||||||||....||||.|||||.|||||.||||&1|||||||||.|||||.||||....|||||||||||	(661,35):(662,34):(663,33):(664,32):(665,31):(666,30):(667,29):(668,28):(669,27):(670,26):(671,25):(676,20):(677,19):(678,18):(679,17):(681,15):(682,14):(683,13):(684,12):(685,11):(687,9):(688,8):(689,7):(690,6):(691,5):(693,4):(694,3):(695,2):(696,1)
NAL94_RS00020	A00920_76_HCYVTDRXX_1_2212_14380_17816	839	868	1	29	-20.69	-31.04	UGUCAUCUACAGAGUGUGAACUUGCAUCGUUA	839CGAGACAAGUUACGCUCUUCAUAGAUGGCA&1UGUCAUCUACAGAGUGUGAACUUGCAUCG	839|||..|||||||||||||...|||||||||&1|||||||||.|||||||||.||||..|||	(839,29):(840,28):(841,27):(844,24):(845,23):(846,22):(847,21):(848,19):(849,18):(850,17):(851,16):(852,15):(853,14):(854,13):(855,12):(856,11):(860,9):(861,8):(862,7):(863,6):(864,5):(865,4):(866,3):(867,2):(868,1)
NAL94_RS00020	A00920_76_HCYVTDRXX_1_2212_15745_21026	839	868	1	29	-20.69	-31.04	UGUCAUCUACAGAGUGUGAACUUGCAUCGUUA	839CGAGACAAGUUACGCUCUUCAUAGAUGGCA&1UGUCAUCUACAGAGUGUGAACUUGCAUCG	839|||..|||||||||||||...|||||||||&1|||||||||.|||||||||.||||..|||	(839,29):(840,28):(841,27):(844,24):(845,23):(846,22):(847,21):(848,19):(849,18):(850,17):(851,16):(852,15):(853,14):(854,13):(855,12):(856,11):(860,9):(861,8):(862,7):(863,6):(864,5):(865,4):(866,3):(867,2):(868,1)
NAL94_RS00020	A00920_76_HCYVTDRXX_1_2213_2428_9643	289	327	6	38	-21.72	-34.73	CCAAUCACGUAGAGGUUGCGCGGGUGGAUGAAGGCUUG	289CAAGCUCUUACGACUCUGCCACUGCGAAACCACUACGUG&6CACGUAGAGGUUGCGCGGGUGGAUGAAGGCUUG	289|||||.|||.||..||||||.|.|||.||||.|||||||&6|||||||.||||.||||||||||||||||||||	(289,38):(290,37):(291,36):(292,35):(293,34):(295,33):(296,32):(297,31):(299,30):(300,29):(303,28):(304,27):(305,26):(306,25):(307,24):(308,23):(310,22):(312,21):(313,20):(314,19):(316,17):(317,16):(318,15):(319,14):(321,12):(322,11):(323,10):(324,9):(325,8):(326,7):(327,6)
NAL94_RS00020	A00920_76_HCYVTDRXX_1_2165_30373_34554	682	712	2	30	-20.43	-29.75	GGGGUGAUUAUCUGCUUUCAAGUUUCAGUAG	682UACUGAAGCUAGAAGAGCAGGAUAAAUAUCC&2GGGUGAUUAUCUGCUUUCAAGUUUCAGUA	682||||||||||.|.||||||.|||||.|||||&2|||||.||||||||||||.||||||||||	(682,30):(683,29):(684,28):(685,27):(686,26):(687,25):(688,24):(689,23):(690,22):(691,21):(693,19):(695,18):(696,17):(697,16):(698,15):(699,14):(700,13):(702,12):(703,11):(704,10):(705,9):(706,8):(708,6):(709,5):(710,4):(711,3):(712,2)
NAL94_RS00020	A00920_76_HCYVTDRXX_1_2166_11125_3317	304	334	2	27	-21.15	-25.61	GGGAAGGAUAUGAGUAAAAGCUGGCAGG	304CUGCCACUGCGAAACCACUACGUGUUCUUCU&2GGAAGGAUAUGAGUAAAAGCUGGCAG	304||||||..||......|||.|||||||||||&2||||||||||||||....||||||||	(304,27):(305,26):(306,25):(307,24):(308,23):(309,22):(312,21):(313,20):(320,15):(321,14):(322,13):(324,12):(325,11):(326,10):(327,9):(328,8):(329,7):(330,6):(331,5):(332,4):(333,3):(334,2)
NAL94_RS00020	A00920_76_HCYVTDRXX_1_2166_22155_34381	839	868	1	29	-20.69	-31.04	UGUCAUCUACAGAGUGUGAACUUGCAUCGUUA	839CGAGACAAGUUACGCUCUUCAUAGAUGGCA&1UGUCAUCUACAGAGUGUGAACUUGCAUCG	839|||..|||||||||||||...|||||||||&1|||||||||.|||||||||.||||..|||	(839,29):(840,28):(841,27):(844,24):(845,23):(846,22):(847,21):(848,19):(849,18):(850,17):(851,16):(852,15):(853,14):(854,13):(855,12):(856,11):(860,9):(861,8):(862,7):(863,6):(864,5):(865,4):(866,3):(867,2):(868,1)
NAL94_RS00020	A00920_76_HCYVTDRXX_1_2167_2917_1000	862	886	2	26	-23.96	-33.14	UUCUUAUUCCCGUCUUCAUUGGCAUCCCUACCUUCCAAAAA	862GAUGGCAGUGAAAAUGGGAAUAAGA&2UCUUAUUCCCGUCUUCAUUGGCAUC	862||||.|||||||.||||||||||||&2||||||||||||.|||||||.||||	(862,26):(863,25):(864,24):(865,23):(867,21):(868,20):(869,19):(870,18):(871,17):(872,16):(873,15):(875,13):(876,12):(877,11):(878,10):(879,9):(880,8):(881,7):(882,6):(883,5):(884,4):(885,3):(886,2)
NAL94_RS00020	A00920_76_HCYVTDRXX_1_2167_4978_24392	862	882	2	19	-20.32	-27	AGUUCCCACCACUGCCAUCCCGAU	862GAUGGCAGUGAAAAUGGGAAU&2GUUCCCACCACUGCCAUC	862||||||||||....|||||||&2|||||||.||||||||||	(862,19):(863,18):(864,17):(865,16):(866,15):(867,14):(868,13):(869,12):(870,11):(871,10):(876,8):(877,7):(878,6):(879,5):(880,4):(881,3):(882,2)
NAL94_RS00020	A00920_76_HCYVTDRXX_1_2167_24985_25880	839	868	1	29	-20.49	-31.04	UGUCAUCUACAGAGUGUGAACUUGCAUCGUUACCUAA	839CGAGACAAGUUACGCUCUUCAUAGAUGGCA&1UGUCAUCUACAGAGUGUGAACUUGCAUCG	839|||..|||||||||||||...|||||||||&1|||||||||.||||||||.|||||..|||	(839,29):(840,28):(841,27):(844,24):(845,23):(846,22):(847,21):(848,20):(849,18):(850,17):(851,16):(852,15):(853,14):(854,13):(855,12):(856,11):(860,9):(861,8):(862,7):(863,6):(864,5):(865,4):(866,3):(867,2):(868,1)
NAL94_RS00020	A00920_76_HCYVTDRXX_1_2220_10981_9706	839	868	1	29	-20.44	-31.04	UGUCAUCUACAGAGUGUGAACUUGCAUCGUUAG	839CGAGACAAGUUACGCUCUUCAUAGAUGGCA&1UGUCAUCUACAGAGUGUGAACUUGCAUCG	839|||..|||||||||||||...|||||||||&1|||||||||.||||||||.|||||..|||	(839,29):(840,28):(841,27):(844,24):(845,23):(846,22):(847,21):(848,20):(849,18):(850,17):(851,16):(852,15):(853,14):(854,13):(855,12):(856,11):(860,9):(861,8):(862,7):(863,6):(864,5):(865,4):(866,3):(867,2):(868,1)
NAL94_RS00020	A00920_76_HCYVTDRXX_1_2221_1823_13792	304	334	2	27	-21.15	-25.61	GGGAAGGAUAUGAGUAAAAGCUGGCAGG	304CUGCCACUGCGAAACCACUACGUGUUCUUCU&2GGAAGGAUAUGAGUAAAAGCUGGCAG	304||||||..||......|||.|||||||||||&2||||||||||||||....||||||||	(304,27):(305,26):(306,25):(307,24):(308,23):(309,22):(312,21):(313,20):(320,15):(321,14):(322,13):(324,12):(325,11):(326,10):(327,9):(328,8):(329,7):(330,6):(331,5):(332,4):(333,3):(334,2)
NAL94_RS00020	A00920_76_HCYVTDRXX_1_2221_5466_17785	175	219	2	38	-21.36	-36.92	UAUGCUCUCAUAUAUCUUGUGGAGGUGACUACAUGCCAAG	175UGGCAUUAAACCAAUGUAUUCACUACCACAAAUAAUUGGGAGCAU&2AUGCUCUCAUAUAUCUUGUGGAGGUGACUACAUGCCA	175|||||.........||||.|||||.|||||||||..|||||||||&2|||||||||..|||.||||||.|||||.|||||||||	(175,38):(176,37):(177,36):(178,35):(179,34):(189,33):(190,32):(191,31):(192,30):(194,28):(195,27):(196,26):(197,25):(198,24):(200,22):(201,21):(202,20):(203,19):(204,18):(205,17):(206,15):(207,14):(208,13):(211,10):(212,9):(213,8):(214,7):(215,6):(216,5):(217,4):(218,3):(219,2)
NAL94_RS00020	A00920_76_HCYVTDRXX_1_2221_9697_25426	862	885	3	26	-20.29	-29.43	UCUUUAUUCCCGUCUUCAUUGGCAUCCCUACCUUCCAAAAA	862GAUGGCAGUGAAAAUGGGAAUAAG&3UUUAUUCCCGUCUUCAUUGGCAUC	862||||.|||||||.|||||||||||&3|||||||||||.|||||||.||||	(862,26):(863,25):(864,24):(865,23):(867,21):(868,20):(869,19):(870,18):(871,17):(872,16):(873,15):(875,13):(876,12):(877,11):(878,10):(879,9):(880,8):(881,7):(882,6):(883,5):(884,4):(885,3)
NAL94_RS00020	A00920_76_HCYVTDRXX_1_2222_10031_20337	665	699	1	27	-22.06	-32.79	GCUCUUCUAUCUCAGUUUCGCUUUGACCAUUUUGAG	665GUCGAAGUGAAAUUUUGUACUGAAGCUAGAAGAGC&1GCUCUUCUAUCUCAGUUUCGCUUUGAC	665|||||||||||.......|||||.|.|||||||||&1|||||||||.|||||||||||||||||	(665,27):(666,26):(667,25):(668,24):(669,23):(670,22):(671,21):(672,20):(673,19):(674,18):(675,17):(683,16):(684,15):(685,14):(686,13):(687,12):(689,11):(691,9):(692,8):(693,7):(694,6):(695,5):(696,4):(697,3):(698,2):(699,1)
NAL94_RS00020	A00920_76_HCYVTDRXX_1_2222_23737_27539	839	868	1	29	-20.49	-31.04	UGUCAUCUACAGAGUGUGAACUUGCAUCGUUACCUAA	839CGAGACAAGUUACGCUCUUCAUAGAUGGCA&1UGUCAUCUACAGAGUGUGAACUUGCAUCG	839|||..|||||||||||||...|||||||||&1|||||||||.||||||||.|||||..|||	(839,29):(840,28):(841,27):(844,24):(845,23):(846,22):(847,21):(848,20):(849,18):(850,17):(851,16):(852,15):(853,14):(854,13):(855,12):(856,11):(860,9):(861,8):(862,7):(863,6):(864,5):(865,4):(866,3):(867,2):(868,1)
NAL94_RS00020	A00920_76_HCYVTDRXX_1_2246_11360_11678	288	307	1	22	-20.3	-24.09	GUAGUUAGUCUUAGGAGCUUGUGCAACAGUUUGGUGUUGAA	288ACAAGCUCUUACGACUCUGC&1GUAGUUAGUCUUAGGAGCUUGU	288|||||||||||.||||||||&1||||..||||.|||||||||||	(288,22):(289,21):(290,20):(291,19):(292,18):(293,17):(294,16):(295,15):(296,14):(297,13):(298,12):(300,10):(301,9):(302,8):(303,7):(304,4):(305,3):(306,2):(307,1)
NAL94_RS00020	A00920_76_HCYVTDRXX_1_2247_11297_36182	289	327	1	33	-24.65	-34.63	CACGUAGAGGUUGCGCGGGUGGAUGAAGGCUUG	289CAAGCUCUUACGACUCUGCCACUGCGAAACCACUACGUG&1CACGUAGAGGUUGCGCGGGUGGAUGAAGGCUUG	289|||||.|||.||..||||||.|.|||.||||.|||||||&1|||||||.||||.||||||||||||||||||||	(289,33):(290,32):(291,31):(292,30):(293,29):(295,28):(296,27):(297,26):(299,25):(300,24):(303,23):(304,22):(305,21):(306,20):(307,19):(308,18):(310,17):(312,16):(313,15):(314,14):(316,12):(317,11):(318,10):(319,9):(321,7):(322,6):(323,5):(324,4):(325,3):(326,2):(327,1)
NAL94_RS00020	A00920_76_HCYVTDRXX_1_2248_5728_1579	291	322	3	32	-20.8	-32.17	CCGGUGGUAUAUUAGCUGGUGGAGUUGGAGCUAUU	291AGCUCUUACGACUCUGCCACUGCGAAACCACU&3GGUGGUAUAUUAGCUGGUGGAGUUGGAGCU	291|||||...||||||||||||||....||||||&3||||||....|||.||||||||||||||||	(291,32):(292,31):(293,30):(294,29):(295,28):(299,27):(300,26):(301,25):(302,24):(303,23):(304,22):(305,21):(306,20):(307,19):(308,18):(309,17):(310,15):(311,14):(312,13):(317,8):(318,7):(319,6):(320,5):(321,4):(322,3)
NAL94_RS00020	A00920_76_HCYVTDRXX_1_2122_7663_10723	871	888	5	22	-22.8	-25.3	UAUAAGUCUUGUUCCCAUUUUCG	871GAAAAUGGGAAUAAGAUU&5AGUCUUGUUCCCAUUUUC	871||||||||||||||||||&5||||||||||||||||||	(871,22):(872,21):(873,20):(874,19):(875,18):(876,17):(877,16):(878,15):(879,14):(880,13):(881,12):(882,11):(883,10):(884,9):(885,8):(886,7):(887,6):(888,5)
NAL94_RS00020	A00920_76_HCYVTDRXX_1_2122_29884_33176	681	699	3	21	-20.79	-25.46	CAGUUCUUUCAGCUUCAGUAUGUC	681GUACUGAAGCUAGAAGAGC&3GUUCUUUCAGCUUCAGUAU	681|||||||||||.|||||||&3|||||||.|||||||||||	(681,21):(682,20):(683,19):(684,18):(685,17):(686,16):(687,15):(688,14):(689,13):(690,12):(691,11):(693,9):(694,8):(695,7):(696,6):(697,5):(698,4):(699,3)
NAL94_RS00020	A00920_76_HCYVTDRXX_1_2122_4625_33520	868	888	1	22	-22.83	-25.72	AGUCUUGUUCCCAUUUUCGUCUAAUAU	868AGUGAAAAUGGGAAUAAGAUU&1AGUCUUGUUCCCAUUUUCGUCU	868|||||||||||||||||||||&1|||||||||||||||||||.||	(868,22):(869,21):(870,19):(871,18):(872,17):(873,16):(874,15):(875,14):(876,13):(877,12):(878,11):(879,10):(880,9):(881,8):(882,7):(883,6):(884,5):(885,4):(886,3):(887,2):(888,1)
NAL94_RS00020	A00920_76_HCYVTDRXX_1_2123_5493_7780	317	337	1	24	-22.43	-25.06	UGAGGGAGAACAAGUUACAGUGGUGC	317ACCACUACGUGUUCUUCUUCA&1UGAGGGAGAACAAGUUACAGUGGU	317||||||||.||||||||||||&1||||||||||||.||...||||||	(317,24):(318,23):(319,22):(320,21):(321,20):(322,19):(323,15):(324,14):(326,12):(327,11):(328,10):(329,9):(330,8):(331,7):(332,6):(333,5):(334,4):(335,3):(336,2):(337,1)
NAL94_RS00020	A00920_76_HCYVTDRXX_1_2123_27290_18067	839	868	1	29	-20.69	-31.04	UGUCAUCUACAGAGUGUGAACUUGCAUCGUUA	839CGAGACAAGUUACGCUCUUCAUAGAUGGCA&1UGUCAUCUACAGAGUGUGAACUUGCAUCG	839|||..|||||||||||||...|||||||||&1|||||||||.|||||||||.||||..|||	(839,29):(840,28):(841,27):(844,24):(845,23):(846,22):(847,21):(848,19):(849,18):(850,17):(851,16):(852,15):(853,14):(854,13):(855,12):(856,11):(860,9):(861,8):(862,7):(863,6):(864,5):(865,4):(866,3):(867,2):(868,1)
NAL94_RS00020	A00920_76_HCYVTDRXX_1_2124_1994_6480	343	363	3	23	-20.21	-26.08	AAGACGAGAUGCGGUUUGAAUAAGUCCCCG	343UUGUUCAGCCGUAAUCUCGUC&3GACGAGAUGCGGUUUGAAUAA	343|||||||||||||.|||||||&3||||||||||||.||||||||	(343,23):(344,22):(345,21):(346,20):(347,19):(348,18):(349,17):(350,16):(351,14):(352,13):(353,12):(354,11):(355,10):(357,9):(358,8):(359,7):(360,6):(361,5):(362,4):(363,3)
NAL94_RS00020	A00920_76_HCYVTDRXX_1_2124_32425_14246	682	712	2	30	-20.43	-29.75	GGGGUGAUUAUCUGCUUUCAAGUUUCAGUAG	682UACUGAAGCUAGAAGAGCAGGAUAAAUAUCC&2GGGUGAUUAUCUGCUUUCAAGUUUCAGUA	682||||||||||.|.||||||.|||||.|||||&2|||||.||||||||||||.||||||||||	(682,30):(683,29):(684,28):(685,27):(686,26):(687,25):(688,24):(689,23):(690,22):(691,21):(693,19):(695,18):(696,17):(697,16):(698,15):(699,14):(700,13):(702,12):(703,11):(704,10):(705,9):(706,8):(708,6):(709,5):(710,4):(711,3):(712,2)
NAL94_RS00020	A00920_76_HCYVTDRXX_1_2124_31150_20243	839	868	1	29	-20.69	-31.04	UGUCAUCUACAGAGUGUGAACUUGCAUCGUUA	839CGAGACAAGUUACGCUCUUCAUAGAUGGCA&1UGUCAUCUACAGAGUGUGAACUUGCAUCG	839|||..|||||||||||||...|||||||||&1|||||||||.|||||||||.||||..|||	(839,29):(840,28):(841,27):(844,24):(845,23):(846,22):(847,21):(848,19):(849,18):(850,17):(851,16):(852,15):(853,14):(854,13):(855,12):(856,11):(860,9):(861,8):(862,7):(863,6):(864,5):(865,4):(866,3):(867,2):(868,1)
NAL94_RS00020	A00920_76_HCYVTDRXX_1_2237_5385_29919	303	327	1	26	-21.11	-27.64	CACGUAGAGGUUGCGCGGGUGGAUGAAG	303UCUGCCACUGCGAAACCACUACGUG&1CACGUAGAGGUUGCGCGGGUGGAUGA	303||..||||||||.||||.|||||||&1|||||||.||||.|||.|||||..||	(303,26):(304,25):(307,22):(308,21):(309,20):(310,19):(311,18):(312,16):(313,15):(314,14):(316,12):(317,11):(318,10):(319,9):(321,7):(322,6):(323,5):(324,4):(325,3):(326,2):(327,1)
NAL94_RS00020	A00920_76_HCYVTDRXX_1_2238_28537_10457	862	882	2	19	-20.32	-27	AGUUCCCACCACUGCCAUCCCGAU	862GAUGGCAGUGAAAAUGGGAAU&2GUUCCCACCACUGCCAUC	862||||||||||....|||||||&2|||||||.||||||||||	(862,19):(863,18):(864,17):(865,16):(866,15):(867,14):(868,13):(869,12):(870,11):(871,10):(876,8):(877,7):(878,6):(879,5):(880,4):(881,3):(882,2)
NAL94_RS00020	A00920_76_HCYVTDRXX_1_2238_25364_16047	785	813	1	29	-22.7	-35.08	CAGCAGGUGGUGAGAAAGGAGGUGGUAAGUAA	785CUUGCUAGCGCUUUACUCACCGCAGGCUG&1CAGCAGGUGGUGAGAAAGGAGGUGGUAAG	785|||||||.|.||||.||||||||..||||&1||||..||||||||.||||.|.|||||||	(785,29):(786,28):(787,27):(788,26):(789,25):(790,24):(791,23):(793,21):(795,19):(796,18):(797,17):(798,16):(800,14):(801,13):(802,12):(803,11):(804,10):(805,9):(806,8):(807,7):(810,4):(811,3):(812,2):(813,1)
NAL94_RS00020	A00920_76_HCYVTDRXX_1_2238_3775_18020	839	868	1	29	-20.49	-31.04	UGUCAUCUACAGAGUGUGAACUUGCAUCGUUACCUAA	839CGAGACAAGUUACGCUCUUCAUAGAUGGCA&1UGUCAUCUACAGAGUGUGAACUUGCAUCG	839|||..|||||||||||||...|||||||||&1|||||||||.||||||||.|||||..|||	(839,29):(840,28):(841,27):(844,24):(845,23):(846,22):(847,21):(848,20):(849,18):(850,17):(851,16):(852,15):(853,14):(854,13):(855,12):(856,11):(860,9):(861,8):(862,7):(863,6):(864,5):(865,4):(866,3):(867,2):(868,1)
NAL94_RS00020	A00920_76_HCYVTDRXX_1_2239_29351_17722	662	699	1	39	-20.8	-32.27	GCUCUUUUGCUUCAAGCUGAUAUUUCUACUUAUGACAUU	662AAUGUCGAAGUGAAAUUUUGUACUGAAGCUAGAAGAGC&1GCUCUUUUGCUUCAAGCUGAUAUUUCUACUUAUGACAUU	662||||||||||||||||...||..||||||.||||||||&1||||||||||||||.||....|||||.||||.|||||||	(662,39):(663,38):(664,37):(665,36):(666,35):(667,34):(668,33):(669,31):(670,30):(671,29):(672,28):(673,26):(674,25):(675,24):(676,23):(677,22):(681,17):(682,16):(685,14):(686,13):(687,12):(688,11):(689,10):(690,9):(692,8):(693,7):(694,6):(695,5):(696,4):(697,3):(698,2):(699,1)
NAL94_RS00020	A00920_76_HCYVTDRXX_1_2133_17752_24220	304	334	2	27	-21.15	-25.61	GGGAAGGAUAUGAGUAAAAGCUGGCAGG	304CUGCCACUGCGAAACCACUACGUGUUCUUCU&2GGAAGGAUAUGAGUAAAAGCUGGCAG	304||||||..||......|||.|||||||||||&2||||||||||||||....||||||||	(304,27):(305,26):(306,25):(307,24):(308,23):(309,22):(312,21):(313,20):(320,15):(321,14):(322,13):(324,12):(325,11):(326,10):(327,9):(328,8):(329,7):(330,6):(331,5):(332,4):(333,3):(334,2)
NAL94_RS00020	A00920_76_HCYVTDRXX_1_2133_25825_29653	839	868	1	29	-20.69	-31.04	UGUCAUCUACAGAGUGUGAACUUGCAUCGUUA	839CGAGACAAGUUACGCUCUUCAUAGAUGGCA&1UGUCAUCUACAGAGUGUGAACUUGCAUCG	839|||..|||||||||||||...|||||||||&1|||||||||.|||||||||.||||..|||	(839,29):(840,28):(841,27):(844,24):(845,23):(846,22):(847,21):(848,19):(849,18):(850,17):(851,16):(852,15):(853,14):(854,13):(855,12):(856,11):(860,9):(861,8):(862,7):(863,6):(864,5):(865,4):(866,3):(867,2):(868,1)
NAL94_RS00020	A00920_76_HCYVTDRXX_1_2134_23131_5916	862	885	2	25	-20.29	-29.43	CUUUAUUCCCGUCUUCAUUGGCAUCCCUACCUUCCAAA	862GAUGGCAGUGAAAAUGGGAAUAAG&2UUUAUUCCCGUCUUCAUUGGCAUC	862||||.|||||||.|||||||||||&2|||||||||||.|||||||.||||	(862,25):(863,24):(864,23):(865,22):(867,20):(868,19):(869,18):(870,17):(871,16):(872,15):(873,14):(875,12):(876,11):(877,10):(878,9):(879,8):(880,7):(881,6):(882,5):(883,4):(884,3):(885,2)
NAL94_RS00020	A00920_76_HCYVTDRXX_1_2135_14190_25003	871	888	1	18	-22.56	-25.03	AGUCUUGUUCCCAUUUUCG	871GAAAAUGGGAAUAAGAUU&1AGUCUUGUUCCCAUUUUC	871||||||||||||||||||&1||||||||||||||||||	(871,18):(872,17):(873,16):(874,15):(875,14):(876,13):(877,12):(878,11):(879,10):(880,9):(881,8):(882,7):(883,6):(884,5):(885,4):(886,3):(887,2):(888,1)
NAL94_RS00020	A00920_76_HCYVTDRXX_1_2223_17155_36370	291	322	3	32	-20.8	-32.17	CCGGUGGUAUAUUAGCUGGUGGAGUUGGAGCUAUU	291AGCUCUUACGACUCUGCCACUGCGAAACCACU&3GGUGGUAUAUUAGCUGGUGGAGUUGGAGCU	291|||||...||||||||||||||....||||||&3||||||....|||.||||||||||||||||	(291,32):(292,31):(293,30):(294,29):(295,28):(299,27):(300,26):(301,25):(302,24):(303,23):(304,22):(305,21):(306,20):(307,19):(308,18):(309,17):(310,15):(311,14):(312,13):(317,8):(318,7):(319,6):(320,5):(321,4):(322,3)
NAL94_RS00020	A00920_76_HCYVTDRXX_1_2223_17173_36370	291	322	3	32	-20.8	-32.17	CCGGUGGUAUAUUAGCUGGUGGAGUUGGAGCUAUU	291AGCUCUUACGACUCUGCCACUGCGAAACCACU&3GGUGGUAUAUUAGCUGGUGGAGUUGGAGCU	291|||||...||||||||||||||....||||||&3||||||....|||.||||||||||||||||	(291,32):(292,31):(293,30):(294,29):(295,28):(299,27):(300,26):(301,25):(302,24):(303,23):(304,22):(305,21):(306,20):(307,19):(308,18):(309,17):(310,15):(311,14):(312,13):(317,8):(318,7):(319,6):(320,5):(321,4):(322,3)
NAL94_RS00020	A00920_76_HCYVTDRXX_1_2224_5023_14732	682	712	2	30	-20.43	-29.75	GGGGUGAUUAUCUGCUUUCAAGUUUCAGUAG	682UACUGAAGCUAGAAGAGCAGGAUAAAUAUCC&2GGGUGAUUAUCUGCUUUCAAGUUUCAGUA	682||||||||||.|.||||||.|||||.|||||&2|||||.||||||||||||.||||||||||	(682,30):(683,29):(684,28):(685,27):(686,26):(687,25):(688,24):(689,23):(690,22):(691,21):(693,19):(695,18):(696,17):(697,16):(698,15):(699,14):(700,13):(702,12):(703,11):(704,10):(705,9):(706,8):(708,6):(709,5):(710,4):(711,3):(712,2)
NAL94_RS00020	A00920_76_HCYVTDRXX_1_2224_5285_17033	828	854	1	19	-20.16	-26.07	GGUGUGACGGGCGGUGUGUA	828GCGCCGCCGCCCGAGACAAGUUACGCU&1GGUGUGACGGGCGGUGUGU	828||||.|||||||.......||||||||&1|||||||||||||||||||	(828,19):(829,18):(830,17):(831,16):(833,15):(834,14):(835,13):(836,12):(837,11):(838,10):(839,9):(847,8):(848,7):(849,6):(850,5):(851,4):(852,3):(853,2):(854,1)
NAL94_RS00020	A00920_76_HCYVTDRXX_1_2225_15546_4429	304	334	2	27	-21.15	-25.61	GGGAAGGAUAUGAGUAAAAGCUGGCAGG	304CUGCCACUGCGAAACCACUACGUGUUCUUCU&2GGAAGGAUAUGAGUAAAAGCUGGCAG	304||||||..||......|||.|||||||||||&2||||||||||||||....||||||||	(304,27):(305,26):(306,25):(307,24):(308,23):(309,22):(312,21):(313,20):(320,15):(321,14):(322,13):(324,12):(325,11):(326,10):(327,9):(328,8):(329,7):(330,6):(331,5):(332,4):(333,3):(334,2)
NAL94_RS00020	A00920_76_HCYVTDRXX_1_2124_27398_31876	839	868	1	29	-20.13	-30.37	UGUCAUCUACAGAGUGUGAACUUGCAUCG	839CGAGACAAGUUACGCUCUUCAUAGAUGGCA&1UGUCAUCUACAGAGUGUGAACUUGCAUCG	839|||..|||||||||||||...|||||||||&1|||||||||.||||||||.|||||..|||	(839,29):(840,28):(841,27):(844,24):(845,23):(846,22):(847,21):(848,20):(849,18):(850,17):(851,16):(852,15):(853,14):(854,13):(855,12):(856,11):(860,9):(861,8):(862,7):(863,6):(864,5):(865,4):(866,3):(867,2):(868,1)
NAL94_RS00020	A00920_76_HCYVTDRXX_1_2125_24252_24142	856	887	2	32	-24.46	-33.81	CAUCUUGUUCCCAGUCAGCUGCUAAAUAUGAAC	856UUCAUAGAUGGCAGUGAAAAUGGGAAUAAGAU&2AUCUUGUUCCCAGUCAGCUGCUAAAUAUGAA	856||||||..|||||||.....||||||||||||&2||||||||||||....|||||||..||||||	(856,32):(857,31):(858,30):(859,29):(860,28):(861,27):(864,24):(865,23):(866,22):(867,21):(868,20):(869,19):(870,18):(876,13):(877,12):(878,11):(879,10):(880,9):(881,8):(882,7):(883,6):(884,5):(885,4):(886,3):(887,2)
NAL94_RS00020	A00920_76_HCYVTDRXX_1_2125_3875_26553	303	327	1	26	-21.11	-27.64	CACGUAGAGGUUGCGCGGGUGGAUGAAGG	303UCUGCCACUGCGAAACCACUACGUG&1CACGUAGAGGUUGCGCGGGUGGAUGA	303||..||||||||.||||.|||||||&1|||||||.||||.|||.|||||..||	(303,26):(304,25):(307,22):(308,21):(309,20):(310,19):(311,18):(312,16):(313,15):(314,14):(316,12):(317,11):(318,10):(319,9):(321,7):(322,6):(323,5):(324,4):(325,3):(326,2):(327,1)
NAL94_RS00020	A00920_76_HCYVTDRXX_1_2137_20012_2206	723	746	5	29	-23	-34.93	GCGAGCGUUAAGGGUGACCGGGUCUAUCUAGAUGA	723AGGUAGGCUCGACACCUUUAACGC&5GCGUUAAGGGUGACCGGGUCUAUCU	723|||||||||||.||||||||||||&5||||||||||||..|||||||||||	(723,29):(724,28):(725,27):(726,26):(727,25):(728,24):(729,23):(730,22):(731,21):(732,20):(733,19):(735,16):(736,15):(737,14):(738,13):(739,12):(740,11):(741,10):(742,9):(743,8):(744,7):(745,6):(746,5)
NAL94_RS00020	A00920_76_HCYVTDRXX_1_2137_30915_16141	389	410	1	20	-23.6	-26.71	CGGAGCUGGUGGUGAAUAUGGUGU	389CAUACCACCACCAAACGCUCCG&1CGGAGCUGGUGGUGAAUAUG	389||||.||||||||...||||||&1||||||||||||||..||||	(389,20):(390,19):(391,18):(392,17):(394,14):(395,13):(396,12):(397,11):(398,10):(399,9):(400,8):(401,7):(405,6):(406,5):(407,4):(408,3):(409,2):(410,1)
NAL94_RS00020	A00920_76_HCYVTDRXX_1_2138_31602_32643	839	868	1	29	-20.69	-31.04	UGUCAUCUACAGAGUGUGAACUUGCAUCGUUA	839CGAGACAAGUUACGCUCUUCAUAGAUGGCA&1UGUCAUCUACAGAGUGUGAACUUGCAUCG	839|||..|||||||||||||...|||||||||&1|||||||||.|||||||||.||||..|||	(839,29):(840,28):(841,27):(844,24):(845,23):(846,22):(847,21):(848,19):(849,18):(850,17):(851,16):(852,15):(853,14):(854,13):(855,12):(856,11):(860,9):(861,8):(862,7):(863,6):(864,5):(865,4):(866,3):(867,2):(868,1)
NAL94_RS00020	A00920_76_HCYVTDRXX_1_2202_20518_13448	291	322	3	32	-20.8	-32.17	CCGGUGGUAUAUUAGCUGGUGGAGUUGGAGCUAUU	291AGCUCUUACGACUCUGCCACUGCGAAACCACU&3GGUGGUAUAUUAGCUGGUGGAGUUGGAGCU	291|||||...||||||||||||||....||||||&3||||||....|||.||||||||||||||||	(291,32):(292,31):(293,30):(294,29):(295,28):(299,27):(300,26):(301,25):(302,24):(303,23):(304,22):(305,21):(306,20):(307,19):(308,18):(309,17):(310,15):(311,14):(312,13):(317,8):(318,7):(319,6):(320,5):(321,4):(322,3)
NAL94_RS00020	A00920_76_HCYVTDRXX_1_2202_25256_23249	235	256	2	25	-21.05	-26.35	UGAGAAAGAUUAUUCAGAUUGAGCCAUUU	235GGCUCGAUACUUAAUCUUUCUC&2GAGAAAGAUUAUUCAGAUUGAGCC	235||||||||...|||||||||||&2|||||||||||.....||||||||	(235,25):(236,24):(237,23):(238,22):(239,21):(240,20):(241,19):(242,18):(246,12):(247,11):(248,10):(249,9):(250,8):(251,7):(252,6):(253,5):(254,4):(255,3):(256,2)
NAL94_RS00020	A00920_76_HCYVTDRXX_1_2203_20274_9424	839	868	1	29	-20.69	-31.04	UGUCAUCUACAGAGUGUGAACUUGCAUCGUUA	839CGAGACAAGUUACGCUCUUCAUAGAUGGCA&1UGUCAUCUACAGAGUGUGAACUUGCAUCG	839|||..|||||||||||||...|||||||||&1|||||||||.|||||||||.||||..|||	(839,29):(840,28):(841,27):(844,24):(845,23):(846,22):(847,21):(848,19):(849,18):(850,17):(851,16):(852,15):(853,14):(854,13):(855,12):(856,11):(860,9):(861,8):(862,7):(863,6):(864,5):(865,4):(866,3):(867,2):(868,1)
NAL94_RS00020	A00920_76_HCYVTDRXX_1_2204_13856_8578	343	363	2	22	-20.34	-26.1	AGACGAGAUGCGGUUUGAAUAAGUCCCCG	343UUGUUCAGCCGUAAUCUCGUC&2GACGAGAUGCGGUUUGAAUAA	343|||||||||||||.|||||||&2||||||||||||.||||||||	(343,22):(344,21):(345,20):(346,19):(347,18):(348,17):(349,16):(350,15):(351,13):(352,12):(353,11):(354,10):(355,9):(357,8):(358,7):(359,6):(360,5):(361,4):(362,3):(363,2)
NAL94_RS00020	A00920_76_HCYVTDRXX_1_2204_13810_8594	343	363	2	22	-20.34	-26.1	AGACGAGAUGCGGUUUGAAUAAGUCCCCG	343UUGUUCAGCCGUAAUCUCGUC&2GACGAGAUGCGGUUUGAAUAA	343|||||||||||||.|||||||&2||||||||||||.||||||||	(343,22):(344,21):(345,20):(346,19):(347,18):(348,17):(349,16):(350,15):(351,13):(352,12):(353,11):(354,10):(355,9):(357,8):(358,7):(359,6):(360,5):(361,4):(362,3):(363,2)
NAL94_RS00020	A00920_76_HCYVTDRXX_1_2204_4797_8703	671	699	1	28	-21.1	-28.62	GCUUUUUUAGCUUCAGCUUCGUAUUCACG	671GUGAAAUUUUGUACUGAAGCUAGAAGAGC&1GCUUUUUUAGCUUCAGCUUCGUAUUCAC	671|||||........||||||||||||||||&1||||||||||||||||.......|||||	(671,28):(672,27):(673,26):(674,25):(675,24):(684,16):(685,15):(686,14):(687,13):(688,12):(689,11):(690,10):(691,9):(692,8):(693,7):(694,6):(695,5):(696,4):(697,3):(698,2):(699,1)
NAL94_RS00020	A00920_76_HCYVTDRXX_1_2204_16839_11710	862	885	2	25	-20.33	-29.43	CUUUAUUCCCGUCUUCAUUGGCAUCCCUACCUUCCAA	862GAUGGCAGUGAAAAUGGGAAUAAG&2UUUAUUCCCGUCUUCAUUGGCAUC	862||||.|||||||.|||||||||||&2|||||||||||.|||||||.||||	(862,25):(863,24):(864,23):(865,22):(867,20):(868,19):(869,18):(870,17):(871,16):(872,15):(873,14):(875,12):(876,11):(877,10):(878,9):(879,8):(880,7):(881,6):(882,5):(883,4):(884,3):(885,2)
NAL94_RS00020	A00920_76_HCYVTDRXX_1_2204_16604_11898	862	885	2	25	-20.33	-29.43	CUUUAUUCCCGUCUUCAUUGGCAUCCCUACCUUCCAA	862GAUGGCAGUGAAAAUGGGAAUAAG&2UUUAUUCCCGUCUUCAUUGGCAUC	862||||.|||||||.|||||||||||&2|||||||||||.|||||||.||||	(862,25):(863,24):(864,23):(865,22):(867,20):(868,19):(869,18):(870,17):(871,16):(872,15):(873,14):(875,12):(876,11):(877,10):(878,9):(879,8):(880,7):(881,6):(882,5):(883,4):(884,3):(885,2)
NAL94_RS00020	A00920_76_HCYVTDRXX_1_2204_16812_23844	343	363	2	22	-20.34	-26.1	AGACGAGAUGCGGUUUGAAUAAGUCCCCG	343UUGUUCAGCCGUAAUCUCGUC&2GACGAGAUGCGGUUUGAAUAA	343|||||||||||||.|||||||&2||||||||||||.||||||||	(343,22):(344,21):(345,20):(346,19):(347,18):(348,17):(349,16):(350,15):(351,13):(352,12):(353,11):(354,10):(355,9):(357,8):(358,7):(359,6):(360,5):(361,4):(362,3):(363,2)
NAL94_RS00020	A00920_76_HCYVTDRXX_1_2204_7925_24361	865	888	1	25	-20.22	-26.94	GAUCUUCAUUUCCAUUUUCAUAGCCUU	865GGCAGUGAAAAUGGGAAUAAGAUU&1GAUCUUCAUUUCCAUUUUCAUAGCC	865|||.||||||||||||||||||||&1||||||.||||||||||||||.|||	(865,25):(866,24):(867,23):(869,21):(870,20):(871,19):(872,18):(873,17):(874,16):(875,15):(876,14):(877,13):(878,12):(879,11):(880,10):(881,9):(882,8):(883,6):(884,5):(885,4):(886,3):(887,2):(888,1)
NAL94_RS00020	A00920_76_HCYVTDRXX_1_2204_19045_30311	235	260	2	30	-20.51	-27.07	AAUGAUGAGAAAGAUUAUUCAGAUUGAGCCAUUU	235GGCUCGAUACUUAAUCUUUCUCUUAU&2AUGAUGAGAAAGAUUAUUCAGAUUGAGCC	235||||||||...|||||||||||||||&2||||.|||||||||||.....||||||||	(235,30):(236,29):(237,28):(238,27):(239,26):(240,25):(241,24):(242,23):(246,17):(247,16):(248,15):(249,14):(250,13):(251,12):(252,11):(253,10):(254,9):(255,8):(256,7):(257,5):(258,4):(259,3):(260,2)
NAL94_RS00020	A00920_76_HCYVTDRXX_1_2205_29523_4366	871	888	1	18	-22.56	-25.03	AGUCUUGUUCCCAUUUUCG	871GAAAAUGGGAAUAAGAUU&1AGUCUUGUUCCCAUUUUC	871||||||||||||||||||&1||||||||||||||||||	(871,18):(872,17):(873,16):(874,15):(875,14):(876,13):(877,12):(878,11):(879,10):(880,9):(881,8):(882,7):(883,6):(884,5):(885,4):(886,3):(887,2):(888,1)
NAL94_RS00020	A00920_76_HCYVTDRXX_1_2264_19036_9846	270	314	2	38	-20.42	-34.21	ACGCAUUGGUAGUUCGCAAGGUGCAACGUCUGAUAUUG	270CAAUGUCAUCGGCGUUUAACAAGCUCUUACGACUCUGCCACUGCG&2CGCAUUGGUAGUUCGCAAGGUGCAACGUCUGAUAUUG	270||||||||..||||||......||||||.|||..||||||.||||&2||||.||||||.|||.||||.||||||||||||||||	(270,38):(271,37):(272,36):(273,35):(274,34):(275,33):(276,32):(277,31):(280,30):(281,29):(282,28):(283,27):(284,26):(285,25):(292,24):(293,23):(294,21):(295,20):(296,19):(297,18):(299,16):(300,15):(301,14):(304,12):(305,11):(306,10):(307,9):(308,8):(309,7):(311,5):(312,4):(313,3):(314,2)
NAL94_RS00020	A00920_76_HCYVTDRXX_1_2264_19253_20901	317	337	1	24	-22.43	-25.06	UGAGGGAGAACAAGUUACAGUGGUGC	317ACCACUACGUGUUCUUCUUCA&1UGAGGGAGAACAAGUUACAGUGGU	317||||||||.||||||||||||&1||||||||||||.||...||||||	(317,24):(318,23):(319,22):(320,21):(321,20):(322,19):(323,15):(324,14):(326,12):(327,11):(328,10):(329,9):(330,8):(331,7):(332,6):(333,5):(334,4):(335,3):(336,2):(337,1)
NAL94_RS00020	A00920_76_HCYVTDRXX_1_2264_17038_36761	291	322	3	32	-20.8	-32.17	CCGGUGGUAUAUUAGCUGGUGGAGUUGGAGCUAUU	291AGCUCUUACGACUCUGCCACUGCGAAACCACU&3GGUGGUAUAUUAGCUGGUGGAGUUGGAGCU	291|||||...||||||||||||||....||||||&3||||||....|||.||||||||||||||||	(291,32):(292,31):(293,30):(294,29):(295,28):(299,27):(300,26):(301,25):(302,24):(303,23):(304,22):(305,21):(306,20):(307,19):(308,18):(309,17):(310,15):(311,14):(312,13):(317,8):(318,7):(319,6):(320,5):(321,4):(322,3)
NAL94_RS00020	A00920_76_HCYVTDRXX_1_2265_15320_25927	772	809	2	33	-21.83	-35.01	UCUGCGGAAAGGGCUAACACGGCUAUGGGGGUCAACUG	772GAUAUCACGUAGCCUUGCUAGCGCUUUACUCACCGCAG&2CUGCGGAAAGGGCUAACACGGCUAUGGGGGUC	772|||.||.|||||||.||.||||.||||.....||||||&2||||||||||.||||.||.|||||||||.|||	(772,33):(773,32):(774,31):(776,29):(777,28):(779,27):(780,26):(781,25):(782,24):(783,23):(784,22):(785,21):(787,19):(788,18):(790,16):(791,15):(792,14):(793,13):(795,11):(796,10):(797,9):(798,8):(804,7):(805,6):(806,5):(807,4):(808,3):(809,2)
NAL94_RS00020	A00920_76_HCYVTDRXX_1_2265_14443_26788	772	809	2	33	-21.83	-35.01	UCUGCGGAAAGGGCUAACACGGCUAUGGGGGUCAACUG	772GAUAUCACGUAGCCUUGCUAGCGCUUUACUCACCGCAG&2CUGCGGAAAGGGCUAACACGGCUAUGGGGGUC	772|||.||.|||||||.||.||||.||||.....||||||&2||||||||||.||||.||.|||||||||.|||	(772,33):(773,32):(774,31):(776,29):(777,28):(779,27):(780,26):(781,25):(782,24):(783,23):(784,22):(785,21):(787,19):(788,18):(790,16):(791,15):(792,14):(793,13):(795,11):(796,10):(797,9):(798,8):(804,7):(805,6):(806,5):(807,4):(808,3):(809,2)
NAL94_RS00020	A00920_76_HCYVTDRXX_1_2265_15031_27680	772	809	2	33	-21.83	-35.01	UCUGCGGAAAGGGCUAACACGGCUAUGGGGGUCAACUG	772GAUAUCACGUAGCCUUGCUAGCGCUUUACUCACCGCAG&2CUGCGGAAAGGGCUAACACGGCUAUGGGGGUC	772|||.||.|||||||.||.||||.||||.....||||||&2||||||||||.||||.||.|||||||||.|||	(772,33):(773,32):(774,31):(776,29):(777,28):(779,27):(780,26):(781,25):(782,24):(783,23):(784,22):(785,21):(787,19):(788,18):(790,16):(791,15):(792,14):(793,13):(795,11):(796,10):(797,9):(798,8):(804,7):(805,6):(806,5):(807,4):(808,3):(809,2)
NAL94_RS00020	A00920_76_HCYVTDRXX_1_2266_20401_6918	862	882	2	19	-20.32	-27	AGUUCCCACCACUGCCAUCCCGAU	862GAUGGCAGUGAAAAUGGGAAU&2GUUCCCACCACUGCCAUC	862||||||||||....|||||||&2|||||||.||||||||||	(862,19):(863,18):(864,17):(865,16):(866,15):(867,14):(868,13):(869,12):(870,11):(871,10):(876,8):(877,7):(878,6):(879,5):(880,4):(881,3):(882,2)
NAL94_RS00020	A00920_76_HCYVTDRXX_1_2266_19298_10113	839	868	1	29	-20.69	-31.04	UGUCAUCUACAGAGUGUGAACUUGCAUCGUUA	839CGAGACAAGUUACGCUCUUCAUAGAUGGCA&1UGUCAUCUACAGAGUGUGAACUUGCAUCG	839|||..|||||||||||||...|||||||||&1|||||||||.|||||||||.||||..|||	(839,29):(840,28):(841,27):(844,24):(845,23):(846,22):(847,21):(848,19):(849,18):(850,17):(851,16):(852,15):(853,14):(854,13):(855,12):(856,11):(860,9):(861,8):(862,7):(863,6):(864,5):(865,4):(866,3):(867,2):(868,1)
NAL94_RS00020	A00920_76_HCYVTDRXX_1_2142_8467_29841	868	888	9	30	-22.79	-25.99	CCUGUAUAAGUCUUGUUCCCAUUUUCGUCUAAUAU	868AGUGAAAAUGGGAAUAAGAUU&9AGUCUUGUUCCCAUUUUCGUCU	868|||||||||||||||||||||&9|||||||||||||||||||.||	(868,30):(869,29):(870,27):(871,26):(872,25):(873,24):(874,23):(875,22):(876,21):(877,20):(878,19):(879,18):(880,17):(881,16):(882,15):(883,14):(884,13):(885,12):(886,11):(887,10):(888,9)
NAL94_RS00020	A00920_76_HCYVTDRXX_1_2142_7627_32299	868	888	9	30	-22.79	-25.99	CCUGUAUAAGUCUUGUUCCCAUUUUCGUCUAAUAU	868AGUGAAAAUGGGAAUAAGAUU&9AGUCUUGUUCCCAUUUUCGUCU	868|||||||||||||||||||||&9|||||||||||||||||||.||	(868,30):(869,29):(870,27):(871,26):(872,25):(873,24):(874,23):(875,22):(876,21):(877,20):(878,19):(879,18):(880,17):(881,16):(882,15):(883,14):(884,13):(885,12):(886,11):(887,10):(888,9)
NAL94_RS00020	A00920_76_HCYVTDRXX_1_2143_6479_7044	862	885	3	26	-20.29	-29.43	UCUUUAUUCCCGUCUUCAUUGGCAUCCCUACCUUCCAAAA	862GAUGGCAGUGAAAAUGGGAAUAAG&3UUUAUUCCCGUCUUCAUUGGCAUC	862||||.|||||||.|||||||||||&3|||||||||||.|||||||.||||	(862,26):(863,25):(864,24):(865,23):(867,21):(868,20):(869,19):(870,18):(871,17):(872,16):(873,15):(875,13):(876,12):(877,11):(878,10):(879,9):(880,8):(881,7):(882,6):(883,5):(884,4):(885,3)
NAL94_RS00020	A00920_76_HCYVTDRXX_1_2143_3595_12727	303	326	1	27	-21.83	-31.39	GCUGGUGGUAAAUUCGGCGGUGGCGGAUA	303UCUGCCACUGCGAAACCACUACGU&1GCUGGUGGUAAAUUCGGCGGUGGCGGA	303|||||||||||||||||||||.||&1|||||||||...|||.|||||||||||	(303,27):(304,26):(305,25):(306,24):(307,23):(308,22):(309,21):(310,20):(311,19):(312,18):(313,17):(314,15):(315,14):(316,13):(317,9):(318,8):(319,7):(320,6):(321,5):(322,4):(323,3):(325,2):(326,1)
NAL94_RS00020	A00920_76_HCYVTDRXX_1_2144_16911_10802	862	885	3	26	-20.29	-29.43	UCUUUAUUCCCGUCUUCAUUGGCAUCCCUACCUUCCAAA	862GAUGGCAGUGAAAAUGGGAAUAAG&3UUUAUUCCCGUCUUCAUUGGCAUC	862||||.|||||||.|||||||||||&3|||||||||||.|||||||.||||	(862,26):(863,25):(864,24):(865,23):(867,21):(868,20):(869,19):(870,18):(871,17):(872,16):(873,15):(875,13):(876,12):(877,11):(878,10):(879,9):(880,8):(881,7):(882,6):(883,5):(884,4):(885,3)
NAL94_RS00020	A00920_76_HCYVTDRXX_1_2114_29333_7106	567	605	2	39	-20.15	-33.6	AGUGAAUCUGUUGCAAGCAAUGAACGAUUAUCCCAGUCAAG	567UGACUUGAGGUAGCAACUCAAAGCUUGCAACGGACACAC&2GUGAAUCUGUUGCAAGCAAUGAACGAUUAUCCCAGUCA	567|||||.|.|||||....|||..||||||||||||..|||&2|||..||||||||||||..|||....||||||.|||||	(567,39):(568,38):(569,37):(570,36):(571,35):(573,33):(575,32):(576,31):(577,30):(578,29):(579,28):(584,23):(585,22):(586,21):(589,18):(590,17):(591,16):(592,15):(593,14):(594,13):(595,12):(596,11):(597,10):(598,9):(599,8):(600,7):(603,4):(604,3):(605,2)
NAL94_RS00020	A00920_76_HCYVTDRXX_1_2114_28221_8844	567	605	2	39	-20.15	-33.6	AGUGAAUCUGUUGCAAGCAAUGAACGAUUAUCCCAGUCAAG	567UGACUUGAGGUAGCAACUCAAAGCUUGCAACGGACACAC&2GUGAAUCUGUUGCAAGCAAUGAACGAUUAUCCCAGUCA	567|||||.|.|||||....|||..||||||||||||..|||&2|||..||||||||||||..|||....||||||.|||||	(567,39):(568,38):(569,37):(570,36):(571,35):(573,33):(575,32):(576,31):(577,30):(578,29):(579,28):(584,23):(585,22):(586,21):(589,18):(590,17):(591,16):(592,15):(593,14):(594,13):(595,12):(596,11):(597,10):(598,9):(599,8):(600,7):(603,4):(604,3):(605,2)
NAL94_RS00020	A00920_76_HCYVTDRXX_1_2115_5466_7733	50	71	1	22	-22.13	-34.28	GCACUAACGGCAGCGCCAAUCA	50UGAUGGGCGCUGUCGUUUGUGC&1GCACUAACGGCAGCGCCAAUCA	50||||.||||||||||||.||||&1||||.||||||||||||.||||	(50,22):(51,21):(52,20):(53,19):(55,17):(56,16):(57,15):(58,14):(59,13):(60,12):(61,11):(62,10):(63,9):(64,8):(65,7):(66,6):(68,4):(69,3):(70,2):(71,1)
NAL94_RS00020	A00920_76_HCYVTDRXX_1_2269_20564_22482	296	312	2	18	-20.06	-25.41	CCAGUGGCAGAAUCGUAACAAUCAUGCAAAGCCCAA	296UUACGACUCUGCCACUG&2CAGUGGCAGAAUCGUAA	296||||||.||||||||||&2||||||||||.||||||	(296,18):(297,17):(298,16):(299,15):(300,14):(301,13):(303,11):(304,10):(305,9):(306,8):(307,7):(308,6):(309,5):(310,4):(311,3):(312,2)
NAL94_RS00020	A00920_76_HCYVTDRXX_1_2270_14055_18286	389	410	1	20	-23.6	-26.71	CGGAGCUGGUGGUGAAUAUGGUGU	389CAUACCACCACCAAACGCUCCG&1CGGAGCUGGUGGUGAAUAUG	389||||.||||||||...||||||&1||||||||||||||..||||	(389,20):(390,19):(391,18):(392,17):(394,14):(395,13):(396,12):(397,11):(398,10):(399,9):(400,8):(401,7):(405,6):(406,5):(407,4):(408,3):(409,2):(410,1)
NAL94_RS00020	A00920_76_HCYVTDRXX_1_2278_6063_35164	289	327	1	33	-24.65	-34.63	CACGUAGAGGUUGCGCGGGUGGAUGAAGGCUUG	289CAAGCUCUUACGACUCUGCCACUGCGAAACCACUACGUG&1CACGUAGAGGUUGCGCGGGUGGAUGAAGGCUUG	289|||||.|||.||..||||||.|.|||.||||.|||||||&1|||||||.||||.||||||||||||||||||||	(289,33):(290,32):(291,31):(292,30):(293,29):(295,28):(296,27):(297,26):(299,25):(300,24):(303,23):(304,22):(305,21):(306,20):(307,19):(308,18):(310,17):(312,16):(313,15):(314,14):(316,12):(317,11):(318,10):(319,9):(321,7):(322,6):(323,5):(324,4):(325,3):(326,2):(327,1)
NAL94_RS00020	A00920_76_HCYVTDRXX_1_2274_30327_3192	323	352	7	27	-22.95	-28.63	CAACUGGGUUGAUGAAGAAGGACACGUC	323ACGUGUUCUUCUUCAAAAAAUUGUUCAGCC&7GGUUGAUGAAGAAGGACACGU	323|||||||||||||||.........||||||&7|||||||||||||||||||||	(323,27):(324,26):(325,25):(326,24):(327,23):(328,22):(329,21):(330,20):(331,19):(332,18):(333,17):(334,16):(335,15):(336,14):(337,13):(347,12):(348,11):(349,10):(350,9):(351,8):(352,7)
NAL94_RS00020	A00920_76_HCYVTDRXX_1_2101_16658_34757	291	322	3	32	-20.8	-32.17	CCGGUGGUAUAUUAGCUGGUGGAGUUGGAGCUAUU	291AGCUCUUACGACUCUGCCACUGCGAAACCACU&3GGUGGUAUAUUAGCUGGUGGAGUUGGAGCU	291|||||...||||||||||||||....||||||&3||||||....|||.||||||||||||||||	(291,32):(292,31):(293,30):(294,29):(295,28):(299,27):(300,26):(301,25):(302,24):(303,23):(304,22):(305,21):(306,20):(307,19):(308,18):(309,17):(310,15):(311,14):(312,13):(317,8):(318,7):(319,6):(320,5):(321,4):(322,3)
NAL94_RS00020	A00920_76_HCYVTDRXX_1_2103_31051_17221	874	893	5	25	-21.05	-23.14	CAUAGCCUUAAUGUUUGUUCCCAUU	874AAUGGGAAUAAGAUUAAGGU&5GCCUUAAUGUUUGUUCCCAUU	874||||||||||||||||||||&5||||||||.||||||||||||	(874,25):(875,24):(876,23):(877,22):(878,21):(879,20):(880,19):(881,18):(882,17):(883,16):(884,15):(885,14):(886,12):(887,11):(888,10):(889,9):(890,8):(891,7):(892,6):(893,5)
NAL94_RS00020	A00920_76_HCYVTDRXX_1_2259_5529_18991	839	868	1	29	-20.69	-31.04	UGUCAUCUACAGAGUGUGAACUUGCAUCGUUA	839CGAGACAAGUUACGCUCUUCAUAGAUGGCA&1UGUCAUCUACAGAGUGUGAACUUGCAUCG	839|||..|||||||||||||...|||||||||&1|||||||||.|||||||||.||||..|||	(839,29):(840,28):(841,27):(844,24):(845,23):(846,22):(847,21):(848,19):(849,18):(850,17):(851,16):(852,15):(853,14):(854,13):(855,12):(856,11):(860,9):(861,8):(862,7):(863,6):(864,5):(865,4):(866,3):(867,2):(868,1)
NAL94_RS00020	A00920_76_HCYVTDRXX_1_2259_5909_23281	839	868	1	29	-20.69	-31.04	UGUCAUCUACAGAGUGUGAACUUGCAUCGUUA	839CGAGACAAGUUACGCUCUUCAUAGAUGGCA&1UGUCAUCUACAGAGUGUGAACUUGCAUCG	839|||..|||||||||||||...|||||||||&1|||||||||.|||||||||.||||..|||	(839,29):(840,28):(841,27):(844,24):(845,23):(846,22):(847,21):(848,19):(849,18):(850,17):(851,16):(852,15):(853,14):(854,13):(855,12):(856,11):(860,9):(861,8):(862,7):(863,6):(864,5):(865,4):(866,3):(867,2):(868,1)
NAL94_RS00020	A00920_76_HCYVTDRXX_1_2116_7319_10097	856	887	2	32	-24.32	-33.81	CAUCUUGUUCCCAGUCAGCUGCUAAAUAUGAACCUUAUG	856UUCAUAGAUGGCAGUGAAAAUGGGAAUAAGAU&2AUCUUGUUCCCAGUCAGCUGCUAAAUAUGAA	856||||||..|||||||.....||||||||||||&2||||||||||||....|||||||..||||||	(856,32):(857,31):(858,30):(859,29):(860,28):(861,27):(864,24):(865,23):(866,22):(867,21):(868,20):(869,19):(870,18):(876,13):(877,12):(878,11):(879,10):(880,9):(881,8):(882,7):(883,6):(884,5):(885,4):(886,3):(887,2)
NAL94_RS00020	A00920_76_HCYVTDRXX_1_2109_25644_18756	772	809	2	35	-20.18	-33.21	UCUGCGGAAUUAGGGCUAACACGGCUAUGGGGGUCAACUG	772GAUAUCACGUAGCCUUGCUAGCGCUUUACUCACCGCAG&2CUGCGGAAUUAGGGCUAACACGGCUAUGGGGGUC	772|||.||.|||||||.||.||||.||.......||||||&2||||||....||.||||.||.|||||||||.|||	(772,35):(773,34):(774,33):(776,31):(777,30):(779,29):(780,28):(781,27):(782,26):(783,25):(784,24):(785,23):(787,21):(788,20):(790,18):(791,17):(792,16):(793,15):(795,13):(796,12):(804,7):(805,6):(806,5):(807,4):(808,3):(809,2)
NAL94_RS00020	A00920_76_HCYVTDRXX_1_2266_12084_21887	862	882	2	19	-20.33	-27	AGUUCCCACCACUGCCAUCCCGA	862GAUGGCAGUGAAAAUGGGAAU&2GUUCCCACCACUGCCAUC	862||||||||||....|||||||&2|||||||.||||||||||	(862,19):(863,18):(864,17):(865,16):(866,15):(867,14):(868,13):(869,12):(870,11):(871,10):(876,8):(877,7):(878,6):(879,5):(880,4):(881,3):(882,2)
NAL94_RS00020	A00920_76_HCYVTDRXX_1_2266_12427_22013	862	882	2	19	-20.33	-27	AGUUCCCACCACUGCCAUCCCGA	862GAUGGCAGUGAAAAUGGGAAU&2GUUCCCACCACUGCCAUC	862||||||||||....|||||||&2|||||||.||||||||||	(862,19):(863,18):(864,17):(865,16):(866,15):(867,14):(868,13):(869,12):(870,11):(871,10):(876,8):(877,7):(878,6):(879,5):(880,4):(881,3):(882,2)
NAL94_RS00020	A00920_76_HCYVTDRXX_1_2266_12328_30201	304	334	2	27	-21.15	-25.61	GGGAAGGAUAUGAGUAAAAGCUGGCAGG	304CUGCCACUGCGAAACCACUACGUGUUCUUCU&2GGAAGGAUAUGAGUAAAAGCUGGCAG	304||||||..||......|||.|||||||||||&2||||||||||||||....||||||||	(304,27):(305,26):(306,25):(307,24):(308,23):(309,22):(312,21):(313,20):(320,15):(321,14):(322,13):(324,12):(325,11):(326,10):(327,9):(328,8):(329,7):(330,6):(331,5):(332,4):(333,3):(334,2)
NAL94_RS00020	A00920_76_HCYVTDRXX_1_2268_13693_20259	304	334	2	27	-21.15	-25.61	GGGAAGGAUAUGAGUAAAAGCUGGCAGG	304CUGCCACUGCGAAACCACUACGUGUUCUUCU&2GGAAGGAUAUGAGUAAAAGCUGGCAG	304||||||..||......|||.|||||||||||&2||||||||||||||....||||||||	(304,27):(305,26):(306,25):(307,24):(308,23):(309,22):(312,21):(313,20):(320,15):(321,14):(322,13):(324,12):(325,11):(326,10):(327,9):(328,8):(329,7):(330,6):(331,5):(332,4):(333,3):(334,2)
NAL94_RS00020	A00920_76_HCYVTDRXX_1_2252_6840_19507	567	605	2	39	-20.16	-33.6	AGUGAAUCUGUUGCAAGCAAUGAACGAUUAUCCCAGUCAA	567UGACUUGAGGUAGCAACUCAAAGCUUGCAACGGACACAC&2GUGAAUCUGUUGCAAGCAAUGAACGAUUAUCCCAGUCA	567|||||.|.|||||....|||..||||||||||||..|||&2|||..||||||||||||..|||....||||||.|||||	(567,39):(568,38):(569,37):(570,36):(571,35):(573,33):(575,32):(576,31):(577,30):(578,29):(579,28):(584,23):(585,22):(586,21):(589,18):(590,17):(591,16):(592,15):(593,14):(594,13):(595,12):(596,11):(597,10):(598,9):(599,8):(600,7):(603,4):(604,3):(605,2)
NAL94_RS00020	A00920_76_HCYVTDRXX_1_2254_22797_8813	839	868	1	29	-20.69	-31.04	UGUCAUCUACAGAGUGUGAACUUGCAUCGUUA	839CGAGACAAGUUACGCUCUUCAUAGAUGGCA&1UGUCAUCUACAGAGUGUGAACUUGCAUCG	839|||..|||||||||||||...|||||||||&1|||||||||.|||||||||.||||..|||	(839,29):(840,28):(841,27):(844,24):(845,23):(846,22):(847,21):(848,19):(849,18):(850,17):(851,16):(852,15):(853,14):(854,13):(855,12):(856,11):(860,9):(861,8):(862,7):(863,6):(864,5):(865,4):(866,3):(867,2):(868,1)
NAL94_RS00020	A00920_76_HCYVTDRXX_1_2254_16667_12665	865	888	1	25	-20.22	-26.94	GAUCUUCAUUUCCAUUUUCAUAGCCUU	865GGCAGUGAAAAUGGGAAUAAGAUU&1GAUCUUCAUUUCCAUUUUCAUAGCC	865|||.||||||||||||||||||||&1||||||.||||||||||||||.|||	(865,25):(866,24):(867,23):(869,21):(870,20):(871,19):(872,18):(873,17):(874,16):(875,15):(876,14):(877,13):(878,12):(879,11):(880,10):(881,9):(882,8):(883,6):(884,5):(885,4):(886,3):(887,2):(888,1)
NAL94_RS00020	A00920_76_HCYVTDRXX_1_2254_22670_22498	857	886	1	29	-22.88	-31.65	UCUUGUUCCCAGUCAGCUGCUAAAUAUGA	857UCAUAGAUGGCAGUGAAAAUGGGAAUAAGA&1UCUUGUUCCCAGUCAGCUGCUAAAUAUGA	857|||||..|||||||.....|||||||||||&1|||||||||||....|||||||..|||||	(857,29):(858,28):(859,27):(860,26):(861,25):(864,22):(865,21):(866,20):(867,19):(868,18):(869,17):(870,16):(876,11):(877,10):(878,9):(879,8):(880,7):(881,6):(882,5):(883,4):(884,3):(885,2):(886,1)
NAL94_RS00020	A00920_76_HCYVTDRXX_1_2254_21884_22514	857	886	1	29	-22.88	-31.65	UCUUGUUCCCAGUCAGCUGCUAAAUAUGA	857UCAUAGAUGGCAGUGAAAAUGGGAAUAAGA&1UCUUGUUCCCAGUCAGCUGCUAAAUAUGA	857|||||..|||||||.....|||||||||||&1|||||||||||....|||||||..|||||	(857,29):(858,28):(859,27):(860,26):(861,25):(864,22):(865,21):(866,20):(867,19):(868,18):(869,17):(870,16):(876,11):(877,10):(878,9):(879,8):(880,7):(881,6):(882,5):(883,4):(884,3):(885,2):(886,1)
NAL94_RS00020	A00920_76_HCYVTDRXX_1_2176_12274_1329	869	888	1	20	-24.86	-27.72	AGUCUUGUUCCCAUUUUCAUCUAA	869GUGAAAAUGGGAAUAAGAUU&1AGUCUUGUUCCCAUUUUCAU	869||||||||||||||||||||&1||||||||||||||||||||	(869,20):(870,19):(871,18):(872,17):(873,16):(874,15):(875,14):(876,13):(877,12):(878,11):(879,10):(880,9):(881,8):(882,7):(883,6):(884,5):(885,4):(886,3):(887,2):(888,1)
NAL94_RS00020	A00920_76_HCYVTDRXX_1_2177_30544_2065	871	888	5	22	-22.8	-25.3	UAUAAGUCUUGUUCCCAUUUUCG	871GAAAAUGGGAAUAAGAUU&5AGUCUUGUUCCCAUUUUC	871||||||||||||||||||&5||||||||||||||||||	(871,22):(872,21):(873,20):(874,19):(875,18):(876,17):(877,16):(878,15):(879,14):(880,13):(881,12):(882,11):(883,10):(884,9):(885,8):(886,7):(887,6):(888,5)
NAL94_RS00020	A00920_76_HCYVTDRXX_1_2171_19343_23375	289	327	1	33	-22.33	-35.16	CACGUAGAGGUUGCGCGGGUGGAUGAAGGCUUGCCG	289CAAGCUCUUACGACUCUGCCACUGCGAAACCACUACGUG&1CACGUAGAGGUUGCGCGGGUGGAUGAAGGCUUG	289|||||.|||.||..||||||.|.|||.||||.|||||||&1|||||||.||||.||||||||||||||||||||	(289,33):(290,32):(291,31):(292,30):(293,29):(295,28):(296,27):(297,26):(299,25):(300,24):(303,23):(304,22):(305,21):(306,20):(307,19):(308,18):(310,17):(312,16):(313,15):(314,14):(316,12):(317,11):(318,10):(319,9):(321,7):(322,6):(323,5):(324,4):(325,3):(326,2):(327,1)
NAL94_RS00020	A00920_76_HCYVTDRXX_1_2171_1796_30217	828	854	2	20	-20.29	-26.35	UGGUGUGACGGGCGGUGUGUA	828GCGCCGCCGCCCGAGACAAGUUACGCU&2GGUGUGACGGGCGGUGUGU	828||||.|||||||.......||||||||&2|||||||||||||||||||	(828,20):(829,19):(830,18):(831,17):(833,16):(834,15):(835,14):(836,13):(837,12):(838,11):(839,10):(847,9):(848,8):(849,7):(850,6):(851,5):(852,4):(853,3):(854,2)
NAL94_RS00020	A00920_76_HCYVTDRXX_1_2172_17336_1454	289	327	1	33	-22.33	-35.16	CACGUAGAGGUUGCGCGGGUGGAUGAAGGCUUGCCG	289CAAGCUCUUACGACUCUGCCACUGCGAAACCACUACGUG&1CACGUAGAGGUUGCGCGGGUGGAUGAAGGCUUG	289|||||.|||.||..||||||.|.|||.||||.|||||||&1|||||||.||||.||||||||||||||||||||	(289,33):(290,32):(291,31):(292,30):(293,29):(295,28):(296,27):(297,26):(299,25):(300,24):(303,23):(304,22):(305,21):(306,20):(307,19):(308,18):(310,17):(312,16):(313,15):(314,14):(316,12):(317,11):(318,10):(319,9):(321,7):(322,6):(323,5):(324,4):(325,3):(326,2):(327,1)
NAL94_RS00020	A00920_76_HCYVTDRXX_1_2172_6433_9471	50	71	1	22	-22.74	-34.89	GCACUAACGGCAGCGCCAAUCAU	50UGAUGGGCGCUGUCGUUUGUGC&1GCACUAACGGCAGCGCCAAUCA	50||||.||||||||||||.||||&1||||.||||||||||||.||||	(50,22):(51,21):(52,20):(53,19):(55,17):(56,16):(57,15):(58,14):(59,13):(60,12):(61,11):(62,10):(63,9):(64,8):(65,7):(66,6):(68,4):(69,3):(70,2):(71,1)
NAL94_RS00020	A00920_76_HCYVTDRXX_1_2172_26594_22310	682	712	2	30	-20.19	-29.27	GGGGUGAUUAUCUGCUUUCAAGUUUCAGUA	682UACUGAAGCUAGAAGAGCAGGAUAAAUAUCC&2GGGUGAUUAUCUGCUUUCAAGUUUCAGUA	682||||||||||.|.||||||.|||||.|||||&2|||||.||||||||||||.||||||||||	(682,30):(683,29):(684,28):(685,27):(686,26):(687,25):(688,24):(689,23):(690,22):(691,21):(693,19):(695,18):(696,17):(697,16):(698,15):(699,14):(700,13):(702,12):(703,11):(704,10):(705,9):(706,8):(708,6):(709,5):(710,4):(711,3):(712,2)
NAL94_RS00020	A00920_76_HCYVTDRXX_1_2172_30798_27712	862	885	4	27	-21.5	-29.83	UUCUUUAUUCCCAUCUUCAUUGGCAUCCCUACCU	862GAUGGCAGUGAAAAUGGGAAUAAG&4UUUAUUCCCAUCUUCAUUGGCAUC	862||||.|||||||.|||||||||||&4|||||||||||.|||||||.||||	(862,27):(863,26):(864,25):(865,24):(867,22):(868,21):(869,20):(870,19):(871,18):(872,17):(873,16):(875,14):(876,13):(877,12):(878,11):(879,10):(880,9):(881,8):(882,7):(883,6):(884,5):(885,4)
NAL94_RS00020	A00920_76_HCYVTDRXX_1_2172_14398_35415	862	885	1	24	-20.14	-29.24	UUUAUUCCCGUCUUCAUUGGCAUCCCUACCUUCCAA	862GAUGGCAGUGAAAAUGGGAAUAAG&1UUUAUUCCCGUCUUCAUUGGCAUC	862||||.|||||||.|||||||||||&1|||||||||||.|||||||.||||	(862,24):(863,23):(864,22):(865,21):(867,19):(868,18):(869,17):(870,16):(871,15):(872,14):(873,13):(875,11):(876,10):(877,9):(878,8):(879,7):(880,6):(881,5):(882,4):(883,3):(884,2):(885,1)
NAL94_RS00020	A00920_76_HCYVTDRXX_1_2172_3486_36151	839	868	1	29	-20.69	-31.04	UGUCAUCUACAGAGUGUGAACUUGCAUCGUUA	839CGAGACAAGUUACGCUCUUCAUAGAUGGCA&1UGUCAUCUACAGAGUGUGAACUUGCAUCG	839|||..|||||||||||||...|||||||||&1|||||||||.|||||||||.||||..|||	(839,29):(840,28):(841,27):(844,24):(845,23):(846,22):(847,21):(848,19):(849,18):(850,17):(851,16):(852,15):(853,14):(854,13):(855,12):(856,11):(860,9):(861,8):(862,7):(863,6):(864,5):(865,4):(866,3):(867,2):(868,1)
NAL94_RS00020	A00920_76_HCYVTDRXX_1_2174_19334_2628	304	334	2	27	-21.15	-25.61	GGGAAGGAUAUGAGUAAAAGCUGGCAGG	304CUGCCACUGCGAAACCACUACGUGUUCUUCU&2GGAAGGAUAUGAGUAAAAGCUGGCAG	304||||||..||......|||.|||||||||||&2||||||||||||||....||||||||	(304,27):(305,26):(306,25):(307,24):(308,23):(309,22):(312,21):(313,20):(320,15):(321,14):(322,13):(324,12):(325,11):(326,10):(327,9):(328,8):(329,7):(330,6):(331,5):(332,4):(333,3):(334,2)
NAL94_RS00020	A00920_76_HCYVTDRXX_1_2174_13819_6950	397	424	1	27	-20.83	-29.69	GGGAGCUACUCGCGGAGUAAGUUGGUGCAGA	397CACCAAACGCUCCGUAAGUACAGUUUCC&1GGGAGCUACUCGCGGAGUAAGUUGGUG	397||||||..|||||||.|||..|||||||&1||||||||||.|||||||...||||||	(397,27):(398,26):(399,25):(400,24):(401,23):(402,22):(405,18):(406,17):(407,16):(408,15):(409,14):(410,13):(411,12):(413,10):(414,9):(415,8):(418,7):(419,6):(420,5):(421,4):(422,3):(423,2):(424,1)
NAL94_RS00020	A00920_76_HCYVTDRXX_1_2229_1561_32690	839	868	1	29	-20.69	-31.04	UGUCAUCUACAGAGUGUGAACUUGCAUCGUUA	839CGAGACAAGUUACGCUCUUCAUAGAUGGCA&1UGUCAUCUACAGAGUGUGAACUUGCAUCG	839|||..|||||||||||||...|||||||||&1|||||||||.|||||||||.||||..|||	(839,29):(840,28):(841,27):(844,24):(845,23):(846,22):(847,21):(848,19):(849,18):(850,17):(851,16):(852,15):(853,14):(854,13):(855,12):(856,11):(860,9):(861,8):(862,7):(863,6):(864,5):(865,4):(866,3):(867,2):(868,1)
NAL94_RS00020	A00920_76_HCYVTDRXX_1_2230_13738_23437	839	868	1	29	-20.69	-31.04	UGUCAUCUACAGAGUGUGAACUUGCAUCGUUA	839CGAGACAAGUUACGCUCUUCAUAGAUGGCA&1UGUCAUCUACAGAGUGUGAACUUGCAUCG	839|||..|||||||||||||...|||||||||&1|||||||||.|||||||||.||||..|||	(839,29):(840,28):(841,27):(844,24):(845,23):(846,22):(847,21):(848,19):(849,18):(850,17):(851,16):(852,15):(853,14):(854,13):(855,12):(856,11):(860,9):(861,8):(862,7):(863,6):(864,5):(865,4):(866,3):(867,2):(868,1)
NAL94_RS00020	A00920_76_HCYVTDRXX_1_2230_1877_29387	826	844	9	28	-20.26	-27.4	AGCAAGAAGUUUUAAGGGCGGUGGCUGU	826ACGCGCCGCCGCCCGAGAC&9GUUUUAAGGGCGGUGGCUGU	826|||.|||||||||||||||&9|||||..|||||||||||||	(826,28):(827,27):(828,26):(830,25):(831,24):(832,23):(833,22):(834,21):(835,20):(836,19):(837,18):(838,17):(839,16):(840,13):(841,12):(842,11):(843,10):(844,9)
NAL94_RS00020	A00920_76_HCYVTDRXX_1_2230_24207_32831	839	868	1	29	-20.69	-31.04	UGUCAUCUACAGAGUGUGAACUUGCAUCGUUA	839CGAGACAAGUUACGCUCUUCAUAGAUGGCA&1UGUCAUCUACAGAGUGUGAACUUGCAUCG	839|||..|||||||||||||...|||||||||&1|||||||||.|||||||||.||||..|||	(839,29):(840,28):(841,27):(844,24):(845,23):(846,22):(847,21):(848,19):(849,18):(850,17):(851,16):(852,15):(853,14):(854,13):(855,12):(856,11):(860,9):(861,8):(862,7):(863,6):(864,5):(865,4):(866,3):(867,2):(868,1)
NAL94_RS00020	A00920_76_HCYVTDRXX_1_2227_23647_33520	45	68	2	29	-21.61	-34.31	UCGAACGAACCAGCGCCGACAUUAGUGGUAUCAAU	45ACCACUGAUGGGCGCUGUCGUUUG&2CGAACGAACCAGCGCCGACAUUAGUGGU	45||||||||||||||||||||||||&2|||||||..|||||||..||||||||||	(45,29):(46,28):(47,27):(48,26):(49,25):(50,24):(51,23):(52,22):(53,21):(54,20):(55,17):(56,16):(57,15):(58,14):(59,13):(60,12):(61,11):(62,8):(63,7):(64,6):(65,5):(66,4):(67,3):(68,2)
NAL94_RS00020	A00920_76_HCYVTDRXX_1_2228_1868_6950	862	885	2	25	-20.33	-29.43	CUUUAUUCCCGUCUUCAUUGGCAUCCCUACCUUCCAA	862GAUGGCAGUGAAAAUGGGAAUAAG&2UUUAUUCCCGUCUUCAUUGGCAUC	862||||.|||||||.|||||||||||&2|||||||||||.|||||||.||||	(862,25):(863,24):(864,23):(865,22):(867,20):(868,19):(869,18):(870,17):(871,16):(872,15):(873,14):(875,12):(876,11):(877,10):(878,9):(879,8):(880,7):(881,6):(882,5):(883,4):(884,3):(885,2)
NAL94_RS00020	A00920_76_HCYVTDRXX_1_2228_18792_11459	289	327	1	33	-24.65	-34.63	CACGUAGAGGUUGCGCGGGUGGAUGAAGGCUUG	289CAAGCUCUUACGACUCUGCCACUGCGAAACCACUACGUG&1CACGUAGAGGUUGCGCGGGUGGAUGAAGGCUUG	289|||||.|||.||..||||||.|.|||.||||.|||||||&1|||||||.||||.||||||||||||||||||||	(289,33):(290,32):(291,31):(292,30):(293,29):(295,28):(296,27):(297,26):(299,25):(300,24):(303,23):(304,22):(305,21):(306,20):(307,19):(308,18):(310,17):(312,16):(313,15):(314,14):(316,12):(317,11):(318,10):(319,9):(321,7):(322,6):(323,5):(324,4):(325,3):(326,2):(327,1)
NAL94_RS00020	A00920_76_HCYVTDRXX_1_2148_29134_11835	839	868	1	29	-20.69	-31.04	UGUCAUCUACAGAGUGUGAACUUGCAUCGUUA	839CGAGACAAGUUACGCUCUUCAUAGAUGGCA&1UGUCAUCUACAGAGUGUGAACUUGCAUCG	839|||..|||||||||||||...|||||||||&1|||||||||.|||||||||.||||..|||	(839,29):(840,28):(841,27):(844,24):(845,23):(846,22):(847,21):(848,19):(849,18):(850,17):(851,16):(852,15):(853,14):(854,13):(855,12):(856,11):(860,9):(861,8):(862,7):(863,6):(864,5):(865,4):(866,3):(867,2):(868,1)
NAL94_RS00020	A00920_76_HCYVTDRXX_1_2148_6605_12430	868	888	1	22	-22.85	-25.72	AGUCUUGUUCCCAUUUUCGUCUAA	868AGUGAAAAUGGGAAUAAGAUU&1AGUCUUGUUCCCAUUUUCGUCU	868|||||||||||||||||||||&1|||||||||||||||||||.||	(868,22):(869,21):(870,19):(871,18):(872,17):(873,16):(874,15):(875,14):(876,13):(877,12):(878,11):(879,10):(880,9):(881,8):(882,7):(883,6):(884,5):(885,4):(886,3):(887,2):(888,1)
NAL94_RS00020	A00920_76_HCYVTDRXX_1_2148_28339_30123	317	337	1	24	-22.43	-25.06	UGAGGGAGAACAAGUUACAGUGGUGC	317ACCACUACGUGUUCUUCUUCA&1UGAGGGAGAACAAGUUACAGUGGU	317||||||||.||||||||||||&1||||||||||||.||...||||||	(317,24):(318,23):(319,22):(320,21):(321,20):(322,19):(323,15):(324,14):(326,12):(327,11):(328,10):(329,9):(330,8):(331,7):(332,6):(333,5):(334,4):(335,3):(336,2):(337,1)
NAL94_RS00020	A00920_76_HCYVTDRXX_1_2149_13928_20509	304	334	2	27	-21.15	-25.61	GGGAAGGAUAUGAGUAAAAGCUGGCAGG	304CUGCCACUGCGAAACCACUACGUGUUCUUCU&2GGAAGGAUAUGAGUAAAAGCUGGCAG	304||||||..||......|||.|||||||||||&2||||||||||||||....||||||||	(304,27):(305,26):(306,25):(307,24):(308,23):(309,22):(312,21):(313,20):(320,15):(321,14):(322,13):(324,12):(325,11):(326,10):(327,9):(328,8):(329,7):(330,6):(331,5):(332,4):(333,3):(334,2)
NAL94_RS00020	A00920_76_HCYVTDRXX_1_2149_14950_21057	304	334	2	27	-21.15	-25.61	GGGAAGGAUAUGAGUAAAAGCUGGCAGG	304CUGCCACUGCGAAACCACUACGUGUUCUUCU&2GGAAGGAUAUGAGUAAAAGCUGGCAG	304||||||..||......|||.|||||||||||&2||||||||||||||....||||||||	(304,27):(305,26):(306,25):(307,24):(308,23):(309,22):(312,21):(313,20):(320,15):(321,14):(322,13):(324,12):(325,11):(326,10):(327,9):(328,8):(329,7):(330,6):(331,5):(332,4):(333,3):(334,2)
NAL94_RS00020	A00920_76_HCYVTDRXX_1_2149_11722_27273	727	746	5	25	-21.98	-28.23	GCGAGCGUUAAGGGUGACCGGGUCU	727AGGCUCGACACCUUUAACGC&5GCGUUAAGGGUGACCGGGUCU	727|||||||.||||||||||||&5||||||||||||..|||||||	(727,25):(728,24):(729,23):(730,22):(731,21):(732,20):(733,19):(735,16):(736,15):(737,14):(738,13):(739,12):(740,11):(741,10):(742,9):(743,8):(744,7):(745,6):(746,5)
NAL94_RS00020	A00920_76_HCYVTDRXX_1_2149_12210_33004	828	842	15	29	-20.05	-26.45	GAAACCCUUCUUCACUCACGCGGCGGUGCUCC	828GCGCCGCCGCCCGAG&15CUCACGCGGCGGUGC	828||||||||||..|||&15|||..||||||||||	(828,29):(829,28):(830,27):(831,26):(832,25):(833,24):(834,23):(835,22):(836,21):(837,20):(840,17):(841,16):(842,15)
NAL94_RS00020	A00920_76_HCYVTDRXX_1_2150_27462_5243	868	888	5	26	-22.98	-25.99	UAUAAGUCUUGUUCCCAUUUUCGUCUAAUAUAUUUU	868AGUGAAAAUGGGAAUAAGAUU&5AGUCUUGUUCCCAUUUUCGUCU	868|||||||||||||||||||||&5|||||||||||||||||||.||	(868,26):(869,25):(870,23):(871,22):(872,21):(873,20):(874,19):(875,18):(876,17):(877,16):(878,15):(879,14):(880,13):(881,12):(882,11):(883,10):(884,9):(885,8):(886,7):(887,6):(888,5)
NAL94_RS00020	A00920_76_HCYVTDRXX_1_2150_27471_5290	868	888	5	26	-22.98	-25.99	UAUAAGUCUUGUUCCCAUUUUCGUCUAAUAUAUUUU	868AGUGAAAAUGGGAAUAAGAUU&5AGUCUUGUUCCCAUUUUCGUCU	868|||||||||||||||||||||&5|||||||||||||||||||.||	(868,26):(869,25):(870,23):(871,22):(872,21):(873,20):(874,19):(875,18):(876,17):(877,16):(878,15):(879,14):(880,13):(881,12):(882,11):(883,10):(884,9):(885,8):(886,7):(887,6):(888,5)
NAL94_RS00020	A00920_76_HCYVTDRXX_1_2178_29496_8265	869	893	4	29	-22.65	-26.37	GGCGCCUUUUUACUUAUUCUUAUUUUCACG	869GUGAAAAUGGGAAUAAGAUUAAGGU&4GCCUUUUUACUUAUUCUUAUUUUCAC	869||||||||||||||||||..|||||&4|||||..|.|||||||||||||||||	(869,29):(870,28):(871,27):(872,26):(873,25):(874,24):(875,23):(876,22):(877,21):(878,20):(879,19):(880,18):(881,17):(882,16):(883,15):(884,14):(885,13):(886,11):(889,8):(890,7):(891,6):(892,5):(893,4)
NAL94_RS00020	A00920_76_HCYVTDRXX_1_2178_20509_34945	235	256	4	27	-20.24	-26.35	GAUGAGAAAGAUUAUUCAGAUUGAGCCAUUU	235GGCUCGAUACUUAAUCUUUCUC&4GAGAAAGAUUAUUCAGAUUGAGCC	235||||||||...|||||||||||&4|||||||||||.....||||||||	(235,27):(236,26):(237,25):(238,24):(239,23):(240,22):(241,21):(242,20):(246,14):(247,13):(248,12):(249,11):(250,10):(251,9):(252,8):(253,7):(254,6):(255,5):(256,4)
NAL94_RS00020	A00920_76_HCYVTDRXX_1_2178_17797_36730	317	336	1	23	-21.75	-24.33	GAGGGAGAACAAGUUACAGUGGUGC	317ACCACUACGUGUUCUUCUUC&1GAGGGAGAACAAGUUACAGUGGU	317||||||||.|||||||||||&1|||||||||||.||...||||||	(317,23):(318,22):(319,21):(320,20):(321,19):(322,18):(323,14):(324,13):(326,11):(327,10):(328,9):(329,8):(330,7):(331,6):(332,5):(333,4):(334,3):(335,2):(336,1)
NAL94_RS00020	A00920_76_HCYVTDRXX_1_2201_9796_26506	868	888	1	22	-22.83	-25.72	AGUCUUGUUCCCAUUUUCGUCUAAUAU	868AGUGAAAAUGGGAAUAAGAUU&1AGUCUUGUUCCCAUUUUCGUCU	868|||||||||||||||||||||&1|||||||||||||||||||.||	(868,22):(869,21):(870,19):(871,18):(872,17):(873,16):(874,15):(875,14):(876,13):(877,12):(878,11):(879,10):(880,9):(881,8):(882,7):(883,6):(884,5):(885,4):(886,3):(887,2):(888,1)
NAL94_RS00020	A00920_76_HCYVTDRXX_1_2202_22263_4914	235	256	2	25	-20.9	-26.35	UGAGAAAGAUUAUUCAGAUUGAGCCAUUUAAAA	235GGCUCGAUACUUAAUCUUUCUC&2GAGAAAGAUUAUUCAGAUUGAGCC	235||||||||.|||||||||||||&2|||||||||||...||||||||||	(235,25):(236,24):(237,23):(238,22):(239,21):(240,20):(241,19):(242,18):(244,17):(245,16):(246,12):(247,11):(248,10):(249,9):(250,8):(251,7):(252,6):(253,5):(254,4):(255,3):(256,2)
NAL94_RS00020	A00920_76_HCYVTDRXX_1_2119_31503_28808	291	322	3	32	-20.8	-32.17	CCGGUGGUAUAUUAGCUGGUGGAGUUGGAGCUAUU	291AGCUCUUACGACUCUGCCACUGCGAAACCACU&3GGUGGUAUAUUAGCUGGUGGAGUUGGAGCU	291|||||...||||||||||||||....||||||&3||||||....|||.||||||||||||||||	(291,32):(292,31):(293,30):(294,29):(295,28):(299,27):(300,26):(301,25):(302,24):(303,23):(304,22):(305,21):(306,20):(307,19):(308,18):(309,17):(310,15):(311,14):(312,13):(317,8):(318,7):(319,6):(320,5):(321,4):(322,3)
NAL94_RS00020	A00920_76_HCYVTDRXX_1_2120_15465_4758	727	746	6	26	-21.68	-28.23	CGCGAGCGUUAAGGGUGACCGGGUCU	727AGGCUCGACACCUUUAACGC&6GCGUUAAGGGUGACCGGGUCU	727|||||||.||||||||||||&6||||||||||||..|||||||	(727,26):(728,25):(729,24):(730,23):(731,22):(732,21):(733,20):(735,17):(736,16):(737,15):(738,14):(739,13):(740,12):(741,11):(742,10):(743,9):(744,8):(745,7):(746,6)
NAL94_RS00020	A00920_76_HCYVTDRXX_1_2120_15709_31892	727	746	17	37	-21.72	-28.23	GGUGGGCACACCGCGAGCGUUAAGGGUGACCGGGUCU	727AGGCUCGACACCUUUAACGC&17GCGUUAAGGGUGACCGGGUCU	727|||||||.||||||||||||&17||||||||||||..|||||||	(727,37):(728,36):(729,35):(730,34):(731,33):(732,32):(733,31):(735,28):(736,27):(737,26):(738,25):(739,24):(740,23):(741,22):(742,21):(743,20):(744,19):(745,18):(746,17)
NAL94_RS00020	A00920_76_HCYVTDRXX_1_2120_20057_37012	540	565	1	26	-20.72	-30.58	GAAACGAGCUAUGUAGUCGGUGCUAAU	540UUGGCGCCGACACACGGAUUUGUUUC&1GAAACGAGCUAUGUAGUCGGUGCUAA	540||||||||||||||.||.||||||||&1||||||||||.|||.|||||||||||	(540,26):(541,25):(542,24):(543,23):(544,22):(545,21):(546,20):(547,19):(548,18):(549,17):(550,16):(551,14):(552,13):(553,12):(555,10):(556,9):(558,8):(559,7):(560,6):(561,5):(562,4):(563,3):(564,2):(565,1)
NAL94_RS00020	A00920_76_HCYVTDRXX_1_2121_23854_10895	839	868	1	29	-20.69	-31.04	UGUCAUCUACAGAGUGUGAACUUGCAUCGUUA	839CGAGACAAGUUACGCUCUUCAUAGAUGGCA&1UGUCAUCUACAGAGUGUGAACUUGCAUCG	839|||..|||||||||||||...|||||||||&1|||||||||.|||||||||.||||..|||	(839,29):(840,28):(841,27):(844,24):(845,23):(846,22):(847,21):(848,19):(849,18):(850,17):(851,16):(852,15):(853,14):(854,13):(855,12):(856,11):(860,9):(861,8):(862,7):(863,6):(864,5):(865,4):(866,3):(867,2):(868,1)
NAL94_RS00020	A00920_76_HCYVTDRXX_1_2170_5339_3787	567	605	2	39	-20.15	-33.6	AGUGAAUCUGUUGCAAGCAAUGAACGAUUAUCCCAGUCAAG	567UGACUUGAGGUAGCAACUCAAAGCUUGCAACGGACACAC&2GUGAAUCUGUUGCAAGCAAUGAACGAUUAUCCCAGUCA	567|||||.|.|||||....|||..||||||||||||..|||&2|||..||||||||||||..|||....||||||.|||||	(567,39):(568,38):(569,37):(570,36):(571,35):(573,33):(575,32):(576,31):(577,30):(578,29):(579,28):(584,23):(585,22):(586,21):(589,18):(590,17):(591,16):(592,15):(593,14):(594,13):(595,12):(596,11):(597,10):(598,9):(599,8):(600,7):(603,4):(604,3):(605,2)
NAL94_RS00020	A00920_76_HCYVTDRXX_1_2170_4915_14262	289	327	1	33	-24.65	-34.63	CACGUAGAGGUUGCGCGGGUGGAUGAAGGCUUG	289CAAGCUCUUACGACUCUGCCACUGCGAAACCACUACGUG&1CACGUAGAGGUUGCGCGGGUGGAUGAAGGCUUG	289|||||.|||.||..||||||.|.|||.||||.|||||||&1|||||||.||||.||||||||||||||||||||	(289,33):(290,32):(291,31):(292,30):(293,29):(295,28):(296,27):(297,26):(299,25):(300,24):(303,23):(304,22):(305,21):(306,20):(307,19):(308,18):(310,17):(312,16):(313,15):(314,14):(316,12):(317,11):(318,10):(319,9):(321,7):(322,6):(323,5):(324,4):(325,3):(326,2):(327,1)
NAL94_RS00020	A00920_76_HCYVTDRXX_1_2170_30391_25254	385	407	1	26	-20.05	-27.34	GGCGUUUGGUGGAAUGAAAGGGUAGCUAGAGAAUAUGCG	385GCUACAUACCACCACCAAACGCU&1GGCGUUUGGUGGAAUGAAAGGGUAGC	385|||||....||||||||||||||&1||||||||||||..||.....|||||	(385,26):(386,25):(387,24):(388,23):(389,22):(394,16):(395,15):(396,12):(397,11):(398,10):(399,9):(400,8):(401,7):(402,6):(403,5):(404,4):(405,3):(406,2):(407,1)
NAL94_RS00020	A00920_76_HCYVTDRXX_1_2234_12038_28855	289	327	6	38	-21.72	-34.73	CCAAUCACGUAGAGGUUGCGCGGGUGGAUGAAGGCUUG	289CAAGCUCUUACGACUCUGCCACUGCGAAACCACUACGUG&6CACGUAGAGGUUGCGCGGGUGGAUGAAGGCUUG	289|||||.|||.||..||||||.|.|||.||||.|||||||&6|||||||.||||.||||||||||||||||||||	(289,38):(290,37):(291,36):(292,35):(293,34):(295,33):(296,32):(297,31):(299,30):(300,29):(303,28):(304,27):(305,26):(306,25):(307,24):(308,23):(310,22):(312,21):(313,20):(314,19):(316,17):(317,16):(318,15):(319,14):(321,12):(322,11):(323,10):(324,9):(325,8):(326,7):(327,6)
NAL94_RS00020	A00920_76_HCYVTDRXX_1_2234_10230_32424	289	327	6	38	-21.72	-34.73	CCAAUCACGUAGAGGUUGCGCGGGUGGAUGAAGGCUUG	289CAAGCUCUUACGACUCUGCCACUGCGAAACCACUACGUG&6CACGUAGAGGUUGCGCGGGUGGAUGAAGGCUUG	289|||||.|||.||..||||||.|.|||.||||.|||||||&6|||||||.||||.||||||||||||||||||||	(289,38):(290,37):(291,36):(292,35):(293,34):(295,33):(296,32):(297,31):(299,30):(300,29):(303,28):(304,27):(305,26):(306,25):(307,24):(308,23):(310,22):(312,21):(313,20):(314,19):(316,17):(317,16):(318,15):(319,14):(321,12):(322,11):(323,10):(324,9):(325,8):(326,7):(327,6)
NAL94_RS00020	A00920_76_HCYVTDRXX_1_2235_3486_6245	697	730	2	34	-21.04	-33.93	CGUCUACUUCUUUUGCUGGGAUGUUAUUCUUGUUAAA	697AGCAGGAUAAAUAUCCAUCGCAAACGAGGUAGGC&2GUCUACUUCUUUUGCUGGGAUGUUAUUCUUGUU	697|||||||..|||||||...|||||.|||||||||&2|||||||||.|||||..|||||||..|||||||	(697,34):(698,33):(699,32):(700,31):(701,30):(702,29):(703,28):(706,25):(707,24):(708,23):(709,22):(710,21):(711,20):(712,19):(716,16):(717,15):(718,14):(719,13):(720,12):(722,10):(723,9):(724,8):(725,7):(726,6):(727,5):(728,4):(729,3):(730,2)
NAL94_RS00020	A00920_76_HCYVTDRXX_1_2235_2184_7091	697	730	2	34	-21.04	-33.93	CGUCUACUUCUUUUGCUGGGAUGUUAUUCUUGUUAAA	697AGCAGGAUAAAUAUCCAUCGCAAACGAGGUAGGC&2GUCUACUUCUUUUGCUGGGAUGUUAUUCUUGUU	697|||||||..|||||||...|||||.|||||||||&2|||||||||.|||||..|||||||..|||||||	(697,34):(698,33):(699,32):(700,31):(701,30):(702,29):(703,28):(706,25):(707,24):(708,23):(709,22):(710,21):(711,20):(712,19):(716,16):(717,15):(718,14):(719,13):(720,12):(722,10):(723,9):(724,8):(725,7):(726,6):(727,5):(728,4):(729,3):(730,2)
NAL94_RS00020	A00920_76_HCYVTDRXX_1_2235_10637_11146	828	838	2	12	-20.74	-24.62	UGGUGGCGGCGUUCUCAGU	828GCGCCGCCGCC&2GGUGGCGGCGU	828|||||||||||&2|||||||||||	(828,12):(829,11):(830,10):(831,9):(832,8):(833,7):(834,6):(835,5):(836,4):(837,3):(838,2)
NAL94_RS00020	A00920_76_HCYVTDRXX_1_2235_7591_25003	697	730	2	34	-21.04	-33.93	CGUCUACUUCUUUUGCUGGGAUGUUAUUCUUGUUAAA	697AGCAGGAUAAAUAUCCAUCGCAAACGAGGUAGGC&2GUCUACUUCUUUUGCUGGGAUGUUAUUCUUGUU	697|||||||..|||||||...|||||.|||||||||&2|||||||||.|||||..|||||||..|||||||	(697,34):(698,33):(699,32):(700,31):(701,30):(702,29):(703,28):(706,25):(707,24):(708,23):(709,22):(710,21):(711,20):(712,19):(716,16):(717,15):(718,14):(719,13):(720,12):(722,10):(723,9):(724,8):(725,7):(726,6):(727,5):(728,4):(729,3):(730,2)
NAL94_RS00020	A00920_76_HCYVTDRXX_1_2235_8585_26913	697	730	2	34	-21.04	-33.93	CGUCUACUUCUUUUGCUGGGAUGUUAUUCUUGUUAAA	697AGCAGGAUAAAUAUCCAUCGCAAACGAGGUAGGC&2GUCUACUUCUUUUGCUGGGAUGUUAUUCUUGUU	697|||||||..|||||||...|||||.|||||||||&2|||||||||.|||||..|||||||..|||||||	(697,34):(698,33):(699,32):(700,31):(701,30):(702,29):(703,28):(706,25):(707,24):(708,23):(709,22):(710,21):(711,20):(712,19):(716,16):(717,15):(718,14):(719,13):(720,12):(722,10):(723,9):(724,8):(725,7):(726,6):(727,5):(728,4):(729,3):(730,2)
NAL94_RS00020	A00920_76_HCYVTDRXX_1_2235_14633_33348	291	322	8	37	-20.18	-32.16	UGUAACCGGUGGUAUAUUAGCUGGUGGAGUUGGAGCUAUU	291AGCUCUUACGACUCUGCCACUGCGAAACCACU&8GGUGGUAUAUUAGCUGGUGGAGUUGGAGCU	291|||||...||||||||||||||....||||||&8||||||....|||.||||||||||||||||	(291,37):(292,36):(293,35):(294,34):(295,33):(299,32):(300,31):(301,30):(302,29):(303,28):(304,27):(305,26):(306,25):(307,24):(308,23):(309,22):(310,20):(311,19):(312,18):(317,13):(318,12):(319,11):(320,10):(321,9):(322,8)
NAL94_RS00020	A00920_76_HCYVTDRXX_1_2235_14163_33505	291	322	8	37	-20.18	-32.16	UGUAACCGGUGGUAUAUUAGCUGGUGGAGUUGGAGCUAUU	291AGCUCUUACGACUCUGCCACUGCGAAACCACU&8GGUGGUAUAUUAGCUGGUGGAGUUGGAGCU	291|||||...||||||||||||||....||||||&8||||||....|||.||||||||||||||||	(291,37):(292,36):(293,35):(294,34):(295,33):(299,32):(300,31):(301,30):(302,29):(303,28):(304,27):(305,26):(306,25):(307,24):(308,23):(309,22):(310,20):(311,19):(312,18):(317,13):(318,12):(319,11):(320,10):(321,9):(322,8)
NAL94_RS00020	A00920_76_HCYVTDRXX_1_2236_3043_6261	839	868	1	29	-20.69	-31.04	UGUCAUCUACAGAGUGUGAACUUGCAUCGUUA	839CGAGACAAGUUACGCUCUUCAUAGAUGGCA&1UGUCAUCUACAGAGUGUGAACUUGCAUCG	839|||..|||||||||||||...|||||||||&1|||||||||.|||||||||.||||..|||	(839,29):(840,28):(841,27):(844,24):(845,23):(846,22):(847,21):(848,19):(849,18):(850,17):(851,16):(852,15):(853,14):(854,13):(855,12):(856,11):(860,9):(861,8):(862,7):(863,6):(864,5):(865,4):(866,3):(867,2):(868,1)
NAL94_RS00020	A00920_76_HCYVTDRXX_1_2236_16468_19210	317	336	2	24	-21.44	-24.04	GGAGGGAGAACAAGUUACAGUGGUGC	317ACCACUACGUGUUCUUCUUC&2GAGGGAGAACAAGUUACAGUGGU	317||||||||.|||||||||||&2|||||||||||.||...||||||	(317,24):(318,23):(319,22):(320,21):(321,20):(322,19):(323,15):(324,14):(326,12):(327,11):(328,10):(329,9):(330,8):(331,7):(332,6):(333,5):(334,4):(335,3):(336,2)
NAL94_RS00020	A00920_76_HCYVTDRXX_1_2236_14398_23860	871	888	9	26	-22.68	-25.3	CCUGUAUAAGUCUUGUUCCCAUUUUCG	871GAAAAUGGGAAUAAGAUU&9AGUCUUGUUCCCAUUUUC	871||||||||||||||||||&9||||||||||||||||||	(871,26):(872,25):(873,24):(874,23):(875,22):(876,21):(877,20):(878,19):(879,18):(880,17):(881,16):(882,15):(883,14):(884,13):(885,12):(886,11):(887,10):(888,9)
NAL94_RS00020	A00920_76_HCYVTDRXX_1_2236_17978_24831	567	605	1	38	-20.4	-33.79	GUGAAUCUGUUGCAAGCAAUGAACGAUUAUCCCAGUCAAG	567UGACUUGAGGUAGCAACUCAAAGCUUGCAACGGACACAC&1GUGAAUCUGUUGCAAGCAAUGAACGAUUAUCCCAGUCA	567|||||.|.|||||....|||..||||||||||||..|||&1|||..||||||||||||..|||....||||||.|||||	(567,38):(568,37):(569,36):(570,35):(571,34):(573,32):(575,31):(576,30):(577,29):(578,28):(579,27):(584,22):(585,21):(586,20):(589,17):(590,16):(591,15):(592,14):(593,13):(594,12):(595,11):(596,10):(597,9):(598,8):(599,7):(600,6):(603,3):(604,2):(605,1)
NAL94_RS00020	A00920_76_HCYVTDRXX_1_2236_9598_28291	869	893	4	29	-22.65	-26.37	GGCGCCUUUUUACUUAUUCUUAUUUUCACG	869GUGAAAAUGGGAAUAAGAUUAAGGU&4GCCUUUUUACUUAUUCUUAUUUUCAC	869||||||||||||||||||..|||||&4|||||..|.|||||||||||||||||	(869,29):(870,28):(871,27):(872,26):(873,25):(874,24):(875,23):(876,22):(877,21):(878,20):(879,19):(880,18):(881,17):(882,16):(883,15):(884,14):(885,13):(886,11):(889,8):(890,7):(891,6):(892,5):(893,4)
NAL94_RS00020	A00920_76_HCYVTDRXX_1_2151_24062_33708	329	363	1	30	-20.93	-26.2	GAUGAGUAUGGGCUUGAAGUGUGAAGAGGAG	329UCUUCUUCAAAAAAUUGUUCAGCCGUAAUCUCGUC&1GAUGAGUAUGGGCUUGAAGUGUGAAGAGGA	329|||||||||........|||||||.....||||||&1||||||....||||.|||...|||||||||	(329,30):(330,29):(331,28):(332,27):(333,26):(334,25):(335,24):(336,23):(337,22):(346,18):(347,17):(348,16):(349,14):(350,13):(351,12):(352,11):(358,6):(359,5):(360,4):(361,3):(362,2):(363,1)
NAL94_RS00020	A00920_76_HCYVTDRXX_1_2151_30508_33630	697	730	4	36	-20.73	-33.93	UCCGUCUACUUCUUUUGCUGGGAUGUUAUUCUUGUUAAAU	697AGCAGGAUAAAUAUCCAUCGCAAACGAGGUAGGC&4GUCUACUUCUUUUGCUGGGAUGUUAUUCUUGUU	697|||||||..|||||||...|||||.|||||||||&4|||||||||.|||||..|||||||..|||||||	(697,36):(698,35):(699,34):(700,33):(701,32):(702,31):(703,30):(706,27):(707,26):(708,25):(709,24):(710,23):(711,22):(712,21):(716,18):(717,17):(718,16):(719,15):(720,14):(722,12):(723,11):(724,10):(725,9):(726,8):(727,7):(728,6):(729,5):(730,4)
NAL94_RS00020	A00920_76_HCYVTDRXX_1_2152_29423_2472	862	882	2	19	-20.32	-27	AGUUCCCACCACUGCCAUCCCGAU	862GAUGGCAGUGAAAAUGGGAAU&2GUUCCCACCACUGCCAUC	862||||||||||....|||||||&2|||||||.||||||||||	(862,19):(863,18):(864,17):(865,16):(866,15):(867,14):(868,13):(869,12):(870,11):(871,10):(876,8):(877,7):(878,6):(879,5):(880,4):(881,3):(882,2)
NAL94_RS00020	A00920_76_HCYVTDRXX_1_2152_30843_4961	862	882	2	19	-20.32	-27	AGUUCCCACCACUGCCAUCCCGAU	862GAUGGCAGUGAAAAUGGGAAU&2GUUCCCACCACUGCCAUC	862||||||||||....|||||||&2|||||||.||||||||||	(862,19):(863,18):(864,17):(865,16):(866,15):(867,14):(868,13):(869,12):(870,11):(871,10):(876,8):(877,7):(878,6):(879,5):(880,4):(881,3):(882,2)
NAL94_RS00020	A00920_76_HCYVTDRXX_1_2153_30192_23657	839	868	1	29	-20.69	-31.04	UGUCAUCUACAGAGUGUGAACUUGCAUCGUUA	839CGAGACAAGUUACGCUCUUCAUAGAUGGCA&1UGUCAUCUACAGAGUGUGAACUUGCAUCG	839|||..|||||||||||||...|||||||||&1|||||||||.|||||||||.||||..|||	(839,29):(840,28):(841,27):(844,24):(845,23):(846,22):(847,21):(848,19):(849,18):(850,17):(851,16):(852,15):(853,14):(854,13):(855,12):(856,11):(860,9):(861,8):(862,7):(863,6):(864,5):(865,4):(866,3):(867,2):(868,1)
NAL94_RS00020	A00920_76_HCYVTDRXX_1_2208_10917_27007	869	893	2	27	-22.68	-26.37	CGCCUUUUUACUUAUUCUUAUUUUCACG	869GUGAAAAUGGGAAUAAGAUUAAGGU&2GCCUUUUUACUUAUUCUUAUUUUCAC	869||||||||||||||||||..|||||&2|||||..|.|||||||||||||||||	(869,27):(870,26):(871,25):(872,24):(873,23):(874,22):(875,21):(876,20):(877,19):(878,18):(879,17):(880,16):(881,15):(882,14):(883,13):(884,12):(885,11):(886,9):(889,6):(890,5):(891,4):(892,3):(893,2)
NAL94_RS00020	A00920_76_HCYVTDRXX_1_2208_13431_32424	674	700	11	35	-21.7	-28.84	UUCCACUAAGUGCUCUUUAGCUUCAGAUAAAAUUUG	674AAAUUUUGUACUGAAGCUAGAAGAGCA&11UGCUCUUUAGCUUCAGAUAAAAUUU	674|||||||||.||||||||.||||||||&11|||||||||||||||||||||||||	(674,35):(675,34):(676,33):(677,32):(678,31):(679,30):(680,29):(681,28):(682,27):(684,26):(685,25):(686,24):(687,23):(688,22):(689,21):(690,20):(691,19):(693,18):(694,17):(695,16):(696,15):(697,14):(698,13):(699,12):(700,11)
NAL94_RS00020	A00920_76_HCYVTDRXX_1_2209_31114_19366	868	888	1	22	-22.83	-25.72	AGUCUUGUUCCCAUUUUCGUCUAAUAU	868AGUGAAAAUGGGAAUAAGAUU&1AGUCUUGUUCCCAUUUUCGUCU	868|||||||||||||||||||||&1|||||||||||||||||||.||	(868,22):(869,21):(870,19):(871,18):(872,17):(873,16):(874,15):(875,14):(876,13):(877,12):(878,11):(879,10):(880,9):(881,8):(882,7):(883,6):(884,5):(885,4):(886,3):(887,2):(888,1)
NAL94_RS00020	A00920_76_HCYVTDRXX_1_2209_26820_36636	858	887	2	30	-22.5	-30.74	CAUCUUGUUCCCAGUCAGCUGCUAAAUAUG	858CAUAGAUGGCAGUGAAAAUGGGAAUAAGAU&2AUCUUGUUCCCAGUCAGCUGCUAAAUAUG	858||||..|||||||.....||||||||||||&2||||||||||||....|||||||..||||	(858,30):(859,29):(860,28):(861,27):(864,24):(865,23):(866,22):(867,21):(868,20):(869,19):(870,18):(876,13):(877,12):(878,11):(879,10):(880,9):(881,8):(882,7):(883,6):(884,5):(885,4):(886,3):(887,2)
NAL94_RS00020	A00920_76_HCYVTDRXX_1_2209_17797_36855	522	550	7	37	-23.17	-32.87	CCUUUAGUCGAGCUCGCAGAUGUUGUAUUAGGUGUAU	522GUACUUCUAAUGCAACAUUUGGCGCCGAC&7GUCGAGCUCGCAGAUGUUGUAUUAGGUGUAU	522||||.|||||||||||||||||.||||||&7||||.||.|.||||||||||||||||.||||	(522,37):(523,36):(524,35):(525,34):(527,32):(528,31):(529,30):(530,29):(531,28):(532,27):(533,26):(534,25):(535,24):(536,23):(537,22):(538,21):(539,20):(540,19):(541,18):(542,17):(543,15):(545,13):(546,12):(547,10):(548,9):(549,8):(550,7)
NAL94_RS00020	A00920_76_HCYVTDRXX_1_2209_17635_36855	522	550	7	37	-23.17	-32.87	CCUUUAGUCGAGCUCGCAGAUGUUGUAUUAGGUGUAU	522GUACUUCUAAUGCAACAUUUGGCGCCGAC&7GUCGAGCUCGCAGAUGUUGUAUUAGGUGUAU	522||||.|||||||||||||||||.||||||&7||||.||.|.||||||||||||||||.||||	(522,37):(523,36):(524,35):(525,34):(527,32):(528,31):(529,30):(530,29):(531,28):(532,27):(533,26):(534,25):(535,24):(536,23):(537,22):(538,21):(539,20):(540,19):(541,18):(542,17):(543,15):(545,13):(546,12):(547,10):(548,9):(549,8):(550,7)
NAL94_RS00020	A00920_76_HCYVTDRXX_1_2210_23538_15984	868	888	1	22	-22.85	-25.72	AGUCUUGUUCCCAUUUUCGUCUAA	868AGUGAAAAUGGGAAUAAGAUU&1AGUCUUGUUCCCAUUUUCGUCU	868|||||||||||||||||||||&1|||||||||||||||||||.||	(868,22):(869,21):(870,19):(871,18):(872,17):(873,16):(874,15):(875,14):(876,13):(877,12):(878,11):(879,10):(880,9):(881,8):(882,7):(883,6):(884,5):(885,4):(886,3):(887,2):(888,1)
NAL94_RS00020	A00920_76_HCYVTDRXX_1_2210_17779_20948	522	550	7	37	-23.17	-32.87	CCUUUAGUCGAGCUCGCAGAUGUUGUAUUAGGUGUAU	522GUACUUCUAAUGCAACAUUUGGCGCCGAC&7GUCGAGCUCGCAGAUGUUGUAUUAGGUGUAU	522||||.|||||||||||||||||.||||||&7||||.||.|.||||||||||||||||.||||	(522,37):(523,36):(524,35):(525,34):(527,32):(528,31):(529,30):(530,29):(531,28):(532,27):(533,26):(534,25):(535,24):(536,23):(537,22):(538,21):(539,20):(540,19):(541,18):(542,17):(543,15):(545,13):(546,12):(547,10):(548,9):(549,8):(550,7)
NAL94_RS00020	A00920_76_HCYVTDRXX_1_2104_7355_28291	874	893	5	25	-21.05	-23.14	CAUAGCCUUAAUGUUUGUUCCCAUU	874AAUGGGAAUAAGAUUAAGGU&5GCCUUAAUGUUUGUUCCCAUU	874||||||||||||||||||||&5||||||||.||||||||||||	(874,25):(875,24):(876,23):(877,22):(878,21):(879,20):(880,19):(881,18):(882,17):(883,16):(884,15):(885,14):(886,12):(887,11):(888,10):(889,9):(890,8):(891,7):(892,6):(893,5)
NAL94_RS00020	A00920_76_HCYVTDRXX_1_2104_7609_32080	874	893	5	25	-21.05	-23.14	CAUAGCCUUAAUGUUUGUUCCCAUU	874AAUGGGAAUAAGAUUAAGGU&5GCCUUAAUGUUUGUUCCCAUU	874||||||||||||||||||||&5||||||||.||||||||||||	(874,25):(875,24):(876,23):(877,22):(878,21):(879,20):(880,19):(881,18):(882,17):(883,16):(884,15):(885,14):(886,12):(887,11):(888,10):(889,9):(890,8):(891,7):(892,6):(893,5)
NAL94_RS00020	A00920_76_HCYVTDRXX_1_2105_2998_32049	289	327	1	33	-24.65	-34.63	CACGUAGAGGUUGCGCGGGUGGAUGAAGGCUUG	289CAAGCUCUUACGACUCUGCCACUGCGAAACCACUACGUG&1CACGUAGAGGUUGCGCGGGUGGAUGAAGGCUUG	289|||||.|||.||..||||||.|.|||.||||.|||||||&1|||||||.||||.||||||||||||||||||||	(289,33):(290,32):(291,31):(292,30):(293,29):(295,28):(296,27):(297,26):(299,25):(300,24):(303,23):(304,22):(305,21):(306,20):(307,19):(308,18):(310,17):(312,16):(313,15):(314,14):(316,12):(317,11):(318,10):(319,9):(321,7):(322,6):(323,5):(324,4):(325,3):(326,2):(327,1)
NAL94_RS00020	A00920_76_HCYVTDRXX_1_2105_4589_35023	289	327	1	33	-24.65	-34.63	CACGUAGAGGUUGCGCGGGUGGAUGAAGGCUUG	289CAAGCUCUUACGACUCUGCCACUGCGAAACCACUACGUG&1CACGUAGAGGUUGCGCGGGUGGAUGAAGGCUUG	289|||||.|||.||..||||||.|.|||.||||.|||||||&1|||||||.||||.||||||||||||||||||||	(289,33):(290,32):(291,31):(292,30):(293,29):(295,28):(296,27):(297,26):(299,25):(300,24):(303,23):(304,22):(305,21):(306,20):(307,19):(308,18):(310,17):(312,16):(313,15):(314,14):(316,12):(317,11):(318,10):(319,9):(321,7):(322,6):(323,5):(324,4):(325,3):(326,2):(327,1)
