# Supplementary material for: An In Vitro System Mimics the Intestinal Microbiota of Striped Beakfish (Oplegnathus fasciatus) and Inhibits Vibrio alginolyticus by Limosilactobacillus reuteri-Derived Extracellular Vesicles
Source: Animals (Basel). 2024 Jun 14;14(12):1792. doi: 10.3390/ani14121792 (PMC11200397; doi:10.3390/ani14121792)
Supplement: Supplementary file 1 [file animals-14-01792-s001.zip › Data_availability_Table_S2._Pirin.csv]

id1	id2	start1	end1	start2	end2	E	E_hybrid	seq2	subseqDB	hybridDB	bpList
NAL94_RS04885	A00920_76_HCYVTDRXX_1_2217_17716_2237	244	267	1	26	-20.01	-31.93	GGCGUGCUGAUCCGCGAUUACUAGCGAUUCCA	244CGCAAGUAACGCCAUGAGCACGCC&1GGCGUGCUGAUCCGCGAUUACUAGCG	244|||.||||||||.||.||||||||&1||||||||.||..|||.|||||.|||	(244,26):(245,25):(246,24):(248,22):(249,21):(250,20):(251,19):(252,18):(253,16):(254,15):(255,14):(257,11):(258,10):(260,8):(261,7):(262,6):(263,5):(264,4):(265,3):(266,2):(267,1)
NAL94_RS04885	A00920_76_HCYVTDRXX_1_2217_19506_3834	244	267	1	26	-20.13	-30.79	GGCGUGCUGAUCCGCGAUUACUAGCG	244CGCAAGUAACGCCAUGAGCACGCC&1GGCGUGCUGAUCCGCGAUUACUAGCG	244|||.||||||||.||.||||||||&1||||||||.||..|||.|||||.|||	(244,26):(245,25):(246,24):(248,22):(249,21):(250,20):(251,19):(252,18):(253,16):(254,15):(255,14):(257,11):(258,10):(260,8):(261,7):(262,6):(263,5):(264,4):(265,3):(266,2):(267,1)
NAL94_RS04885	A00920_76_HCYVTDRXX_1_2217_5493_3834	244	267	1	26	-20.01	-31.93	GGCGUGCUGAUCCGCGAUUACUAGCGAUUCCA	244CGCAAGUAACGCCAUGAGCACGCC&1GGCGUGCUGAUCCGCGAUUACUAGCG	244|||.||||||||.||.||||||||&1||||||||.||..|||.|||||.|||	(244,26):(245,25):(246,24):(248,22):(249,21):(250,20):(251,19):(252,18):(253,16):(254,15):(255,14):(257,11):(258,10):(260,8):(261,7):(262,6):(263,5):(264,4):(265,3):(266,2):(267,1)
NAL94_RS04885	A00920_76_HCYVTDRXX_1_2217_27010_5243	244	267	1	26	-20.13	-30.79	GGCGUGCUGAUCCGCGAUUACUAGCG	244CGCAAGUAACGCCAUGAGCACGCC&1GGCGUGCUGAUCCGCGAUUACUAGCG	244|||.||||||||.||.||||||||&1||||||||.||..|||.|||||.|||	(244,26):(245,25):(246,24):(248,22):(249,21):(250,20):(251,19):(252,18):(253,16):(254,15):(255,14):(257,11):(258,10):(260,8):(261,7):(262,6):(263,5):(264,4):(265,3):(266,2):(267,1)
NAL94_RS04885	A00920_76_HCYVTDRXX_1_2217_2953_6292	263	300	2	36	-20.2	-32.17	UGGUCAUGGGUAGGUCACUUGGUUUCGGGUCUACGU	263ACGCCAGGACCUAAACCGAUAGAUGCCAUCCACUGACC&2GGUCAUGGGUAGGUCACUUGGUUUCGGGUCUACGU	263|||...|||||||||||||.....||||||||.|||||&2||||||||||.|||...|||||||.||||||.|||	(263,36):(264,35):(265,34):(269,32):(270,31):(271,30):(272,29):(273,28):(274,27):(275,25):(276,24):(277,23):(278,22):(279,21):(280,20):(281,19):(287,15):(288,14):(289,13):(290,11):(291,10):(292,9):(293,8):(294,7):(296,6):(297,5):(298,4):(299,3):(300,2)
NAL94_RS04885	A00920_76_HCYVTDRXX_1_2217_2745_8437	236	261	4	25	-20.08	-33.57	ACUCUCAUGGUGUGACGGGCGGUGUGUACAAG	236GCGCUGCCCGCAAGUAACGCCAUGAG&4CUCAUGGUGUGACGGGCGGUGU	236||||||||||......||||||||||&4||||||||||..||||||||||	(236,25):(237,24):(238,23):(239,22):(240,21):(241,20):(242,19):(243,18):(244,17):(245,16):(252,13):(253,12):(254,11):(255,10):(256,9):(257,8):(258,7):(259,6):(260,5):(261,4)
NAL94_RS04885	A00920_76_HCYVTDRXX_1_2217_12952_8641	244	267	1	26	-20.13	-30.79	GGCGUGCUGAUCCGCGAUUACUAGCG	244CGCAAGUAACGCCAUGAGCACGCC&1GGCGUGCUGAUCCGCGAUUACUAGCG	244|||.||||||||.||.||||||||&1||||||||.||..|||.|||||.|||	(244,26):(245,25):(246,24):(248,22):(249,21):(250,20):(251,19):(252,18):(253,16):(254,15):(255,14):(257,11):(258,10):(260,8):(261,7):(262,6):(263,5):(264,4):(265,3):(266,2):(267,1)
NAL94_RS04885	A00920_76_HCYVTDRXX_1_2217_4264_13072	244	267	1	26	-20.13	-30.79	GGCGUGCUGAUCCGCGAUUACUAGCG	244CGCAAGUAACGCCAUGAGCACGCC&1GGCGUGCUGAUCCGCGAUUACUAGCG	244|||.||||||||.||.||||||||&1||||||||.||..|||.|||||.|||	(244,26):(245,25):(246,24):(248,22):(249,21):(250,20):(251,19):(252,18):(253,16):(254,15):(255,14):(257,11):(258,10):(260,8):(261,7):(262,6):(263,5):(264,4):(265,3):(266,2):(267,1)
NAL94_RS04885	A00920_76_HCYVTDRXX_1_2217_14235_14904	244	267	1	26	-20.87	-31.93	GGCGUGCUGAUCCGCGAUUACUAGCGAUU	244CGCAAGUAACGCCAUGAGCACGCC&1GGCGUGCUGAUCCGCGAUUACUAGCG	244|||.||||||||.||.||||||||&1||||||||.||..|||.|||||.|||	(244,26):(245,25):(246,24):(248,22):(249,21):(250,20):(251,19):(252,18):(253,16):(254,15):(255,14):(257,11):(258,10):(260,8):(261,7):(262,6):(263,5):(264,4):(265,3):(266,2):(267,1)
NAL94_RS04885	A00920_76_HCYVTDRXX_1_2217_27416_16000	238	280	1	41	-24.05	-41.57	CGGCUUUGGGUGUUACAGACUCUCAUGGUGUGACGGGCGGU	238GCUGCCCGCAAGUAACGCCAUGAGCACGCCAGGACCUAAACCG&1CGGCUUUGGGUGUUACAGACUCUCAUGGUGUGACGGGCGGU	238||||||||......||||||||||......||.||||||||||&1|||.|||||||.||.......||||||||||..||||||||	(238,41):(239,40):(240,39):(241,38):(242,37):(243,36):(244,35):(245,34):(252,31):(253,30):(254,29):(255,28):(256,27):(257,26):(258,25):(259,24):(260,23):(261,22):(268,14):(269,13):(271,11):(272,10):(273,9):(274,8):(275,7):(276,6):(277,5):(278,3):(279,2):(280,1)
NAL94_RS04885	A00920_76_HCYVTDRXX_1_2217_23366_18568	403	427	1	24	-20.17	-28.77	GGAAAUUCCACAUCAACGACAGGUCC	403ACCUGCGUUUGAUGUGGUAAUUUUC&1GGAAAUUCCACAUCAACGACAGGU	403|||||||||.|||||||.|||||||&1||||||||||||||||||.|||||	(403,24):(404,23):(405,22):(406,21):(407,20):(408,18):(409,17):(410,16):(411,15):(413,14):(414,13):(415,12):(416,11):(417,10):(418,9):(419,8):(421,7):(422,6):(423,5):(424,4):(425,3):(426,2):(427,1)
NAL94_RS04885	A00920_76_HCYVTDRXX_1_2217_13476_29215	244	267	1	26	-20.01	-31.93	GGCGUGCUGAUCCGCGAUUACUAGCGAUUCCA	244CGCAAGUAACGCCAUGAGCACGCC&1GGCGUGCUGAUCCGCGAUUACUAGCG	244|||.||||||||.||.||||||||&1||||||||.||..|||.|||||.|||	(244,26):(245,25):(246,24):(248,22):(249,21):(250,20):(251,19):(252,18):(253,16):(254,15):(255,14):(257,11):(258,10):(260,8):(261,7):(262,6):(263,5):(264,4):(265,3):(266,2):(267,1)
NAL94_RS04885	A00920_76_HCYVTDRXX_1_2217_16667_31548	238	280	1	41	-24.05	-41.57	CGGCUUUGGGUGUUACAGACUCUCAUGGUGUGACGGGCGGU	238GCUGCCCGCAAGUAACGCCAUGAGCACGCCAGGACCUAAACCG&1CGGCUUUGGGUGUUACAGACUCUCAUGGUGUGACGGGCGGU	238||||||||......||||||||||......||.||||||||||&1|||.|||||||.||.......||||||||||..||||||||	(238,41):(239,40):(240,39):(241,38):(242,37):(243,36):(244,35):(245,34):(252,31):(253,30):(254,29):(255,28):(256,27):(257,26):(258,25):(259,24):(260,23):(261,22):(268,14):(269,13):(271,11):(272,10):(273,9):(274,8):(275,7):(276,6):(277,5):(278,3):(279,2):(280,1)
NAL94_RS04885	A00920_76_HCYVTDRXX_1_2218_31819_6089	244	267	1	26	-20.13	-30.79	GGCGUGCUGAUCCGCGAUUACUAGCG	244CGCAAGUAACGCCAUGAGCACGCC&1GGCGUGCUGAUCCGCGAUUACUAGCG	244|||.||||||||.||.||||||||&1||||||||.||..|||.|||||.|||	(244,26):(245,25):(246,24):(248,22):(249,21):(250,20):(251,19):(252,18):(253,16):(254,15):(255,14):(257,11):(258,10):(260,8):(261,7):(262,6):(263,5):(264,4):(265,3):(266,2):(267,1)
NAL94_RS04885	A00920_76_HCYVTDRXX_1_2218_7066_10160	244	267	1	26	-20.13	-30.79	GGCGUGCUGAUCCGCGAUUACUAGCG	244CGCAAGUAACGCCAUGAGCACGCC&1GGCGUGCUGAUCCGCGAUUACUAGCG	244|||.||||||||.||.||||||||&1||||||||.||..|||.|||||.|||	(244,26):(245,25):(246,24):(248,22):(249,21):(250,20):(251,19):(252,18):(253,16):(254,15):(255,14):(257,11):(258,10):(260,8):(261,7):(262,6):(263,5):(264,4):(265,3):(266,2):(267,1)
NAL94_RS04885	A00920_76_HCYVTDRXX_1_2218_27543_14779	244	267	1	26	-20.87	-31.93	GGCGUGCUGAUCCGCGAUUACUAGCGAUU	244CGCAAGUAACGCCAUGAGCACGCC&1GGCGUGCUGAUCCGCGAUUACUAGCG	244|||.||||||||.||.||||||||&1||||||||.||..|||.|||||.|||	(244,26):(245,25):(246,24):(248,22):(249,21):(250,20):(251,19):(252,18):(253,16):(254,15):(255,14):(257,11):(258,10):(260,8):(261,7):(262,6):(263,5):(264,4):(265,3):(266,2):(267,1)
NAL94_RS04885	A00920_76_HCYVTDRXX_1_2218_12744_15702	236	261	3	24	-20.2	-33.57	CUCUCAUGGUGUGACGGGCGGUGUGUACAAG	236GCGCUGCCCGCAAGUAACGCCAUGAG&3CUCAUGGUGUGACGGGCGGUGU	236||||||||||......||||||||||&3||||||||||..||||||||||	(236,24):(237,23):(238,22):(239,21):(240,20):(241,19):(242,18):(243,17):(244,16):(245,15):(252,12):(253,11):(254,10):(255,9):(256,8):(257,7):(258,6):(259,5):(260,4):(261,3)
NAL94_RS04885	A00920_76_HCYVTDRXX_1_2218_10203_16219	244	267	1	26	-20.96	-31.93	GGCGUGCUGAUCCGCGAUUACUAGCGAU	244CGCAAGUAACGCCAUGAGCACGCC&1GGCGUGCUGAUCCGCGAUUACUAGCG	244|||.||||||||.||.||||||||&1||||||||.||..|||.|||||.|||	(244,26):(245,25):(246,24):(248,22):(249,21):(250,20):(251,19):(252,18):(253,16):(254,15):(255,14):(257,11):(258,10):(260,8):(261,7):(262,6):(263,5):(264,4):(265,3):(266,2):(267,1)
NAL94_RS04885	A00920_76_HCYVTDRXX_1_2218_27127_16501	244	267	1	26	-20.87	-31.93	GGCGUGCUGAUCCGCGAUUACUAGCGAUU	244CGCAAGUAACGCCAUGAGCACGCC&1GGCGUGCUGAUCCGCGAUUACUAGCG	244|||.||||||||.||.||||||||&1||||||||.||..|||.|||||.|||	(244,26):(245,25):(246,24):(248,22):(249,21):(250,20):(251,19):(252,18):(253,16):(254,15):(255,14):(257,11):(258,10):(260,8):(261,7):(262,6):(263,5):(264,4):(265,3):(266,2):(267,1)
NAL94_RS04885	A00920_76_HCYVTDRXX_1_2218_9173_21073	244	267	1	26	-20.13	-30.79	GGCGUGCUGAUCCGCGAUUACUAGCG	244CGCAAGUAACGCCAUGAGCACGCC&1GGCGUGCUGAUCCGCGAUUACUAGCG	244|||.||||||||.||.||||||||&1||||||||.||..|||.|||||.|||	(244,26):(245,25):(246,24):(248,22):(249,21):(250,20):(251,19):(252,18):(253,16):(254,15):(255,14):(257,11):(258,10):(260,8):(261,7):(262,6):(263,5):(264,4):(265,3):(266,2):(267,1)
NAL94_RS04885	A00920_76_HCYVTDRXX_1_2218_27489_22294	244	267	1	26	-20.01	-31.93	GGCGUGCUGAUCCGCGAUUACUAGCGAUUCCA	244CGCAAGUAACGCCAUGAGCACGCC&1GGCGUGCUGAUCCGCGAUUACUAGCG	244|||.||||||||.||.||||||||&1||||||||.||..|||.|||||.|||	(244,26):(245,25):(246,24):(248,22):(249,21):(250,20):(251,19):(252,18):(253,16):(254,15):(255,14):(257,11):(258,10):(260,8):(261,7):(262,6):(263,5):(264,4):(265,3):(266,2):(267,1)
NAL94_RS04885	A00920_76_HCYVTDRXX_1_2218_6885_32362	244	267	1	26	-20.01	-31.93	GGCGUGCUGAUCCGCGAUUACUAGCGAUUCCA	244CGCAAGUAACGCCAUGAGCACGCC&1GGCGUGCUGAUCCGCGAUUACUAGCG	244|||.||||||||.||.||||||||&1||||||||.||..|||.|||||.|||	(244,26):(245,25):(246,24):(248,22):(249,21):(250,20):(251,19):(252,18):(253,16):(254,15):(255,14):(257,11):(258,10):(260,8):(261,7):(262,6):(263,5):(264,4):(265,3):(266,2):(267,1)
NAL94_RS04885	A00920_76_HCYVTDRXX_1_2218_25491_33395	236	267	2	36	-20.58	-37.11	GGGUGUUACAGACUCUCAUGGUGUGACGGGCGGUGU	236GCGCUGCCCGCAAGUAACGCCAUGAGCACGCC&2GGUGUUACAGACUCUCAUGGUGUGACGGGCGGUGU	236||||||||||......||||||||||.|||||&2|||||........||||||||||..||||||||||	(236,36):(237,35):(238,34):(239,33):(240,32):(241,31):(242,30):(243,29):(244,28):(245,27):(252,24):(253,23):(254,22):(255,21):(256,20):(257,19):(258,18):(259,17):(260,16):(261,15):(263,6):(264,5):(265,4):(266,3):(267,2)
NAL94_RS04885	A00920_76_HCYVTDRXX_1_2218_24569_34867	236	261	2	23	-20.2	-33.57	UCUCAUGGUGUGACGGGCGGUGUGUACAAGG	236GCGCUGCCCGCAAGUAACGCCAUGAG&2CUCAUGGUGUGACGGGCGGUGU	236||||||||||......||||||||||&2||||||||||..||||||||||	(236,23):(237,22):(238,21):(239,20):(240,19):(241,18):(242,17):(243,16):(244,15):(245,14):(252,11):(253,10):(254,9):(255,8):(256,7):(257,6):(258,5):(259,4):(260,3):(261,2)
NAL94_RS04885	A00920_76_HCYVTDRXX_1_2218_19596_36746	236	261	3	24	-20.2	-33.57	CUCUCAUGGUGUGACGGGCGGUGUGUACAAG	236GCGCUGCCCGCAAGUAACGCCAUGAG&3CUCAUGGUGUGACGGGCGGUGU	236||||||||||......||||||||||&3||||||||||..||||||||||	(236,24):(237,23):(238,22):(239,21):(240,20):(241,19):(242,18):(243,17):(244,16):(245,15):(252,12):(253,11):(254,10):(255,9):(256,8):(257,7):(258,6):(259,5):(260,4):(261,3)
NAL94_RS04885	A00920_76_HCYVTDRXX_1_2219_1416_3004	244	267	1	26	-20.13	-30.79	GGCGUGCUGAUCCGCGAUUACUAGCG	244CGCAAGUAACGCCAUGAGCACGCC&1GGCGUGCUGAUCCGCGAUUACUAGCG	244|||.||||||||.||.||||||||&1||||||||.||..|||.|||||.|||	(244,26):(245,25):(246,24):(248,22):(249,21):(250,20):(251,19):(252,18):(253,16):(254,15):(255,14):(257,11):(258,10):(260,8):(261,7):(262,6):(263,5):(264,4):(265,3):(266,2):(267,1)
NAL94_RS04885	A00920_76_HCYVTDRXX_1_2219_23140_5274	244	267	1	26	-20.13	-30.79	GGCGUGCUGAUCCGCGAUUACUAGCG	244CGCAAGUAACGCCAUGAGCACGCC&1GGCGUGCUGAUCCGCGAUUACUAGCG	244|||.||||||||.||.||||||||&1||||||||.||..|||.|||||.|||	(244,26):(245,25):(246,24):(248,22):(249,21):(250,20):(251,19):(252,18):(253,16):(254,15):(255,14):(257,11):(258,10):(260,8):(261,7):(262,6):(263,5):(264,4):(265,3):(266,2):(267,1)
NAL94_RS04885	A00920_76_HCYVTDRXX_1_2219_8847_5948	244	267	1	26	-20.01	-31.93	GGCGUGCUGAUCCGCGAUUACUAGCGAUUCCA	244CGCAAGUAACGCCAUGAGCACGCC&1GGCGUGCUGAUCCGCGAUUACUAGCG	244|||.||||||||.||.||||||||&1||||||||.||..|||.|||||.|||	(244,26):(245,25):(246,24):(248,22):(249,21):(250,20):(251,19):(252,18):(253,16):(254,15):(255,14):(257,11):(258,10):(260,8):(261,7):(262,6):(263,5):(264,4):(265,3):(266,2):(267,1)
NAL94_RS04885	A00920_76_HCYVTDRXX_1_2219_16803_5979	236	261	4	25	-20.13	-33.56	ACUCUCAUGGUGUGACGGGCGGUGUGUACA	236GCGCUGCCCGCAAGUAACGCCAUGAG&4CUCAUGGUGUGACGGGCGGUGU	236||||||||||......||||||||||&4||||||||||..||||||||||	(236,25):(237,24):(238,23):(239,22):(240,21):(241,20):(242,19):(243,18):(244,17):(245,16):(252,13):(253,12):(254,11):(255,10):(256,9):(257,8):(258,7):(259,6):(260,5):(261,4)
NAL94_RS04885	A00920_76_HCYVTDRXX_1_2219_27606_11757	369	405	5	39	-24.19	-40.94	ACUUGGUUAGCGCUGUCGUCAUCGGGUUCAUAAUCGGCACU	369UGCCGAUUGGAACGCGAAGUGAUAGUGCGCUGUAACC&5GGUUAGCGCUGUCGUCAUCGGGUUCAUAAUCGGCA	369|||||||||||||.|||.||||||||||....|||||&5||||||||||||||.|.|||.||||.|||||||||	(369,39):(370,38):(371,37):(372,36):(373,35):(374,34):(375,33):(376,32):(377,31):(378,29):(379,28):(380,27):(381,26):(383,24):(384,23):(385,22):(387,20):(388,18):(389,17):(390,16):(391,15):(392,14):(393,13):(394,12):(395,11):(396,10):(401,9):(402,8):(403,7):(404,6):(405,5)
NAL94_RS04885	A00920_76_HCYVTDRXX_1_2219_32217_13980	236	261	4	25	-20.11	-33.56	ACUCUCAUGGUGUGACGGGCGGUGUGUACAA	236GCGCUGCCCGCAAGUAACGCCAUGAG&4CUCAUGGUGUGACGGGCGGUGU	236||||||||||......||||||||||&4||||||||||..||||||||||	(236,25):(237,24):(238,23):(239,22):(240,21):(241,20):(242,19):(243,18):(244,17):(245,16):(252,13):(253,12):(254,11):(255,10):(256,9):(257,8):(258,7):(259,6):(260,5):(261,4)
NAL94_RS04885	A00920_76_HCYVTDRXX_1_2219_13313_17096	269	300	1	31	-20.33	-31.12	GGUCAUGGGUAGGUCACUUGGUUUCGGGUCUACG	269GGACCUAAACCGAUAGAUGCCAUCCACUGACC&1GGUCAUGGGUAGGUCACUUGGUUUCGGGUCU	269|||||||||||||.....||||||||.|||||&1||||||||||.|||...|||||||.||||||	(269,31):(270,30):(271,29):(272,28):(273,27):(274,26):(275,24):(276,23):(277,22):(278,21):(279,20):(280,19):(281,18):(287,14):(288,13):(289,12):(290,10):(291,9):(292,8):(293,7):(294,6):(296,5):(297,4):(298,3):(299,2):(300,1)
NAL94_RS04885	A00920_76_HCYVTDRXX_1_2219_2157_22232	244	267	1	26	-20.87	-31.93	GGCGUGCUGAUCCGCGAUUACUAGCGAUU	244CGCAAGUAACGCCAUGAGCACGCC&1GGCGUGCUGAUCCGCGAUUACUAGCG	244|||.||||||||.||.||||||||&1||||||||.||..|||.|||||.|||	(244,26):(245,25):(246,24):(248,22):(249,21):(250,20):(251,19):(252,18):(253,16):(254,15):(255,14):(257,11):(258,10):(260,8):(261,7):(262,6):(263,5):(264,4):(265,3):(266,2):(267,1)
NAL94_RS04885	A00920_76_HCYVTDRXX_1_2219_8169_26600	367	394	8	34	-22.36	-30.95	AGAAAUAAUUACUACUUUAGUUCCAAUCGGCAUU	367AAUGCCGAUUGGAACGCGAAGUGAUAGU&8AUUACUACUUUAGUUCCAAUCGGCAUU	367|||||||||||||||..||||||.||||&8||||.||||||.|||||||||||||||	(367,34):(368,33):(369,32):(370,31):(371,30):(372,29):(373,28):(374,27):(375,26):(376,25):(377,24):(378,23):(379,22):(380,21):(381,20):(384,18):(385,17):(386,16):(387,15):(388,14):(389,13):(391,11):(392,10):(393,9):(394,8)
NAL94_RS04885	A00920_76_HCYVTDRXX_1_2219_25093_27007	236	261	3	24	-20.22	-33.57	CUCUCAUGGUGUGACGGGCGGUGUGUACAA	236GCGCUGCCCGCAAGUAACGCCAUGAG&3CUCAUGGUGUGACGGGCGGUGU	236||||||||||......||||||||||&3||||||||||..||||||||||	(236,24):(237,23):(238,22):(239,21):(240,20):(241,19):(242,18):(243,17):(244,16):(245,15):(252,12):(253,11):(254,10):(255,9):(256,8):(257,7):(258,6):(259,5):(260,4):(261,3)
NAL94_RS04885	A00920_76_HCYVTDRXX_1_2219_28348_28573	238	280	2	42	-22.76	-41.97	CCGGCUUUGGGUGUUACAGACUCUCAUGGUGUGACGGGCGGU	238GCUGCCCGCAAGUAACGCCAUGAGCACGCCAGGACCUAAACCG&2CGGCUUUGGGUGUUACAGACUCUCAUGGUGUGACGGGCGGU	238||||||||......||||||||||......||.||||||||||&2|||.|||||||.||.......||||||||||..||||||||	(238,42):(239,41):(240,40):(241,39):(242,38):(243,37):(244,36):(245,35):(252,32):(253,31):(254,30):(255,29):(256,28):(257,27):(258,26):(259,25):(260,24):(261,23):(268,15):(269,14):(271,12):(272,11):(273,10):(274,9):(275,8):(276,7):(277,6):(278,4):(279,3):(280,2)
NAL94_RS04885	A00920_76_HCYVTDRXX_1_2275_28375_13369	244	267	1	26	-20.01	-31.93	GGCGUGCUGAUCCGCGAUUACUAGCGAUUCCA	244CGCAAGUAACGCCAUGAGCACGCC&1GGCGUGCUGAUCCGCGAUUACUAGCG	244|||.||||||||.||.||||||||&1||||||||.||..|||.|||||.|||	(244,26):(245,25):(246,24):(248,22):(249,21):(250,20):(251,19):(252,18):(253,16):(254,15):(255,14):(257,11):(258,10):(260,8):(261,7):(262,6):(263,5):(264,4):(265,3):(266,2):(267,1)
NAL94_RS04885	A00920_76_HCYVTDRXX_1_2275_9091_13730	244	267	1	26	-20.13	-30.79	GGCGUGCUGAUCCGCGAUUACUAGCG	244CGCAAGUAACGCCAUGAGCACGCC&1GGCGUGCUGAUCCGCGAUUACUAGCG	244|||.||||||||.||.||||||||&1||||||||.||..|||.|||||.|||	(244,26):(245,25):(246,24):(248,22):(249,21):(250,20):(251,19):(252,18):(253,16):(254,15):(255,14):(257,11):(258,10):(260,8):(261,7):(262,6):(263,5):(264,4):(265,3):(266,2):(267,1)
NAL94_RS04885	A00920_76_HCYVTDRXX_1_2275_3504_22028	269	300	3	33	-20.2	-31.12	CUGGUCAUGGGUAGGUCACUUGGUUUCGGGUCUACG	269GGACCUAAACCGAUAGAUGCCAUCCACUGACC&3GGUCAUGGGUAGGUCACUUGGUUUCGGGUCU	269|||||||||||||.....||||||||.|||||&3||||||||||.|||...|||||||.||||||	(269,33):(270,32):(271,31):(272,30):(273,29):(274,28):(275,26):(276,25):(277,24):(278,23):(279,22):(280,21):(281,20):(287,16):(288,15):(289,14):(290,12):(291,11):(292,10):(293,9):(294,8):(296,7):(297,6):(298,5):(299,4):(300,3)
NAL94_RS04885	A00920_76_HCYVTDRXX_1_2275_8639_23594	236	261	4	25	-20.08	-33.57	ACUCUCAUGGUGUGACGGGCGGUGUGUACAAG	236GCGCUGCCCGCAAGUAACGCCAUGAG&4CUCAUGGUGUGACGGGCGGUGU	236||||||||||......||||||||||&4||||||||||..||||||||||	(236,25):(237,24):(238,23):(239,22):(240,21):(241,20):(242,19):(243,18):(244,17):(245,16):(252,13):(253,12):(254,11):(255,10):(256,9):(257,8):(258,7):(259,6):(260,5):(261,4)
NAL94_RS04885	A00920_76_HCYVTDRXX_1_2275_8865_23547	236	261	4	25	-20.08	-33.57	ACUCUCAUGGUGUGACGGGCGGUGUGUACAAG	236GCGCUGCCCGCAAGUAACGCCAUGAG&4CUCAUGGUGUGACGGGCGGUGU	236||||||||||......||||||||||&4||||||||||..||||||||||	(236,25):(237,24):(238,23):(239,22):(240,21):(241,20):(242,19):(243,18):(244,17):(245,16):(252,13):(253,12):(254,11):(255,10):(256,9):(257,8):(258,7):(259,6):(260,5):(261,4)
NAL94_RS04885	A00920_76_HCYVTDRXX_1_2275_15989_27117	371	405	1	33	-20.1	-35.54	GGUUAGCGCUGUCGUCAUCGGGUUCAUAAUCGG	371CCGAUUGGAACGCGAAGUGAUAGUGCGCUGUAACC&1GGUUAGCGCUGUCGUCAUCGGGUUCAUAAUCGG	371|||||||||||.|||.||||||||||....|||||&1||||||||||||||.|.|||.||||.|||||||	(371,33):(372,32):(373,31):(374,30):(375,29):(376,28):(377,27):(378,25):(379,24):(380,23):(381,22):(383,20):(384,19):(385,18):(387,16):(388,14):(389,13):(390,12):(391,11):(392,10):(393,9):(394,8):(395,7):(396,6):(401,5):(402,4):(403,3):(404,2):(405,1)
NAL94_RS04885	A00920_76_HCYVTDRXX_1_2275_14633_28494	244	267	1	26	-20.13	-30.79	GGCGUGCUGAUCCGCGAUUACUAGCG	244CGCAAGUAACGCCAUGAGCACGCC&1GGCGUGCUGAUCCGCGAUUACUAGCG	244|||.||||||||.||.||||||||&1||||||||.||..|||.|||||.|||	(244,26):(245,25):(246,24):(248,22):(249,21):(250,20):(251,19):(252,18):(253,16):(254,15):(255,14):(257,11):(258,10):(260,8):(261,7):(262,6):(263,5):(264,4):(265,3):(266,2):(267,1)
NAL94_RS04885	A00920_76_HCYVTDRXX_1_2275_29460_29434	244	267	1	26	-20.13	-30.79	GGCGUGCUGAUCCGCGAUUACUAGCG	244CGCAAGUAACGCCAUGAGCACGCC&1GGCGUGCUGAUCCGCGAUUACUAGCG	244|||.||||||||.||.||||||||&1||||||||.||..|||.|||||.|||	(244,26):(245,25):(246,24):(248,22):(249,21):(250,20):(251,19):(252,18):(253,16):(254,15):(255,14):(257,11):(258,10):(260,8):(261,7):(262,6):(263,5):(264,4):(265,3):(266,2):(267,1)
NAL94_RS04885	A00920_76_HCYVTDRXX_1_2275_10041_31375	238	280	2	42	-22.76	-41.97	CCGGCUUUGGGUGUUACAGACUCUCAUGGUGUGACGGGCGGU	238GCUGCCCGCAAGUAACGCCAUGAGCACGCCAGGACCUAAACCG&2CGGCUUUGGGUGUUACAGACUCUCAUGGUGUGACGGGCGGU	238||||||||......||||||||||......||.||||||||||&2|||.|||||||.||.......||||||||||..||||||||	(238,42):(239,41):(240,40):(241,39):(242,38):(243,37):(244,36):(245,35):(252,32):(253,31):(254,30):(255,29):(256,28):(257,27):(258,26):(259,25):(260,24):(261,23):(268,15):(269,14):(271,12):(272,11):(273,10):(274,9):(275,8):(276,7):(277,6):(278,4):(279,3):(280,2)
NAL94_RS04885	A00920_76_HCYVTDRXX_1_2275_12346_32988	244	267	1	26	-20.13	-30.79	GGCGUGCUGAUCCGCGAUUACUAGCG	244CGCAAGUAACGCCAUGAGCACGCC&1GGCGUGCUGAUCCGCGAUUACUAGCG	244|||.||||||||.||.||||||||&1||||||||.||..|||.|||||.|||	(244,26):(245,25):(246,24):(248,22):(249,21):(250,20):(251,19):(252,18):(253,16):(254,15):(255,14):(257,11):(258,10):(260,8):(261,7):(262,6):(263,5):(264,4):(265,3):(266,2):(267,1)
NAL94_RS04885	A00920_76_HCYVTDRXX_1_2275_31919_33379	236	261	4	25	-20.13	-33.56	ACUCUCAUGGUGUGACGGGCGGUGUGUACA	236GCGCUGCCCGCAAGUAACGCCAUGAG&4CUCAUGGUGUGACGGGCGGUGU	236||||||||||......||||||||||&4||||||||||..||||||||||	(236,25):(237,24):(238,23):(239,22):(240,21):(241,20):(242,19):(243,18):(244,17):(245,16):(252,13):(253,12):(254,11):(255,10):(256,9):(257,8):(258,7):(259,6):(260,5):(261,4)
NAL94_RS04885	A00920_76_HCYVTDRXX_1_2276_12943_8782	263	300	3	37	-20.2	-32.38	CUGGUCAUGGGUAGGUCACUUGGUUUCGGGUCUACGUC	263ACGCCAGGACCUAAACCGAUAGAUGCCAUCCACUGACC&3GGUCAUGGGUAGGUCACUUGGUUUCGGGUCUACGU	263|||...|||||||||||||.....||||||||.|||||&3||||||||||.|||...|||||||.||||||.|||	(263,37):(264,36):(265,35):(269,33):(270,32):(271,31):(272,30):(273,29):(274,28):(275,26):(276,25):(277,24):(278,23):(279,22):(280,21):(281,20):(287,16):(288,15):(289,14):(290,12):(291,11):(292,10):(293,9):(294,8):(296,7):(297,6):(298,5):(299,4):(300,3)
NAL94_RS04885	A00920_76_HCYVTDRXX_1_2276_7365_11647	244	267	1	26	-20.13	-30.79	GGCGUGCUGAUCCGCGAUUACUAGCG	244CGCAAGUAACGCCAUGAGCACGCC&1GGCGUGCUGAUCCGCGAUUACUAGCG	244|||.||||||||.||.||||||||&1||||||||.||..|||.|||||.|||	(244,26):(245,25):(246,24):(248,22):(249,21):(250,20):(251,19):(252,18):(253,16):(254,15):(255,14):(257,11):(258,10):(260,8):(261,7):(262,6):(263,5):(264,4):(265,3):(266,2):(267,1)
NAL94_RS04885	A00920_76_HCYVTDRXX_1_2276_7365_15186	236	261	4	25	-20.08	-33.57	ACUCUCAUGGUGUGACGGGCGGUGUGUACAAG	236GCGCUGCCCGCAAGUAACGCCAUGAG&4CUCAUGGUGUGACGGGCGGUGU	236||||||||||......||||||||||&4||||||||||..||||||||||	(236,25):(237,24):(238,23):(239,22):(240,21):(241,20):(242,19):(243,18):(244,17):(245,16):(252,13):(253,12):(254,11):(255,10):(256,9):(257,8):(258,7):(259,6):(260,5):(261,4)
NAL94_RS04885	A00920_76_HCYVTDRXX_1_2276_10583_22545	236	261	4	25	-20.08	-33.57	ACUCUCAUGGUGUGACGGGCGGUGUGUACAAG	236GCGCUGCCCGCAAGUAACGCCAUGAG&4CUCAUGGUGUGACGGGCGGUGU	236||||||||||......||||||||||&4||||||||||..||||||||||	(236,25):(237,24):(238,23):(239,22):(240,21):(241,20):(242,19):(243,18):(244,17):(245,16):(252,13):(253,12):(254,11):(255,10):(256,9):(257,8):(258,7):(259,6):(260,5):(261,4)
NAL94_RS04885	A00920_76_HCYVTDRXX_1_2276_3513_33943	244	267	1	26	-20.13	-30.79	GGCGUGCUGAUCCGCGAUUACUAGCG	244CGCAAGUAACGCCAUGAGCACGCC&1GGCGUGCUGAUCCGCGAUUACUAGCG	244|||.||||||||.||.||||||||&1||||||||.||..|||.|||||.|||	(244,26):(245,25):(246,24):(248,22):(249,21):(250,20):(251,19):(252,18):(253,16):(254,15):(255,14):(257,11):(258,10):(260,8):(261,7):(262,6):(263,5):(264,4):(265,3):(266,2):(267,1)
NAL94_RS04885	A00920_76_HCYVTDRXX_1_2277_20446_2644	244	267	1	26	-20.01	-31.93	GGCGUGCUGAUCCGCGAUUACUAGCGAUUCCA	244CGCAAGUAACGCCAUGAGCACGCC&1GGCGUGCUGAUCCGCGAUUACUAGCG	244|||.||||||||.||.||||||||&1||||||||.||..|||.|||||.|||	(244,26):(245,25):(246,24):(248,22):(249,21):(250,20):(251,19):(252,18):(253,16):(254,15):(255,14):(257,11):(258,10):(260,8):(261,7):(262,6):(263,5):(264,4):(265,3):(266,2):(267,1)
NAL94_RS04885	A00920_76_HCYVTDRXX_1_2277_16477_2848	244	267	1	26	-20.13	-30.79	GGCGUGCUGAUCCGCGAUUACUAGCG	244CGCAAGUAACGCCAUGAGCACGCC&1GGCGUGCUGAUCCGCGAUUACUAGCG	244|||.||||||||.||.||||||||&1||||||||.||..|||.|||||.|||	(244,26):(245,25):(246,24):(248,22):(249,21):(250,20):(251,19):(252,18):(253,16):(254,15):(255,14):(257,11):(258,10):(260,8):(261,7):(262,6):(263,5):(264,4):(265,3):(266,2):(267,1)
NAL94_RS04885	A00920_76_HCYVTDRXX_1_2277_25789_7451	236	261	3	24	-20.2	-33.57	CUCUCAUGGUGUGACGGGCGGUGUGUACAAG	236GCGCUGCCCGCAAGUAACGCCAUGAG&3CUCAUGGUGUGACGGGCGGUGU	236||||||||||......||||||||||&3||||||||||..||||||||||	(236,24):(237,23):(238,22):(239,21):(240,20):(241,19):(242,18):(243,17):(244,16):(245,15):(252,12):(253,11):(254,10):(255,9):(256,8):(257,7):(258,6):(259,5):(260,4):(261,3)
NAL94_RS04885	A00920_76_HCYVTDRXX_1_2277_29170_13182	367	394	3	29	-22.66	-30.95	UAAUUACUACUUUAGUUCCAAUCGGCAUU	367AAUGCCGAUUGGAACGCGAAGUGAUAGU&3AUUACUACUUUAGUUCCAAUCGGCAUU	367|||||||||||||||..||||||.||||&3||||.||||||.|||||||||||||||	(367,29):(368,28):(369,27):(370,26):(371,25):(372,24):(373,23):(374,22):(375,21):(376,20):(377,19):(378,18):(379,17):(380,16):(381,15):(384,13):(385,12):(386,11):(387,10):(388,9):(389,8):(391,6):(392,5):(393,4):(394,3)
NAL94_RS04885	A00920_76_HCYVTDRXX_1_2277_16125_18051	236	261	4	25	-20.13	-33.56	ACUCUCAUGGUGUGACGGGCGGUGUGUACA	236GCGCUGCCCGCAAGUAACGCCAUGAG&4CUCAUGGUGUGACGGGCGGUGU	236||||||||||......||||||||||&4||||||||||..||||||||||	(236,25):(237,24):(238,23):(239,22):(240,21):(241,20):(242,19):(243,18):(244,17):(245,16):(252,13):(253,12):(254,11):(255,10):(256,9):(257,8):(258,7):(259,6):(260,5):(261,4)
NAL94_RS04885	A00920_76_HCYVTDRXX_1_2277_20708_21512	259	274	6	22	-20.93	-27.15	GACAAAGGUUCUGGCGUAGUUCUAAAGG	259GAGCACGCCAGGACCU&6AGGUUCUGGCGUAGUUC	259||||||||||||||||&6||||||||||||.||||	(259,22):(260,21):(261,20):(262,19):(263,17):(264,16):(265,15):(266,14):(267,13):(268,12):(269,11):(270,10):(271,9):(272,8):(273,7):(274,6)
NAL94_RS04885	A00920_76_HCYVTDRXX_1_2277_27950_25316	236	261	3	24	-20.2	-33.57	CUCUCAUGGUGUGACGGGCGGUGUGUACAAG	236GCGCUGCCCGCAAGUAACGCCAUGAG&3CUCAUGGUGUGACGGGCGGUGU	236||||||||||......||||||||||&3||||||||||..||||||||||	(236,24):(237,23):(238,22):(239,21):(240,20):(241,19):(242,18):(243,17):(244,16):(245,15):(252,12):(253,11):(254,10):(255,9):(256,8):(257,7):(258,6):(259,5):(260,4):(261,3)
NAL94_RS04885	A00920_76_HCYVTDRXX_1_2277_18394_30091	236	267	1	35	-20.26	-37.78	GGUGUUACAGACUCUCAUGGUGUGACGGGCGGUGUGUA	236GCGCUGCCCGCAAGUAACGCCAUGAGCACGCC&1GGUGUUACAGACUCUCAUGGUGUGACGGGCGGUGU	236||||||||||......||||||||||.|||||&1|||||........||||||||||..||||||||||	(236,35):(237,34):(238,33):(239,32):(240,31):(241,30):(242,29):(243,28):(244,27):(245,26):(252,23):(253,22):(254,21):(255,20):(256,19):(257,18):(258,17):(259,16):(260,15):(261,14):(263,5):(264,4):(265,3):(266,2):(267,1)
NAL94_RS04885	A00920_76_HCYVTDRXX_1_2277_6506_31735	244	267	1	26	-20.13	-30.79	GGCGUGCUGAUCCGCGAUUACUAGCG	244CGCAAGUAACGCCAUGAGCACGCC&1GGCGUGCUGAUCCGCGAUUACUAGCG	244|||.||||||||.||.||||||||&1||||||||.||..|||.|||||.|||	(244,26):(245,25):(246,24):(248,22):(249,21):(250,20):(251,19):(252,18):(253,16):(254,15):(255,14):(257,11):(258,10):(260,8):(261,7):(262,6):(263,5):(264,4):(265,3):(266,2):(267,1)
NAL94_RS04885	A00920_76_HCYVTDRXX_1_2277_10619_33035	236	261	4	25	-20.08	-33.57	ACUCUCAUGGUGUGACGGGCGGUGUGUACAAG	236GCGCUGCCCGCAAGUAACGCCAUGAG&4CUCAUGGUGUGACGGGCGGUGU	236||||||||||......||||||||||&4||||||||||..||||||||||	(236,25):(237,24):(238,23):(239,22):(240,21):(241,20):(242,19):(243,18):(244,17):(245,16):(252,13):(253,12):(254,11):(255,10):(256,9):(257,8):(258,7):(259,6):(260,5):(261,4)
NAL94_RS04885	A00920_76_HCYVTDRXX_1_2277_27642_35368	244	267	1	26	-20.13	-30.79	GGCGUGCUGAUCCGCGAUUACUAGCG	244CGCAAGUAACGCCAUGAGCACGCC&1GGCGUGCUGAUCCGCGAUUACUAGCG	244|||.||||||||.||.||||||||&1||||||||.||..|||.|||||.|||	(244,26):(245,25):(246,24):(248,22):(249,21):(250,20):(251,19):(252,18):(253,16):(254,15):(255,14):(257,11):(258,10):(260,8):(261,7):(262,6):(263,5):(264,4):(265,3):(266,2):(267,1)
NAL94_RS04885	A00920_76_HCYVTDRXX_1_2110_18819_16517	236	261	4	25	-20.08	-33.57	ACUCUCAUGGUGUGACGGGCGGUGUGUACAAG	236GCGCUGCCCGCAAGUAACGCCAUGAG&4CUCAUGGUGUGACGGGCGGUGU	236||||||||||......||||||||||&4||||||||||..||||||||||	(236,25):(237,24):(238,23):(239,22):(240,21):(241,20):(242,19):(243,18):(244,17):(245,16):(252,13):(253,12):(254,11):(255,10):(256,9):(257,8):(258,7):(259,6):(260,5):(261,4)
NAL94_RS04885	A00920_76_HCYVTDRXX_1_2110_27055_22639	236	261	3	24	-20.24	-33.57	CUCUCAUGGUGUGACGGGCGGUGUGUACA	236GCGCUGCCCGCAAGUAACGCCAUGAG&3CUCAUGGUGUGACGGGCGGUGU	236||||||||||......||||||||||&3||||||||||..||||||||||	(236,24):(237,23):(238,22):(239,21):(240,20):(241,19):(242,18):(243,17):(244,16):(245,15):(252,12):(253,11):(254,10):(255,9):(256,8):(257,7):(258,6):(259,5):(260,4):(261,3)
NAL94_RS04885	A00920_76_HCYVTDRXX_1_2110_30490_26897	236	261	3	24	-20.2	-33.57	CUCUCAUGGUGUGACGGGCGGUGUGUACAAG	236GCGCUGCCCGCAAGUAACGCCAUGAG&3CUCAUGGUGUGACGGGCGGUGU	236||||||||||......||||||||||&3||||||||||..||||||||||	(236,24):(237,23):(238,22):(239,21):(240,20):(241,19):(242,18):(243,17):(244,16):(245,15):(252,12):(253,11):(254,10):(255,9):(256,8):(257,7):(258,6):(259,5):(260,4):(261,3)
NAL94_RS04885	A00920_76_HCYVTDRXX_1_2110_20537_32863	142	178	2	38	-20.73	-29.28	AUGCGUUCGUUCAUGAUCAAUUGGGUAGUCAUUUCUCUA	142AGAGAAUAUCGCUACCACCAUCGUGAACGCCAAAGCA&2UGCGUUCGUUCAUGAUCAAUUGGGUAGUCAUUUCUCU	142||||||....||||||...||||||||||.....|||&2|||...||||||||||......||||||...||||||	(142,38):(143,37):(144,36):(145,35):(146,34):(147,33):(152,29):(153,28):(154,27):(155,26):(156,25):(157,24):(161,17):(162,16):(163,15):(164,14):(165,13):(166,12):(167,11):(168,10):(169,9):(170,8):(176,4):(177,3):(178,2)
NAL94_RS04885	A00920_76_HCYVTDRXX_1_2110_2284_35039	244	267	1	26	-20.01	-31.93	GGCGUGCUGAUCCGCGAUUACUAGCGAUUCCA	244CGCAAGUAACGCCAUGAGCACGCC&1GGCGUGCUGAUCCGCGAUUACUAGCG	244|||.||||||||.||.||||||||&1||||||||.||..|||.|||||.|||	(244,26):(245,25):(246,24):(248,22):(249,21):(250,20):(251,19):(252,18):(253,16):(254,15):(255,14):(257,11):(258,10):(260,8):(261,7):(262,6):(263,5):(264,4):(265,3):(266,2):(267,1)
NAL94_RS04885	A00920_76_HCYVTDRXX_1_2110_31973_35916	236	261	4	25	-20.08	-33.57	ACUCUCAUGGUGUGACGGGCGGUGUGUACAAG	236GCGCUGCCCGCAAGUAACGCCAUGAG&4CUCAUGGUGUGACGGGCGGUGU	236||||||||||......||||||||||&4||||||||||..||||||||||	(236,25):(237,24):(238,23):(239,22):(240,21):(241,20):(242,19):(243,18):(244,17):(245,16):(252,13):(253,12):(254,11):(255,10):(256,9):(257,8):(258,7):(259,6):(260,5):(261,4)
NAL94_RS04885	A00920_76_HCYVTDRXX_1_2111_32145_3020	236	261	3	24	-20.2	-33.57	CUCUCAUGGUGUGACGGGCGGUGUGUACAAG	236GCGCUGCCCGCAAGUAACGCCAUGAG&3CUCAUGGUGUGACGGGCGGUGU	236||||||||||......||||||||||&3||||||||||..||||||||||	(236,24):(237,23):(238,22):(239,21):(240,20):(241,19):(242,18):(243,17):(244,16):(245,15):(252,12):(253,11):(254,10):(255,9):(256,8):(257,7):(258,6):(259,5):(260,4):(261,3)
NAL94_RS04885	A00920_76_HCYVTDRXX_1_2111_9805_3818	244	267	1	26	-20.87	-31.93	GGCGUGCUGAUCCGCGAUUACUAGCGAUU	244CGCAAGUAACGCCAUGAGCACGCC&1GGCGUGCUGAUCCGCGAUUACUAGCG	244|||.||||||||.||.||||||||&1||||||||.||..|||.|||||.|||	(244,26):(245,25):(246,24):(248,22):(249,21):(250,20):(251,19):(252,18):(253,16):(254,15):(255,14):(257,11):(258,10):(260,8):(261,7):(262,6):(263,5):(264,4):(265,3):(266,2):(267,1)
NAL94_RS04885	A00920_76_HCYVTDRXX_1_2111_29975_3709	236	261	3	24	-20.2	-33.57	CUCUCAUGGUGUGACGGGCGGUGUGUACAAG	236GCGCUGCCCGCAAGUAACGCCAUGAG&3CUCAUGGUGUGACGGGCGGUGU	236||||||||||......||||||||||&3||||||||||..||||||||||	(236,24):(237,23):(238,22):(239,21):(240,20):(241,19):(242,18):(243,17):(244,16):(245,15):(252,12):(253,11):(254,10):(255,9):(256,8):(257,7):(258,6):(259,5):(260,4):(261,3)
NAL94_RS04885	A00920_76_HCYVTDRXX_1_2111_20763_4288	142	178	2	38	-20.73	-29.28	AUGCGUUCGUUCAUGAUCAAUUGGGUAGUCAUUUCUCUA	142AGAGAAUAUCGCUACCACCAUCGUGAACGCCAAAGCA&2UGCGUUCGUUCAUGAUCAAUUGGGUAGUCAUUUCUCU	142||||||....||||||...||||||||||.....|||&2|||...||||||||||......||||||...||||||	(142,38):(143,37):(144,36):(145,35):(146,34):(147,33):(152,29):(153,28):(154,27):(155,26):(156,25):(157,24):(161,17):(162,16):(163,15):(164,14):(165,13):(166,12):(167,11):(168,10):(169,9):(170,8):(176,4):(177,3):(178,2)
NAL94_RS04885	A00920_76_HCYVTDRXX_1_2111_9001_6151	244	267	1	26	-20.13	-30.79	GGCGUGCUGAUCCGCGAUUACUAGCG	244CGCAAGUAACGCCAUGAGCACGCC&1GGCGUGCUGAUCCGCGAUUACUAGCG	244|||.||||||||.||.||||||||&1||||||||.||..|||.|||||.|||	(244,26):(245,25):(246,24):(248,22):(249,21):(250,20):(251,19):(252,18):(253,16):(254,15):(255,14):(257,11):(258,10):(260,8):(261,7):(262,6):(263,5):(264,4):(265,3):(266,2):(267,1)
NAL94_RS04885	A00920_76_HCYVTDRXX_1_2111_17110_8296	236	261	4	25	-20.08	-33.57	ACUCUCAUGGUGUGACGGGCGGUGUGUACAAG	236GCGCUGCCCGCAAGUAACGCCAUGAG&4CUCAUGGUGUGACGGGCGGUGU	236||||||||||......||||||||||&4||||||||||..||||||||||	(236,25):(237,24):(238,23):(239,22):(240,21):(241,20):(242,19):(243,18):(244,17):(245,16):(252,13):(253,12):(254,11):(255,10):(256,9):(257,8):(258,7):(259,6):(260,5):(261,4)
NAL94_RS04885	A00920_76_HCYVTDRXX_1_2111_3640_12680	244	267	1	26	-20.01	-31.93	GGCGUGCUGAUCCGCGAUUACUAGCGAUUCCA	244CGCAAGUAACGCCAUGAGCACGCC&1GGCGUGCUGAUCCGCGAUUACUAGCG	244|||.||||||||.||.||||||||&1||||||||.||..|||.|||||.|||	(244,26):(245,25):(246,24):(248,22):(249,21):(250,20):(251,19):(252,18):(253,16):(254,15):(255,14):(257,11):(258,10):(260,8):(261,7):(262,6):(263,5):(264,4):(265,3):(266,2):(267,1)
NAL94_RS04885	A00920_76_HCYVTDRXX_1_2111_32298_14810	244	267	1	26	-20.01	-31.93	GGCGUGCUGAUCCGCGAUUACUAGCGAUUCCA	244CGCAAGUAACGCCAUGAGCACGCC&1GGCGUGCUGAUCCGCGAUUACUAGCG	244|||.||||||||.||.||||||||&1||||||||.||..|||.|||||.|||	(244,26):(245,25):(246,24):(248,22):(249,21):(250,20):(251,19):(252,18):(253,16):(254,15):(255,14):(257,11):(258,10):(260,8):(261,7):(262,6):(263,5):(264,4):(265,3):(266,2):(267,1)
NAL94_RS04885	A00920_76_HCYVTDRXX_1_2111_29677_22608	269	300	1	31	-21.84	-31.12	GGUCAUGGGUAGGUCACUUGGUUUCGGGUCUAC	269GGACCUAAACCGAUAGAUGCCAUCCACUGACC&1GGUCAUGGGUAGGUCACUUGGUUUCGGGUCU	269|||||||||||||.....||||||||.|||||&1||||||||||.|||...|||||||.||||||	(269,31):(270,30):(271,29):(272,28):(273,27):(274,26):(275,24):(276,23):(277,22):(278,21):(279,20):(280,19):(281,18):(287,14):(288,13):(289,12):(290,10):(291,9):(292,8):(293,7):(294,6):(296,5):(297,4):(298,3):(299,2):(300,1)
NAL94_RS04885	A00920_76_HCYVTDRXX_1_2111_12219_23062	244	267	1	26	-20.87	-31.93	GGCGUGCUGAUCCGCGAUUACUAGCGAUU	244CGCAAGUAACGCCAUGAGCACGCC&1GGCGUGCUGAUCCGCGAUUACUAGCG	244|||.||||||||.||.||||||||&1||||||||.||..|||.|||||.|||	(244,26):(245,25):(246,24):(248,22):(249,21):(250,20):(251,19):(252,18):(253,16):(254,15):(255,14):(257,11):(258,10):(260,8):(261,7):(262,6):(263,5):(264,4):(265,3):(266,2):(267,1)
NAL94_RS04885	A00920_76_HCYVTDRXX_1_2111_20925_27273	244	267	1	26	-20.13	-30.79	GGCGUGCUGAUCCGCGAUUACUAGCG	244CGCAAGUAACGCCAUGAGCACGCC&1GGCGUGCUGAUCCGCGAUUACUAGCG	244|||.||||||||.||.||||||||&1||||||||.||..|||.|||||.|||	(244,26):(245,25):(246,24):(248,22):(249,21):(250,20):(251,19):(252,18):(253,16):(254,15):(255,14):(257,11):(258,10):(260,8):(261,7):(262,6):(263,5):(264,4):(265,3):(266,2):(267,1)
NAL94_RS04885	A00920_76_HCYVTDRXX_1_2111_15176_30154	244	267	1	26	-20.13	-30.79	GGCGUGCUGAUCCGCGAUUACUAGCG	244CGCAAGUAACGCCAUGAGCACGCC&1GGCGUGCUGAUCCGCGAUUACUAGCG	244|||.||||||||.||.||||||||&1||||||||.||..|||.|||||.|||	(244,26):(245,25):(246,24):(248,22):(249,21):(250,20):(251,19):(252,18):(253,16):(254,15):(255,14):(257,11):(258,10):(260,8):(261,7):(262,6):(263,5):(264,4):(265,3):(266,2):(267,1)
NAL94_RS04885	A00920_76_HCYVTDRXX_1_2112_27064_10848	244	267	1	26	-20.01	-31.93	GGCGUGCUGAUCCGCGAUUACUAGCGAUUCCA	244CGCAAGUAACGCCAUGAGCACGCC&1GGCGUGCUGAUCCGCGAUUACUAGCG	244|||.||||||||.||.||||||||&1||||||||.||..|||.|||||.|||	(244,26):(245,25):(246,24):(248,22):(249,21):(250,20):(251,19):(252,18):(253,16):(254,15):(255,14):(257,11):(258,10):(260,8):(261,7):(262,6):(263,5):(264,4):(265,3):(266,2):(267,1)
NAL94_RS04885	A00920_76_HCYVTDRXX_1_2112_19804_20353	236	261	2	23	-20.2	-33.57	UCUCAUGGUGUGACGGGCGGUGUGUACAAGG	236GCGCUGCCCGCAAGUAACGCCAUGAG&2CUCAUGGUGUGACGGGCGGUGU	236||||||||||......||||||||||&2||||||||||..||||||||||	(236,23):(237,22):(238,21):(239,20):(240,19):(241,18):(242,17):(243,16):(244,15):(245,14):(252,11):(253,10):(254,9):(255,8):(256,7):(257,6):(258,5):(259,4):(260,3):(261,2)
NAL94_RS04885	A00920_76_HCYVTDRXX_1_2112_13485_22435	244	267	1	26	-20.01	-31.93	GGCGUGCUGAUCCGCGAUUACUAGCGAUUCCA	244CGCAAGUAACGCCAUGAGCACGCC&1GGCGUGCUGAUCCGCGAUUACUAGCG	244|||.||||||||.||.||||||||&1||||||||.||..|||.|||||.|||	(244,26):(245,25):(246,24):(248,22):(249,21):(250,20):(251,19):(252,18):(253,16):(254,15):(255,14):(257,11):(258,10):(260,8):(261,7):(262,6):(263,5):(264,4):(265,3):(266,2):(267,1)
NAL94_RS04885	A00920_76_HCYVTDRXX_1_2112_2844_24956	244	267	1	26	-20.13	-30.79	GGCGUGCUGAUCCGCGAUUACUAGCG	244CGCAAGUAACGCCAUGAGCACGCC&1GGCGUGCUGAUCCGCGAUUACUAGCG	244|||.||||||||.||.||||||||&1||||||||.||..|||.|||||.|||	(244,26):(245,25):(246,24):(248,22):(249,21):(250,20):(251,19):(252,18):(253,16):(254,15):(255,14):(257,11):(258,10):(260,8):(261,7):(262,6):(263,5):(264,4):(265,3):(266,2):(267,1)
NAL94_RS04885	A00920_76_HCYVTDRXX_1_2112_21070_32346	244	267	1	26	-20.13	-30.79	GGCGUGCUGAUCCGCGAUUACUAGCG	244CGCAAGUAACGCCAUGAGCACGCC&1GGCGUGCUGAUCCGCGAUUACUAGCG	244|||.||||||||.||.||||||||&1||||||||.||..|||.|||||.|||	(244,26):(245,25):(246,24):(248,22):(249,21):(250,20):(251,19):(252,18):(253,16):(254,15):(255,14):(257,11):(258,10):(260,8):(261,7):(262,6):(263,5):(264,4):(265,3):(266,2):(267,1)
NAL94_RS04885	A00920_76_HCYVTDRXX_1_2213_22525_35994	244	267	1	26	-20.68	-31.93	GGCGUGCUGAUCCGCGAUUACUAGCGAUUC	244CGCAAGUAACGCCAUGAGCACGCC&1GGCGUGCUGAUCCGCGAUUACUAGCG	244|||.||||||||.||.||||||||&1||||||||.||..|||.|||||.|||	(244,26):(245,25):(246,24):(248,22):(249,21):(250,20):(251,19):(252,18):(253,16):(254,15):(255,14):(257,11):(258,10):(260,8):(261,7):(262,6):(263,5):(264,4):(265,3):(266,2):(267,1)
NAL94_RS04885	A00920_76_HCYVTDRXX_1_2213_22607_35978	244	267	1	26	-20.68	-31.93	GGCGUGCUGAUCCGCGAUUACUAGCGAUUC	244CGCAAGUAACGCCAUGAGCACGCC&1GGCGUGCUGAUCCGCGAUUACUAGCG	244|||.||||||||.||.||||||||&1||||||||.||..|||.|||||.|||	(244,26):(245,25):(246,24):(248,22):(249,21):(250,20):(251,19):(252,18):(253,16):(254,15):(255,14):(257,11):(258,10):(260,8):(261,7):(262,6):(263,5):(264,4):(265,3):(266,2):(267,1)
NAL94_RS04885	A00920_76_HCYVTDRXX_1_2214_20066_3364	244	267	1	26	-20.98	-31.93	GGCGUGCUGAUCCGCGAUUACUAGCGA	244CGCAAGUAACGCCAUGAGCACGCC&1GGCGUGCUGAUCCGCGAUUACUAGCG	244|||.||||||||.||.||||||||&1||||||||.||..|||.|||||.|||	(244,26):(245,25):(246,24):(248,22):(249,21):(250,20):(251,19):(252,18):(253,16):(254,15):(255,14):(257,11):(258,10):(260,8):(261,7):(262,6):(263,5):(264,4):(265,3):(266,2):(267,1)
NAL94_RS04885	A00920_76_HCYVTDRXX_1_2214_18692_7122	236	261	4	25	-20.08	-33.57	ACUCUCAUGGUGUGACGGGCGGUGUGUACAAG	236GCGCUGCCCGCAAGUAACGCCAUGAG&4CUCAUGGUGUGACGGGCGGUGU	236||||||||||......||||||||||&4||||||||||..||||||||||	(236,25):(237,24):(238,23):(239,22):(240,21):(241,20):(242,19):(243,18):(244,17):(245,16):(252,13):(253,12):(254,11):(255,10):(256,9):(257,8):(258,7):(259,6):(260,5):(261,4)
NAL94_RS04885	A00920_76_HCYVTDRXX_1_2214_31910_8437	244	267	1	26	-20.13	-30.79	GGCGUGCUGAUCCGCGAUUACUAGCG	244CGCAAGUAACGCCAUGAGCACGCC&1GGCGUGCUGAUCCGCGAUUACUAGCG	244|||.||||||||.||.||||||||&1||||||||.||..|||.|||||.|||	(244,26):(245,25):(246,24):(248,22):(249,21):(250,20):(251,19):(252,18):(253,16):(254,15):(255,14):(257,11):(258,10):(260,8):(261,7):(262,6):(263,5):(264,4):(265,3):(266,2):(267,1)
NAL94_RS04885	A00920_76_HCYVTDRXX_1_2214_30481_9314	244	267	1	26	-20.13	-30.79	GGCGUGCUGAUCCGCGAUUACUAGCG	244CGCAAGUAACGCCAUGAGCACGCC&1GGCGUGCUGAUCCGCGAUUACUAGCG	244|||.||||||||.||.||||||||&1||||||||.||..|||.|||||.|||	(244,26):(245,25):(246,24):(248,22):(249,21):(250,20):(251,19):(252,18):(253,16):(254,15):(255,14):(257,11):(258,10):(260,8):(261,7):(262,6):(263,5):(264,4):(265,3):(266,2):(267,1)
NAL94_RS04885	A00920_76_HCYVTDRXX_1_2214_21594_15374	244	267	1	26	-20.13	-30.79	GGCGUGCUGAUCCGCGAUUACUAGCG	244CGCAAGUAACGCCAUGAGCACGCC&1GGCGUGCUGAUCCGCGAUUACUAGCG	244|||.||||||||.||.||||||||&1||||||||.||..|||.|||||.|||	(244,26):(245,25):(246,24):(248,22):(249,21):(250,20):(251,19):(252,18):(253,16):(254,15):(255,14):(257,11):(258,10):(260,8):(261,7):(262,6):(263,5):(264,4):(265,3):(266,2):(267,1)
NAL94_RS04885	A00920_76_HCYVTDRXX_1_2214_18177_33943	244	267	1	26	-20.01	-31.93	GGCGUGCUGAUCCGCGAUUACUAGCGAUUCCA	244CGCAAGUAACGCCAUGAGCACGCC&1GGCGUGCUGAUCCGCGAUUACUAGCG	244|||.||||||||.||.||||||||&1||||||||.||..|||.|||||.|||	(244,26):(245,25):(246,24):(248,22):(249,21):(250,20):(251,19):(252,18):(253,16):(254,15):(255,14):(257,11):(258,10):(260,8):(261,7):(262,6):(263,5):(264,4):(265,3):(266,2):(267,1)
NAL94_RS04885	A00920_76_HCYVTDRXX_1_2214_9290_34898	236	261	4	25	-20.08	-33.57	ACUCUCAUGGUGUGACGGGCGGUGUGUACAAG	236GCGCUGCCCGCAAGUAACGCCAUGAG&4CUCAUGGUGUGACGGGCGGUGU	236||||||||||......||||||||||&4||||||||||..||||||||||	(236,25):(237,24):(238,23):(239,22):(240,21):(241,20):(242,19):(243,18):(244,17):(245,16):(252,13):(253,12):(254,11):(255,10):(256,9):(257,8):(258,7):(259,6):(260,5):(261,4)
NAL94_RS04885	A00920_76_HCYVTDRXX_1_2214_25708_35399	236	261	4	25	-20.13	-33.56	ACUCUCAUGGUGUGACGGGCGGUGUGUACA	236GCGCUGCCCGCAAGUAACGCCAUGAG&4CUCAUGGUGUGACGGGCGGUGU	236||||||||||......||||||||||&4||||||||||..||||||||||	(236,25):(237,24):(238,23):(239,22):(240,21):(241,20):(242,19):(243,18):(244,17):(245,16):(252,13):(253,12):(254,11):(255,10):(256,9):(257,8):(258,7):(259,6):(260,5):(261,4)
NAL94_RS04885	A00920_76_HCYVTDRXX_1_2215_16116_5760	244	267	1	26	-20.13	-30.79	GGCGUGCUGAUCCGCGAUUACUAGCG	244CGCAAGUAACGCCAUGAGCACGCC&1GGCGUGCUGAUCCGCGAUUACUAGCG	244|||.||||||||.||.||||||||&1||||||||.||..|||.|||||.|||	(244,26):(245,25):(246,24):(248,22):(249,21):(250,20):(251,19):(252,18):(253,16):(254,15):(255,14):(257,11):(258,10):(260,8):(261,7):(262,6):(263,5):(264,4):(265,3):(266,2):(267,1)
NAL94_RS04885	A00920_76_HCYVTDRXX_1_2215_27335_6840	244	267	2	27	-20.58	-31.74	CGGCGUGCUGAUCCGCGAUUACUAGCGAU	244CGCAAGUAACGCCAUGAGCACGCC&2GGCGUGCUGAUCCGCGAUUACUAGCG	244|||.||||||||.||.||||||||&2||||||||.||..|||.|||||.|||	(244,27):(245,26):(246,25):(248,23):(249,22):(250,21):(251,20):(252,19):(253,17):(254,16):(255,15):(257,12):(258,11):(260,9):(261,8):(262,7):(263,6):(264,5):(265,4):(266,3):(267,2)
NAL94_RS04885	A00920_76_HCYVTDRXX_1_2215_31313_7373	236	261	4	25	-20.13	-33.56	ACUCUCAUGGUGUGACGGGCGGUGUGUACA	236GCGCUGCCCGCAAGUAACGCCAUGAG&4CUCAUGGUGUGACGGGCGGUGU	236||||||||||......||||||||||&4||||||||||..||||||||||	(236,25):(237,24):(238,23):(239,22):(240,21):(241,20):(242,19):(243,18):(244,17):(245,16):(252,13):(253,12):(254,11):(255,10):(256,9):(257,8):(258,7):(259,6):(260,5):(261,4)
NAL94_RS04885	A00920_76_HCYVTDRXX_1_2215_14118_7498	244	267	1	26	-20.13	-30.79	GGCGUGCUGAUCCGCGAUUACUAGCG	244CGCAAGUAACGCCAUGAGCACGCC&1GGCGUGCUGAUCCGCGAUUACUAGCG	244|||.||||||||.||.||||||||&1||||||||.||..|||.|||||.|||	(244,26):(245,25):(246,24):(248,22):(249,21):(250,20):(251,19):(252,18):(253,16):(254,15):(255,14):(257,11):(258,10):(260,8):(261,7):(262,6):(263,5):(264,4):(265,3):(266,2):(267,1)
NAL94_RS04885	A00920_76_HCYVTDRXX_1_2215_14597_7889	244	267	1	26	-20.13	-30.79	GGCGUGCUGAUCCGCGAUUACUAGCG	244CGCAAGUAACGCCAUGAGCACGCC&1GGCGUGCUGAUCCGCGAUUACUAGCG	244|||.||||||||.||.||||||||&1||||||||.||..|||.|||||.|||	(244,26):(245,25):(246,24):(248,22):(249,21):(250,20):(251,19):(252,18):(253,16):(254,15):(255,14):(257,11):(258,10):(260,8):(261,7):(262,6):(263,5):(264,4):(265,3):(266,2):(267,1)
NAL94_RS04885	A00920_76_HCYVTDRXX_1_2215_17544_19194	236	261	3	24	-20.22	-33.57	CUCUCAUGGUGUGACGGGCGGUGUGUACAA	236GCGCUGCCCGCAAGUAACGCCAUGAG&3CUCAUGGUGUGACGGGCGGUGU	236||||||||||......||||||||||&3||||||||||..||||||||||	(236,24):(237,23):(238,22):(239,21):(240,20):(241,19):(242,18):(243,17):(244,16):(245,15):(252,12):(253,11):(254,10):(255,9):(256,8):(257,7):(258,6):(259,5):(260,4):(261,3)
NAL94_RS04885	A00920_76_HCYVTDRXX_1_2215_1307_21386	244	267	1	26	-20.96	-31.93	GGCGUGCUGAUCCGCGAUUACUAGCGAU	244CGCAAGUAACGCCAUGAGCACGCC&1GGCGUGCUGAUCCGCGAUUACUAGCG	244|||.||||||||.||.||||||||&1||||||||.||..|||.|||||.|||	(244,26):(245,25):(246,24):(248,22):(249,21):(250,20):(251,19):(252,18):(253,16):(254,15):(255,14):(257,11):(258,10):(260,8):(261,7):(262,6):(263,5):(264,4):(265,3):(266,2):(267,1)
NAL94_RS04885	A00920_76_HCYVTDRXX_1_2215_8214_25300	244	267	1	26	-20.13	-30.79	GGCGUGCUGAUCCGCGAUUACUAGCG	244CGCAAGUAACGCCAUGAGCACGCC&1GGCGUGCUGAUCCGCGAUUACUAGCG	244|||.||||||||.||.||||||||&1||||||||.||..|||.|||||.|||	(244,26):(245,25):(246,24):(248,22):(249,21):(250,20):(251,19):(252,18):(253,16):(254,15):(255,14):(257,11):(258,10):(260,8):(261,7):(262,6):(263,5):(264,4):(265,3):(266,2):(267,1)
NAL94_RS04885	A00920_76_HCYVTDRXX_1_2215_30888_30029	236	261	4	25	-20.13	-33.56	ACUCUCAUGGUGUGACGGGCGGUGUGUACA	236GCGCUGCCCGCAAGUAACGCCAUGAG&4CUCAUGGUGUGACGGGCGGUGU	236||||||||||......||||||||||&4||||||||||..||||||||||	(236,25):(237,24):(238,23):(239,22):(240,21):(241,20):(242,19):(243,18):(244,17):(245,16):(252,13):(253,12):(254,11):(255,10):(256,9):(257,8):(258,7):(259,6):(260,5):(261,4)
NAL94_RS04885	A00920_76_HCYVTDRXX_1_2216_13123_8938	236	261	3	24	-20.2	-33.57	CUCUCAUGGUGUGACGGGCGGUGUGUACAAG	236GCGCUGCCCGCAAGUAACGCCAUGAG&3CUCAUGGUGUGACGGGCGGUGU	236||||||||||......||||||||||&3||||||||||..||||||||||	(236,24):(237,23):(238,22):(239,21):(240,20):(241,19):(242,18):(243,17):(244,16):(245,15):(252,12):(253,11):(254,10):(255,9):(256,8):(257,7):(258,6):(259,5):(260,4):(261,3)
NAL94_RS04885	A00920_76_HCYVTDRXX_1_2216_28926_10692	244	267	1	26	-20.13	-30.79	GGCGUGCUGAUCCGCGAUUACUAGCG	244CGCAAGUAACGCCAUGAGCACGCC&1GGCGUGCUGAUCCGCGAUUACUAGCG	244|||.||||||||.||.||||||||&1||||||||.||..|||.|||||.|||	(244,26):(245,25):(246,24):(248,22):(249,21):(250,20):(251,19):(252,18):(253,16):(254,15):(255,14):(257,11):(258,10):(260,8):(261,7):(262,6):(263,5):(264,4):(265,3):(266,2):(267,1)
NAL94_RS04885	A00920_76_HCYVTDRXX_1_2216_10140_12132	238	280	2	42	-22.76	-41.97	CCGGCUUUGGGUGUUACAGACUCUCAUGGUGUGACGGGCGGU	238GCUGCCCGCAAGUAACGCCAUGAGCACGCCAGGACCUAAACCG&2CGGCUUUGGGUGUUACAGACUCUCAUGGUGUGACGGGCGGU	238||||||||......||||||||||......||.||||||||||&2|||.|||||||.||.......||||||||||..||||||||	(238,42):(239,41):(240,40):(241,39):(242,38):(243,37):(244,36):(245,35):(252,32):(253,31):(254,30):(255,29):(256,28):(257,27):(258,26):(259,25):(260,24):(261,23):(268,15):(269,14):(271,12):(272,11):(273,10):(274,9):(275,8):(276,7):(277,6):(278,4):(279,3):(280,2)
NAL94_RS04885	A00920_76_HCYVTDRXX_1_2216_24442_13573	244	267	1	26	-20.13	-30.79	GGCGUGCUGAUCCGCGAUUACUAGCG	244CGCAAGUAACGCCAUGAGCACGCC&1GGCGUGCUGAUCCGCGAUUACUAGCG	244|||.||||||||.||.||||||||&1||||||||.||..|||.|||||.|||	(244,26):(245,25):(246,24):(248,22):(249,21):(250,20):(251,19):(252,18):(253,16):(254,15):(255,14):(257,11):(258,10):(260,8):(261,7):(262,6):(263,5):(264,4):(265,3):(266,2):(267,1)
NAL94_RS04885	A00920_76_HCYVTDRXX_1_2216_17192_15421	236	261	3	24	-20.24	-33.57	CUCUCAUGGUGUGACGGGCGGUGUGUACA	236GCGCUGCCCGCAAGUAACGCCAUGAG&3CUCAUGGUGUGACGGGCGGUGU	236||||||||||......||||||||||&3||||||||||..||||||||||	(236,24):(237,23):(238,22):(239,21):(240,20):(241,19):(242,18):(243,17):(244,16):(245,15):(252,12):(253,11):(254,10):(255,9):(256,8):(257,7):(258,6):(259,5):(260,4):(261,3)
NAL94_RS04885	A00920_76_HCYVTDRXX_1_2216_10086_17989	369	396	1	30	-24.08	-37.01	GCGCUGUCGUCAUCGGGUUCAUAAUCGGCACUCG	369UGCCGAUUGGAACGCGAAGUGAUAGUGC&1GCGCUGUCGUCAUCGGGUUCAUAAUCGGCA	369|||||||||||||.|||.||||||||||&1|||||||||.|.|||.||||.|||||||||	(369,30):(370,29):(371,28):(372,27):(373,26):(374,25):(375,24):(376,23):(377,22):(378,20):(379,19):(380,18):(381,17):(383,15):(384,14):(385,13):(387,11):(388,9):(389,8):(390,7):(391,6):(392,5):(393,4):(394,3):(395,2):(396,1)
NAL94_RS04885	A00920_76_HCYVTDRXX_1_2216_30147_21699	269	300	1	31	-21.84	-31.12	GGUCAUGGGUAGGUCACUUGGUUUCGGGUCUAC	269GGACCUAAACCGAUAGAUGCCAUCCACUGACC&1GGUCAUGGGUAGGUCACUUGGUUUCGGGUCU	269|||||||||||||.....||||||||.|||||&1||||||||||.|||...|||||||.||||||	(269,31):(270,30):(271,29):(272,28):(273,27):(274,26):(275,24):(276,23):(277,22):(278,21):(279,20):(280,19):(281,18):(287,14):(288,13):(289,12):(290,10):(291,9):(292,8):(293,7):(294,6):(296,5):(297,4):(298,3):(299,2):(300,1)
NAL94_RS04885	A00920_76_HCYVTDRXX_1_2216_5773_21887	244	267	1	26	-20.13	-30.79	GGCGUGCUGAUCCGCGAUUACUAGCG	244CGCAAGUAACGCCAUGAGCACGCC&1GGCGUGCUGAUCCGCGAUUACUAGCG	244|||.||||||||.||.||||||||&1||||||||.||..|||.|||||.|||	(244,26):(245,25):(246,24):(248,22):(249,21):(250,20):(251,19):(252,18):(253,16):(254,15):(255,14):(257,11):(258,10):(260,8):(261,7):(262,6):(263,5):(264,4):(265,3):(266,2):(267,1)
NAL94_RS04885	A00920_76_HCYVTDRXX_1_2216_3378_27633	244	267	1	26	-20.13	-30.79	GGCGUGCUGAUCCGCGAUUACUAGCG	244CGCAAGUAACGCCAUGAGCACGCC&1GGCGUGCUGAUCCGCGAUUACUAGCG	244|||.||||||||.||.||||||||&1||||||||.||..|||.|||||.|||	(244,26):(245,25):(246,24):(248,22):(249,21):(250,20):(251,19):(252,18):(253,16):(254,15):(255,14):(257,11):(258,10):(260,8):(261,7):(262,6):(263,5):(264,4):(265,3):(266,2):(267,1)
NAL94_RS04885	A00920_76_HCYVTDRXX_1_2216_22453_28698	238	269	1	32	-21.67	-32.2	UUGGGAUCAUCAUGGUGUUGUUAGUGGGAGGUAUU	238GCUGCCCGCAAGUAACGCCAUGAGCACGCCAG&1UUGGGAUCAUCAUGGUGUUGUUAGUGGGAGGU	238|||.|||||.|||||||||||||.....||||&1||||.....|||||||||||||.|||||.|||	(238,32):(239,31):(240,30):(242,28):(243,27):(244,26):(245,25):(246,24):(248,22):(249,21):(250,20):(251,19):(252,18):(253,17):(254,16):(255,15):(256,14):(257,13):(258,12):(259,11):(260,10):(266,4):(267,3):(268,2):(269,1)
NAL94_RS04885	A00920_76_HCYVTDRXX_1_2216_27208_30608	244	267	1	26	-20.96	-31.93	GGCGUGCUGAUCCGCGAUUACUAGCGAU	244CGCAAGUAACGCCAUGAGCACGCC&1GGCGUGCUGAUCCGCGAUUACUAGCG	244|||.||||||||.||.||||||||&1||||||||.||..|||.|||||.|||	(244,26):(245,25):(246,24):(248,22):(249,21):(250,20):(251,19):(252,18):(253,16):(254,15):(255,14):(257,11):(258,10):(260,8):(261,7):(262,6):(263,5):(264,4):(265,3):(266,2):(267,1)
NAL94_RS04885	A00920_76_HCYVTDRXX_1_2231_20193_22028	310	333	1	25	-20.31	-27.25	GGUUGGUCACUUGGUUUCGGGUCUACGUCAUGAUA	310UAGCCCGUAGCCACCAAACCAGCC&1GGUUGGUCACUUGGUUUCGGGUCUA	310|||||||.|||||....|||||||&1|||||||....|||||.||||.|||	(310,25):(311,24):(312,23):(313,21):(314,20):(315,19):(316,18):(318,16):(319,15):(320,14):(321,13):(322,12):(327,7):(328,6):(329,5):(330,4):(331,3):(332,2):(333,1)
NAL94_RS04885	A00920_76_HCYVTDRXX_1_2231_21965_24940	214	249	5	38	-20.92	-40.53	AGCCCUGGGGGGCAGUGACGGAGGAAGUGGCUUUGUUCG	214GAACAAGCCGCCAAAGAACUCUGCGCUGCCCGCAAG&5CUGGGGGGCAGUGACGGAGGAAGUGGCUUUGUUC	214|||||||||||.......|||||||||||||.|.||&5||.|.||||||||.|||||...|||||||.||||	(214,38):(215,37):(216,36):(217,35):(218,33):(219,32):(220,31):(221,30):(222,29):(223,28):(224,27):(232,23):(233,22):(234,21):(235,20):(236,19):(237,17):(238,16):(239,15):(240,14):(241,13):(242,12):(243,11):(244,10):(246,8):(248,6):(249,5)
NAL94_RS04885	A00920_76_HCYVTDRXX_1_2231_15040_27352	236	261	4	25	-20.08	-33.57	ACUCUCAUGGUGUGACGGGCGGUGUGUACAAG	236GCGCUGCCCGCAAGUAACGCCAUGAG&4CUCAUGGUGUGACGGGCGGUGU	236||||||||||......||||||||||&4||||||||||..||||||||||	(236,25):(237,24):(238,23):(239,22):(240,21):(241,20):(242,19):(243,18):(244,17):(245,16):(252,13):(253,12):(254,11):(255,10):(256,9):(257,8):(258,7):(259,6):(260,5):(261,4)
NAL94_RS04885	A00920_76_HCYVTDRXX_1_2231_4020_33348	236	261	4	25	-20.04	-33.57	ACUCUCAUGGUGUGACGGGCGGUGUGUACAG	236GCGCUGCCCGCAAGUAACGCCAUGAG&4CUCAUGGUGUGACGGGCGGUGU	236||||||||||......||||||||||&4||||||||||..||||||||||	(236,25):(237,24):(238,23):(239,22):(240,21):(241,20):(242,19):(243,18):(244,17):(245,16):(252,13):(253,12):(254,11):(255,10):(256,9):(257,8):(258,7):(259,6):(260,5):(261,4)
NAL94_RS04885	A00920_76_HCYVTDRXX_1_2231_1542_36417	244	267	1	26	-20.01	-31.93	GGCGUGCUGAUCCGCGAUUACUAGCGAUUCCA	244CGCAAGUAACGCCAUGAGCACGCC&1GGCGUGCUGAUCCGCGAUUACUAGCG	244|||.||||||||.||.||||||||&1||||||||.||..|||.|||||.|||	(244,26):(245,25):(246,24):(248,22):(249,21):(250,20):(251,19):(252,18):(253,16):(254,15):(255,14):(257,11):(258,10):(260,8):(261,7):(262,6):(263,5):(264,4):(265,3):(266,2):(267,1)
NAL94_RS04885	A00920_76_HCYVTDRXX_1_2232_4381_9486	244	267	1	26	-20.01	-31.93	GGCGUGCUGAUCCGCGAUUACUAGCGAUUCCA	244CGCAAGUAACGCCAUGAGCACGCC&1GGCGUGCUGAUCCGCGAUUACUAGCG	244|||.||||||||.||.||||||||&1||||||||.||..|||.|||||.|||	(244,26):(245,25):(246,24):(248,22):(249,21):(250,20):(251,19):(252,18):(253,16):(254,15):(255,14):(257,11):(258,10):(260,8):(261,7):(262,6):(263,5):(264,4):(265,3):(266,2):(267,1)
NAL94_RS04885	A00920_76_HCYVTDRXX_1_2232_21242_10379	236	261	4	25	-20.54	-33.57	ACUCUCAUGGUGUGACGGGCGGUGUG	236GCGCUGCCCGCAAGUAACGCCAUGAG&4CUCAUGGUGUGACGGGCGGUGU	236||||||||||......||||||||||&4||||||||||..||||||||||	(236,25):(237,24):(238,23):(239,22):(240,21):(241,20):(242,19):(243,18):(244,17):(245,16):(252,13):(253,12):(254,11):(255,10):(256,9):(257,8):(258,7):(259,6):(260,5):(261,4)
NAL94_RS04885	A00920_76_HCYVTDRXX_1_2232_32696_12430	244	267	1	26	-20.96	-31.93	GGCGUGCUGAUCCGCGAUUACUAGCGAU	244CGCAAGUAACGCCAUGAGCACGCC&1GGCGUGCUGAUCCGCGAUUACUAGCG	244|||.||||||||.||.||||||||&1||||||||.||..|||.|||||.|||	(244,26):(245,25):(246,24):(248,22):(249,21):(250,20):(251,19):(252,18):(253,16):(254,15):(255,14):(257,11):(258,10):(260,8):(261,7):(262,6):(263,5):(264,4):(265,3):(266,2):(267,1)
NAL94_RS04885	A00920_76_HCYVTDRXX_1_2232_8151_15734	236	261	4	25	-20.08	-33.57	ACUCUCAUGGUGUGACGGGCGGUGUGUACAAG	236GCGCUGCCCGCAAGUAACGCCAUGAG&4CUCAUGGUGUGACGGGCGGUGU	236||||||||||......||||||||||&4||||||||||..||||||||||	(236,25):(237,24):(238,23):(239,22):(240,21):(241,20):(242,19):(243,18):(244,17):(245,16):(252,13):(253,12):(254,11):(255,10):(256,9):(257,8):(258,7):(259,6):(260,5):(261,4)
NAL94_RS04885	A00920_76_HCYVTDRXX_1_2232_29414_16705	244	267	1	26	-20.13	-30.79	GGCGUGCUGAUCCGCGAUUACUAGCG	244CGCAAGUAACGCCAUGAGCACGCC&1GGCGUGCUGAUCCGCGAUUACUAGCG	244|||.||||||||.||.||||||||&1||||||||.||..|||.|||||.|||	(244,26):(245,25):(246,24):(248,22):(249,21):(250,20):(251,19):(252,18):(253,16):(254,15):(255,14):(257,11):(258,10):(260,8):(261,7):(262,6):(263,5):(264,4):(265,3):(266,2):(267,1)
NAL94_RS04885	A00920_76_HCYVTDRXX_1_2232_31584_29669	244	267	1	26	-20.01	-31.93	GGCGUGCUGAUCCGCGAUUACUAGCGAUUCCA	244CGCAAGUAACGCCAUGAGCACGCC&1GGCGUGCUGAUCCGCGAUUACUAGCG	244|||.||||||||.||.||||||||&1||||||||.||..|||.|||||.|||	(244,26):(245,25):(246,24):(248,22):(249,21):(250,20):(251,19):(252,18):(253,16):(254,15):(255,14):(257,11):(258,10):(260,8):(261,7):(262,6):(263,5):(264,4):(265,3):(266,2):(267,1)
NAL94_RS04885	A00920_76_HCYVTDRXX_1_2232_29749_32033	244	267	1	26	-20.96	-31.93	GGCGUGCUGAUCCGCGAUUACUAGCGAU	244CGCAAGUAACGCCAUGAGCACGCC&1GGCGUGCUGAUCCGCGAUUACUAGCG	244|||.||||||||.||.||||||||&1||||||||.||..|||.|||||.|||	(244,26):(245,25):(246,24):(248,22):(249,21):(250,20):(251,19):(252,18):(253,16):(254,15):(255,14):(257,11):(258,10):(260,8):(261,7):(262,6):(263,5):(264,4):(265,3):(266,2):(267,1)
NAL94_RS04885	A00920_76_HCYVTDRXX_1_2232_21215_34663	236	261	3	24	-20.24	-33.57	CUCUCAUGGUGUGACGGGCGGUGUGUACA	236GCGCUGCCCGCAAGUAACGCCAUGAG&3CUCAUGGUGUGACGGGCGGUGU	236||||||||||......||||||||||&3||||||||||..||||||||||	(236,24):(237,23):(238,22):(239,21):(240,20):(241,19):(242,18):(243,17):(244,16):(245,15):(252,12):(253,11):(254,10):(255,9):(256,8):(257,7):(258,6):(259,5):(260,4):(261,3)
NAL94_RS04885	A00920_76_HCYVTDRXX_1_2232_28293_35430	244	267	1	26	-20.13	-30.79	GGCGUGCUGAUCCGCGAUUACUAGCG	244CGCAAGUAACGCCAUGAGCACGCC&1GGCGUGCUGAUCCGCGAUUACUAGCG	244|||.||||||||.||.||||||||&1||||||||.||..|||.|||||.|||	(244,26):(245,25):(246,24):(248,22):(249,21):(250,20):(251,19):(252,18):(253,16):(254,15):(255,14):(257,11):(258,10):(260,8):(261,7):(262,6):(263,5):(264,4):(265,3):(266,2):(267,1)
NAL94_RS04885	A00920_76_HCYVTDRXX_1_2233_25337_3411	244	267	1	26	-20.13	-30.79	GGCGUGCUGAUCCGCGAUUACUAGCG	244CGCAAGUAACGCCAUGAGCACGCC&1GGCGUGCUGAUCCGCGAUUACUAGCG	244|||.||||||||.||.||||||||&1||||||||.||..|||.|||||.|||	(244,26):(245,25):(246,24):(248,22):(249,21):(250,20):(251,19):(252,18):(253,16):(254,15):(255,14):(257,11):(258,10):(260,8):(261,7):(262,6):(263,5):(264,4):(265,3):(266,2):(267,1)
NAL94_RS04885	A00920_76_HCYVTDRXX_1_2233_25663_3568	244	267	1	26	-20.13	-30.79	GGCGUGCUGAUCCGCGAUUACUAGCG	244CGCAAGUAACGCCAUGAGCACGCC&1GGCGUGCUGAUCCGCGAUUACUAGCG	244|||.||||||||.||.||||||||&1||||||||.||..|||.|||||.|||	(244,26):(245,25):(246,24):(248,22):(249,21):(250,20):(251,19):(252,18):(253,16):(254,15):(255,14):(257,11):(258,10):(260,8):(261,7):(262,6):(263,5):(264,4):(265,3):(266,2):(267,1)
NAL94_RS04885	A00920_76_HCYVTDRXX_1_2233_27814_20008	236	261	1	22	-20.21	-33.48	CUCAUGGUGUGACGGGCGGUGUGUACAAG	236GCGCUGCCCGCAAGUAACGCCAUGAG&1CUCAUGGUGUGACGGGCGGUGU	236||||||||||......||||||||||&1||||||||||..||||||||||	(236,22):(237,21):(238,20):(239,19):(240,18):(241,17):(242,16):(243,15):(244,14):(245,13):(252,10):(253,9):(254,8):(255,7):(256,6):(257,5):(258,4):(259,3):(260,2):(261,1)
NAL94_RS04885	A00920_76_HCYVTDRXX_1_2233_30192_21151	244	267	1	26	-20.13	-30.79	GGCGUGCUGAUCCGCGAUUACUAGCG	244CGCAAGUAACGCCAUGAGCACGCC&1GGCGUGCUGAUCCGCGAUUACUAGCG	244|||.||||||||.||.||||||||&1||||||||.||..|||.|||||.|||	(244,26):(245,25):(246,24):(248,22):(249,21):(250,20):(251,19):(252,18):(253,16):(254,15):(255,14):(257,11):(258,10):(260,8):(261,7):(262,6):(263,5):(264,4):(265,3):(266,2):(267,1)
NAL94_RS04885	A00920_76_HCYVTDRXX_1_2233_21287_35947	269	300	2	32	-22.72	-30.45	UGGUCAUGGGUAGGUCACUUGGUUUCGGGUCU	269GGACCUAAACCGAUAGAUGCCAUCCACUGACC&2GGUCAUGGGUAGGUCACUUGGUUUCGGGUCU	269|||||||||||||.....||||||||.|||||&2||||||||||.|||...|||||||.||||||	(269,32):(270,31):(271,30):(272,29):(273,28):(274,27):(275,25):(276,24):(277,23):(278,22):(279,21):(280,20):(281,19):(287,15):(288,14):(289,13):(290,11):(291,10):(292,9):(293,8):(294,7):(296,6):(297,5):(298,4):(299,3):(300,2)
NAL94_RS04885	A00920_76_HCYVTDRXX_1_2234_6949_2065	244	267	1	26	-20.87	-31.93	GGCGUGCUGAUCCGCGAUUACUAGCGAUU	244CGCAAGUAACGCCAUGAGCACGCC&1GGCGUGCUGAUCCGCGAUUACUAGCG	244|||.||||||||.||.||||||||&1||||||||.||..|||.|||||.|||	(244,26):(245,25):(246,24):(248,22):(249,21):(250,20):(251,19):(252,18):(253,16):(254,15):(255,14):(257,11):(258,10):(260,8):(261,7):(262,6):(263,5):(264,4):(265,3):(266,2):(267,1)
NAL94_RS04885	A00920_76_HCYVTDRXX_1_2234_21468_11303	269	300	2	32	-22.72	-30.45	UGGUCAUGGGUAGGUCACUUGGUUUCGGGUCU	269GGACCUAAACCGAUAGAUGCCAUCCACUGACC&2GGUCAUGGGUAGGUCACUUGGUUUCGGGUCU	269|||||||||||||.....||||||||.|||||&2||||||||||.|||...|||||||.||||||	(269,32):(270,31):(271,30):(272,29):(273,28):(274,27):(275,25):(276,24):(277,23):(278,22):(279,21):(280,20):(281,19):(287,15):(288,14):(289,13):(290,11):(291,10):(292,9):(293,8):(294,7):(296,6):(297,5):(298,4):(299,3):(300,2)
NAL94_RS04885	A00920_76_HCYVTDRXX_1_2156_17906_28902	236	261	4	25	-20.08	-33.57	ACUCUCAUGGUGUGACGGGCGGUGUGUACAAG	236GCGCUGCCCGCAAGUAACGCCAUGAG&4CUCAUGGUGUGACGGGCGGUGU	236||||||||||......||||||||||&4||||||||||..||||||||||	(236,25):(237,24):(238,23):(239,22):(240,21):(241,20):(242,19):(243,18):(244,17):(245,16):(252,13):(253,12):(254,11):(255,10):(256,9):(257,8):(258,7):(259,6):(260,5):(261,4)
NAL94_RS04885	A00920_76_HCYVTDRXX_1_2156_29107_29606	236	261	4	25	-20.13	-33.56	ACUCUCAUGGUGUGACGGGCGGUGUGUACA	236GCGCUGCCCGCAAGUAACGCCAUGAG&4CUCAUGGUGUGACGGGCGGUGU	236||||||||||......||||||||||&4||||||||||..||||||||||	(236,25):(237,24):(238,23):(239,22):(240,21):(241,20):(242,19):(243,18):(244,17):(245,16):(252,13):(253,12):(254,11):(255,10):(256,9):(257,8):(258,7):(259,6):(260,5):(261,4)
NAL94_RS04885	A00920_76_HCYVTDRXX_1_2156_9408_30342	236	261	3	24	-20.2	-33.57	CUCUCAUGGUGUGACGGGCGGUGUGUACAAG	236GCGCUGCCCGCAAGUAACGCCAUGAG&3CUCAUGGUGUGACGGGCGGUGU	236||||||||||......||||||||||&3||||||||||..||||||||||	(236,24):(237,23):(238,22):(239,21):(240,20):(241,19):(242,18):(243,17):(244,16):(245,15):(252,12):(253,11):(254,10):(255,9):(256,8):(257,7):(258,6):(259,5):(260,4):(261,3)
NAL94_RS04885	A00920_76_HCYVTDRXX_1_2156_9390_31814	236	261	4	25	-20.13	-33.56	ACUCUCAUGGUGUGACGGGCGGUGUGUACA	236GCGCUGCCCGCAAGUAACGCCAUGAG&4CUCAUGGUGUGACGGGCGGUGU	236||||||||||......||||||||||&4||||||||||..||||||||||	(236,25):(237,24):(238,23):(239,22):(240,21):(241,20):(242,19):(243,18):(244,17):(245,16):(252,13):(253,12):(254,11):(255,10):(256,9):(257,8):(258,7):(259,6):(260,5):(261,4)
NAL94_RS04885	A00920_76_HCYVTDRXX_1_2156_13259_32784	236	261	4	25	-20.13	-33.56	ACUCUCAUGGUGUGACGGGCGGUGUGUACA	236GCGCUGCCCGCAAGUAACGCCAUGAG&4CUCAUGGUGUGACGGGCGGUGU	236||||||||||......||||||||||&4||||||||||..||||||||||	(236,25):(237,24):(238,23):(239,22):(240,21):(241,20):(242,19):(243,18):(244,17):(245,16):(252,13):(253,12):(254,11):(255,10):(256,9):(257,8):(258,7):(259,6):(260,5):(261,4)
NAL94_RS04885	A00920_76_HCYVTDRXX_1_2156_9118_36636	152	183	5	35	-20.31	-32.24	GUUCGUGAUUGCUAAGGUGAAGCGGGGUGGUAAGCUGAC	152GCUACCACCAUCGUGAACGCCAAAGCAACCGC&5GUGAUUGCUAAGGUGAAGCGGGGUGGUAAGC	152|||||||||.||||...||||..|||||.|||&5|||.|||||..||||..|||||||||||.||	(152,35):(153,34):(154,32):(155,31):(156,30):(157,29):(158,28):(159,27):(160,26):(162,25):(163,24):(164,23):(165,22):(169,19):(170,18):(171,17):(172,16):(175,13):(176,12):(177,11):(178,10):(179,9):(181,7):(182,6):(183,5)
NAL94_RS04885	A00920_76_HCYVTDRXX_1_2156_7527_36761	67	100	1	31	-20.34	-30.86	CGAGUUACUUGGUAAGACUGCAGCAAUUGUUG	67AACGCUUGCUGCCAGUAAUGCUAAGCCAAACUCG&1CGAGUUACUUGGUAAGACUGCAGCAAUUGUU	67||||.|||||||.|||..|||||||...||||||&1||||||.|||||||..||||||||||.||||	(67,31):(68,30):(69,29):(70,28):(72,26):(73,25):(74,24):(75,23):(76,22):(77,21):(78,20):(80,19):(81,18):(82,17):(85,14):(86,13):(87,12):(88,11):(89,10):(90,9):(91,8):(95,6):(96,5):(97,4):(98,3):(99,2):(100,1)
NAL94_RS04885	A00920_76_HCYVTDRXX_1_2156_31846_36886	244	267	1	26	-20.13	-30.79	GGCGUGCUGAUCCGCGAUUACUAGCG	244CGCAAGUAACGCCAUGAGCACGCC&1GGCGUGCUGAUCCGCGAUUACUAGCG	244|||.||||||||.||.||||||||&1||||||||.||..|||.|||||.|||	(244,26):(245,25):(246,24):(248,22):(249,21):(250,20):(251,19):(252,18):(253,16):(254,15):(255,14):(257,11):(258,10):(260,8):(261,7):(262,6):(263,5):(264,4):(265,3):(266,2):(267,1)
NAL94_RS04885	A00920_76_HCYVTDRXX_1_2157_16477_1313	244	267	1	26	-20.13	-30.79	GGCGUGCUGAUCCGCGAUUACUAGCG	244CGCAAGUAACGCCAUGAGCACGCC&1GGCGUGCUGAUCCGCGAUUACUAGCG	244|||.||||||||.||.||||||||&1||||||||.||..|||.|||||.|||	(244,26):(245,25):(246,24):(248,22):(249,21):(250,20):(251,19):(252,18):(253,16):(254,15):(255,14):(257,11):(258,10):(260,8):(261,7):(262,6):(263,5):(264,4):(265,3):(266,2):(267,1)
NAL94_RS04885	A00920_76_HCYVTDRXX_1_2157_29839_1438	244	267	1	26	-20.13	-30.79	GGCGUGCUGAUCCGCGAUUACUAGCG	244CGCAAGUAACGCCAUGAGCACGCC&1GGCGUGCUGAUCCGCGAUUACUAGCG	244|||.||||||||.||.||||||||&1||||||||.||..|||.|||||.|||	(244,26):(245,25):(246,24):(248,22):(249,21):(250,20):(251,19):(252,18):(253,16):(254,15):(255,14):(257,11):(258,10):(260,8):(261,7):(262,6):(263,5):(264,4):(265,3):(266,2):(267,1)
NAL94_RS04885	A00920_76_HCYVTDRXX_1_2157_24008_2738	244	267	1	26	-20.13	-30.79	GGCGUGCUGAUCCGCGAUUACUAGCG	244CGCAAGUAACGCCAUGAGCACGCC&1GGCGUGCUGAUCCGCGAUUACUAGCG	244|||.||||||||.||.||||||||&1||||||||.||..|||.|||||.|||	(244,26):(245,25):(246,24):(248,22):(249,21):(250,20):(251,19):(252,18):(253,16):(254,15):(255,14):(257,11):(258,10):(260,8):(261,7):(262,6):(263,5):(264,4):(265,3):(266,2):(267,1)
NAL94_RS04885	A00920_76_HCYVTDRXX_1_2157_23791_29293	236	261	3	24	-20.2	-33.57	CUCUCAUGGUGUGACGGGCGGUGUGUACAAG	236GCGCUGCCCGCAAGUAACGCCAUGAG&3CUCAUGGUGUGACGGGCGGUGU	236||||||||||......||||||||||&3||||||||||..||||||||||	(236,24):(237,23):(238,22):(239,21):(240,20):(241,19):(242,18):(243,17):(244,16):(245,15):(252,12):(253,11):(254,10):(255,9):(256,8):(257,7):(258,6):(259,5):(260,4):(261,3)
NAL94_RS04885	A00920_76_HCYVTDRXX_1_2158_11867_2347	244	267	1	26	-20.01	-31.93	GGCGUGCUGAUCCGCGAUUACUAGCGAUUCCA	244CGCAAGUAACGCCAUGAGCACGCC&1GGCGUGCUGAUCCGCGAUUACUAGCG	244|||.||||||||.||.||||||||&1||||||||.||..|||.|||||.|||	(244,26):(245,25):(246,24):(248,22):(249,21):(250,20):(251,19):(252,18):(253,16):(254,15):(255,14):(257,11):(258,10):(260,8):(261,7):(262,6):(263,5):(264,4):(265,3):(266,2):(267,1)
NAL94_RS04885	A00920_76_HCYVTDRXX_1_2158_31629_4163	244	267	1	26	-20.96	-31.93	GGCGUGCUGAUCCGCGAUUACUAGCGAU	244CGCAAGUAACGCCAUGAGCACGCC&1GGCGUGCUGAUCCGCGAUUACUAGCG	244|||.||||||||.||.||||||||&1||||||||.||..|||.|||||.|||	(244,26):(245,25):(246,24):(248,22):(249,21):(250,20):(251,19):(252,18):(253,16):(254,15):(255,14):(257,11):(258,10):(260,8):(261,7):(262,6):(263,5):(264,4):(265,3):(266,2):(267,1)
NAL94_RS04885	A00920_76_HCYVTDRXX_1_2158_23701_4836	244	267	1	26	-20.8	-31.93	GGCGUGCUGAUCCGCGAUUACUAGCGAUUUU	244CGCAAGUAACGCCAUGAGCACGCC&1GGCGUGCUGAUCCGCGAUUACUAGCG	244|||.||||||||.||.||||||||&1||||||||.||..|||.|||||.|||	(244,26):(245,25):(246,24):(248,22):(249,21):(250,20):(251,19):(252,18):(253,16):(254,15):(255,14):(257,11):(258,10):(260,8):(261,7):(262,6):(263,5):(264,4):(265,3):(266,2):(267,1)
NAL94_RS04885	A00920_76_HCYVTDRXX_1_2158_22815_5776	244	267	1	26	-20.8	-31.93	GGCGUGCUGAUCCGCGAUUACUAGCGAUUUU	244CGCAAGUAACGCCAUGAGCACGCC&1GGCGUGCUGAUCCGCGAUUACUAGCG	244|||.||||||||.||.||||||||&1||||||||.||..|||.|||||.|||	(244,26):(245,25):(246,24):(248,22):(249,21):(250,20):(251,19):(252,18):(253,16):(254,15):(255,14):(257,11):(258,10):(260,8):(261,7):(262,6):(263,5):(264,4):(265,3):(266,2):(267,1)
NAL94_RS04885	A00920_76_HCYVTDRXX_1_2158_24234_5885	236	261	4	25	-20.08	-33.57	ACUCUCAUGGUGUGACGGGCGGUGUGUACAAG	236GCGCUGCCCGCAAGUAACGCCAUGAG&4CUCAUGGUGUGACGGGCGGUGU	236||||||||||......||||||||||&4||||||||||..||||||||||	(236,25):(237,24):(238,23):(239,22):(240,21):(241,20):(242,19):(243,18):(244,17):(245,16):(252,13):(253,12):(254,11):(255,10):(256,9):(257,8):(258,7):(259,6):(260,5):(261,4)
NAL94_RS04885	A00920_76_HCYVTDRXX_1_2158_32127_6339	236	261	3	24	-20.2	-33.57	CUCUCAUGGUGUGACGGGCGGUGUGUACAAG	236GCGCUGCCCGCAAGUAACGCCAUGAG&3CUCAUGGUGUGACGGGCGGUGU	236||||||||||......||||||||||&3||||||||||..||||||||||	(236,24):(237,23):(238,22):(239,21):(240,20):(241,19):(242,18):(243,17):(244,16):(245,15):(252,12):(253,11):(254,10):(255,9):(256,8):(257,7):(258,6):(259,5):(260,4):(261,3)
NAL94_RS04885	A00920_76_HCYVTDRXX_1_2158_20066_6621	244	267	1	26	-20.13	-30.79	GGCGUGCUGAUCCGCGAUUACUAGCG	244CGCAAGUAACGCCAUGAGCACGCC&1GGCGUGCUGAUCCGCGAUUACUAGCG	244|||.||||||||.||.||||||||&1||||||||.||..|||.|||||.|||	(244,26):(245,25):(246,24):(248,22):(249,21):(250,20):(251,19):(252,18):(253,16):(254,15):(255,14):(257,11):(258,10):(260,8):(261,7):(262,6):(263,5):(264,4):(265,3):(266,2):(267,1)
NAL94_RS04885	A00920_76_HCYVTDRXX_1_2158_10728_16783	244	267	1	26	-20.87	-31.93	GGCGUGCUGAUCCGCGAUUACUAGCGAUU	244CGCAAGUAACGCCAUGAGCACGCC&1GGCGUGCUGAUCCGCGAUUACUAGCG	244|||.||||||||.||.||||||||&1||||||||.||..|||.|||||.|||	(244,26):(245,25):(246,24):(248,22):(249,21):(250,20):(251,19):(252,18):(253,16):(254,15):(255,14):(257,11):(258,10):(260,8):(261,7):(262,6):(263,5):(264,4):(265,3):(266,2):(267,1)
NAL94_RS04885	A00920_76_HCYVTDRXX_1_2158_8178_17440	236	261	4	25	-20.11	-33.56	ACUCUCAUGGUGUGACGGGCGGUGUGUACAA	236GCGCUGCCCGCAAGUAACGCCAUGAG&4CUCAUGGUGUGACGGGCGGUGU	236||||||||||......||||||||||&4||||||||||..||||||||||	(236,25):(237,24):(238,23):(239,22):(240,21):(241,20):(242,19):(243,18):(244,17):(245,16):(252,13):(253,12):(254,11):(255,10):(256,9):(257,8):(258,7):(259,6):(260,5):(261,4)
NAL94_RS04885	A00920_76_HCYVTDRXX_1_2158_30309_18944	244	267	1	26	-20.01	-31.93	GGCGUGCUGAUCCGCGAUUACUAGCGAUUCCA	244CGCAAGUAACGCCAUGAGCACGCC&1GGCGUGCUGAUCCGCGAUUACUAGCG	244|||.||||||||.||.||||||||&1||||||||.||..|||.|||||.|||	(244,26):(245,25):(246,24):(248,22):(249,21):(250,20):(251,19):(252,18):(253,16):(254,15):(255,14):(257,11):(258,10):(260,8):(261,7):(262,6):(263,5):(264,4):(265,3):(266,2):(267,1)
NAL94_RS04885	A00920_76_HCYVTDRXX_1_2158_4625_22999	244	267	1	26	-20.96	-31.93	GGCGUGCUGAUCCGCGAUUACUAGCGAU	244CGCAAGUAACGCCAUGAGCACGCC&1GGCGUGCUGAUCCGCGAUUACUAGCG	244|||.||||||||.||.||||||||&1||||||||.||..|||.|||||.|||	(244,26):(245,25):(246,24):(248,22):(249,21):(250,20):(251,19):(252,18):(253,16):(254,15):(255,14):(257,11):(258,10):(260,8):(261,7):(262,6):(263,5):(264,4):(265,3):(266,2):(267,1)
NAL94_RS04885	A00920_76_HCYVTDRXX_1_2158_24496_25598	236	261	3	24	-20.2	-33.57	CUCUCAUGGUGUGACGGGCGGUGUGUACAAG	236GCGCUGCCCGCAAGUAACGCCAUGAG&3CUCAUGGUGUGACGGGCGGUGU	236||||||||||......||||||||||&3||||||||||..||||||||||	(236,24):(237,23):(238,22):(239,21):(240,20):(241,19):(242,18):(243,17):(244,16):(245,15):(252,12):(253,11):(254,10):(255,9):(256,8):(257,7):(258,6):(259,5):(260,4):(261,3)
NAL94_RS04885	A00920_76_HCYVTDRXX_1_2158_23610_26036	244	267	1	26	-20.87	-31.93	GGCGUGCUGAUCCGCGAUUACUAGCGAUU	244CGCAAGUAACGCCAUGAGCACGCC&1GGCGUGCUGAUCCGCGAUUACUAGCG	244|||.||||||||.||.||||||||&1||||||||.||..|||.|||||.|||	(244,26):(245,25):(246,24):(248,22):(249,21):(250,20):(251,19):(252,18):(253,16):(254,15):(255,14):(257,11):(258,10):(260,8):(261,7):(262,6):(263,5):(264,4):(265,3):(266,2):(267,1)
NAL94_RS04885	A00920_76_HCYVTDRXX_1_2158_2763_33896	236	261	4	25	-20.08	-33.57	ACUCUCAUGGUGUGACGGGCGGUGUGUACAAG	236GCGCUGCCCGCAAGUAACGCCAUGAG&4CUCAUGGUGUGACGGGCGGUGU	236||||||||||......||||||||||&4||||||||||..||||||||||	(236,25):(237,24):(238,23):(239,22):(240,21):(241,20):(242,19):(243,18):(244,17):(245,16):(252,13):(253,12):(254,11):(255,10):(256,9):(257,8):(258,7):(259,6):(260,5):(261,4)
NAL94_RS04885	A00920_76_HCYVTDRXX_1_2158_7871_34287	244	267	1	26	-20.13	-30.79	GGCGUGCUGAUCCGCGAUUACUAGCG	244CGCAAGUAACGCCAUGAGCACGCC&1GGCGUGCUGAUCCGCGAUUACUAGCG	244|||.||||||||.||.||||||||&1||||||||.||..|||.|||||.|||	(244,26):(245,25):(246,24):(248,22):(249,21):(250,20):(251,19):(252,18):(253,16):(254,15):(255,14):(257,11):(258,10):(260,8):(261,7):(262,6):(263,5):(264,4):(265,3):(266,2):(267,1)
NAL94_RS04885	A00920_76_HCYVTDRXX_1_2159_16532_5228	244	267	1	26	-20.87	-31.93	GGCGUGCUGAUCCGCGAUUACUAGCGAUU	244CGCAAGUAACGCCAUGAGCACGCC&1GGCGUGCUGAUCCGCGAUUACUAGCG	244|||.||||||||.||.||||||||&1||||||||.||..|||.|||||.|||	(244,26):(245,25):(246,24):(248,22):(249,21):(250,20):(251,19):(252,18):(253,16):(254,15):(255,14):(257,11):(258,10):(260,8):(261,7):(262,6):(263,5):(264,4):(265,3):(266,2):(267,1)
NAL94_RS04885	A00920_76_HCYVTDRXX_1_2159_27597_6731	244	267	1	26	-20.01	-31.93	GGCGUGCUGAUCCGCGAUUACUAGCGAUUCCA	244CGCAAGUAACGCCAUGAGCACGCC&1GGCGUGCUGAUCCGCGAUUACUAGCG	244|||.||||||||.||.||||||||&1||||||||.||..|||.|||||.|||	(244,26):(245,25):(246,24):(248,22):(249,21):(250,20):(251,19):(252,18):(253,16):(254,15):(255,14):(257,11):(258,10):(260,8):(261,7):(262,6):(263,5):(264,4):(265,3):(266,2):(267,1)
NAL94_RS04885	A00920_76_HCYVTDRXX_1_2159_6533_8547	236	268	1	36	-20.51	-38.16	UGGUGUUACAGACUCUCAUGGUGUGACGGGCGGUGUGUA	236GCGCUGCCCGCAAGUAACGCCAUGAGCACGCCA&1UGGUGUUACAGACUCUCAUGGUGUGACGGGCGGUGU	236||||||||||......||||||||||.||||||&1||||||........||||||||||..||||||||||	(236,36):(237,35):(238,34):(239,33):(240,32):(241,31):(242,30):(243,29):(244,28):(245,27):(252,24):(253,23):(254,22):(255,21):(256,20):(257,19):(258,18):(259,17):(260,16):(261,15):(263,6):(264,5):(265,4):(266,3):(267,2):(268,1)
NAL94_RS04885	A00920_76_HCYVTDRXX_1_2159_32334_11553	244	267	1	26	-20.13	-30.79	GGCGUGCUGAUCCGCGAUUACUAGCG	244CGCAAGUAACGCCAUGAGCACGCC&1GGCGUGCUGAUCCGCGAUUACUAGCG	244|||.||||||||.||.||||||||&1||||||||.||..|||.|||||.|||	(244,26):(245,25):(246,24):(248,22):(249,21):(250,20):(251,19):(252,18):(253,16):(254,15):(255,14):(257,11):(258,10):(260,8):(261,7):(262,6):(263,5):(264,4):(265,3):(266,2):(267,1)
NAL94_RS04885	A00920_76_HCYVTDRXX_1_2159_30192_19304	236	261	5	26	-20.05	-33.56	GACUCUCAUGGUGUGACGGGCGGUGUGUA	236GCGCUGCCCGCAAGUAACGCCAUGAG&5CUCAUGGUGUGACGGGCGGUGU	236||||||||||......||||||||||&5||||||||||..||||||||||	(236,26):(237,25):(238,24):(239,23):(240,22):(241,21):(242,20):(243,19):(244,18):(245,17):(252,14):(253,13):(254,12):(255,11):(256,10):(257,9):(258,8):(259,7):(260,6):(261,5)
NAL94_RS04885	A00920_76_HCYVTDRXX_1_2159_27172_20682	236	261	5	26	-20.05	-33.56	GACUCUCAUGGUGUGACGGGCGGUGUGUA	236GCGCUGCCCGCAAGUAACGCCAUGAG&5CUCAUGGUGUGACGGGCGGUGU	236||||||||||......||||||||||&5||||||||||..||||||||||	(236,26):(237,25):(238,24):(239,23):(240,22):(241,21):(242,20):(243,19):(244,18):(245,17):(252,14):(253,13):(254,12):(255,11):(256,10):(257,9):(258,8):(259,7):(260,6):(261,5)
NAL94_RS04885	A00920_76_HCYVTDRXX_1_2240_12861_11334	244	267	1	26	-20.13	-30.79	GGCGUGCUGAUCCGCGAUUACUAGCG	244CGCAAGUAACGCCAUGAGCACGCC&1GGCGUGCUGAUCCGCGAUUACUAGCG	244|||.||||||||.||.||||||||&1||||||||.||..|||.|||||.|||	(244,26):(245,25):(246,24):(248,22):(249,21):(250,20):(251,19):(252,18):(253,16):(254,15):(255,14):(257,11):(258,10):(260,8):(261,7):(262,6):(263,5):(264,4):(265,3):(266,2):(267,1)
NAL94_RS04885	A00920_76_HCYVTDRXX_1_2240_13666_12164	223	250	6	32	-21.53	-31.81	AAUUGACUGUAGGCAGCGUUUGAGUUCUUAGCU	223GCCAAAGAACUCUGCGCUGCCCGCAAGU&6ACUGUAGGCAGCGUUUGAGUUCUUAGC	223||..||||||||.||||||||.||.|||&6|||||.||||||||..||||||||.||	(223,32):(224,31):(227,29):(228,28):(229,27):(230,26):(231,25):(232,24):(233,23):(234,22):(236,19):(237,18):(238,17):(239,16):(240,15):(241,14):(242,13):(243,12):(245,10):(246,9):(248,8):(249,7):(250,6)
NAL94_RS04885	A00920_76_HCYVTDRXX_1_2240_8061_14450	276	311	1	32	-20.38	-28.83	UGGGAGGUAUUACAGUGAGGUACAUGACGGUUAA	276AACCGAUAGAUGCCAUCCACUGACCUGUGCCUUCUA&1UGGGAGGUAUUACAGUGAGGUACAUGACGGUU	276|||||.||..||||...|||||....||||||||||&1||||||||||..|||||.||||..||.|||||	(276,32):(277,31):(278,30):(279,29):(280,28):(282,26):(283,25):(286,22):(287,21):(288,20):(289,19):(293,17):(294,16):(295,15):(296,14):(297,13):(302,10):(303,9):(304,8):(305,7):(306,6):(307,5):(308,4):(309,3):(310,2):(311,1)
NAL94_RS04885	A00920_76_HCYVTDRXX_1_2240_10737_17206	276	311	1	32	-20.38	-28.83	UGGGAGGUAUUACAGUGAGGUACAUGACGGUUAA	276AACCGAUAGAUGCCAUCCACUGACCUGUGCCUUCUA&1UGGGAGGUAUUACAGUGAGGUACAUGACGGUU	276|||||.||..||||...|||||....||||||||||&1||||||||||..|||||.||||..||.|||||	(276,32):(277,31):(278,30):(279,29):(280,28):(282,26):(283,25):(286,22):(287,21):(288,20):(289,19):(293,17):(294,16):(295,15):(296,14):(297,13):(302,10):(303,9):(304,8):(305,7):(306,6):(307,5):(308,4):(309,3):(310,2):(311,1)
NAL94_RS04885	A00920_76_HCYVTDRXX_1_2240_17047_16892	259	274	21	37	-20.19	-27.15	GCUUCAUUUUGAGCAGACAAAGGUUCUGGCGUAGUUCUAAA	259GAGCACGCCAGGACCU&21AGGUUCUGGCGUAGUUC	259||||||||||||||||&21||||||||||||.||||	(259,37):(260,36):(261,35):(262,34):(263,32):(264,31):(265,30):(266,29):(267,28):(268,27):(269,26):(270,25):(271,24):(272,23):(273,22):(274,21)
NAL94_RS04885	A00920_76_HCYVTDRXX_1_2240_3296_20071	236	261	3	24	-20.2	-33.57	CUCUCAUGGUGUGACGGGCGGUGUGUACAAG	236GCGCUGCCCGCAAGUAACGCCAUGAG&3CUCAUGGUGUGACGGGCGGUGU	236||||||||||......||||||||||&3||||||||||..||||||||||	(236,24):(237,23):(238,22):(239,21):(240,20):(241,19):(242,18):(243,17):(244,16):(245,15):(252,12):(253,11):(254,10):(255,9):(256,8):(257,7):(258,6):(259,5):(260,4):(261,3)
NAL94_RS04885	A00920_76_HCYVTDRXX_1_2240_12111_24659	244	267	1	26	-20.96	-31.93	GGCGUGCUGAUCCGCGAUUACUAGCGAU	244CGCAAGUAACGCCAUGAGCACGCC&1GGCGUGCUGAUCCGCGAUUACUAGCG	244|||.||||||||.||.||||||||&1||||||||.||..|||.|||||.|||	(244,26):(245,25):(246,24):(248,22):(249,21):(250,20):(251,19):(252,18):(253,16):(254,15):(255,14):(257,11):(258,10):(260,8):(261,7):(262,6):(263,5):(264,4):(265,3):(266,2):(267,1)
NAL94_RS04885	A00920_76_HCYVTDRXX_1_2240_22851_27853	244	267	1	26	-20.96	-31.93	GGCGUGCUGAUCCGCGAUUACUAGCGAU	244CGCAAGUAACGCCAUGAGCACGCC&1GGCGUGCUGAUCCGCGAUUACUAGCG	244|||.||||||||.||.||||||||&1||||||||.||..|||.|||||.|||	(244,26):(245,25):(246,24):(248,22):(249,21):(250,20):(251,19):(252,18):(253,16):(254,15):(255,14):(257,11):(258,10):(260,8):(261,7):(262,6):(263,5):(264,4):(265,3):(266,2):(267,1)
NAL94_RS04885	A00920_76_HCYVTDRXX_1_2240_9037_28980	236	261	1	22	-20.21	-33.48	CUCAUGGUGUGACGGGCGGUGUGUACAAG	236GCGCUGCCCGCAAGUAACGCCAUGAG&1CUCAUGGUGUGACGGGCGGUGU	236||||||||||......||||||||||&1||||||||||..||||||||||	(236,22):(237,21):(238,20):(239,19):(240,18):(241,17):(242,16):(243,15):(244,14):(245,13):(252,10):(253,9):(254,8):(255,7):(256,6):(257,5):(258,4):(259,3):(260,2):(261,1)
NAL94_RS04885	A00920_76_HCYVTDRXX_1_2240_10908_29246	269	300	1	31	-20.33	-31.12	GGUCAUGGGUAGGUCACUUGGUUUCGGGUCUACG	269GGACCUAAACCGAUAGAUGCCAUCCACUGACC&1GGUCAUGGGUAGGUCACUUGGUUUCGGGUCU	269|||||||||||||.....||||||||.|||||&1||||||||||.|||...|||||||.||||||	(269,31):(270,30):(271,29):(272,28):(273,27):(274,26):(275,24):(276,23):(277,22):(278,21):(279,20):(280,19):(281,18):(287,14):(288,13):(289,12):(290,10):(291,9):(292,8):(293,7):(294,6):(296,5):(297,4):(298,3):(299,2):(300,1)
NAL94_RS04885	A00920_76_HCYVTDRXX_1_2240_19416_29606	269	300	2	32	-21.82	-31.12	UGGUCAUGGGUAGGUCACUUGGUUUCGGGUCUAC	269GGACCUAAACCGAUAGAUGCCAUCCACUGACC&2GGUCAUGGGUAGGUCACUUGGUUUCGGGUCU	269|||||||||||||.....||||||||.|||||&2||||||||||.|||...|||||||.||||||	(269,32):(270,31):(271,30):(272,29):(273,28):(274,27):(275,25):(276,24):(277,23):(278,22):(279,21):(280,20):(281,19):(287,15):(288,14):(289,13):(290,11):(291,10):(292,9):(293,8):(294,7):(296,6):(297,5):(298,4):(299,3):(300,2)
NAL94_RS04885	A00920_76_HCYVTDRXX_1_2240_30309_31939	244	267	1	26	-20.96	-31.93	GGCGUGCUGAUCCGCGAUUACUAGCGAU	244CGCAAGUAACGCCAUGAGCACGCC&1GGCGUGCUGAUCCGCGAUUACUAGCG	244|||.||||||||.||.||||||||&1||||||||.||..|||.|||||.|||	(244,26):(245,25):(246,24):(248,22):(249,21):(250,20):(251,19):(252,18):(253,16):(254,15):(255,14):(257,11):(258,10):(260,8):(261,7):(262,6):(263,5):(264,4):(265,3):(266,2):(267,1)
NAL94_RS04885	A00920_76_HCYVTDRXX_1_2240_27724_33348	238	280	2	42	-22.76	-41.97	CCGGCUUUGGGUGUUACAGACUCUCAUGGUGUGACGGGCGGU	238GCUGCCCGCAAGUAACGCCAUGAGCACGCCAGGACCUAAACCG&2CGGCUUUGGGUGUUACAGACUCUCAUGGUGUGACGGGCGGU	238||||||||......||||||||||......||.||||||||||&2|||.|||||||.||.......||||||||||..||||||||	(238,42):(239,41):(240,40):(241,39):(242,38):(243,37):(244,36):(245,35):(252,32):(253,31):(254,30):(255,29):(256,28):(257,27):(258,26):(259,25):(260,24):(261,23):(268,15):(269,14):(271,12):(272,11):(273,10):(274,9):(275,8):(276,7):(277,6):(278,4):(279,3):(280,2)
NAL94_RS04885	A00920_76_HCYVTDRXX_1_2241_9010_1501	269	300	1	31	-20.33	-31.12	GGUCAUGGGUAGGUCACUUGGUUUCGGGUCUACG	269GGACCUAAACCGAUAGAUGCCAUCCACUGACC&1GGUCAUGGGUAGGUCACUUGGUUUCGGGUCU	269|||||||||||||.....||||||||.|||||&1||||||||||.|||...|||||||.||||||	(269,31):(270,30):(271,29):(272,28):(273,27):(274,26):(275,24):(276,23):(277,22):(278,21):(279,20):(280,19):(281,18):(287,14):(288,13):(289,12):(290,10):(291,9):(292,8):(293,7):(294,6):(296,5):(297,4):(298,3):(299,2):(300,1)
NAL94_RS04885	A00920_76_HCYVTDRXX_1_2241_9851_2080	295	334	1	39	-21.1	-32.74	UGUGUUGGUUUGCGGUACGGGUAAAAUUGCUCUGGCUAGA	295CUGACCUGUGCCUUCUAGCCCGUAGCCACCAAACCAGCCA&1UGUGUUGGUUUGCGGUACGGGUAAAAUUGCUCUGGCUAG	295|||.||.|.||......|||||||.||..|||||||||||&1||.|||||||||.|||||||||......||.|.||.|||	(295,39):(296,38):(297,37):(299,35):(300,34):(302,32):(304,30):(305,29):(312,22):(313,21):(314,20):(315,19):(316,18):(317,17):(318,16):(320,15):(321,14):(324,12):(325,11):(326,10):(327,9):(328,8):(329,7):(330,6):(331,5):(332,4):(333,2):(334,1)
NAL94_RS04885	A00920_76_HCYVTDRXX_1_2241_16785_4695	269	300	3	33	-21.31	-30.45	CUGGUCAUGGGUAGGUCACUUGGUUUCGGGUCU	269GGACCUAAACCGAUAGAUGCCAUCCACUGACC&3GGUCAUGGGUAGGUCACUUGGUUUCGGGUCU	269|||||||||||||.....||||||||.|||||&3||||||||||.|||...|||||||.||||||	(269,33):(270,32):(271,31):(272,30):(273,29):(274,28):(275,26):(276,25):(277,24):(278,23):(279,22):(280,21):(281,20):(287,16):(288,15):(289,14):(290,12):(291,11):(292,10):(293,9):(294,8):(296,7):(297,6):(298,5):(299,4):(300,3)
NAL94_RS04885	A00920_76_HCYVTDRXX_1_2241_3848_19116	236	261	4	25	-20.08	-33.57	ACUCUCAUGGUGUGACGGGCGGUGUGUACAAG	236GCGCUGCCCGCAAGUAACGCCAUGAG&4CUCAUGGUGUGACGGGCGGUGU	236||||||||||......||||||||||&4||||||||||..||||||||||	(236,25):(237,24):(238,23):(239,22):(240,21):(241,20):(242,19):(243,18):(244,17):(245,16):(252,13):(253,12):(254,11):(255,10):(256,9):(257,8):(258,7):(259,6):(260,5):(261,4)
NAL94_RS04885	A00920_76_HCYVTDRXX_1_2241_16640_20478	244	267	1	26	-20.96	-31.93	GGCGUGCUGAUCCGCGAUUACUAGCGAU	244CGCAAGUAACGCCAUGAGCACGCC&1GGCGUGCUGAUCCGCGAUUACUAGCG	244|||.||||||||.||.||||||||&1||||||||.||..|||.|||||.|||	(244,26):(245,25):(246,24):(248,22):(249,21):(250,20):(251,19):(252,18):(253,16):(254,15):(255,14):(257,11):(258,10):(260,8):(261,7):(262,6):(263,5):(264,4):(265,3):(266,2):(267,1)
NAL94_RS04885	A00920_76_HCYVTDRXX_1_2241_20808_22654	244	267	1	26	-20.87	-31.93	GGCGUGCUGAUCCGCGAUUACUAGCGAUU	244CGCAAGUAACGCCAUGAGCACGCC&1GGCGUGCUGAUCCGCGAUUACUAGCG	244|||.||||||||.||.||||||||&1||||||||.||..|||.|||||.|||	(244,26):(245,25):(246,24):(248,22):(249,21):(250,20):(251,19):(252,18):(253,16):(254,15):(255,14):(257,11):(258,10):(260,8):(261,7):(262,6):(263,5):(264,4):(265,3):(266,2):(267,1)
NAL94_RS04885	A00920_76_HCYVTDRXX_1_2241_25825_23046	236	261	4	25	-20.08	-33.57	ACUCUCAUGGUGUGACGGGCGGUGUGUACAAG	236GCGCUGCCCGCAAGUAACGCCAUGAG&4CUCAUGGUGUGACGGGCGGUGU	236||||||||||......||||||||||&4||||||||||..||||||||||	(236,25):(237,24):(238,23):(239,22):(240,21):(241,20):(242,19):(243,18):(244,17):(245,16):(252,13):(253,12):(254,11):(255,10):(256,9):(257,8):(258,7):(259,6):(260,5):(261,4)
NAL94_RS04885	A00920_76_HCYVTDRXX_1_2241_10393_25003	295	334	1	39	-21.1	-32.74	UGUGUUGGUUUGCGGUACGGGUAAAAUUGCUCUGGCUAGA	295CUGACCUGUGCCUUCUAGCCCGUAGCCACCAAACCAGCCA&1UGUGUUGGUUUGCGGUACGGGUAAAAUUGCUCUGGCUAG	295|||.||.|.||......|||||||.||..|||||||||||&1||.|||||||||.|||||||||......||.|.||.|||	(295,39):(296,38):(297,37):(299,35):(300,34):(302,32):(304,30):(305,29):(312,22):(313,21):(314,20):(315,19):(316,18):(317,17):(318,16):(320,15):(321,14):(324,12):(325,11):(326,10):(327,9):(328,8):(329,7):(330,6):(331,5):(332,4):(333,2):(334,1)
NAL94_RS04885	A00920_76_HCYVTDRXX_1_2241_27850_25958	244	267	1	26	-20.01	-31.93	GGCGUGCUGAUCCGCGAUUACUAGCGAUUCCA	244CGCAAGUAACGCCAUGAGCACGCC&1GGCGUGCUGAUCCGCGAUUACUAGCG	244|||.||||||||.||.||||||||&1||||||||.||..|||.|||||.|||	(244,26):(245,25):(246,24):(248,22):(249,21):(250,20):(251,19):(252,18):(253,16):(254,15):(255,14):(257,11):(258,10):(260,8):(261,7):(262,6):(263,5):(264,4):(265,3):(266,2):(267,1)
NAL94_RS04885	A00920_76_HCYVTDRXX_1_2241_3911_27555	236	261	3	24	-20.2	-33.57	CUCUCAUGGUGUGACGGGCGGUGUGUACAAG	236GCGCUGCCCGCAAGUAACGCCAUGAG&3CUCAUGGUGUGACGGGCGGUGU	236||||||||||......||||||||||&3||||||||||..||||||||||	(236,24):(237,23):(238,22):(239,21):(240,20):(241,19):(242,18):(243,17):(244,16):(245,15):(252,12):(253,11):(254,10):(255,9):(256,8):(257,7):(258,6):(259,5):(260,4):(261,3)
NAL94_RS04885	A00920_76_HCYVTDRXX_1_2241_8703_29246	254	274	6	29	-23.57	-31.56	GACAAAGGUUCUGGCGUAGUUCUAAAGGCACU	254GCCAUGAGCACGCCAGGACCU&6AGGUUCUGGCGUAGUUCUAAAGGC	254|||..||||||||||||||||&6||||||||||||.||||....|||	(254,29):(255,28):(256,27):(259,22):(260,21):(261,20):(262,19):(263,17):(264,16):(265,15):(266,14):(267,13):(268,12):(269,11):(270,10):(271,9):(272,8):(273,7):(274,6)
NAL94_RS04885	A00920_76_HCYVTDRXX_1_2242_16342_3302	269	300	3	33	-21.31	-30.45	CUGGUCAUGGGUAGGUCACUUGGUUUCGGGUCU	269GGACCUAAACCGAUAGAUGCCAUCCACUGACC&3GGUCAUGGGUAGGUCACUUGGUUUCGGGUCU	269|||||||||||||.....||||||||.|||||&3||||||||||.|||...|||||||.||||||	(269,33):(270,32):(271,31):(272,30):(273,29):(274,28):(275,26):(276,25):(277,24):(278,23):(279,22):(280,21):(281,20):(287,16):(288,15):(289,14):(290,12):(291,11):(292,10):(293,9):(294,8):(296,7):(297,6):(298,5):(299,4):(300,3)
NAL94_RS04885	A00920_76_HCYVTDRXX_1_2242_29369_9486	236	261	4	25	-20.11	-33.56	ACUCUCAUGGUGUGACGGGCGGUGUGUACAA	236GCGCUGCCCGCAAGUAACGCCAUGAG&4CUCAUGGUGUGACGGGCGGUGU	236||||||||||......||||||||||&4||||||||||..||||||||||	(236,25):(237,24):(238,23):(239,22):(240,21):(241,20):(242,19):(243,18):(244,17):(245,16):(252,13):(253,12):(254,11):(255,10):(256,9):(257,8):(258,7):(259,6):(260,5):(261,4)
NAL94_RS04885	A00920_76_HCYVTDRXX_1_2242_18195_9706	244	267	1	26	-20.13	-30.79	GGCGUGCUGAUCCGCGAUUACUAGCG	244CGCAAGUAACGCCAUGAGCACGCC&1GGCGUGCUGAUCCGCGAUUACUAGCG	244|||.||||||||.||.||||||||&1||||||||.||..|||.|||||.|||	(244,26):(245,25):(246,24):(248,22):(249,21):(250,20):(251,19):(252,18):(253,16):(254,15):(255,14):(257,11):(258,10):(260,8):(261,7):(262,6):(263,5):(264,4):(265,3):(266,2):(267,1)
NAL94_RS04885	A00920_76_HCYVTDRXX_1_2242_6442_11804	219	253	1	35	-21.99	-33.86	GUUGACUGUAGGCAGCGUUUGAGUUCUUAGCUACUG	219AGCCGCCAAAGAACUCUGCGCUGCCCGCAAGUAAC&1GUUGACUGUAGGCAGCGUUUGAGUUCUUAGCUACU	219||..||..||||||||.||||||||.|||..||||&1||||..|||.||||||||..||||||||.||..||	(219,35):(220,34):(223,31):(224,30):(227,28):(228,27):(229,26):(230,25):(231,24):(232,23):(233,22):(234,21):(236,18):(237,17):(238,16):(239,15):(240,14):(241,13):(242,12):(243,11):(245,9):(246,8):(247,7):(250,4):(251,3):(252,2):(253,1)
NAL94_RS04885	A00920_76_HCYVTDRXX_1_2242_7762_16157	219	253	1	35	-21.99	-33.86	GUUGACUGUAGGCAGCGUUUGAGUUCUUAGCUACUG	219AGCCGCCAAAGAACUCUGCGCUGCCCGCAAGUAAC&1GUUGACUGUAGGCAGCGUUUGAGUUCUUAGCUACU	219||..||..||||||||.||||||||.|||..||||&1||||..|||.||||||||..||||||||.||..||	(219,35):(220,34):(223,31):(224,30):(227,28):(228,27):(229,26):(230,25):(231,24):(232,23):(233,22):(234,21):(236,18):(237,17):(238,16):(239,15):(240,14):(241,13):(242,12):(243,11):(245,9):(246,8):(247,7):(250,4):(251,3):(252,2):(253,1)
NAL94_RS04885	A00920_76_HCYVTDRXX_1_2242_29152_17754	236	261	4	25	-20.11	-33.56	ACUCUCAUGGUGUGACGGGCGGUGUGUACAA	236GCGCUGCCCGCAAGUAACGCCAUGAG&4CUCAUGGUGUGACGGGCGGUGU	236||||||||||......||||||||||&4||||||||||..||||||||||	(236,25):(237,24):(238,23):(239,22):(240,21):(241,20):(242,19):(243,18):(244,17):(245,16):(252,13):(253,12):(254,11):(255,10):(256,9):(257,8):(258,7):(259,6):(260,5):(261,4)
NAL94_RS04885	A00920_76_HCYVTDRXX_1_2242_19985_19946	199	234	1	37	-25.82	-31.31	GAGUGUUUUGAGUACCUUGUUGAUUUUGCUGUGUCUG	199CAGACCAAGUAAAAUGAACAAGCCGCCAAAGAACUC&1GAGUGUUUUGAGUACCUUGUUGAUUUUGCUGUGUCUG	199|||||..||||||||.||||||..|||||||.||||&1||||.|||||.||..||||||.||||||||..|||||	(199,37):(200,36):(201,35):(202,34):(203,33):(206,30):(207,29):(208,28):(209,27):(210,26):(211,25):(212,24):(213,23):(215,21):(216,20):(217,19):(218,18):(219,17):(220,16):(223,13):(224,12):(225,10):(226,9):(227,8):(228,7):(229,6):(231,4):(232,3):(233,2):(234,1)
NAL94_RS04885	A00920_76_HCYVTDRXX_1_2242_6189_20071	236	261	3	24	-20.2	-33.57	CUCUCAUGGUGUGACGGGCGGUGUGUACAAG	236GCGCUGCCCGCAAGUAACGCCAUGAG&3CUCAUGGUGUGACGGGCGGUGU	236||||||||||......||||||||||&3||||||||||..||||||||||	(236,24):(237,23):(238,22):(239,21):(240,20):(241,19):(242,18):(243,17):(244,16):(245,15):(252,12):(253,11):(254,10):(255,9):(256,8):(257,7):(258,6):(259,5):(260,4):(261,3)
NAL94_RS04885	A00920_76_HCYVTDRXX_1_2242_6361_20306	236	261	3	24	-20.2	-33.57	CUCUCAUGGUGUGACGGGCGGUGUGUACAAG	236GCGCUGCCCGCAAGUAACGCCAUGAG&3CUCAUGGUGUGACGGGCGGUGU	236||||||||||......||||||||||&3||||||||||..||||||||||	(236,24):(237,23):(238,22):(239,21):(240,20):(241,19):(242,18):(243,17):(244,16):(245,15):(252,12):(253,11):(254,10):(255,9):(256,8):(257,7):(258,6):(259,5):(260,4):(261,3)
NAL94_RS04885	A00920_76_HCYVTDRXX_1_2242_16758_24846	236	261	3	24	-20.2	-33.57	CUCUCAUGGUGUGACGGGCGGUGUGUACAAG	236GCGCUGCCCGCAAGUAACGCCAUGAG&3CUCAUGGUGUGACGGGCGGUGU	236||||||||||......||||||||||&3||||||||||..||||||||||	(236,24):(237,23):(238,22):(239,21):(240,20):(241,19):(242,18):(243,17):(244,16):(245,15):(252,12):(253,11):(254,10):(255,9):(256,8):(257,7):(258,6):(259,5):(260,4):(261,3)
NAL94_RS04885	A00920_76_HCYVTDRXX_1_2242_6741_25160	244	267	1	26	-20.01	-31.93	GGCGUGCUGAUCCGCGAUUACUAGCGAUUCCA	244CGCAAGUAACGCCAUGAGCACGCC&1GGCGUGCUGAUCCGCGAUUACUAGCG	244|||.||||||||.||.||||||||&1||||||||.||..|||.|||||.|||	(244,26):(245,25):(246,24):(248,22):(249,21):(250,20):(251,19):(252,18):(253,16):(254,15):(255,14):(257,11):(258,10):(260,8):(261,7):(262,6):(263,5):(264,4):(265,3):(266,2):(267,1)
NAL94_RS04885	A00920_76_HCYVTDRXX_1_2254_8558_32659	244	267	2	27	-20.61	-31.74	CGGCGUGCUGAUCCGCGAUUACUAGCGA	244CGCAAGUAACGCCAUGAGCACGCC&2GGCGUGCUGAUCCGCGAUUACUAGCG	244|||.||||||||.||.||||||||&2||||||||.||..|||.|||||.|||	(244,27):(245,26):(246,25):(248,23):(249,22):(250,21):(251,20):(252,19):(253,17):(254,16):(255,15):(257,12):(258,11):(260,9):(261,8):(262,7):(263,6):(264,5):(265,4):(266,3):(267,2)
NAL94_RS04885	A00920_76_HCYVTDRXX_1_2254_32407_35070	236	261	3	24	-20.27	-33.57	CUCUCAUGGUGUGACGGGCGGUGUGUAC	236GCGCUGCCCGCAAGUAACGCCAUGAG&3CUCAUGGUGUGACGGGCGGUGU	236||||||||||......||||||||||&3||||||||||..||||||||||	(236,24):(237,23):(238,22):(239,21):(240,20):(241,19):(242,18):(243,17):(244,16):(245,15):(252,12):(253,11):(254,10):(255,9):(256,8):(257,7):(258,6):(259,5):(260,4):(261,3)
NAL94_RS04885	A00920_76_HCYVTDRXX_1_2254_17598_36323	236	261	4	25	-20.08	-33.57	ACUCUCAUGGUGUGACGGGCGGUGUGUACAAG	236GCGCUGCCCGCAAGUAACGCCAUGAG&4CUCAUGGUGUGACGGGCGGUGU	236||||||||||......||||||||||&4||||||||||..||||||||||	(236,25):(237,24):(238,23):(239,22):(240,21):(241,20):(242,19):(243,18):(244,17):(245,16):(252,13):(253,12):(254,11):(255,10):(256,9):(257,8):(258,7):(259,6):(260,5):(261,4)
NAL94_RS04885	A00920_76_HCYVTDRXX_1_2255_24641_3552	238	280	2	42	-22.76	-41.97	CCGGCUUUGGGUGUUACAGACUCUCAUGGUGUGACGGGCGGU	238GCUGCCCGCAAGUAACGCCAUGAGCACGCCAGGACCUAAACCG&2CGGCUUUGGGUGUUACAGACUCUCAUGGUGUGACGGGCGGU	238||||||||......||||||||||......||.||||||||||&2|||.|||||||.||.......||||||||||..||||||||	(238,42):(239,41):(240,40):(241,39):(242,38):(243,37):(244,36):(245,35):(252,32):(253,31):(254,30):(255,29):(256,28):(257,27):(258,26):(259,25):(260,24):(261,23):(268,15):(269,14):(271,12):(272,11):(273,10):(274,9):(275,8):(276,7):(277,6):(278,4):(279,3):(280,2)
NAL94_RS04885	A00920_76_HCYVTDRXX_1_2255_10041_6261	74	101	5	32	-20.96	-29.87	GAUAAUGAGUUGGGUGAGCAUCAAGUGGCAGUUUU	74GCUGCCAGUAAUGCUAAGCCAAACUCGU&5AUGAGUUGGGUGAGCAUCAAGUGGCAGU	74|||||||.|.|||||..|||.|||||||&5|||||||.|||.|||||..|.|||||||	(74,32):(75,31):(76,30):(77,29):(78,28):(79,27):(80,26):(82,24):(84,21):(85,20):(86,19):(87,18):(88,17):(91,15):(92,14):(93,13):(95,11):(96,10):(97,9):(98,8):(99,7):(100,6):(101,5)
NAL94_RS04885	A00920_76_HCYVTDRXX_1_2255_13358_8375	236	261	3	24	-20.2	-33.57	CUCUCAUGGUGUGACGGGCGGUGUGUACAAG	236GCGCUGCCCGCAAGUAACGCCAUGAG&3CUCAUGGUGUGACGGGCGGUGU	236||||||||||......||||||||||&3||||||||||..||||||||||	(236,24):(237,23):(238,22):(239,21):(240,20):(241,19):(242,18):(243,17):(244,16):(245,15):(252,12):(253,11):(254,10):(255,9):(256,8):(257,7):(258,6):(259,5):(260,4):(261,3)
NAL94_RS04885	A00920_76_HCYVTDRXX_1_2255_12364_8406	236	261	3	24	-20.2	-33.57	CUCUCAUGGUGUGACGGGCGGUGUGUACAAG	236GCGCUGCCCGCAAGUAACGCCAUGAG&3CUCAUGGUGUGACGGGCGGUGU	236||||||||||......||||||||||&3||||||||||..||||||||||	(236,24):(237,23):(238,22):(239,21):(240,20):(241,19):(242,18):(243,17):(244,16):(245,15):(252,12):(253,11):(254,10):(255,9):(256,8):(257,7):(258,6):(259,5):(260,4):(261,3)
NAL94_RS04885	A00920_76_HCYVTDRXX_1_2255_25075_9815	295	321	5	28	-20.48	-29.87	UCACGGCUAUGGGGGUCAACUGGGUCAGGUACUUC	295CUGACCUGUGCCUUCUAGCCCGUAGCC&5GGCUAUGGGGGUCAACUGGGUCAG	295||||||||||||......|||||||||&5||||||||||||..||.|||||||	(295,28):(296,27):(297,26):(298,25):(299,24):(300,23):(301,22):(302,20):(303,19):(304,16):(305,15):(306,14):(313,13):(314,12):(315,11):(316,10):(317,9):(318,8):(319,7):(320,6):(321,5)
NAL94_RS04885	A00920_76_HCYVTDRXX_1_2255_7301_10473	403	427	1	24	-20.17	-28.77	GGAAAUUCCACAUCAACGACAGGUCC	403ACCUGCGUUUGAUGUGGUAAUUUUC&1GGAAAUUCCACAUCAACGACAGGU	403|||||||||.|||||||.|||||||&1||||||||||||||||||.|||||	(403,24):(404,23):(405,22):(406,21):(407,20):(408,18):(409,17):(410,16):(411,15):(413,14):(414,13):(415,12):(416,11):(417,10):(418,9):(419,8):(421,7):(422,6):(423,5):(424,4):(425,3):(426,2):(427,1)
NAL94_RS04885	A00920_76_HCYVTDRXX_1_2255_17734_13636	219	250	2	32	-20.41	-32.26	GACUGUAGGCAGCGUUUGAGUUCUUAGCUACUGGAA	219AGCCGCCAAAGAACUCUGCGCUGCCCGCAAGU&2ACUGUAGGCAGCGUUUGAGUUCUUAGCUACU	219||..||..||||||||.||||||||.||.|||&2|||||.||||||||..||||||||.||..||	(219,32):(220,31):(223,28):(224,27):(227,25):(228,24):(229,23):(230,22):(231,21):(232,20):(233,19):(234,18):(236,15):(237,14):(238,13):(239,12):(240,11):(241,10):(242,9):(243,8):(245,6):(246,5):(248,4):(249,3):(250,2)
NAL94_RS04885	A00920_76_HCYVTDRXX_1_2255_9453_15546	244	267	1	26	-20.96	-31.93	GGCGUGCUGAUCCGCGAUUACUAGCGAU	244CGCAAGUAACGCCAUGAGCACGCC&1GGCGUGCUGAUCCGCGAUUACUAGCG	244|||.||||||||.||.||||||||&1||||||||.||..|||.|||||.|||	(244,26):(245,25):(246,24):(248,22):(249,21):(250,20):(251,19):(252,18):(253,16):(254,15):(255,14):(257,11):(258,10):(260,8):(261,7):(262,6):(263,5):(264,4):(265,3):(266,2):(267,1)
NAL94_RS04885	A00920_76_HCYVTDRXX_1_2255_11207_17268	244	267	1	26	-20.98	-31.93	GGCGUGCUGAUCCGCGAUUACUAGCGA	244CGCAAGUAACGCCAUGAGCACGCC&1GGCGUGCUGAUCCGCGAUUACUAGCG	244|||.||||||||.||.||||||||&1||||||||.||..|||.|||||.|||	(244,26):(245,25):(246,24):(248,22):(249,21):(250,20):(251,19):(252,18):(253,16):(254,15):(255,14):(257,11):(258,10):(260,8):(261,7):(262,6):(263,5):(264,4):(265,3):(266,2):(267,1)
NAL94_RS04885	A00920_76_HCYVTDRXX_1_2255_21224_23500	236	261	4	25	-20.08	-33.57	ACUCUCAUGGUGUGACGGGCGGUGUGUACAAG	236GCGCUGCCCGCAAGUAACGCCAUGAG&4CUCAUGGUGUGACGGGCGGUGU	236||||||||||......||||||||||&4||||||||||..||||||||||	(236,25):(237,24):(238,23):(239,22):(240,21):(241,20):(242,19):(243,18):(244,17):(245,16):(252,13):(253,12):(254,11):(255,10):(256,9):(257,8):(258,7):(259,6):(260,5):(261,4)
NAL94_RS04885	A00920_76_HCYVTDRXX_1_2255_27534_23907	244	267	1	26	-20.13	-30.79	GGCGUGCUGAUCCGCGAUUACUAGCG	244CGCAAGUAACGCCAUGAGCACGCC&1GGCGUGCUGAUCCGCGAUUACUAGCG	244|||.||||||||.||.||||||||&1||||||||.||..|||.|||||.|||	(244,26):(245,25):(246,24):(248,22):(249,21):(250,20):(251,19):(252,18):(253,16):(254,15):(255,14):(257,11):(258,10):(260,8):(261,7):(262,6):(263,5):(264,4):(265,3):(266,2):(267,1)
NAL94_RS04885	A00920_76_HCYVTDRXX_1_2255_16514_25582	244	267	1	26	-20.13	-30.79	GGCGUGCUGAUCCGCGAUUACUAGCG	244CGCAAGUAACGCCAUGAGCACGCC&1GGCGUGCUGAUCCGCGAUUACUAGCG	244|||.||||||||.||.||||||||&1||||||||.||..|||.|||||.|||	(244,26):(245,25):(246,24):(248,22):(249,21):(250,20):(251,19):(252,18):(253,16):(254,15):(255,14):(257,11):(258,10):(260,8):(261,7):(262,6):(263,5):(264,4):(265,3):(266,2):(267,1)
NAL94_RS04885	A00920_76_HCYVTDRXX_1_2255_1434_29496	244	267	1	26	-20.13	-30.79	GGCGUGCUGAUCCGCGAUUACUAGCG	244CGCAAGUAACGCCAUGAGCACGCC&1GGCGUGCUGAUCCGCGAUUACUAGCG	244|||.||||||||.||.||||||||&1||||||||.||..|||.|||||.|||	(244,26):(245,25):(246,24):(248,22):(249,21):(250,20):(251,19):(252,18):(253,16):(254,15):(255,14):(257,11):(258,10):(260,8):(261,7):(262,6):(263,5):(264,4):(265,3):(266,2):(267,1)
NAL94_RS04885	A00920_76_HCYVTDRXX_1_2255_24189_31516	403	427	1	24	-20.17	-28.77	GGAAAUUCCACAUCAACGACAGGUCC	403ACCUGCGUUUGAUGUGGUAAUUUUC&1GGAAAUUCCACAUCAACGACAGGU	403|||||||||.|||||||.|||||||&1||||||||||||||||||.|||||	(403,24):(404,23):(405,22):(406,21):(407,20):(408,18):(409,17):(410,16):(411,15):(413,14):(414,13):(415,12):(416,11):(417,10):(418,9):(419,8):(421,7):(422,6):(423,5):(424,4):(425,3):(426,2):(427,1)
NAL94_RS04885	A00920_76_HCYVTDRXX_1_2255_24243_31548	403	427	1	24	-20.17	-28.77	GGAAAUUCCACAUCAACGACAGGUCC	403ACCUGCGUUUGAUGUGGUAAUUUUC&1GGAAAUUCCACAUCAACGACAGGU	403|||||||||.|||||||.|||||||&1||||||||||||||||||.|||||	(403,24):(404,23):(405,22):(406,21):(407,20):(408,18):(409,17):(410,16):(411,15):(413,14):(414,13):(415,12):(416,11):(417,10):(418,9):(419,8):(421,7):(422,6):(423,5):(424,4):(425,3):(426,2):(427,1)
NAL94_RS04885	A00920_76_HCYVTDRXX_1_2255_31024_32330	244	267	1	26	-20.96	-31.93	GGCGUGCUGAUCCGCGAUUACUAGCGAU	244CGCAAGUAACGCCAUGAGCACGCC&1GGCGUGCUGAUCCGCGAUUACUAGCG	244|||.||||||||.||.||||||||&1||||||||.||..|||.|||||.|||	(244,26):(245,25):(246,24):(248,22):(249,21):(250,20):(251,19):(252,18):(253,16):(254,15):(255,14):(257,11):(258,10):(260,8):(261,7):(262,6):(263,5):(264,4):(265,3):(266,2):(267,1)
NAL94_RS04885	A00920_76_HCYVTDRXX_1_2255_31855_34178	244	267	1	26	-20.01	-31.93	GGCGUGCUGAUCCGCGAUUACUAGCGAUUCCA	244CGCAAGUAACGCCAUGAGCACGCC&1GGCGUGCUGAUCCGCGAUUACUAGCG	244|||.||||||||.||.||||||||&1||||||||.||..|||.|||||.|||	(244,26):(245,25):(246,24):(248,22):(249,21):(250,20):(251,19):(252,18):(253,16):(254,15):(255,14):(257,11):(258,10):(260,8):(261,7):(262,6):(263,5):(264,4):(265,3):(266,2):(267,1)
NAL94_RS04885	A00920_76_HCYVTDRXX_1_2256_26946_5916	244	267	1	26	-20.68	-31.93	GGCGUGCUGAUCCGCGAUUACUAGCGAUUC	244CGCAAGUAACGCCAUGAGCACGCC&1GGCGUGCUGAUCCGCGAUUACUAGCG	244|||.||||||||.||.||||||||&1||||||||.||..|||.|||||.|||	(244,26):(245,25):(246,24):(248,22):(249,21):(250,20):(251,19):(252,18):(253,16):(254,15):(255,14):(257,11):(258,10):(260,8):(261,7):(262,6):(263,5):(264,4):(265,3):(266,2):(267,1)
NAL94_RS04885	A00920_76_HCYVTDRXX_1_2256_8477_6057	244	267	1	26	-20.13	-30.79	GGCGUGCUGAUCCGCGAUUACUAGCG	244CGCAAGUAACGCCAUGAGCACGCC&1GGCGUGCUGAUCCGCGAUUACUAGCG	244|||.||||||||.||.||||||||&1||||||||.||..|||.|||||.|||	(244,26):(245,25):(246,24):(248,22):(249,21):(250,20):(251,19):(252,18):(253,16):(254,15):(255,14):(257,11):(258,10):(260,8):(261,7):(262,6):(263,5):(264,4):(265,3):(266,2):(267,1)
NAL94_RS04885	A00920_76_HCYVTDRXX_1_2256_9200_7560	244	267	1	26	-20.13	-30.79	GGCGUGCUGAUCCGCGAUUACUAGCG	244CGCAAGUAACGCCAUGAGCACGCC&1GGCGUGCUGAUCCGCGAUUACUAGCG	244|||.||||||||.||.||||||||&1||||||||.||..|||.|||||.|||	(244,26):(245,25):(246,24):(248,22):(249,21):(250,20):(251,19):(252,18):(253,16):(254,15):(255,14):(257,11):(258,10):(260,8):(261,7):(262,6):(263,5):(264,4):(265,3):(266,2):(267,1)
NAL94_RS04885	A00920_76_HCYVTDRXX_1_2256_10845_11757	244	267	2	27	-20.5	-31.74	CGGCGUGCUGAUCCGCGAUUACUAGCGAUU	244CGCAAGUAACGCCAUGAGCACGCC&2GGCGUGCUGAUCCGCGAUUACUAGCG	244|||.||||||||.||.||||||||&2||||||||.||..|||.|||||.|||	(244,27):(245,26):(246,25):(248,23):(249,22):(250,21):(251,20):(252,19):(253,17):(254,16):(255,15):(257,12):(258,11):(260,9):(261,8):(262,7):(263,6):(264,5):(265,4):(266,3):(267,2)
NAL94_RS04885	A00920_76_HCYVTDRXX_1_2256_18376_13933	254	274	5	28	-23.45	-31.56	ACAAAGGUUCUGGCGUAGUUCUAAAGGCACUCG	254GCCAUGAGCACGCCAGGACCU&5AGGUUCUGGCGUAGUUCUAAAGGC	254|||..||||||||||||||||&5||||||||||||.||||....|||	(254,28):(255,27):(256,26):(259,21):(260,20):(261,19):(262,18):(263,16):(264,15):(265,14):(266,13):(267,12):(268,11):(269,10):(270,9):(271,8):(272,7):(273,6):(274,5)
NAL94_RS04885	A00920_76_HCYVTDRXX_1_2256_30978_18317	236	261	4	25	-20.13	-33.56	ACUCUCAUGGUGUGACGGGCGGUGUGUACA	236GCGCUGCCCGCAAGUAACGCCAUGAG&4CUCAUGGUGUGACGGGCGGUGU	236||||||||||......||||||||||&4||||||||||..||||||||||	(236,25):(237,24):(238,23):(239,22):(240,21):(241,20):(242,19):(243,18):(244,17):(245,16):(252,13):(253,12):(254,11):(255,10):(256,9):(257,8):(258,7):(259,6):(260,5):(261,4)
NAL94_RS04885	A00920_76_HCYVTDRXX_1_2256_2763_25598	236	261	4	25	-20.11	-33.56	ACUCUCAUGGUGUGACGGGCGGUGUGUACAA	236GCGCUGCCCGCAAGUAACGCCAUGAG&4CUCAUGGUGUGACGGGCGGUGU	236||||||||||......||||||||||&4||||||||||..||||||||||	(236,25):(237,24):(238,23):(239,22):(240,21):(241,20):(242,19):(243,18):(244,17):(245,16):(252,13):(253,12):(254,11):(255,10):(256,9):(257,8):(258,7):(259,6):(260,5):(261,4)
NAL94_RS04885	A00920_76_HCYVTDRXX_1_2256_29089_27383	244	267	1	26	-20.13	-30.79	GGCGUGCUGAUCCGCGAUUACUAGCG	244CGCAAGUAACGCCAUGAGCACGCC&1GGCGUGCUGAUCCGCGAUUACUAGCG	244|||.||||||||.||.||||||||&1||||||||.||..|||.|||||.|||	(244,26):(245,25):(246,24):(248,22):(249,21):(250,20):(251,19):(252,18):(253,16):(254,15):(255,14):(257,11):(258,10):(260,8):(261,7):(262,6):(263,5):(264,4):(265,3):(266,2):(267,1)
NAL94_RS04885	A00920_76_HCYVTDRXX_1_2256_13566_30154	259	274	6	22	-20.97	-27.15	GACAAAGGUUCUGGCGUAGUUCUAAAG	259GAGCACGCCAGGACCU&6AGGUUCUGGCGUAGUUC	259||||||||||||||||&6||||||||||||.||||	(259,22):(260,21):(261,20):(262,19):(263,17):(264,16):(265,15):(266,14):(267,13):(268,12):(269,11):(270,10):(271,9):(272,8):(273,7):(274,6)
NAL94_RS04885	A00920_76_HCYVTDRXX_1_2256_29767_36010	236	261	4	25	-20.08	-33.57	ACUCUCAUGGUGUGACGGGCGGUGUGUACAAG	236GCGCUGCCCGCAAGUAACGCCAUGAG&4CUCAUGGUGUGACGGGCGGUGU	236||||||||||......||||||||||&4||||||||||..||||||||||	(236,25):(237,24):(238,23):(239,22):(240,21):(241,20):(242,19):(243,18):(244,17):(245,16):(252,13):(253,12):(254,11):(255,10):(256,9):(257,8):(258,7):(259,6):(260,5):(261,4)
NAL94_RS04885	A00920_76_HCYVTDRXX_1_2257_19090_2895	244	267	1	26	-20.68	-31.93	GGCGUGCUGAUCCGCGAUUACUAGCGAUUC	244CGCAAGUAACGCCAUGAGCACGCC&1GGCGUGCUGAUCCGCGAUUACUAGCG	244|||.||||||||.||.||||||||&1||||||||.||..|||.|||||.|||	(244,26):(245,25):(246,24):(248,22):(249,21):(250,20):(251,19):(252,18):(253,16):(254,15):(255,14):(257,11):(258,10):(260,8):(261,7):(262,6):(263,5):(264,4):(265,3):(266,2):(267,1)
NAL94_RS04885	A00920_76_HCYVTDRXX_1_2257_28474_4178	244	267	1	26	-20.01	-31.93	GGCGUGCUGAUCCGCGAUUACUAGCGAUUCCA	244CGCAAGUAACGCCAUGAGCACGCC&1GGCGUGCUGAUCCGCGAUUACUAGCG	244|||.||||||||.||.||||||||&1||||||||.||..|||.|||||.|||	(244,26):(245,25):(246,24):(248,22):(249,21):(250,20):(251,19):(252,18):(253,16):(254,15):(255,14):(257,11):(258,10):(260,8):(261,7):(262,6):(263,5):(264,4):(265,3):(266,2):(267,1)
NAL94_RS04885	A00920_76_HCYVTDRXX_1_2257_15420_5963	219	250	11	41	-20.5	-32.23	GAUCUAAUUGACUGUAGGCAGCGUUUGAGUUCUUAGCUACUG	219AGCCGCCAAAGAACUCUGCGCUGCCCGCAAGU&11ACUGUAGGCAGCGUUUGAGUUCUUAGCUACU	219||..||..||||||||.||||||||.||.|||&11|||||.||||||||..||||||||.||..||	(219,41):(220,40):(223,37):(224,36):(227,34):(228,33):(229,32):(230,31):(231,30):(232,29):(233,28):(234,27):(236,24):(237,23):(238,22):(239,21):(240,20):(241,19):(242,18):(243,17):(245,15):(246,14):(248,13):(249,12):(250,11)
NAL94_RS04885	A00920_76_HCYVTDRXX_1_2257_16116_5916	238	280	2	42	-22.76	-41.97	CCGGCUUUGGGUGUUACAGACUCUCAUGGUGUGACGGGCGGU	238GCUGCCCGCAAGUAACGCCAUGAGCACGCCAGGACCUAAACCG&2CGGCUUUGGGUGUUACAGACUCUCAUGGUGUGACGGGCGGU	238||||||||......||||||||||......||.||||||||||&2|||.|||||||.||.......||||||||||..||||||||	(238,42):(239,41):(240,40):(241,39):(242,38):(243,37):(244,36):(245,35):(252,32):(253,31):(254,30):(255,29):(256,28):(257,27):(258,26):(259,25):(260,24):(261,23):(268,15):(269,14):(271,12):(272,11):(273,10):(274,9):(275,8):(276,7):(277,6):(278,4):(279,3):(280,2)
NAL94_RS04885	A00920_76_HCYVTDRXX_1_2257_5330_15045	236	261	4	25	-20.08	-33.57	ACUCUCAUGGUGUGACGGGCGGUGUGUACAAG	236GCGCUGCCCGCAAGUAACGCCAUGAG&4CUCAUGGUGUGACGGGCGGUGU	236||||||||||......||||||||||&4||||||||||..||||||||||	(236,25):(237,24):(238,23):(239,22):(240,21):(241,20):(242,19):(243,18):(244,17):(245,16):(252,13):(253,12):(254,11):(255,10):(256,9):(257,8):(258,7):(259,6):(260,5):(261,4)
NAL94_RS04885	A00920_76_HCYVTDRXX_1_2257_19325_15358	236	261	4	25	-20.11	-33.56	ACUCUCAUGGUGUGACGGGCGGUGUGUACAA	236GCGCUGCCCGCAAGUAACGCCAUGAG&4CUCAUGGUGUGACGGGCGGUGU	236||||||||||......||||||||||&4||||||||||..||||||||||	(236,25):(237,24):(238,23):(239,22):(240,21):(241,20):(242,19):(243,18):(244,17):(245,16):(252,13):(253,12):(254,11):(255,10):(256,9):(257,8):(258,7):(259,6):(260,5):(261,4)
NAL94_RS04885	A00920_76_HCYVTDRXX_1_2257_19741_15984	236	261	4	25	-20.11	-33.56	ACUCUCAUGGUGUGACGGGCGGUGUGUACAA	236GCGCUGCCCGCAAGUAACGCCAUGAG&4CUCAUGGUGUGACGGGCGGUGU	236||||||||||......||||||||||&4||||||||||..||||||||||	(236,25):(237,24):(238,23):(239,22):(240,21):(241,20):(242,19):(243,18):(244,17):(245,16):(252,13):(253,12):(254,11):(255,10):(256,9):(257,8):(258,7):(259,6):(260,5):(261,4)
NAL94_RS04885	A00920_76_HCYVTDRXX_1_2257_8341_18818	244	267	1	26	-20.87	-31.93	GGCGUGCUGAUCCGCGAUUACUAGCGAUU	244CGCAAGUAACGCCAUGAGCACGCC&1GGCGUGCUGAUCCGCGAUUACUAGCG	244|||.||||||||.||.||||||||&1||||||||.||..|||.|||||.|||	(244,26):(245,25):(246,24):(248,22):(249,21):(250,20):(251,19):(252,18):(253,16):(254,15):(255,14):(257,11):(258,10):(260,8):(261,7):(262,6):(263,5):(264,4):(265,3):(266,2):(267,1)
NAL94_RS04885	A00920_76_HCYVTDRXX_1_2257_4381_22858	244	267	1	26	-20.96	-31.93	GGCGUGCUGAUCCGCGAUUACUAGCGAU	244CGCAAGUAACGCCAUGAGCACGCC&1GGCGUGCUGAUCCGCGAUUACUAGCG	244|||.||||||||.||.||||||||&1||||||||.||..|||.|||||.|||	(244,26):(245,25):(246,24):(248,22):(249,21):(250,20):(251,19):(252,18):(253,16):(254,15):(255,14):(257,11):(258,10):(260,8):(261,7):(262,6):(263,5):(264,4):(265,3):(266,2):(267,1)
NAL94_RS04885	A00920_76_HCYVTDRXX_1_2257_5403_22999	244	267	1	26	-20.87	-31.93	GGCGUGCUGAUCCGCGAUUACUAGCGAUU	244CGCAAGUAACGCCAUGAGCACGCC&1GGCGUGCUGAUCCGCGAUUACUAGCG	244|||.||||||||.||.||||||||&1||||||||.||..|||.|||||.|||	(244,26):(245,25):(246,24):(248,22):(249,21):(250,20):(251,19):(252,18):(253,16):(254,15):(255,14):(257,11):(258,10):(260,8):(261,7):(262,6):(263,5):(264,4):(265,3):(266,2):(267,1)
NAL94_RS04885	A00920_76_HCYVTDRXX_1_2139_11885_12493	244	267	1	26	-20.87	-31.93	GGCGUGCUGAUCCGCGAUUACUAGCGAUU	244CGCAAGUAACGCCAUGAGCACGCC&1GGCGUGCUGAUCCGCGAUUACUAGCG	244|||.||||||||.||.||||||||&1||||||||.||..|||.|||||.|||	(244,26):(245,25):(246,24):(248,22):(249,21):(250,20):(251,19):(252,18):(253,16):(254,15):(255,14):(257,11):(258,10):(260,8):(261,7):(262,6):(263,5):(264,4):(265,3):(266,2):(267,1)
NAL94_RS04885	A00920_76_HCYVTDRXX_1_2139_9272_13009	244	267	1	26	-20.98	-31.93	GGCGUGCUGAUCCGCGAUUACUAGCGA	244CGCAAGUAACGCCAUGAGCACGCC&1GGCGUGCUGAUCCGCGAUUACUAGCG	244|||.||||||||.||.||||||||&1||||||||.||..|||.|||||.|||	(244,26):(245,25):(246,24):(248,22):(249,21):(250,20):(251,19):(252,18):(253,16):(254,15):(255,14):(257,11):(258,10):(260,8):(261,7):(262,6):(263,5):(264,4):(265,3):(266,2):(267,1)
NAL94_RS04885	A00920_76_HCYVTDRXX_1_2139_8811_13463	244	267	1	26	-20.13	-30.79	GGCGUGCUGAUCCGCGAUUACUAGCG	244CGCAAGUAACGCCAUGAGCACGCC&1GGCGUGCUGAUCCGCGAUUACUAGCG	244|||.||||||||.||.||||||||&1||||||||.||..|||.|||||.|||	(244,26):(245,25):(246,24):(248,22):(249,21):(250,20):(251,19):(252,18):(253,16):(254,15):(255,14):(257,11):(258,10):(260,8):(261,7):(262,6):(263,5):(264,4):(265,3):(266,2):(267,1)
NAL94_RS04885	A00920_76_HCYVTDRXX_1_2139_8214_14090	244	267	1	26	-20.13	-30.79	GGCGUGCUGAUCCGCGAUUACUAGCG	244CGCAAGUAACGCCAUGAGCACGCC&1GGCGUGCUGAUCCGCGAUUACUAGCG	244|||.||||||||.||.||||||||&1||||||||.||..|||.|||||.|||	(244,26):(245,25):(246,24):(248,22):(249,21):(250,20):(251,19):(252,18):(253,16):(254,15):(255,14):(257,11):(258,10):(260,8):(261,7):(262,6):(263,5):(264,4):(265,3):(266,2):(267,1)
NAL94_RS04885	A00920_76_HCYVTDRXX_1_2139_32579_18740	244	267	1	26	-20.01	-31.93	GGCGUGCUGAUCCGCGAUUACUAGCGAUUCCA	244CGCAAGUAACGCCAUGAGCACGCC&1GGCGUGCUGAUCCGCGAUUACUAGCG	244|||.||||||||.||.||||||||&1||||||||.||..|||.|||||.|||	(244,26):(245,25):(246,24):(248,22):(249,21):(250,20):(251,19):(252,18):(253,16):(254,15):(255,14):(257,11):(258,10):(260,8):(261,7):(262,6):(263,5):(264,4):(265,3):(266,2):(267,1)
NAL94_RS04885	A00920_76_HCYVTDRXX_1_2139_23945_23077	244	267	1	26	-20.96	-31.93	GGCGUGCUGAUCCGCGAUUACUAGCGAU	244CGCAAGUAACGCCAUGAGCACGCC&1GGCGUGCUGAUCCGCGAUUACUAGCG	244|||.||||||||.||.||||||||&1||||||||.||..|||.|||||.|||	(244,26):(245,25):(246,24):(248,22):(249,21):(250,20):(251,19):(252,18):(253,16):(254,15):(255,14):(257,11):(258,10):(260,8):(261,7):(262,6):(263,5):(264,4):(265,3):(266,2):(267,1)
NAL94_RS04885	A00920_76_HCYVTDRXX_1_2139_26793_26287	269	300	1	31	-21.84	-31.12	GGUCAUGGGUAGGUCACUUGGUUUCGGGUCUAC	269GGACCUAAACCGAUAGAUGCCAUCCACUGACC&1GGUCAUGGGUAGGUCACUUGGUUUCGGGUCU	269|||||||||||||.....||||||||.|||||&1||||||||||.|||...|||||||.||||||	(269,31):(270,30):(271,29):(272,28):(273,27):(274,26):(275,24):(276,23):(277,22):(278,21):(279,20):(280,19):(281,18):(287,14):(288,13):(289,12):(290,10):(291,9):(292,8):(293,7):(294,6):(296,5):(297,4):(298,3):(299,2):(300,1)
NAL94_RS04885	A00920_76_HCYVTDRXX_1_2139_26784_26271	269	300	1	31	-21.84	-31.12	GGUCAUGGGUAGGUCACUUGGUUUCGGGUCUAC	269GGACCUAAACCGAUAGAUGCCAUCCACUGACC&1GGUCAUGGGUAGGUCACUUGGUUUCGGGUCU	269|||||||||||||.....||||||||.|||||&1||||||||||.|||...|||||||.||||||	(269,31):(270,30):(271,29):(272,28):(273,27):(274,26):(275,24):(276,23):(277,22):(278,21):(279,20):(280,19):(281,18):(287,14):(288,13):(289,12):(290,10):(291,9):(292,8):(293,7):(294,6):(296,5):(297,4):(298,3):(299,2):(300,1)
NAL94_RS04885	A00920_76_HCYVTDRXX_1_2139_25418_26976	244	267	1	26	-20.01	-31.93	GGCGUGCUGAUCCGCGAUUACUAGCGAUUCCA	244CGCAAGUAACGCCAUGAGCACGCC&1GGCGUGCUGAUCCGCGAUUACUAGCG	244|||.||||||||.||.||||||||&1||||||||.||..|||.|||||.|||	(244,26):(245,25):(246,24):(248,22):(249,21):(250,20):(251,19):(252,18):(253,16):(254,15):(255,14):(257,11):(258,10):(260,8):(261,7):(262,6):(263,5):(264,4):(265,3):(266,2):(267,1)
NAL94_RS04885	A00920_76_HCYVTDRXX_1_2139_7609_28948	244	267	1	26	-20.01	-31.93	GGCGUGCUGAUCCGCGAUUACUAGCGAUUCCA	244CGCAAGUAACGCCAUGAGCACGCC&1GGCGUGCUGAUCCGCGAUUACUAGCG	244|||.||||||||.||.||||||||&1||||||||.||..|||.|||||.|||	(244,26):(245,25):(246,24):(248,22):(249,21):(250,20):(251,19):(252,18):(253,16):(254,15):(255,14):(257,11):(258,10):(260,8):(261,7):(262,6):(263,5):(264,4):(265,3):(266,2):(267,1)
NAL94_RS04885	A00920_76_HCYVTDRXX_1_2139_11487_31375	244	267	1	26	-20.13	-30.79	GGCGUGCUGAUCCGCGAUUACUAGCG	244CGCAAGUAACGCCAUGAGCACGCC&1GGCGUGCUGAUCCGCGAUUACUAGCG	244|||.||||||||.||.||||||||&1||||||||.||..|||.|||||.|||	(244,26):(245,25):(246,24):(248,22):(249,21):(250,20):(251,19):(252,18):(253,16):(254,15):(255,14):(257,11):(258,10):(260,8):(261,7):(262,6):(263,5):(264,4):(265,3):(266,2):(267,1)
NAL94_RS04885	A00920_76_HCYVTDRXX_1_2139_7374_35493	236	261	3	24	-20.05	-33.57	CUCUCAUGGUGUGACGGGCGGUGUGUACAAGG	236GCGCUGCCCGCAAGUAACGCCAUGAG&3CUCAUGGUGUGACGGGCGGUGU	236||||||||||......||||||||||&3||||||||||..||||||||||	(236,24):(237,23):(238,22):(239,21):(240,20):(241,19):(242,18):(243,17):(244,16):(245,15):(252,12):(253,11):(254,10):(255,9):(256,8):(257,7):(258,6):(259,5):(260,4):(261,3)
NAL94_RS04885	A00920_76_HCYVTDRXX_1_2139_28556_36448	269	300	3	33	-21.44	-31.12	CUGGUCAUGGGUAGGUCACUUGGUUUCGGGUCUAC	269GGACCUAAACCGAUAGAUGCCAUCCACUGACC&3GGUCAUGGGUAGGUCACUUGGUUUCGGGUCU	269|||||||||||||.....||||||||.|||||&3||||||||||.|||...|||||||.||||||	(269,33):(270,32):(271,31):(272,30):(273,29):(274,28):(275,26):(276,25):(277,24):(278,23):(279,22):(280,21):(281,20):(287,16):(288,15):(289,14):(290,12):(291,11):(292,10):(293,9):(294,8):(296,7):(297,6):(298,5):(299,4):(300,3)
NAL94_RS04885	A00920_76_HCYVTDRXX_1_2140_27670_1470	244	267	1	26	-20.13	-30.79	GGCGUGCUGAUCCGCGAUUACUAGCG	244CGCAAGUAACGCCAUGAGCACGCC&1GGCGUGCUGAUCCGCGAUUACUAGCG	244|||.||||||||.||.||||||||&1||||||||.||..|||.|||||.|||	(244,26):(245,25):(246,24):(248,22):(249,21):(250,20):(251,19):(252,18):(253,16):(254,15):(255,14):(257,11):(258,10):(260,8):(261,7):(262,6):(263,5):(264,4):(265,3):(266,2):(267,1)
NAL94_RS04885	A00920_76_HCYVTDRXX_1_2140_29758_1705	236	261	4	25	-20.13	-33.56	ACUCUCAUGGUGUGACGGGCGGUGUGUACA	236GCGCUGCCCGCAAGUAACGCCAUGAG&4CUCAUGGUGUGACGGGCGGUGU	236||||||||||......||||||||||&4||||||||||..||||||||||	(236,25):(237,24):(238,23):(239,22):(240,21):(241,20):(242,19):(243,18):(244,17):(245,16):(252,13):(253,12):(254,11):(255,10):(256,9):(257,8):(258,7):(259,6):(260,5):(261,4)
NAL94_RS04885	A00920_76_HCYVTDRXX_1_2140_29532_2660	244	267	1	26	-20.13	-30.79	GGCGUGCUGAUCCGCGAUUACUAGCG	244CGCAAGUAACGCCAUGAGCACGCC&1GGCGUGCUGAUCCGCGAUUACUAGCG	244|||.||||||||.||.||||||||&1||||||||.||..|||.|||||.|||	(244,26):(245,25):(246,24):(248,22):(249,21):(250,20):(251,19):(252,18):(253,16):(254,15):(255,14):(257,11):(258,10):(260,8):(261,7):(262,6):(263,5):(264,4):(265,3):(266,2):(267,1)
NAL94_RS04885	A00920_76_HCYVTDRXX_1_2140_19940_4335	236	261	2	23	-20.26	-33.57	UCUCAUGGUGUGACGGGCGGUGUGUACAAG	236GCGCUGCCCGCAAGUAACGCCAUGAG&2CUCAUGGUGUGACGGGCGGUGU	236||||||||||......||||||||||&2||||||||||..||||||||||	(236,23):(237,22):(238,21):(239,20):(240,19):(241,18):(242,17):(243,16):(244,15):(245,14):(252,11):(253,10):(254,9):(255,8):(256,7):(257,6):(258,5):(259,4):(260,3):(261,2)
NAL94_RS04885	A00920_76_HCYVTDRXX_1_2140_23538_15233	244	267	1	26	-20.01	-31.93	GGCGUGCUGAUCCGCGAUUACUAGCGAUUCCA	244CGCAAGUAACGCCAUGAGCACGCC&1GGCGUGCUGAUCCGCGAUUACUAGCG	244|||.||||||||.||.||||||||&1||||||||.||..|||.|||||.|||	(244,26):(245,25):(246,24):(248,22):(249,21):(250,20):(251,19):(252,18):(253,16):(254,15):(255,14):(257,11):(258,10):(260,8):(261,7):(262,6):(263,5):(264,4):(265,3):(266,2):(267,1)
NAL94_RS04885	A00920_76_HCYVTDRXX_1_2140_2022_18114	236	261	3	24	-20.24	-33.57	CUCUCAUGGUGUGACGGGCGGUGUGUACA	236GCGCUGCCCGCAAGUAACGCCAUGAG&3CUCAUGGUGUGACGGGCGGUGU	236||||||||||......||||||||||&3||||||||||..||||||||||	(236,24):(237,23):(238,22):(239,21):(240,20):(241,19):(242,18):(243,17):(244,16):(245,15):(252,12):(253,11):(254,10):(255,9):(256,8):(257,7):(258,6):(259,5):(260,4):(261,3)
NAL94_RS04885	A00920_76_HCYVTDRXX_1_2140_12129_19335	403	427	1	24	-20.17	-28.77	GGAAAUUCCACAUCAACGACAGGUCC	403ACCUGCGUUUGAUGUGGUAAUUUUC&1GGAAAUUCCACAUCAACGACAGGU	403|||||||||.|||||||.|||||||&1||||||||||||||||||.|||||	(403,24):(404,23):(405,22):(406,21):(407,20):(408,18):(409,17):(410,16):(411,15):(413,14):(414,13):(415,12):(416,11):(417,10):(418,9):(419,8):(421,7):(422,6):(423,5):(424,4):(425,3):(426,2):(427,1)
NAL94_RS04885	A00920_76_HCYVTDRXX_1_2140_6171_19946	269	300	1	31	-22.77	-30.45	GGUCAUGGGUAGGUCACUUGGUUUCGGGUCU	269GGACCUAAACCGAUAGAUGCCAUCCACUGACC&1GGUCAUGGGUAGGUCACUUGGUUUCGGGUCU	269|||||||||||||.....||||||||.|||||&1||||||||||.|||...|||||||.||||||	(269,31):(270,30):(271,29):(272,28):(273,27):(274,26):(275,24):(276,23):(277,22):(278,21):(279,20):(280,19):(281,18):(287,14):(288,13):(289,12):(290,10):(291,9):(292,8):(293,7):(294,6):(296,5):(297,4):(298,3):(299,2):(300,1)
NAL94_RS04885	A00920_76_HCYVTDRXX_1_2140_20320_20243	244	267	1	26	-20.13	-30.79	GGCGUGCUGAUCCGCGAUUACUAGCG	244CGCAAGUAACGCCAUGAGCACGCC&1GGCGUGCUGAUCCGCGAUUACUAGCG	244|||.||||||||.||.||||||||&1||||||||.||..|||.|||||.|||	(244,26):(245,25):(246,24):(248,22):(249,21):(250,20):(251,19):(252,18):(253,16):(254,15):(255,14):(257,11):(258,10):(260,8):(261,7):(262,6):(263,5):(264,4):(265,3):(266,2):(267,1)
NAL94_RS04885	A00920_76_HCYVTDRXX_1_2140_1244_22185	244	267	2	27	-20.5	-31.74	CGGCGUGCUGAUCCGCGAUUACUAGCGAUU	244CGCAAGUAACGCCAUGAGCACGCC&2GGCGUGCUGAUCCGCGAUUACUAGCG	244|||.||||||||.||.||||||||&2||||||||.||..|||.|||||.|||	(244,27):(245,26):(246,25):(248,23):(249,22):(250,21):(251,20):(252,19):(253,17):(254,16):(255,15):(257,12):(258,11):(260,9):(261,8):(262,7):(263,6):(264,5):(265,4):(266,3):(267,2)
NAL94_RS04885	A00920_76_HCYVTDRXX_1_2140_3640_34601	236	261	4	25	-20.11	-33.56	ACUCUCAUGGUGUGACGGGCGGUGUGUACAA	236GCGCUGCCCGCAAGUAACGCCAUGAG&4CUCAUGGUGUGACGGGCGGUGU	236||||||||||......||||||||||&4||||||||||..||||||||||	(236,25):(237,24):(238,23):(239,22):(240,21):(241,20):(242,19):(243,18):(244,17):(245,16):(252,13):(253,12):(254,11):(255,10):(256,9):(257,8):(258,7):(259,6):(260,5):(261,4)
NAL94_RS04885	A00920_76_HCYVTDRXX_1_2141_12943_2738	403	427	1	24	-20.17	-28.77	GGAAAUUCCACAUCAACGACAGGUCC	403ACCUGCGUUUGAUGUGGUAAUUUUC&1GGAAAUUCCACAUCAACGACAGGU	403|||||||||.|||||||.|||||||&1||||||||||||||||||.|||||	(403,24):(404,23):(405,22):(406,21):(407,20):(408,18):(409,17):(410,16):(411,15):(413,14):(414,13):(415,12):(416,11):(417,10):(418,9):(419,8):(421,7):(422,6):(423,5):(424,4):(425,3):(426,2):(427,1)
NAL94_RS04885	A00920_76_HCYVTDRXX_1_2141_15944_3771	244	267	1	26	-20.13	-30.79	GGCGUGCUGAUCCGCGAUUACUAGCG	244CGCAAGUAACGCCAUGAGCACGCC&1GGCGUGCUGAUCCGCGAUUACUAGCG	244|||.||||||||.||.||||||||&1||||||||.||..|||.|||||.|||	(244,26):(245,25):(246,24):(248,22):(249,21):(250,20):(251,19):(252,18):(253,16):(254,15):(255,14):(257,11):(258,10):(260,8):(261,7):(262,6):(263,5):(264,4):(265,3):(266,2):(267,1)
NAL94_RS04885	A00920_76_HCYVTDRXX_1_2141_8250_4664	244	267	1	26	-20.13	-30.79	GGCGUGCUGAUCCGCGAUUACUAGCG	244CGCAAGUAACGCCAUGAGCACGCC&1GGCGUGCUGAUCCGCGAUUACUAGCG	244|||.||||||||.||.||||||||&1||||||||.||..|||.|||||.|||	(244,26):(245,25):(246,24):(248,22):(249,21):(250,20):(251,19):(252,18):(253,16):(254,15):(255,14):(257,11):(258,10):(260,8):(261,7):(262,6):(263,5):(264,4):(265,3):(266,2):(267,1)
NAL94_RS04885	A00920_76_HCYVTDRXX_1_2141_24822_5995	236	261	4	25	-20.11	-33.56	ACUCUCAUGGUGUGACGGGCGGUGUGUACAA	236GCGCUGCCCGCAAGUAACGCCAUGAG&4CUCAUGGUGUGACGGGCGGUGU	236||||||||||......||||||||||&4||||||||||..||||||||||	(236,25):(237,24):(238,23):(239,22):(240,21):(241,20):(242,19):(243,18):(244,17):(245,16):(252,13):(253,12):(254,11):(255,10):(256,9):(257,8):(258,7):(259,6):(260,5):(261,4)
NAL94_RS04885	A00920_76_HCYVTDRXX_1_2141_9833_15452	244	267	1	26	-20.13	-30.79	GGCGUGCUGAUCCGCGAUUACUAGCG	244CGCAAGUAACGCCAUGAGCACGCC&1GGCGUGCUGAUCCGCGAUUACUAGCG	244|||.||||||||.||.||||||||&1||||||||.||..|||.|||||.|||	(244,26):(245,25):(246,24):(248,22):(249,21):(250,20):(251,19):(252,18):(253,16):(254,15):(255,14):(257,11):(258,10):(260,8):(261,7):(262,6):(263,5):(264,4):(265,3):(266,2):(267,1)
NAL94_RS04885	A00920_76_HCYVTDRXX_1_2141_15980_16391	244	267	1	26	-20.13	-30.79	GGCGUGCUGAUCCGCGAUUACUAGCG	244CGCAAGUAACGCCAUGAGCACGCC&1GGCGUGCUGAUCCGCGAUUACUAGCG	244|||.||||||||.||.||||||||&1||||||||.||..|||.|||||.|||	(244,26):(245,25):(246,24):(248,22):(249,21):(250,20):(251,19):(252,18):(253,16):(254,15):(255,14):(257,11):(258,10):(260,8):(261,7):(262,6):(263,5):(264,4):(265,3):(266,2):(267,1)
NAL94_RS04885	A00920_76_HCYVTDRXX_1_2141_11333_19523	236	261	5	26	-20.1	-33.56	GACUCUCAUGGUGUGACGGGCGGUGUGU	236GCGCUGCCCGCAAGUAACGCCAUGAG&5CUCAUGGUGUGACGGGCGGUGU	236||||||||||......||||||||||&5||||||||||..||||||||||	(236,26):(237,25):(238,24):(239,23):(240,22):(241,21):(242,20):(243,19):(244,18):(245,17):(252,14):(253,13):(254,12):(255,11):(256,10):(257,9):(258,8):(259,7):(260,6):(261,5)
NAL94_RS04885	A00920_76_HCYVTDRXX_1_2141_19578_27853	236	261	2	23	-20.29	-33.57	UCUCAUGGUGUGACGGGCGGUGUGUACA	236GCGCUGCCCGCAAGUAACGCCAUGAG&2CUCAUGGUGUGACGGGCGGUGU	236||||||||||......||||||||||&2||||||||||..||||||||||	(236,23):(237,22):(238,21):(239,20):(240,19):(241,18):(242,17):(243,16):(244,15):(245,14):(252,11):(253,10):(254,9):(255,8):(256,7):(257,6):(258,5):(259,4):(260,3):(261,2)
NAL94_RS04885	A00920_76_HCYVTDRXX_1_2141_2022_29669	185	225	1	36	-20.79	-35.4	GGCGGCUUUUUUAUUUGUGGUGCUUGUCGAUAUAGCUG	185GCUGGUCGAGUUAGCAGACCAAGUAAAAUGAACAAGCCGCC&1GGCGGCUUUUUUAUUUGUGGUGCUUGUCGAUAUAGC	185|||||||||...||||...|||||||||.....||||||||&1|||||||||||||||||...||||..|||||.||||	(185,36):(186,35):(187,34):(188,33):(189,31):(190,30):(191,29):(192,28):(193,27):(197,24):(198,23):(199,22):(200,21):(204,17):(205,16):(206,15):(207,14):(208,13):(209,12):(210,11):(211,10):(212,9):(218,8):(219,7):(220,6):(221,5):(222,4):(223,3):(224,2):(225,1)
NAL94_RS04885	A00920_76_HCYVTDRXX_1_2141_21612_32972	236	261	3	24	-20.2	-33.57	CUCUCAUGGUGUGACGGGCGGUGUGUACAAG	236GCGCUGCCCGCAAGUAACGCCAUGAG&3CUCAUGGUGUGACGGGCGGUGU	236||||||||||......||||||||||&3||||||||||..||||||||||	(236,24):(237,23):(238,22):(239,21):(240,20):(241,19):(242,18):(243,17):(244,16):(245,15):(252,12):(253,11):(254,10):(255,9):(256,8):(257,7):(258,6):(259,5):(260,4):(261,3)
NAL94_RS04885	A00920_76_HCYVTDRXX_1_2141_3423_33661	244	267	1	26	-20.13	-30.79	GGCGUGCUGAUCCGCGAUUACUAGCG	244CGCAAGUAACGCCAUGAGCACGCC&1GGCGUGCUGAUCCGCGAUUACUAGCG	244|||.||||||||.||.||||||||&1||||||||.||..|||.|||||.|||	(244,26):(245,25):(246,24):(248,22):(249,21):(250,20):(251,19):(252,18):(253,16):(254,15):(255,14):(257,11):(258,10):(260,8):(261,7):(262,6):(263,5):(264,4):(265,3):(266,2):(267,1)
NAL94_RS04885	A00920_76_HCYVTDRXX_1_2142_23185_2503	244	267	1	26	-20.87	-31.93	GGCGUGCUGAUCCGCGAUUACUAGCGAUU	244CGCAAGUAACGCCAUGAGCACGCC&1GGCGUGCUGAUCCGCGAUUACUAGCG	244|||.||||||||.||.||||||||&1||||||||.||..|||.|||||.|||	(244,26):(245,25):(246,24):(248,22):(249,21):(250,20):(251,19):(252,18):(253,16):(254,15):(255,14):(257,11):(258,10):(260,8):(261,7):(262,6):(263,5):(264,4):(265,3):(266,2):(267,1)
NAL94_RS04885	A00920_76_HCYVTDRXX_1_2142_4309_2754	244	267	1	26	-20.13	-30.79	GGCGUGCUGAUCCGCGAUUACUAGCG	244CGCAAGUAACGCCAUGAGCACGCC&1GGCGUGCUGAUCCGCGAUUACUAGCG	244|||.||||||||.||.||||||||&1||||||||.||..|||.|||||.|||	(244,26):(245,25):(246,24):(248,22):(249,21):(250,20):(251,19):(252,18):(253,16):(254,15):(255,14):(257,11):(258,10):(260,8):(261,7):(262,6):(263,5):(264,4):(265,3):(266,2):(267,1)
NAL94_RS04885	A00920_76_HCYVTDRXX_1_2142_22625_3787	236	261	3	24	-20.2	-33.57	CUCUCAUGGUGUGACGGGCGGUGUGUACAAG	236GCGCUGCCCGCAAGUAACGCCAUGAG&3CUCAUGGUGUGACGGGCGGUGU	236||||||||||......||||||||||&3||||||||||..||||||||||	(236,24):(237,23):(238,22):(239,21):(240,20):(241,19):(242,18):(243,17):(244,16):(245,15):(252,12):(253,11):(254,10):(255,9):(256,8):(257,7):(258,6):(259,5):(260,4):(261,3)
NAL94_RS04885	A00920_76_HCYVTDRXX_1_2162_12698_20885	244	267	1	26	-20.87	-31.93	GGCGUGCUGAUCCGCGAUUACUAGCGAUU	244CGCAAGUAACGCCAUGAGCACGCC&1GGCGUGCUGAUCCGCGAUUACUAGCG	244|||.||||||||.||.||||||||&1||||||||.||..|||.|||||.|||	(244,26):(245,25):(246,24):(248,22):(249,21):(250,20):(251,19):(252,18):(253,16):(254,15):(255,14):(257,11):(258,10):(260,8):(261,7):(262,6):(263,5):(264,4):(265,3):(266,2):(267,1)
NAL94_RS04885	A00920_76_HCYVTDRXX_1_2162_19027_21731	236	261	4	25	-20.08	-33.57	ACUCUCAUGGUGUGACGGGCGGUGUGUACAAG	236GCGCUGCCCGCAAGUAACGCCAUGAG&4CUCAUGGUGUGACGGGCGGUGU	236||||||||||......||||||||||&4||||||||||..||||||||||	(236,25):(237,24):(238,23):(239,22):(240,21):(241,20):(242,19):(243,18):(244,17):(245,16):(252,13):(253,12):(254,11):(255,10):(256,9):(257,8):(258,7):(259,6):(260,5):(261,4)
NAL94_RS04885	A00920_76_HCYVTDRXX_1_2162_26937_23218	244	267	1	26	-20.01	-31.93	GGCGUGCUGAUCCGCGAUUACUAGCGAUUCCA	244CGCAAGUAACGCCAUGAGCACGCC&1GGCGUGCUGAUCCGCGAUUACUAGCG	244|||.||||||||.||.||||||||&1||||||||.||..|||.|||||.|||	(244,26):(245,25):(246,24):(248,22):(249,21):(250,20):(251,19):(252,18):(253,16):(254,15):(255,14):(257,11):(258,10):(260,8):(261,7):(262,6):(263,5):(264,4):(265,3):(266,2):(267,1)
NAL94_RS04885	A00920_76_HCYVTDRXX_1_2162_19551_25927	403	427	1	24	-20.24	-28.77	GGAAAUUCCACAUCAACGACAGGUC	403ACCUGCGUUUGAUGUGGUAAUUUUC&1GGAAAUUCCACAUCAACGACAGGU	403|||||||||.|||||||.|||||||&1||||||||||||||||||.|||||	(403,24):(404,23):(405,22):(406,21):(407,20):(408,18):(409,17):(410,16):(411,15):(413,14):(414,13):(415,12):(416,11):(417,10):(418,9):(419,8):(421,7):(422,6):(423,5):(424,4):(425,3):(426,2):(427,1)
NAL94_RS04885	A00920_76_HCYVTDRXX_1_2162_2591_26334	244	267	1	26	-20.37	-31.93	GGCGUGCUGAUCCGCGAUUACUAGCGAUUCC	244CGCAAGUAACGCCAUGAGCACGCC&1GGCGUGCUGAUCCGCGAUUACUAGCG	244|||.||||||||.||.||||||||&1||||||||.||..|||.|||||.|||	(244,26):(245,25):(246,24):(248,22):(249,21):(250,20):(251,19):(252,18):(253,16):(254,15):(255,14):(257,11):(258,10):(260,8):(261,7):(262,6):(263,5):(264,4):(265,3):(266,2):(267,1)
NAL94_RS04885	A00920_76_HCYVTDRXX_1_2162_32615_27007	236	261	4	25	-20.08	-33.57	ACUCUCAUGGUGUGACGGGCGGUGUGUACAAG	236GCGCUGCCCGCAAGUAACGCCAUGAG&4CUCAUGGUGUGACGGGCGGUGU	236||||||||||......||||||||||&4||||||||||..||||||||||	(236,25):(237,24):(238,23):(239,22):(240,21):(241,20):(242,19):(243,18):(244,17):(245,16):(252,13):(253,12):(254,11):(255,10):(256,9):(257,8):(258,7):(259,6):(260,5):(261,4)
NAL94_RS04885	A00920_76_HCYVTDRXX_1_2162_9073_28354	236	261	3	24	-20.2	-33.57	CUCUCAUGGUGUGACGGGCGGUGUGUACAAG	236GCGCUGCCCGCAAGUAACGCCAUGAG&3CUCAUGGUGUGACGGGCGGUGU	236||||||||||......||||||||||&3||||||||||..||||||||||	(236,24):(237,23):(238,22):(239,21):(240,20):(241,19):(242,18):(243,17):(244,16):(245,15):(252,12):(253,11):(254,10):(255,9):(256,8):(257,7):(258,6):(259,5):(260,4):(261,3)
NAL94_RS04885	A00920_76_HCYVTDRXX_1_2162_17689_35289	244	267	1	26	-20.87	-31.93	GGCGUGCUGAUCCGCGAUUACUAGCGAUU	244CGCAAGUAACGCCAUGAGCACGCC&1GGCGUGCUGAUCCGCGAUUACUAGCG	244|||.||||||||.||.||||||||&1||||||||.||..|||.|||||.|||	(244,26):(245,25):(246,24):(248,22):(249,21):(250,20):(251,19):(252,18):(253,16):(254,15):(255,14):(257,11):(258,10):(260,8):(261,7):(262,6):(263,5):(264,4):(265,3):(266,2):(267,1)
NAL94_RS04885	A00920_76_HCYVTDRXX_1_2163_10131_4100	236	261	4	25	-20.08	-33.57	ACUCUCAUGGUGUGACGGGCGGUGUGUACAAG	236GCGCUGCCCGCAAGUAACGCCAUGAG&4CUCAUGGUGUGACGGGCGGUGU	236||||||||||......||||||||||&4||||||||||..||||||||||	(236,25):(237,24):(238,23):(239,22):(240,21):(241,20):(242,19):(243,18):(244,17):(245,16):(252,13):(253,12):(254,11):(255,10):(256,9):(257,8):(258,7):(259,6):(260,5):(261,4)
NAL94_RS04885	A00920_76_HCYVTDRXX_1_2163_1398_8202	244	267	1	26	-20.13	-30.79	GGCGUGCUGAUCCGCGAUUACUAGCG	244CGCAAGUAACGCCAUGAGCACGCC&1GGCGUGCUGAUCCGCGAUUACUAGCG	244|||.||||||||.||.||||||||&1||||||||.||..|||.|||||.|||	(244,26):(245,25):(246,24):(248,22):(249,21):(250,20):(251,19):(252,18):(253,16):(254,15):(255,14):(257,11):(258,10):(260,8):(261,7):(262,6):(263,5):(264,4):(265,3):(266,2):(267,1)
NAL94_RS04885	A00920_76_HCYVTDRXX_1_2163_6605_18129	236	261	3	24	-20.2	-33.57	CUCUCAUGGUGUGACGGGCGGUGUGUACAAG	236GCGCUGCCCGCAAGUAACGCCAUGAG&3CUCAUGGUGUGACGGGCGGUGU	236||||||||||......||||||||||&3||||||||||..||||||||||	(236,24):(237,23):(238,22):(239,21):(240,20):(241,19):(242,18):(243,17):(244,16):(245,15):(252,12):(253,11):(254,10):(255,9):(256,8):(257,7):(258,6):(259,5):(260,4):(261,3)
NAL94_RS04885	A00920_76_HCYVTDRXX_1_2163_1154_18145	238	269	1	32	-21.67	-32.2	UUGGGAUCAUCAUGGUGUUGUUAGUGGGAGGUAUU	238GCUGCCCGCAAGUAACGCCAUGAGCACGCCAG&1UUGGGAUCAUCAUGGUGUUGUUAGUGGGAGGU	238|||.|||||.|||||||||||||.....||||&1||||.....|||||||||||||.|||||.|||	(238,32):(239,31):(240,30):(242,28):(243,27):(244,26):(245,25):(246,24):(248,22):(249,21):(250,20):(251,19):(252,18):(253,17):(254,16):(255,15):(256,14):(257,13):(258,12):(259,11):(260,10):(266,4):(267,3):(268,2):(269,1)
NAL94_RS04885	A00920_76_HCYVTDRXX_1_2163_12427_27618	236	261	4	25	-20.11	-33.56	ACUCUCAUGGUGUGACGGGCGGUGUGUACAA	236GCGCUGCCCGCAAGUAACGCCAUGAG&4CUCAUGGUGUGACGGGCGGUGU	236||||||||||......||||||||||&4||||||||||..||||||||||	(236,25):(237,24):(238,23):(239,22):(240,21):(241,20):(242,19):(243,18):(244,17):(245,16):(252,13):(253,12):(254,11):(255,10):(256,9):(257,8):(258,7):(259,6):(260,5):(261,4)
NAL94_RS04885	A00920_76_HCYVTDRXX_1_2163_13141_27727	236	261	3	24	-20.2	-33.57	CUCUCAUGGUGUGACGGGCGGUGUGUACAAG	236GCGCUGCCCGCAAGUAACGCCAUGAG&3CUCAUGGUGUGACGGGCGGUGU	236||||||||||......||||||||||&3||||||||||..||||||||||	(236,24):(237,23):(238,22):(239,21):(240,20):(241,19):(242,18):(243,17):(244,16):(245,15):(252,12):(253,11):(254,10):(255,9):(256,8):(257,7):(258,6):(259,5):(260,4):(261,3)
NAL94_RS04885	A00920_76_HCYVTDRXX_1_2163_22715_32565	236	261	2	23	-20.2	-33.57	UCUCAUGGUGUGACGGGCGGUGUGUACAAGG	236GCGCUGCCCGCAAGUAACGCCAUGAG&2CUCAUGGUGUGACGGGCGGUGU	236||||||||||......||||||||||&2||||||||||..||||||||||	(236,23):(237,22):(238,21):(239,20):(240,19):(241,18):(242,17):(243,16):(244,15):(245,14):(252,11):(253,10):(254,9):(255,8):(256,7):(257,6):(258,5):(259,4):(260,3):(261,2)
NAL94_RS04885	A00920_76_HCYVTDRXX_1_2163_29857_35790	244	267	1	26	-20.01	-31.93	GGCGUGCUGAUCCGCGAUUACUAGCGAUUCCA	244CGCAAGUAACGCCAUGAGCACGCC&1GGCGUGCUGAUCCGCGAUUACUAGCG	244|||.||||||||.||.||||||||&1||||||||.||..|||.|||||.|||	(244,26):(245,25):(246,24):(248,22):(249,21):(250,20):(251,19):(252,18):(253,16):(254,15):(255,14):(257,11):(258,10):(260,8):(261,7):(262,6):(263,5):(264,4):(265,3):(266,2):(267,1)
NAL94_RS04885	A00920_76_HCYVTDRXX_1_2164_17273_11741	244	267	1	26	-20.13	-30.79	GGCGUGCUGAUCCGCGAUUACUAGCG	244CGCAAGUAACGCCAUGAGCACGCC&1GGCGUGCUGAUCCGCGAUUACUAGCG	244|||.||||||||.||.||||||||&1||||||||.||..|||.|||||.|||	(244,26):(245,25):(246,24):(248,22):(249,21):(250,20):(251,19):(252,18):(253,16):(254,15):(255,14):(257,11):(258,10):(260,8):(261,7):(262,6):(263,5):(264,4):(265,3):(266,2):(267,1)
NAL94_RS04885	A00920_76_HCYVTDRXX_1_2164_4010_12633	244	267	1	26	-20.96	-31.93	GGCGUGCUGAUCCGCGAUUACUAGCGAU	244CGCAAGUAACGCCAUGAGCACGCC&1GGCGUGCUGAUCCGCGAUUACUAGCG	244|||.||||||||.||.||||||||&1||||||||.||..|||.|||||.|||	(244,26):(245,25):(246,24):(248,22):(249,21):(250,20):(251,19):(252,18):(253,16):(254,15):(255,14):(257,11):(258,10):(260,8):(261,7):(262,6):(263,5):(264,4):(265,3):(266,2):(267,1)
NAL94_RS04885	A00920_76_HCYVTDRXX_1_2164_16776_13103	244	267	1	26	-20.13	-30.79	GGCGUGCUGAUCCGCGAUUACUAGCG	244CGCAAGUAACGCCAUGAGCACGCC&1GGCGUGCUGAUCCGCGAUUACUAGCG	244|||.||||||||.||.||||||||&1||||||||.||..|||.|||||.|||	(244,26):(245,25):(246,24):(248,22):(249,21):(250,20):(251,19):(252,18):(253,16):(254,15):(255,14):(257,11):(258,10):(260,8):(261,7):(262,6):(263,5):(264,4):(265,3):(266,2):(267,1)
NAL94_RS04885	A00920_76_HCYVTDRXX_1_2164_16839_14434	244	267	1	26	-20.01	-31.93	GGCGUGCUGAUCCGCGAUUACUAGCGAUUCCA	244CGCAAGUAACGCCAUGAGCACGCC&1GGCGUGCUGAUCCGCGAUUACUAGCG	244|||.||||||||.||.||||||||&1||||||||.||..|||.|||||.|||	(244,26):(245,25):(246,24):(248,22):(249,21):(250,20):(251,19):(252,18):(253,16):(254,15):(255,14):(257,11):(258,10):(260,8):(261,7):(262,6):(263,5):(264,4):(265,3):(266,2):(267,1)
NAL94_RS04885	A00920_76_HCYVTDRXX_1_2164_29993_15421	236	261	3	24	-20.05	-33.57	CUCUCAUGGUGUGACGGGCGGUGUGUACAAGG	236GCGCUGCCCGCAAGUAACGCCAUGAG&3CUCAUGGUGUGACGGGCGGUGU	236||||||||||......||||||||||&3||||||||||..||||||||||	(236,24):(237,23):(238,22):(239,21):(240,20):(241,19):(242,18):(243,17):(244,16):(245,15):(252,12):(253,11):(254,10):(255,9):(256,8):(257,7):(258,6):(259,5):(260,4):(261,3)
NAL94_RS04885	A00920_76_HCYVTDRXX_1_2164_26051_18646	303	332	1	26	-20.19	-29.48	GCUUUUGGUGAAUGGGCUAGUCCGCAA	303UGCCUUCUAGCCCGUAGCCACCAAACCAGC&1GCUUUUGGUGAAUGGGCUAGUCCGCA	303|||...|||||||||...|||||||..|||&1||||||||||.|||||||||...|||	(303,26):(304,25):(305,24):(309,20):(310,19):(311,18):(312,17):(313,16):(314,15):(315,14):(316,13):(317,12):(321,10):(322,9):(323,8):(324,7):(325,6):(326,5):(327,4):(330,3):(331,2):(332,1)
NAL94_RS04885	A00920_76_HCYVTDRXX_1_2164_32705_22435	244	267	1	26	-20.01	-31.93	GGCGUGCUGAUCCGCGAUUACUAGCGAUUCCA	244CGCAAGUAACGCCAUGAGCACGCC&1GGCGUGCUGAUCCGCGAUUACUAGCG	244|||.||||||||.||.||||||||&1||||||||.||..|||.|||||.|||	(244,26):(245,25):(246,24):(248,22):(249,21):(250,20):(251,19):(252,18):(253,16):(254,15):(255,14):(257,11):(258,10):(260,8):(261,7):(262,6):(263,5):(264,4):(265,3):(266,2):(267,1)
NAL94_RS04885	A00920_76_HCYVTDRXX_1_2164_25563_22373	295	333	1	38	-20.29	-32.04	GUGUUGGUUUGCGGUACGGGUAAAAUUGCUCUGGCUAGAA	295CUGACCUGUGCCUUCUAGCCCGUAGCCACCAAACCAGCC&1GUGUUGGUUUGCGGUACGGGUAAAAUUGCUCUGGCUAG	295|||.||.|.||......|||||||.||..||||||||||&1|.|||||||||.|||||||||......||.|.||.|||	(295,38):(296,37):(297,36):(299,34):(300,33):(302,31):(304,29):(305,28):(312,21):(313,20):(314,19):(315,18):(316,17):(317,16):(318,15):(320,14):(321,13):(324,11):(325,10):(326,9):(327,8):(328,7):(329,6):(330,5):(331,4):(332,3):(333,1)
NAL94_RS04885	A00920_76_HCYVTDRXX_1_2164_8359_25144	269	300	3	33	-21.44	-31.12	CUGGUCAUGGGUAGGUCACUUGGUUUCGGGUCUAC	269GGACCUAAACCGAUAGAUGCCAUCCACUGACC&3GGUCAUGGGUAGGUCACUUGGUUUCGGGUCU	269|||||||||||||.....||||||||.|||||&3||||||||||.|||...|||||||.||||||	(269,33):(270,32):(271,31):(272,30):(273,29):(274,28):(275,26):(276,25):(277,24):(278,23):(279,22):(280,21):(281,20):(287,16):(288,15):(289,14):(290,12):(291,11):(292,10):(293,9):(294,8):(296,7):(297,6):(298,5):(299,4):(300,3)
NAL94_RS04885	A00920_76_HCYVTDRXX_1_2164_17472_30968	244	267	1	26	-20.13	-30.79	GGCGUGCUGAUCCGCGAUUACUAGCG	244CGCAAGUAACGCCAUGAGCACGCC&1GGCGUGCUGAUCCGCGAUUACUAGCG	244|||.||||||||.||.||||||||&1||||||||.||..|||.|||||.|||	(244,26):(245,25):(246,24):(248,22):(249,21):(250,20):(251,19):(252,18):(253,16):(254,15):(255,14):(257,11):(258,10):(260,8):(261,7):(262,6):(263,5):(264,4):(265,3):(266,2):(267,1)
NAL94_RS04885	A00920_76_HCYVTDRXX_1_2165_9191_5478	244	267	1	26	-20.13	-30.79	GGCGUGCUGAUCCGCGAUUACUAGCG	244CGCAAGUAACGCCAUGAGCACGCC&1GGCGUGCUGAUCCGCGAUUACUAGCG	244|||.||||||||.||.||||||||&1||||||||.||..|||.|||||.|||	(244,26):(245,25):(246,24):(248,22):(249,21):(250,20):(251,19):(252,18):(253,16):(254,15):(255,14):(257,11):(258,10):(260,8):(261,7):(262,6):(263,5):(264,4):(265,3):(266,2):(267,1)
NAL94_RS04885	A00920_76_HCYVTDRXX_1_2165_11171_5776	244	267	1	26	-20.01	-31.93	GGCGUGCUGAUCCGCGAUUACUAGCGAUUCCA	244CGCAAGUAACGCCAUGAGCACGCC&1GGCGUGCUGAUCCGCGAUUACUAGCG	244|||.||||||||.||.||||||||&1||||||||.||..|||.|||||.|||	(244,26):(245,25):(246,24):(248,22):(249,21):(250,20):(251,19):(252,18):(253,16):(254,15):(255,14):(257,11):(258,10):(260,8):(261,7):(262,6):(263,5):(264,4):(265,3):(266,2):(267,1)
NAL94_RS04885	A00920_76_HCYVTDRXX_1_2165_23149_8923	244	267	1	26	-20.96	-31.93	GGCGUGCUGAUCCGCGAUUACUAGCGAU	244CGCAAGUAACGCCAUGAGCACGCC&1GGCGUGCUGAUCCGCGAUUACUAGCG	244|||.||||||||.||.||||||||&1||||||||.||..|||.|||||.|||	(244,26):(245,25):(246,24):(248,22):(249,21):(250,20):(251,19):(252,18):(253,16):(254,15):(255,14):(257,11):(258,10):(260,8):(261,7):(262,6):(263,5):(264,4):(265,3):(266,2):(267,1)
NAL94_RS04885	A00920_76_HCYVTDRXX_1_2165_24560_9862	244	267	1	26	-20.96	-31.93	GGCGUGCUGAUCCGCGAUUACUAGCGAU	244CGCAAGUAACGCCAUGAGCACGCC&1GGCGUGCUGAUCCGCGAUUACUAGCG	244|||.||||||||.||.||||||||&1||||||||.||..|||.|||||.|||	(244,26):(245,25):(246,24):(248,22):(249,21):(250,20):(251,19):(252,18):(253,16):(254,15):(255,14):(257,11):(258,10):(260,8):(261,7):(262,6):(263,5):(264,4):(265,3):(266,2):(267,1)
NAL94_RS04885	A00920_76_HCYVTDRXX_1_2165_17653_14090	236	261	3	24	-20.22	-33.57	CUCUCAUGGUGUGACGGGCGGUGUGUACAA	236GCGCUGCCCGCAAGUAACGCCAUGAG&3CUCAUGGUGUGACGGGCGGUGU	236||||||||||......||||||||||&3||||||||||..||||||||||	(236,24):(237,23):(238,22):(239,21):(240,20):(241,19):(242,18):(243,17):(244,16):(245,15):(252,12):(253,11):(254,10):(255,9):(256,8):(257,7):(258,6):(259,5):(260,4):(261,3)
NAL94_RS04885	A00920_76_HCYVTDRXX_1_2153_17336_29951	237	261	2	22	-20.36	-30.95	UCUCAUGGUGUGACGGGCGGUG	237CGCUGCCCGCAAGUAACGCCAUGAG&2CUCAUGGUGUGACGGGCGGUG	237|||||||||......||||||||||&2||||||||||..|||||||||	(237,22):(238,21):(239,20):(240,19):(241,18):(242,17):(243,16):(244,15):(245,14):(252,11):(253,10):(254,9):(255,8):(256,7):(257,6):(258,5):(259,4):(260,3):(261,2)
NAL94_RS04885	A00920_76_HCYVTDRXX_1_2153_27010_31673	244	267	1	26	-20.13	-30.79	GGCGUGCUGAUCCGCGAUUACUAGCG	244CGCAAGUAACGCCAUGAGCACGCC&1GGCGUGCUGAUCCGCGAUUACUAGCG	244|||.||||||||.||.||||||||&1||||||||.||..|||.|||||.|||	(244,26):(245,25):(246,24):(248,22):(249,21):(250,20):(251,19):(252,18):(253,16):(254,15):(255,14):(257,11):(258,10):(260,8):(261,7):(262,6):(263,5):(264,4):(265,3):(266,2):(267,1)
NAL94_RS04885	A00920_76_HCYVTDRXX_1_2154_1787_13009	244	267	1	26	-20.01	-31.93	GGCGUGCUGAUCCGCGAUUACUAGCGAUUCCA	244CGCAAGUAACGCCAUGAGCACGCC&1GGCGUGCUGAUCCGCGAUUACUAGCG	244|||.||||||||.||.||||||||&1||||||||.||..|||.|||||.|||	(244,26):(245,25):(246,24):(248,22):(249,21):(250,20):(251,19):(252,18):(253,16):(254,15):(255,14):(257,11):(258,10):(260,8):(261,7):(262,6):(263,5):(264,4):(265,3):(266,2):(267,1)
NAL94_RS04885	A00920_76_HCYVTDRXX_1_2154_26268_13792	236	261	3	24	-20.24	-33.57	CUCUCAUGGUGUGACGGGCGGUGUGUACA	236GCGCUGCCCGCAAGUAACGCCAUGAG&3CUCAUGGUGUGACGGGCGGUGU	236||||||||||......||||||||||&3||||||||||..||||||||||	(236,24):(237,23):(238,22):(239,21):(240,20):(241,19):(242,18):(243,17):(244,16):(245,15):(252,12):(253,11):(254,10):(255,9):(256,8):(257,7):(258,6):(259,5):(260,4):(261,3)
NAL94_RS04885	A00920_76_HCYVTDRXX_1_2154_2880_14904	236	261	1	22	-20.21	-33.48	CUCAUGGUGUGACGGGCGGUGUGUACAAG	236GCGCUGCCCGCAAGUAACGCCAUGAG&1CUCAUGGUGUGACGGGCGGUGU	236||||||||||......||||||||||&1||||||||||..||||||||||	(236,22):(237,21):(238,20):(239,19):(240,18):(241,17):(242,16):(243,15):(244,14):(245,13):(252,10):(253,9):(254,8):(255,7):(256,6):(257,5):(258,4):(259,3):(260,2):(261,1)
NAL94_RS04885	A00920_76_HCYVTDRXX_1_2154_18882_16720	236	261	3	24	-20.24	-33.57	CUCUCAUGGUGUGACGGGCGGUGUGUACA	236GCGCUGCCCGCAAGUAACGCCAUGAG&3CUCAUGGUGUGACGGGCGGUGU	236||||||||||......||||||||||&3||||||||||..||||||||||	(236,24):(237,23):(238,22):(239,21):(240,20):(241,19):(242,18):(243,17):(244,16):(245,15):(252,12):(253,11):(254,10):(255,9):(256,8):(257,7):(258,6):(259,5):(260,4):(261,3)
NAL94_RS04885	A00920_76_HCYVTDRXX_1_2154_19289_22247	244	267	1	26	-20.13	-30.79	GGCGUGCUGAUCCGCGAUUACUAGCG	244CGCAAGUAACGCCAUGAGCACGCC&1GGCGUGCUGAUCCGCGAUUACUAGCG	244|||.||||||||.||.||||||||&1||||||||.||..|||.|||||.|||	(244,26):(245,25):(246,24):(248,22):(249,21):(250,20):(251,19):(252,18):(253,16):(254,15):(255,14):(257,11):(258,10):(260,8):(261,7):(262,6):(263,5):(264,4):(265,3):(266,2):(267,1)
NAL94_RS04885	A00920_76_HCYVTDRXX_1_2154_19226_22326	244	267	1	26	-20.13	-30.79	GGCGUGCUGAUCCGCGAUUACUAGCG	244CGCAAGUAACGCCAUGAGCACGCC&1GGCGUGCUGAUCCGCGAUUACUAGCG	244|||.||||||||.||.||||||||&1||||||||.||..|||.|||||.|||	(244,26):(245,25):(246,24):(248,22):(249,21):(250,20):(251,19):(252,18):(253,16):(254,15):(255,14):(257,11):(258,10):(260,8):(261,7):(262,6):(263,5):(264,4):(265,3):(266,2):(267,1)
NAL94_RS04885	A00920_76_HCYVTDRXX_1_2154_6307_22905	236	261	1	22	-20.21	-33.48	CUCAUGGUGUGACGGGCGGUGUGUACAAG	236GCGCUGCCCGCAAGUAACGCCAUGAG&1CUCAUGGUGUGACGGGCGGUGU	236||||||||||......||||||||||&1||||||||||..||||||||||	(236,22):(237,21):(238,20):(239,19):(240,18):(241,17):(242,16):(243,15):(244,14):(245,13):(252,10):(253,9):(254,8):(255,7):(256,6):(257,5):(258,4):(259,3):(260,2):(261,1)
NAL94_RS04885	A00920_76_HCYVTDRXX_1_2154_32181_27414	244	267	1	26	-20.01	-31.93	GGCGUGCUGAUCCGCGAUUACUAGCGAUUCCA	244CGCAAGUAACGCCAUGAGCACGCC&1GGCGUGCUGAUCCGCGAUUACUAGCG	244|||.||||||||.||.||||||||&1||||||||.||..|||.|||||.|||	(244,26):(245,25):(246,24):(248,22):(249,21):(250,20):(251,19):(252,18):(253,16):(254,15):(255,14):(257,11):(258,10):(260,8):(261,7):(262,6):(263,5):(264,4):(265,3):(266,2):(267,1)
NAL94_RS04885	A00920_76_HCYVTDRXX_1_2154_6225_28588	236	261	4	25	-20.08	-33.57	ACUCUCAUGGUGUGACGGGCGGUGUGUACAAG	236GCGCUGCCCGCAAGUAACGCCAUGAG&4CUCAUGGUGUGACGGGCGGUGU	236||||||||||......||||||||||&4||||||||||..||||||||||	(236,25):(237,24):(238,23):(239,22):(240,21):(241,20):(242,19):(243,18):(244,17):(245,16):(252,13):(253,12):(254,11):(255,10):(256,9):(257,8):(258,7):(259,6):(260,5):(261,4)
NAL94_RS04885	A00920_76_HCYVTDRXX_1_2154_8919_29935	238	279	1	40	-22.82	-39.74	GGCUUUGGGUGUUACAGACUCUCAUGGUGUGACGGGCGGU	238GCUGCCCGCAAGUAACGCCAUGAGCACGCCAGGACCUAAACC&1GGCUUUGGGUGUUACAGACUCUCAUGGUGUGACGGGCGGU	238||||||||......||||||||||......||.|||||||||&1||.|||||||.||.......||||||||||..||||||||	(238,40):(239,39):(240,38):(241,37):(242,36):(243,35):(244,34):(245,33):(252,30):(253,29):(254,28):(255,27):(256,26):(257,25):(258,24):(259,23):(260,22):(261,21):(268,13):(269,12):(271,10):(272,9):(273,8):(274,7):(275,6):(276,5):(277,4):(278,2):(279,1)
NAL94_RS04885	A00920_76_HCYVTDRXX_1_2154_13422_34851	219	247	3	31	-20.83	-31.6	ACUGUAGGCAGCGUUUGAGUUCUUAGCUACUG	219AGCCGCCAAAGAACUCUGCGCUGCCCGCA&3UGUAGGCAGCGUUUGAGUUCUUAGCUACU	219||..||..||||||||.||||||||.|||&3|||.||||||||..||||||||.||..||	(219,31):(220,30):(223,27):(224,26):(227,24):(228,23):(229,22):(230,21):(231,20):(232,19):(233,18):(234,17):(236,14):(237,13):(238,12):(239,11):(240,10):(241,9):(242,8):(243,7):(245,5):(246,4):(247,3)
NAL94_RS04885	A00920_76_HCYVTDRXX_1_2154_12879_36918	244	267	1	26	-20.13	-30.79	GGCGUGCUGAUCCGCGAUUACUAGCG	244CGCAAGUAACGCCAUGAGCACGCC&1GGCGUGCUGAUCCGCGAUUACUAGCG	244|||.||||||||.||.||||||||&1||||||||.||..|||.|||||.|||	(244,26):(245,25):(246,24):(248,22):(249,21):(250,20):(251,19):(252,18):(253,16):(254,15):(255,14):(257,11):(258,10):(260,8):(261,7):(262,6):(263,5):(264,4):(265,3):(266,2):(267,1)
NAL94_RS04885	A00920_76_HCYVTDRXX_1_2155_4101_3834	236	261	4	25	-20.13	-33.56	ACUCUCAUGGUGUGACGGGCGGUGUGUACA	236GCGCUGCCCGCAAGUAACGCCAUGAG&4CUCAUGGUGUGACGGGCGGUGU	236||||||||||......||||||||||&4||||||||||..||||||||||	(236,25):(237,24):(238,23):(239,22):(240,21):(241,20):(242,19):(243,18):(244,17):(245,16):(252,13):(253,12):(254,11):(255,10):(256,9):(257,8):(258,7):(259,6):(260,5):(261,4)
NAL94_RS04885	A00920_76_HCYVTDRXX_1_2155_16089_5494	236	261	4	25	-20.08	-33.57	ACUCUCAUGGUGUGACGGGCGGUGUGUACAAG	236GCGCUGCCCGCAAGUAACGCCAUGAG&4CUCAUGGUGUGACGGGCGGUGU	236||||||||||......||||||||||&4||||||||||..||||||||||	(236,25):(237,24):(238,23):(239,22):(240,21):(241,20):(242,19):(243,18):(244,17):(245,16):(252,13):(253,12):(254,11):(255,10):(256,9):(257,8):(258,7):(259,6):(260,5):(261,4)
NAL94_RS04885	A00920_76_HCYVTDRXX_1_2155_1217_5697	263	300	1	35	-20.28	-32.38	GGUCAUGGGUAGGUCACUUGGUUUCGGGUCUACGUC	263ACGCCAGGACCUAAACCGAUAGAUGCCAUCCACUGACC&1GGUCAUGGGUAGGUCACUUGGUUUCGGGUCUACGU	263|||...|||||||||||||.....||||||||.|||||&1||||||||||.|||...|||||||.||||||.|||	(263,35):(264,34):(265,33):(269,31):(270,30):(271,29):(272,28):(273,27):(274,26):(275,24):(276,23):(277,22):(278,21):(279,20):(280,19):(281,18):(287,14):(288,13):(289,12):(290,10):(291,9):(292,8):(293,7):(294,6):(296,5):(297,4):(298,3):(299,2):(300,1)
NAL94_RS04885	A00920_76_HCYVTDRXX_1_2155_6768_5916	244	267	1	26	-20.13	-30.79	GGCGUGCUGAUCCGCGAUUACUAGCG	244CGCAAGUAACGCCAUGAGCACGCC&1GGCGUGCUGAUCCGCGAUUACUAGCG	244|||.||||||||.||.||||||||&1||||||||.||..|||.|||||.|||	(244,26):(245,25):(246,24):(248,22):(249,21):(250,20):(251,19):(252,18):(253,16):(254,15):(255,14):(257,11):(258,10):(260,8):(261,7):(262,6):(263,5):(264,4):(265,3):(266,2):(267,1)
NAL94_RS04885	A00920_76_HCYVTDRXX_1_2155_10637_9424	236	261	4	25	-20.13	-33.56	ACUCUCAUGGUGUGACGGGCGGUGUGUACA	236GCGCUGCCCGCAAGUAACGCCAUGAG&4CUCAUGGUGUGACGGGCGGUGU	236||||||||||......||||||||||&4||||||||||..||||||||||	(236,25):(237,24):(238,23):(239,22):(240,21):(241,20):(242,19):(243,18):(244,17):(245,16):(252,13):(253,12):(254,11):(255,10):(256,9):(257,8):(258,7):(259,6):(260,5):(261,4)
NAL94_RS04885	A00920_76_HCYVTDRXX_1_2155_23285_11318	244	267	1	26	-20.13	-30.79	GGCGUGCUGAUCCGCGAUUACUAGCG	244CGCAAGUAACGCCAUGAGCACGCC&1GGCGUGCUGAUCCGCGAUUACUAGCG	244|||.||||||||.||.||||||||&1||||||||.||..|||.|||||.|||	(244,26):(245,25):(246,24):(248,22):(249,21):(250,20):(251,19):(252,18):(253,16):(254,15):(255,14):(257,11):(258,10):(260,8):(261,7):(262,6):(263,5):(264,4):(265,3):(266,2):(267,1)
NAL94_RS04885	A00920_76_HCYVTDRXX_1_2155_8693_11506	367	394	7	33	-22.4	-30.95	GAAAUAAUUACUACUUUAGUUCCAAUCGGCAUU	367AAUGCCGAUUGGAACGCGAAGUGAUAGU&7AUUACUACUUUAGUUCCAAUCGGCAUU	367|||||||||||||||..||||||.||||&7||||.||||||.|||||||||||||||	(367,33):(368,32):(369,31):(370,30):(371,29):(372,28):(373,27):(374,26):(375,25):(376,24):(377,23):(378,22):(379,21):(380,20):(381,19):(384,17):(385,16):(386,15):(387,14):(388,13):(389,12):(391,10):(392,9):(393,8):(394,7)
NAL94_RS04885	A00920_76_HCYVTDRXX_1_2155_21278_15577	238	277	1	37	-20.82	-36.37	UUUGGGUGUUACAGACUCUCAUGGUGUGACGGGCGGU	238GCUGCCCGCAAGUAACGCCAUGAGCACGCCAGGACCUAAA&1UUUGGGUGUUACAGACUCUCAUGGUGUGACGGGCGGU	238||||||||......||||||||||......||.|||||||&1|||||||.||.......||||||||||..||||||||	(238,37):(239,36):(240,35):(241,34):(242,33):(243,32):(244,31):(245,30):(252,27):(253,26):(254,25):(255,24):(256,23):(257,22):(258,21):(259,20):(260,19):(261,18):(268,10):(269,9):(271,7):(272,6):(273,5):(274,4):(275,3):(276,2):(277,1)
NAL94_RS04885	A00920_76_HCYVTDRXX_1_2155_2826_15875	219	250	6	36	-21.04	-32.26	AAUUGACUGUAGGCAGCGUUUGAGUUCUUAGCUACUG	219AGCCGCCAAAGAACUCUGCGCUGCCCGCAAGU&6ACUGUAGGCAGCGUUUGAGUUCUUAGCUACU	219||..||..||||||||.||||||||.||.|||&6|||||.||||||||..||||||||.||..||	(219,36):(220,35):(223,32):(224,31):(227,29):(228,28):(229,27):(230,26):(231,25):(232,24):(233,23):(234,22):(236,19):(237,18):(238,17):(239,16):(240,15):(241,14):(242,13):(243,12):(245,10):(246,9):(248,8):(249,7):(250,6)
NAL94_RS04885	A00920_76_HCYVTDRXX_1_2155_5159_19382	269	300	1	31	-21.84	-31.12	GGUCAUGGGUAGGUCACUUGGUUUCGGGUCUAC	269GGACCUAAACCGAUAGAUGCCAUCCACUGACC&1GGUCAUGGGUAGGUCACUUGGUUUCGGGUCU	269|||||||||||||.....||||||||.|||||&1||||||||||.|||...|||||||.||||||	(269,31):(270,30):(271,29):(272,28):(273,27):(274,26):(275,24):(276,23):(277,22):(278,21):(279,20):(280,19):(281,18):(287,14):(288,13):(289,12):(290,10):(291,9):(292,8):(293,7):(294,6):(296,5):(297,4):(298,3):(299,2):(300,1)
NAL94_RS04885	A00920_76_HCYVTDRXX_1_2155_1750_20901	236	261	3	24	-20.2	-33.57	CUCUCAUGGUGUGACGGGCGGUGUGUACAAG	236GCGCUGCCCGCAAGUAACGCCAUGAG&3CUCAUGGUGUGACGGGCGGUGU	236||||||||||......||||||||||&3||||||||||..||||||||||	(236,24):(237,23):(238,22):(239,21):(240,20):(241,19):(242,18):(243,17):(244,16):(245,15):(252,12):(253,11):(254,10):(255,9):(256,8):(257,7):(258,6):(259,5):(260,4):(261,3)
NAL94_RS04885	A00920_76_HCYVTDRXX_1_2155_26214_24095	236	261	4	25	-20.08	-33.57	ACUCUCAUGGUGUGACGGGCGGUGUGUACAAG	236GCGCUGCCCGCAAGUAACGCCAUGAG&4CUCAUGGUGUGACGGGCGGUGU	236||||||||||......||||||||||&4||||||||||..||||||||||	(236,25):(237,24):(238,23):(239,22):(240,21):(241,20):(242,19):(243,18):(244,17):(245,16):(252,13):(253,12):(254,11):(255,10):(256,9):(257,8):(258,7):(259,6):(260,5):(261,4)
NAL94_RS04885	A00920_76_HCYVTDRXX_1_2155_7591_26537	244	267	1	26	-20.13	-30.79	GGCGUGCUGAUCCGCGAUUACUAGCG	244CGCAAGUAACGCCAUGAGCACGCC&1GGCGUGCUGAUCCGCGAUUACUAGCG	244|||.||||||||.||.||||||||&1||||||||.||..|||.|||||.|||	(244,26):(245,25):(246,24):(248,22):(249,21):(250,20):(251,19):(252,18):(253,16):(254,15):(255,14):(257,11):(258,10):(260,8):(261,7):(262,6):(263,5):(264,4):(265,3):(266,2):(267,1)
NAL94_RS04885	A00920_76_HCYVTDRXX_1_2155_1877_32863	236	261	4	25	-20.08	-33.57	ACUCUCAUGGUGUGACGGGCGGUGUGUACAAG	236GCGCUGCCCGCAAGUAACGCCAUGAG&4CUCAUGGUGUGACGGGCGGUGU	236||||||||||......||||||||||&4||||||||||..||||||||||	(236,25):(237,24):(238,23):(239,22):(240,21):(241,20):(242,19):(243,18):(244,17):(245,16):(252,13):(253,12):(254,11):(255,10):(256,9):(257,8):(258,7):(259,6):(260,5):(261,4)
NAL94_RS04885	A00920_76_HCYVTDRXX_1_2155_2456_33144	236	261	4	25	-20.08	-33.57	ACUCUCAUGGUGUGACGGGCGGUGUGUACAAG	236GCGCUGCCCGCAAGUAACGCCAUGAG&4CUCAUGGUGUGACGGGCGGUGU	236||||||||||......||||||||||&4||||||||||..||||||||||	(236,25):(237,24):(238,23):(239,22):(240,21):(241,20):(242,19):(243,18):(244,17):(245,16):(252,13):(253,12):(254,11):(255,10):(256,9):(257,8):(258,7):(259,6):(260,5):(261,4)
NAL94_RS04885	A00920_76_HCYVTDRXX_1_2155_13386_34287	244	267	1	26	-20.01	-31.93	GGCGUGCUGAUCCGCGAUUACUAGCGAUUCCA	244CGCAAGUAACGCCAUGAGCACGCC&1GGCGUGCUGAUCCGCGAUUACUAGCG	244|||.||||||||.||.||||||||&1||||||||.||..|||.|||||.|||	(244,26):(245,25):(246,24):(248,22):(249,21):(250,20):(251,19):(252,18):(253,16):(254,15):(255,14):(257,11):(258,10):(260,8):(261,7):(262,6):(263,5):(264,4):(265,3):(266,2):(267,1)
NAL94_RS04885	A00920_76_HCYVTDRXX_1_2156_15347_7686	236	267	1	26	-22.12	-38.88	GGCUCUCAUGGUGUGACGGGCGGUGUGUACAA	236GCGCUGCCCGCAAGUAACGCCAUGAGCACGCC&1GGCUCUCAUGGUGUGACGGGCGGUGU	236||||||||||......||||||||||...|||&1|||.||||||||||..||||||||||	(236,26):(237,25):(238,24):(239,23):(240,22):(241,21):(242,20):(243,19):(244,18):(245,17):(252,14):(253,13):(254,12):(255,11):(256,10):(257,9):(258,8):(259,7):(260,6):(261,5):(265,3):(266,2):(267,1)
NAL94_RS04885	A00920_76_HCYVTDRXX_1_2156_26359_9032	236	267	1	35	-21.51	-37.78	GGUGUUACAGACUCUCAUGGUGUGACGGGCGGUGUG	236GCGCUGCCCGCAAGUAACGCCAUGAGCACGCC&1GGUGUUACAGACUCUCAUGGUGUGACGGGCGGUGU	236||||||||||......||||||||||.|||||&1|||||........||||||||||..||||||||||	(236,35):(237,34):(238,33):(239,32):(240,31):(241,30):(242,29):(243,28):(244,27):(245,26):(252,23):(253,22):(254,21):(255,20):(256,19):(257,18):(258,17):(259,16):(260,15):(261,14):(263,5):(264,4):(265,3):(266,2):(267,1)
NAL94_RS04885	A00920_76_HCYVTDRXX_1_2156_12038_12383	236	261	3	24	-20.24	-33.57	CUCUCAUGGUGUGACGGGCGGUGUGUACA	236GCGCUGCCCGCAAGUAACGCCAUGAG&3CUCAUGGUGUGACGGGCGGUGU	236||||||||||......||||||||||&3||||||||||..||||||||||	(236,24):(237,23):(238,22):(239,21):(240,20):(241,19):(242,18):(243,17):(244,16):(245,15):(252,12):(253,11):(254,10):(255,9):(256,8):(257,7):(258,6):(259,5):(260,4):(261,3)
NAL94_RS04885	A00920_76_HCYVTDRXX_1_2156_25581_16955	244	267	2	27	-20.5	-31.74	CGGCGUGCUGAUCCGCGAUUACUAGCGAUU	244CGCAAGUAACGCCAUGAGCACGCC&2GGCGUGCUGAUCCGCGAUUACUAGCG	244|||.||||||||.||.||||||||&2||||||||.||..|||.|||||.|||	(244,27):(245,26):(246,25):(248,23):(249,22):(250,21):(251,20):(252,19):(253,17):(254,16):(255,15):(257,12):(258,11):(260,9):(261,8):(262,7):(263,6):(264,5):(265,4):(266,3):(267,2)
NAL94_RS04885	A00920_76_HCYVTDRXX_1_2156_17363_19132	244	267	1	26	-20.01	-31.93	GGCGUGCUGAUCCGCGAUUACUAGCGAUUCCA	244CGCAAGUAACGCCAUGAGCACGCC&1GGCGUGCUGAUCCGCGAUUACUAGCG	244|||.||||||||.||.||||||||&1||||||||.||..|||.|||||.|||	(244,26):(245,25):(246,24):(248,22):(249,21):(250,20):(251,19):(252,18):(253,16):(254,15):(255,14):(257,11):(258,10):(260,8):(261,7):(262,6):(263,5):(264,4):(265,3):(266,2):(267,1)
NAL94_RS04885	A00920_76_HCYVTDRXX_1_2156_29613_21840	244	267	1	26	-20.13	-30.79	GGCGUGCUGAUCCGCGAUUACUAGCG	244CGCAAGUAACGCCAUGAGCACGCC&1GGCGUGCUGAUCCGCGAUUACUAGCG	244|||.||||||||.||.||||||||&1||||||||.||..|||.|||||.|||	(244,26):(245,25):(246,24):(248,22):(249,21):(250,20):(251,19):(252,18):(253,16):(254,15):(255,14):(257,11):(258,10):(260,8):(261,7):(262,6):(263,5):(264,4):(265,3):(266,2):(267,1)
NAL94_RS04885	A00920_76_HCYVTDRXX_1_2127_6307_24690	403	427	1	24	-20.17	-28.77	GGAAAUUCCACAUCAACGACAGGUCC	403ACCUGCGUUUGAUGUGGUAAUUUUC&1GGAAAUUCCACAUCAACGACAGGU	403|||||||||.|||||||.|||||||&1||||||||||||||||||.|||||	(403,24):(404,23):(405,22):(406,21):(407,20):(408,18):(409,17):(410,16):(411,15):(413,14):(414,13):(415,12):(416,11):(417,10):(418,9):(419,8):(421,7):(422,6):(423,5):(424,4):(425,3):(426,2):(427,1)
NAL94_RS04885	A00920_76_HCYVTDRXX_1_2127_20790_26224	238	277	1	37	-20.82	-36.37	UUUGGGUGUUACAGACUCUCAUGGUGUGACGGGCGGU	238GCUGCCCGCAAGUAACGCCAUGAGCACGCCAGGACCUAAA&1UUUGGGUGUUACAGACUCUCAUGGUGUGACGGGCGGU	238||||||||......||||||||||......||.|||||||&1|||||||.||.......||||||||||..||||||||	(238,37):(239,36):(240,35):(241,34):(242,33):(243,32):(244,31):(245,30):(252,27):(253,26):(254,25):(255,24):(256,23):(257,22):(258,21):(259,20):(260,19):(261,18):(268,10):(269,9):(271,7):(272,6):(273,5):(274,4):(275,3):(276,2):(277,1)
NAL94_RS04885	A00920_76_HCYVTDRXX_1_2127_21721_31187	244	267	1	26	-20.13	-30.79	GGCGUGCUGAUCCGCGAUUACUAGCG	244CGCAAGUAACGCCAUGAGCACGCC&1GGCGUGCUGAUCCGCGAUUACUAGCG	244|||.||||||||.||.||||||||&1||||||||.||..|||.|||||.|||	(244,26):(245,25):(246,24):(248,22):(249,21):(250,20):(251,19):(252,18):(253,16):(254,15):(255,14):(257,11):(258,10):(260,8):(261,7):(262,6):(263,5):(264,4):(265,3):(266,2):(267,1)
NAL94_RS04885	A00920_76_HCYVTDRXX_1_2127_22137_31281	244	267	1	26	-20.13	-30.79	GGCGUGCUGAUCCGCGAUUACUAGCG	244CGCAAGUAACGCCAUGAGCACGCC&1GGCGUGCUGAUCCGCGAUUACUAGCG	244|||.||||||||.||.||||||||&1||||||||.||..|||.|||||.|||	(244,26):(245,25):(246,24):(248,22):(249,21):(250,20):(251,19):(252,18):(253,16):(254,15):(255,14):(257,11):(258,10):(260,8):(261,7):(262,6):(263,5):(264,4):(265,3):(266,2):(267,1)
NAL94_RS04885	A00920_76_HCYVTDRXX_1_2127_25003_35399	244	267	1	26	-20.13	-30.79	GGCGUGCUGAUCCGCGAUUACUAGCG	244CGCAAGUAACGCCAUGAGCACGCC&1GGCGUGCUGAUCCGCGAUUACUAGCG	244|||.||||||||.||.||||||||&1||||||||.||..|||.|||||.|||	(244,26):(245,25):(246,24):(248,22):(249,21):(250,20):(251,19):(252,18):(253,16):(254,15):(255,14):(257,11):(258,10):(260,8):(261,7):(262,6):(263,5):(264,4):(265,3):(266,2):(267,1)
NAL94_RS04885	A00920_76_HCYVTDRXX_1_2128_10710_3630	236	261	4	25	-20.08	-33.57	ACUCUCAUGGUGUGACGGGCGGUGUGUACAAG	236GCGCUGCCCGCAAGUAACGCCAUGAG&4CUCAUGGUGUGACGGGCGGUGU	236||||||||||......||||||||||&4||||||||||..||||||||||	(236,25):(237,24):(238,23):(239,22):(240,21):(241,20):(242,19):(243,18):(244,17):(245,16):(252,13):(253,12):(254,11):(255,10):(256,9):(257,8):(258,7):(259,6):(260,5):(261,4)
NAL94_RS04885	A00920_76_HCYVTDRXX_1_2128_19180_13009	236	261	4	25	-20.11	-33.56	ACUCUCAUGGUGUGACGGGCGGUGUGUACAA	236GCGCUGCCCGCAAGUAACGCCAUGAG&4CUCAUGGUGUGACGGGCGGUGU	236||||||||||......||||||||||&4||||||||||..||||||||||	(236,25):(237,24):(238,23):(239,22):(240,21):(241,20):(242,19):(243,18):(244,17):(245,16):(252,13):(253,12):(254,11):(255,10):(256,9):(257,8):(258,7):(259,6):(260,5):(261,4)
NAL94_RS04885	A00920_76_HCYVTDRXX_1_2128_25834_14168	244	267	1	26	-20.13	-30.79	GGCGUGCUGAUCCGCGAUUACUAGCG	244CGCAAGUAACGCCAUGAGCACGCC&1GGCGUGCUGAUCCGCGAUUACUAGCG	244|||.||||||||.||.||||||||&1||||||||.||..|||.|||||.|||	(244,26):(245,25):(246,24):(248,22):(249,21):(250,20):(251,19):(252,18):(253,16):(254,15):(255,14):(257,11):(258,10):(260,8):(261,7):(262,6):(263,5):(264,4):(265,3):(266,2):(267,1)
NAL94_RS04885	A00920_76_HCYVTDRXX_1_2128_16884_22842	236	261	4	25	-20.11	-33.56	ACUCUCAUGGUGUGACGGGCGGUGUGUACAA	236GCGCUGCCCGCAAGUAACGCCAUGAG&4CUCAUGGUGUGACGGGCGGUGU	236||||||||||......||||||||||&4||||||||||..||||||||||	(236,25):(237,24):(238,23):(239,22):(240,21):(241,20):(242,19):(243,18):(244,17):(245,16):(252,13):(253,12):(254,11):(255,10):(256,9):(257,8):(258,7):(259,6):(260,5):(261,4)
NAL94_RS04885	A00920_76_HCYVTDRXX_1_2128_22724_22936	236	261	4	25	-20.13	-33.56	ACUCUCAUGGUGUGACGGGCGGUGUGUACA	236GCGCUGCCCGCAAGUAACGCCAUGAG&4CUCAUGGUGUGACGGGCGGUGU	236||||||||||......||||||||||&4||||||||||..||||||||||	(236,25):(237,24):(238,23):(239,22):(240,21):(241,20):(242,19):(243,18):(244,17):(245,16):(252,13):(253,12):(254,11):(255,10):(256,9):(257,8):(258,7):(259,6):(260,5):(261,4)
NAL94_RS04885	A00920_76_HCYVTDRXX_1_2128_19199_29982	244	267	1	26	-20.13	-30.79	GGCGUGCUGAUCCGCGAUUACUAGCG	244CGCAAGUAACGCCAUGAGCACGCC&1GGCGUGCUGAUCCGCGAUUACUAGCG	244|||.||||||||.||.||||||||&1||||||||.||..|||.|||||.|||	(244,26):(245,25):(246,24):(248,22):(249,21):(250,20):(251,19):(252,18):(253,16):(254,15):(255,14):(257,11):(258,10):(260,8):(261,7):(262,6):(263,5):(264,4):(265,3):(266,2):(267,1)
NAL94_RS04885	A00920_76_HCYVTDRXX_1_2129_16161_1235	236	261	3	24	-20.2	-33.57	CUCUCAUGGUGUGACGGGCGGUGUGUACAAG	236GCGCUGCCCGCAAGUAACGCCAUGAG&3CUCAUGGUGUGACGGGCGGUGU	236||||||||||......||||||||||&3||||||||||..||||||||||	(236,24):(237,23):(238,22):(239,21):(240,20):(241,19):(242,18):(243,17):(244,16):(245,15):(252,12):(253,11):(254,10):(255,9):(256,8):(257,7):(258,6):(259,5):(260,4):(261,3)
NAL94_RS04885	A00920_76_HCYVTDRXX_1_2129_14651_1626	244	267	1	26	-20.01	-31.93	GGCGUGCUGAUCCGCGAUUACUAGCGAUUCCA	244CGCAAGUAACGCCAUGAGCACGCC&1GGCGUGCUGAUCCGCGAUUACUAGCG	244|||.||||||||.||.||||||||&1||||||||.||..|||.|||||.|||	(244,26):(245,25):(246,24):(248,22):(249,21):(250,20):(251,19):(252,18):(253,16):(254,15):(255,14):(257,11):(258,10):(260,8):(261,7):(262,6):(263,5):(264,4):(265,3):(266,2):(267,1)
NAL94_RS04885	A00920_76_HCYVTDRXX_1_2129_25816_2268	403	427	1	24	-20.17	-28.77	GGAAAUUCCACAUCAACGACAGGUCC	403ACCUGCGUUUGAUGUGGUAAUUUUC&1GGAAAUUCCACAUCAACGACAGGU	403|||||||||.|||||||.|||||||&1||||||||||||||||||.|||||	(403,24):(404,23):(405,22):(406,21):(407,20):(408,18):(409,17):(410,16):(411,15):(413,14):(414,13):(415,12):(416,11):(417,10):(418,9):(419,8):(421,7):(422,6):(423,5):(424,4):(425,3):(426,2):(427,1)
NAL94_RS04885	A00920_76_HCYVTDRXX_1_2129_11180_4977	244	267	1	26	-20.87	-31.93	GGCGUGCUGAUCCGCGAUUACUAGCGAUU	244CGCAAGUAACGCCAUGAGCACGCC&1GGCGUGCUGAUCCGCGAUUACUAGCG	244|||.||||||||.||.||||||||&1||||||||.||..|||.|||||.|||	(244,26):(245,25):(246,24):(248,22):(249,21):(250,20):(251,19):(252,18):(253,16):(254,15):(255,14):(257,11):(258,10):(260,8):(261,7):(262,6):(263,5):(264,4):(265,3):(266,2):(267,1)
NAL94_RS04885	A00920_76_HCYVTDRXX_1_2129_30897_6245	292	324	1	35	-21	-31.46	GGCGGUCGCGGUAGCAAUGUACACACAGUCGGUGGU	292CCACUGACCUGUGCCUUCUAGCCCGUAGCCACC&1GGCGGUCGCGGUAGCAAUGUACACACAGUCGGUGG	292||||||||.||||.......||||||.|||.||&1||.|||.||||..||........||||||||||||	(292,35):(293,34):(294,33):(295,32):(296,31):(297,30):(298,29):(299,28):(301,27):(302,26):(303,25):(304,24):(312,15):(313,14):(314,11):(315,10):(316,9):(317,8):(319,6):(320,5):(321,4):(323,2):(324,1)
NAL94_RS04885	A00920_76_HCYVTDRXX_1_2129_24108_11866	244	267	1	26	-20.13	-30.79	GGCGUGCUGAUCCGCGAUUACUAGCG	244CGCAAGUAACGCCAUGAGCACGCC&1GGCGUGCUGAUCCGCGAUUACUAGCG	244|||.||||||||.||.||||||||&1||||||||.||..|||.|||||.|||	(244,26):(245,25):(246,24):(248,22):(249,21):(250,20):(251,19):(252,18):(253,16):(254,15):(255,14):(257,11):(258,10):(260,8):(261,7):(262,6):(263,5):(264,4):(265,3):(266,2):(267,1)
NAL94_RS04885	A00920_76_HCYVTDRXX_1_2129_20473_15906	244	267	1	26	-20.13	-30.79	GGCGUGCUGAUCCGCGAUUACUAGCG	244CGCAAGUAACGCCAUGAGCACGCC&1GGCGUGCUGAUCCGCGAUUACUAGCG	244|||.||||||||.||.||||||||&1||||||||.||..|||.|||||.|||	(244,26):(245,25):(246,24):(248,22):(249,21):(250,20):(251,19):(252,18):(253,16):(254,15):(255,14):(257,11):(258,10):(260,8):(261,7):(262,6):(263,5):(264,4):(265,3):(266,2):(267,1)
NAL94_RS04885	A00920_76_HCYVTDRXX_1_2129_26874_15718	236	261	3	24	-20.2	-33.57	CUCUCAUGGUGUGACGGGCGGUGUGUACAAG	236GCGCUGCCCGCAAGUAACGCCAUGAG&3CUCAUGGUGUGACGGGCGGUGU	236||||||||||......||||||||||&3||||||||||..||||||||||	(236,24):(237,23):(238,22):(239,21):(240,20):(241,19):(242,18):(243,17):(244,16):(245,15):(252,12):(253,11):(254,10):(255,9):(256,8):(257,7):(258,6):(259,5):(260,4):(261,3)
NAL94_RS04885	A00920_76_HCYVTDRXX_1_2129_17662_16047	244	267	1	26	-20.13	-30.79	GGCGUGCUGAUCCGCGAUUACUAGCG	244CGCAAGUAACGCCAUGAGCACGCC&1GGCGUGCUGAUCCGCGAUUACUAGCG	244|||.||||||||.||.||||||||&1||||||||.||..|||.|||||.|||	(244,26):(245,25):(246,24):(248,22):(249,21):(250,20):(251,19):(252,18):(253,16):(254,15):(255,14):(257,11):(258,10):(260,8):(261,7):(262,6):(263,5):(264,4):(265,3):(266,2):(267,1)
NAL94_RS04885	A00920_76_HCYVTDRXX_1_2129_19877_16313	244	267	1	26	-20.13	-30.79	GGCGUGCUGAUCCGCGAUUACUAGCG	244CGCAAGUAACGCCAUGAGCACGCC&1GGCGUGCUGAUCCGCGAUUACUAGCG	244|||.||||||||.||.||||||||&1||||||||.||..|||.|||||.|||	(244,26):(245,25):(246,24):(248,22):(249,21):(250,20):(251,19):(252,18):(253,16):(254,15):(255,14):(257,11):(258,10):(260,8):(261,7):(262,6):(263,5):(264,4):(265,3):(266,2):(267,1)
NAL94_RS04885	A00920_76_HCYVTDRXX_1_2129_19226_17754	244	267	1	26	-20.13	-30.79	GGCGUGCUGAUCCGCGAUUACUAGCG	244CGCAAGUAACGCCAUGAGCACGCC&1GGCGUGCUGAUCCGCGAUUACUAGCG	244|||.||||||||.||.||||||||&1||||||||.||..|||.|||||.|||	(244,26):(245,25):(246,24):(248,22):(249,21):(250,20):(251,19):(252,18):(253,16):(254,15):(255,14):(257,11):(258,10):(260,8):(261,7):(262,6):(263,5):(264,4):(265,3):(266,2):(267,1)
NAL94_RS04885	A00920_76_HCYVTDRXX_1_2129_2600_17769	236	261	4	25	-20.08	-33.57	ACUCUCAUGGUGUGACGGGCGGUGUGUACAAG	236GCGCUGCCCGCAAGUAACGCCAUGAG&4CUCAUGGUGUGACGGGCGGUGU	236||||||||||......||||||||||&4||||||||||..||||||||||	(236,25):(237,24):(238,23):(239,22):(240,21):(241,20):(242,19):(243,18):(244,17):(245,16):(252,13):(253,12):(254,11):(255,10):(256,9):(257,8):(258,7):(259,6):(260,5):(261,4)
NAL94_RS04885	A00920_76_HCYVTDRXX_1_2129_31620_18333	244	267	1	26	-20.13	-30.79	GGCGUGCUGAUCCGCGAUUACUAGCG	244CGCAAGUAACGCCAUGAGCACGCC&1GGCGUGCUGAUCCGCGAUUACUAGCG	244|||.||||||||.||.||||||||&1||||||||.||..|||.|||||.|||	(244,26):(245,25):(246,24):(248,22):(249,21):(250,20):(251,19):(252,18):(253,16):(254,15):(255,14):(257,11):(258,10):(260,8):(261,7):(262,6):(263,5):(264,4):(265,3):(266,2):(267,1)
NAL94_RS04885	A00920_76_HCYVTDRXX_1_2129_18240_19774	244	267	1	26	-20.13	-30.79	GGCGUGCUGAUCCGCGAUUACUAGCG	244CGCAAGUAACGCCAUGAGCACGCC&1GGCGUGCUGAUCCGCGAUUACUAGCG	244|||.||||||||.||.||||||||&1||||||||.||..|||.|||||.|||	(244,26):(245,25):(246,24):(248,22):(249,21):(250,20):(251,19):(252,18):(253,16):(254,15):(255,14):(257,11):(258,10):(260,8):(261,7):(262,6):(263,5):(264,4):(265,3):(266,2):(267,1)
NAL94_RS04885	A00920_76_HCYVTDRXX_1_2129_6768_22482	244	267	1	26	-20.01	-31.93	GGCGUGCUGAUCCGCGAUUACUAGCGAUUCCA	244CGCAAGUAACGCCAUGAGCACGCC&1GGCGUGCUGAUCCGCGAUUACUAGCG	244|||.||||||||.||.||||||||&1||||||||.||..|||.|||||.|||	(244,26):(245,25):(246,24):(248,22):(249,21):(250,20):(251,19):(252,18):(253,16):(254,15):(255,14):(257,11):(258,10):(260,8):(261,7):(262,6):(263,5):(264,4):(265,3):(266,2):(267,1)
NAL94_RS04885	A00920_76_HCYVTDRXX_1_2129_23972_25974	269	300	1	31	-21.84	-31.12	GGUCAUGGGUAGGUCACUUGGUUUCGGGUCUAC	269GGACCUAAACCGAUAGAUGCCAUCCACUGACC&1GGUCAUGGGUAGGUCACUUGGUUUCGGGUCU	269|||||||||||||.....||||||||.|||||&1||||||||||.|||...|||||||.||||||	(269,31):(270,30):(271,29):(272,28):(273,27):(274,26):(275,24):(276,23):(277,22):(278,21):(279,20):(280,19):(281,18):(287,14):(288,13):(289,12):(290,10):(291,9):(292,8):(293,7):(294,6):(296,5):(297,4):(298,3):(299,2):(300,1)
NAL94_RS04885	A00920_76_HCYVTDRXX_1_2129_19036_29199	239	280	2	41	-21.23	-39.97	CCGGCUUUGGGUGUUACAGACUCUCAUGGUGUGACGGGCGG	239CUGCCCGCAAGUAACGCCAUGAGCACGCCAGGACCUAAACCG&2CGGCUUUGGGUGUUACAGACUCUCAUGGUGUGACGGGCGG	239|||||||......||||||||||......||.||||||||||&2|||.|||||||.||.......||||||||||..|||||||	(239,41):(240,40):(241,39):(242,38):(243,37):(244,36):(245,35):(252,32):(253,31):(254,30):(255,29):(256,28):(257,27):(258,26):(259,25):(260,24):(261,23):(268,15):(269,14):(271,12):(272,11):(273,10):(274,9):(275,8):(276,7):(277,6):(278,4):(279,3):(280,2)
NAL94_RS04885	A00920_76_HCYVTDRXX_1_2129_29378_30295	269	300	1	31	-21.84	-31.12	GGUCAUGGGUAGGUCACUUGGUUUCGGGUCUAC	269GGACCUAAACCGAUAGAUGCCAUCCACUGACC&1GGUCAUGGGUAGGUCACUUGGUUUCGGGUCU	269|||||||||||||.....||||||||.|||||&1||||||||||.|||...|||||||.||||||	(269,31):(270,30):(271,29):(272,28):(273,27):(274,26):(275,24):(276,23):(277,22):(278,21):(279,20):(280,19):(281,18):(287,14):(288,13):(289,12):(290,10):(291,9):(292,8):(293,7):(294,6):(296,5):(297,4):(298,3):(299,2):(300,1)
NAL94_RS04885	A00920_76_HCYVTDRXX_1_2129_28058_30608	269	300	1	31	-21.84	-31.12	GGUCAUGGGUAGGUCACUUGGUUUCGGGUCUAC	269GGACCUAAACCGAUAGAUGCCAUCCACUGACC&1GGUCAUGGGUAGGUCACUUGGUUUCGGGUCU	269|||||||||||||.....||||||||.|||||&1||||||||||.|||...|||||||.||||||	(269,31):(270,30):(271,29):(272,28):(273,27):(274,26):(275,24):(276,23):(277,22):(278,21):(279,20):(280,19):(281,18):(287,14):(288,13):(289,12):(290,10):(291,9):(292,8):(293,7):(294,6):(296,5):(297,4):(298,3):(299,2):(300,1)
NAL94_RS04885	A00920_76_HCYVTDRXX_1_2129_2582_35117	244	267	1	26	-20.13	-30.79	GGCGUGCUGAUCCGCGAUUACUAGCG	244CGCAAGUAACGCCAUGAGCACGCC&1GGCGUGCUGAUCCGCGAUUACUAGCG	244|||.||||||||.||.||||||||&1||||||||.||..|||.|||||.|||	(244,26):(245,25):(246,24):(248,22):(249,21):(250,20):(251,19):(252,18):(253,16):(254,15):(255,14):(257,11):(258,10):(260,8):(261,7):(262,6):(263,5):(264,4):(265,3):(266,2):(267,1)
NAL94_RS04885	A00920_76_HCYVTDRXX_1_2130_2374_2440	239	279	1	39	-20.92	-37.65	GGCUUUGGGUGUUACAGACUCUCAUGGUGUGACGGGCGG	239CUGCCCGCAAGUAACGCCAUGAGCACGCCAGGACCUAAACC&1GGCUUUGGGUGUUACAGACUCUCAUGGUGUGACGGGCGG	239|||||||......||||||||||......||.|||||||||&1||.|||||||.||.......||||||||||..|||||||	(239,39):(240,38):(241,37):(242,36):(243,35):(244,34):(245,33):(252,30):(253,29):(254,28):(255,27):(256,26):(257,25):(258,24):(259,23):(260,22):(261,21):(268,13):(269,12):(271,10):(272,9):(273,8):(274,7):(275,6):(276,5):(277,4):(278,2):(279,1)
NAL94_RS04885	A00920_76_HCYVTDRXX_1_2130_30725_4038	244	267	1	26	-20.13	-30.79	GGCGUGCUGAUCCGCGAUUACUAGCG	244CGCAAGUAACGCCAUGAGCACGCC&1GGCGUGCUGAUCCGCGAUUACUAGCG	244|||.||||||||.||.||||||||&1||||||||.||..|||.|||||.|||	(244,26):(245,25):(246,24):(248,22):(249,21):(250,20):(251,19):(252,18):(253,16):(254,15):(255,14):(257,11):(258,10):(260,8):(261,7):(262,6):(263,5):(264,4):(265,3):(266,2):(267,1)
NAL94_RS04885	A00920_76_HCYVTDRXX_1_2130_30590_4210	244	267	1	26	-20.13	-30.79	GGCGUGCUGAUCCGCGAUUACUAGCG	244CGCAAGUAACGCCAUGAGCACGCC&1GGCGUGCUGAUCCGCGAUUACUAGCG	244|||.||||||||.||.||||||||&1||||||||.||..|||.|||||.|||	(244,26):(245,25):(246,24):(248,22):(249,21):(250,20):(251,19):(252,18):(253,16):(254,15):(255,14):(257,11):(258,10):(260,8):(261,7):(262,6):(263,5):(264,4):(265,3):(266,2):(267,1)
NAL94_RS04885	A00920_76_HCYVTDRXX_1_2130_23068_5306	269	300	1	31	-20.33	-31.12	GGUCAUGGGUAGGUCACUUGGUUUCGGGUCUACG	269GGACCUAAACCGAUAGAUGCCAUCCACUGACC&1GGUCAUGGGUAGGUCACUUGGUUUCGGGUCU	269|||||||||||||.....||||||||.|||||&1||||||||||.|||...|||||||.||||||	(269,31):(270,30):(271,29):(272,28):(273,27):(274,26):(275,24):(276,23):(277,22):(278,21):(279,20):(280,19):(281,18):(287,14):(288,13):(289,12):(290,10):(291,9):(292,8):(293,7):(294,6):(296,5):(297,4):(298,3):(299,2):(300,1)
NAL94_RS04885	A00920_76_HCYVTDRXX_1_2130_21025_6370	244	267	1	26	-20.13	-30.79	GGCGUGCUGAUCCGCGAUUACUAGCG	244CGCAAGUAACGCCAUGAGCACGCC&1GGCGUGCUGAUCCGCGAUUACUAGCG	244|||.||||||||.||.||||||||&1||||||||.||..|||.|||||.|||	(244,26):(245,25):(246,24):(248,22):(249,21):(250,20):(251,19):(252,18):(253,16):(254,15):(255,14):(257,11):(258,10):(260,8):(261,7):(262,6):(263,5):(264,4):(265,3):(266,2):(267,1)
NAL94_RS04885	A00920_76_HCYVTDRXX_1_2130_5339_7764	236	261	4	25	-20.11	-33.56	ACUCUCAUGGUGUGACGGGCGGUGUGUACAA	236GCGCUGCCCGCAAGUAACGCCAUGAG&4CUCAUGGUGUGACGGGCGGUGU	236||||||||||......||||||||||&4||||||||||..||||||||||	(236,25):(237,24):(238,23):(239,22):(240,21):(241,20):(242,19):(243,18):(244,17):(245,16):(252,13):(253,12):(254,11):(255,10):(256,9):(257,8):(258,7):(259,6):(260,5):(261,4)
NAL94_RS04885	A00920_76_HCYVTDRXX_1_2130_6949_17033	269	300	3	33	-20.2	-31.12	CUGGUCAUGGGUAGGUCACUUGGUUUCGGGUCUACG	269GGACCUAAACCGAUAGAUGCCAUCCACUGACC&3GGUCAUGGGUAGGUCACUUGGUUUCGGGUCU	269|||||||||||||.....||||||||.|||||&3||||||||||.|||...|||||||.||||||	(269,33):(270,32):(271,31):(272,30):(273,29):(274,28):(275,26):(276,25):(277,24):(278,23):(279,22):(280,21):(281,20):(287,16):(288,15):(289,14):(290,12):(291,11):(292,10):(293,9):(294,8):(296,7):(297,6):(298,5):(299,4):(300,3)
NAL94_RS04885	A00920_76_HCYVTDRXX_1_2243_3432_21809	236	261	4	25	-20.08	-33.57	ACUCUCAUGGUGUGACGGGCGGUGUGUACAAG	236GCGCUGCCCGCAAGUAACGCCAUGAG&4CUCAUGGUGUGACGGGCGGUGU	236||||||||||......||||||||||&4||||||||||..||||||||||	(236,25):(237,24):(238,23):(239,22):(240,21):(241,20):(242,19):(243,18):(244,17):(245,16):(252,13):(253,12):(254,11):(255,10):(256,9):(257,8):(258,7):(259,6):(260,5):(261,4)
NAL94_RS04885	A00920_76_HCYVTDRXX_1_2243_14624_24533	269	300	1	31	-20.33	-31.12	GGUCAUGGGUAGGUCACUUGGUUUCGGGUCUACG	269GGACCUAAACCGAUAGAUGCCAUCCACUGACC&1GGUCAUGGGUAGGUCACUUGGUUUCGGGUCU	269|||||||||||||.....||||||||.|||||&1||||||||||.|||...|||||||.||||||	(269,31):(270,30):(271,29):(272,28):(273,27):(274,26):(275,24):(276,23):(277,22):(278,21):(279,20):(280,19):(281,18):(287,14):(288,13):(289,12):(290,10):(291,9):(292,8):(293,7):(294,6):(296,5):(297,4):(298,3):(299,2):(300,1)
NAL94_RS04885	A00920_76_HCYVTDRXX_1_2243_27317_35524	269	300	1	31	-23.22	-31.12	GGUCAUGGGUAGGUCACUUGGUUUCGGGUCUA	269GGACCUAAACCGAUAGAUGCCAUCCACUGACC&1GGUCAUGGGUAGGUCACUUGGUUUCGGGUCU	269|||||||||||||.....||||||||.|||||&1||||||||||.|||...|||||||.||||||	(269,31):(270,30):(271,29):(272,28):(273,27):(274,26):(275,24):(276,23):(277,22):(278,21):(279,20):(280,19):(281,18):(287,14):(288,13):(289,12):(290,10):(291,9):(292,8):(293,7):(294,6):(296,5):(297,4):(298,3):(299,2):(300,1)
NAL94_RS04885	A00920_76_HCYVTDRXX_1_2243_24795_36010	269	300	3	33	-20.2	-31.12	CUGGUCAUGGGUAGGUCACUUGGUUUCGGGUCUACG	269GGACCUAAACCGAUAGAUGCCAUCCACUGACC&3GGUCAUGGGUAGGUCACUUGGUUUCGGGUCU	269|||||||||||||.....||||||||.|||||&3||||||||||.|||...|||||||.||||||	(269,33):(270,32):(271,31):(272,30):(273,29):(274,28):(275,26):(276,25):(277,24):(278,23):(279,22):(280,21):(281,20):(287,16):(288,15):(289,14):(290,12):(291,11):(292,10):(293,9):(294,8):(296,7):(297,6):(298,5):(299,4):(300,3)
NAL94_RS04885	A00920_76_HCYVTDRXX_1_2243_8585_36558	244	267	1	26	-20.01	-31.93	GGCGUGCUGAUCCGCGAUUACUAGCGAUUCCA	244CGCAAGUAACGCCAUGAGCACGCC&1GGCGUGCUGAUCCGCGAUUACUAGCG	244|||.||||||||.||.||||||||&1||||||||.||..|||.|||||.|||	(244,26):(245,25):(246,24):(248,22):(249,21):(250,20):(251,19):(252,18):(253,16):(254,15):(255,14):(257,11):(258,10):(260,8):(261,7):(262,6):(263,5):(264,4):(265,3):(266,2):(267,1)
NAL94_RS04885	A00920_76_HCYVTDRXX_1_2243_16740_36839	236	261	1	22	-20.23	-33.48	CUCAUGGUGUGACGGGCGGUGUGUACA	236GCGCUGCCCGCAAGUAACGCCAUGAG&1CUCAUGGUGUGACGGGCGGUGU	236||||||||||......||||||||||&1||||||||||..||||||||||	(236,22):(237,21):(238,20):(239,19):(240,18):(241,17):(242,16):(243,15):(244,14):(245,13):(252,10):(253,9):(254,8):(255,7):(256,6):(257,5):(258,4):(259,3):(260,2):(261,1)
NAL94_RS04885	A00920_76_HCYVTDRXX_1_2244_13123_1767	263	300	1	35	-20.2	-32.17	GGUCAUGGGUAGGUCACUUGGUUUCGGGUCUACGU	263ACGCCAGGACCUAAACCGAUAGAUGCCAUCCACUGACC&1GGUCAUGGGUAGGUCACUUGGUUUCGGGUCUACGU	263|||...|||||||||||||.....||||||||.|||||&1||||||||||.|||...|||||||.||||||.|||	(263,35):(264,34):(265,33):(269,31):(270,30):(271,29):(272,28):(273,27):(274,26):(275,24):(276,23):(277,22):(278,21):(279,20):(280,19):(281,18):(287,14):(288,13):(289,12):(290,10):(291,9):(292,8):(293,7):(294,6):(296,5):(297,4):(298,3):(299,2):(300,1)
NAL94_RS04885	A00920_76_HCYVTDRXX_1_2244_14931_2487	263	300	1	35	-20.2	-32.17	GGUCAUGGGUAGGUCACUUGGUUUCGGGUCUACGU	263ACGCCAGGACCUAAACCGAUAGAUGCCAUCCACUGACC&1GGUCAUGGGUAGGUCACUUGGUUUCGGGUCUACGU	263|||...|||||||||||||.....||||||||.|||||&1||||||||||.|||...|||||||.||||||.|||	(263,35):(264,34):(265,33):(269,31):(270,30):(271,29):(272,28):(273,27):(274,26):(275,24):(276,23):(277,22):(278,21):(279,20):(280,19):(281,18):(287,14):(288,13):(289,12):(290,10):(291,9):(292,8):(293,7):(294,6):(296,5):(297,4):(298,3):(299,2):(300,1)
NAL94_RS04885	A00920_76_HCYVTDRXX_1_2244_29613_4805	269	300	3	33	-21.44	-31.12	CUGGUCAUGGGUAGGUCACUUGGUUUCGGGUCUAC	269GGACCUAAACCGAUAGAUGCCAUCCACUGACC&3GGUCAUGGGUAGGUCACUUGGUUUCGGGUCU	269|||||||||||||.....||||||||.|||||&3||||||||||.|||...|||||||.||||||	(269,33):(270,32):(271,31):(272,30):(273,29):(274,28):(275,26):(276,25):(277,24):(278,23):(279,22):(280,21):(281,20):(287,16):(288,15):(289,14):(290,12):(291,11):(292,10):(293,9):(294,8):(296,7):(297,6):(298,5):(299,4):(300,3)
NAL94_RS04885	A00920_76_HCYVTDRXX_1_2244_22489_9095	236	261	4	25	-20.11	-33.56	ACUCUCAUGGUGUGACGGGCGGUGUGUACAA	236GCGCUGCCCGCAAGUAACGCCAUGAG&4CUCAUGGUGUGACGGGCGGUGU	236||||||||||......||||||||||&4||||||||||..||||||||||	(236,25):(237,24):(238,23):(239,22):(240,21):(241,20):(242,19):(243,18):(244,17):(245,16):(252,13):(253,12):(254,11):(255,10):(256,9):(257,8):(258,7):(259,6):(260,5):(261,4)
NAL94_RS04885	A00920_76_HCYVTDRXX_1_2244_16839_17754	244	267	1	26	-20.01	-31.93	GGCGUGCUGAUCCGCGAUUACUAGCGAUUCCA	244CGCAAGUAACGCCAUGAGCACGCC&1GGCGUGCUGAUCCGCGAUUACUAGCG	244|||.||||||||.||.||||||||&1||||||||.||..|||.|||||.|||	(244,26):(245,25):(246,24):(248,22):(249,21):(250,20):(251,19):(252,18):(253,16):(254,15):(255,14):(257,11):(258,10):(260,8):(261,7):(262,6):(263,5):(264,4):(265,3):(266,2):(267,1)
NAL94_RS04885	A00920_76_HCYVTDRXX_1_2245_12192_1752	236	267	1	35	-21.19	-37.36	GGUGUUACAGACUCUCAUGGUGUGACGGGCGGUGU	236GCGCUGCCCGCAAGUAACGCCAUGAGCACGCC&1GGUGUUACAGACUCUCAUGGUGUGACGGGCGGUGU	236||||||||||......||||||||||.|||||&1|||||........||||||||||..||||||||||	(236,35):(237,34):(238,33):(239,32):(240,31):(241,30):(242,29):(243,28):(244,27):(245,26):(252,23):(253,22):(254,21):(255,20):(256,19):(257,18):(258,17):(259,16):(260,15):(261,14):(263,5):(264,4):(265,3):(266,2):(267,1)
NAL94_RS04885	A00920_76_HCYVTDRXX_1_2245_28718_2973	244	267	1	26	-20.96	-31.93	GGCGUGCUGAUCCGCGAUUACUAGCGAU	244CGCAAGUAACGCCAUGAGCACGCC&1GGCGUGCUGAUCCGCGAUUACUAGCG	244|||.||||||||.||.||||||||&1||||||||.||..|||.|||||.|||	(244,26):(245,25):(246,24):(248,22):(249,21):(250,20):(251,19):(252,18):(253,16):(254,15):(255,14):(257,11):(258,10):(260,8):(261,7):(262,6):(263,5):(264,4):(265,3):(266,2):(267,1)
NAL94_RS04885	A00920_76_HCYVTDRXX_1_2245_30463_6778	244	267	1	26	-20.01	-31.93	GGCGUGCUGAUCCGCGAUUACUAGCGAUUCCA	244CGCAAGUAACGCCAUGAGCACGCC&1GGCGUGCUGAUCCGCGAUUACUAGCG	244|||.||||||||.||.||||||||&1||||||||.||..|||.|||||.|||	(244,26):(245,25):(246,24):(248,22):(249,21):(250,20):(251,19):(252,18):(253,16):(254,15):(255,14):(257,11):(258,10):(260,8):(261,7):(262,6):(263,5):(264,4):(265,3):(266,2):(267,1)
NAL94_RS04885	A00920_76_HCYVTDRXX_1_2245_4625_13135	244	267	1	26	-20.98	-31.93	GGCGUGCUGAUCCGCGAUUACUAGCGA	244CGCAAGUAACGCCAUGAGCACGCC&1GGCGUGCUGAUCCGCGAUUACUAGCG	244|||.||||||||.||.||||||||&1||||||||.||..|||.|||||.|||	(244,26):(245,25):(246,24):(248,22):(249,21):(250,20):(251,19):(252,18):(253,16):(254,15):(255,14):(257,11):(258,10):(260,8):(261,7):(262,6):(263,5):(264,4):(265,3):(266,2):(267,1)
NAL94_RS04885	A00920_76_HCYVTDRXX_1_2245_4806_13542	244	267	1	26	-20.98	-31.93	GGCGUGCUGAUCCGCGAUUACUAGCGA	244CGCAAGUAACGCCAUGAGCACGCC&1GGCGUGCUGAUCCGCGAUUACUAGCG	244|||.||||||||.||.||||||||&1||||||||.||..|||.|||||.|||	(244,26):(245,25):(246,24):(248,22):(249,21):(250,20):(251,19):(252,18):(253,16):(254,15):(255,14):(257,11):(258,10):(260,8):(261,7):(262,6):(263,5):(264,4):(265,3):(266,2):(267,1)
NAL94_RS04885	A00920_76_HCYVTDRXX_1_2245_8730_15201	244	267	1	26	-20.13	-30.79	GGCGUGCUGAUCCGCGAUUACUAGCG	244CGCAAGUAACGCCAUGAGCACGCC&1GGCGUGCUGAUCCGCGAUUACUAGCG	244|||.||||||||.||.||||||||&1||||||||.||..|||.|||||.|||	(244,26):(245,25):(246,24):(248,22):(249,21):(250,20):(251,19):(252,18):(253,16):(254,15):(255,14):(257,11):(258,10):(260,8):(261,7):(262,6):(263,5):(264,4):(265,3):(266,2):(267,1)
NAL94_RS04885	A00920_76_HCYVTDRXX_1_2245_6605_16814	244	267	1	26	-20.13	-30.79	GGCGUGCUGAUCCGCGAUUACUAGCG	244CGCAAGUAACGCCAUGAGCACGCC&1GGCGUGCUGAUCCGCGAUUACUAGCG	244|||.||||||||.||.||||||||&1||||||||.||..|||.|||||.|||	(244,26):(245,25):(246,24):(248,22):(249,21):(250,20):(251,19):(252,18):(253,16):(254,15):(255,14):(257,11):(258,10):(260,8):(261,7):(262,6):(263,5):(264,4):(265,3):(266,2):(267,1)
NAL94_RS04885	A00920_76_HCYVTDRXX_1_2245_6117_17190	244	267	1	26	-20.13	-30.79	GGCGUGCUGAUCCGCGAUUACUAGCG	244CGCAAGUAACGCCAUGAGCACGCC&1GGCGUGCUGAUCCGCGAUUACUAGCG	244|||.||||||||.||.||||||||&1||||||||.||..|||.|||||.|||	(244,26):(245,25):(246,24):(248,22):(249,21):(250,20):(251,19):(252,18):(253,16):(254,15):(255,14):(257,11):(258,10):(260,8):(261,7):(262,6):(263,5):(264,4):(265,3):(266,2):(267,1)
NAL94_RS04885	A00920_76_HCYVTDRXX_1_2245_28718_22138	244	267	1	26	-20.01	-31.93	GGCGUGCUGAUCCGCGAUUACUAGCGAUUCCA	244CGCAAGUAACGCCAUGAGCACGCC&1GGCGUGCUGAUCCGCGAUUACUAGCG	244|||.||||||||.||.||||||||&1||||||||.||..|||.|||||.|||	(244,26):(245,25):(246,24):(248,22):(249,21):(250,20):(251,19):(252,18):(253,16):(254,15):(255,14):(257,11):(258,10):(260,8):(261,7):(262,6):(263,5):(264,4):(265,3):(266,2):(267,1)
NAL94_RS04885	A00920_76_HCYVTDRXX_1_2245_15646_26240	236	261	4	25	-20.11	-33.56	ACUCUCAUGGUGUGACGGGCGGUGUGUACAA	236GCGCUGCCCGCAAGUAACGCCAUGAG&4CUCAUGGUGUGACGGGCGGUGU	236||||||||||......||||||||||&4||||||||||..||||||||||	(236,25):(237,24):(238,23):(239,22):(240,21):(241,20):(242,19):(243,18):(244,17):(245,16):(252,13):(253,12):(254,11):(255,10):(256,9):(257,8):(258,7):(259,6):(260,5):(261,4)
NAL94_RS04885	A00920_76_HCYVTDRXX_1_2245_30219_29872	244	267	1	26	-20.01	-31.93	GGCGUGCUGAUCCGCGAUUACUAGCGAUUCCA	244CGCAAGUAACGCCAUGAGCACGCC&1GGCGUGCUGAUCCGCGAUUACUAGCG	244|||.||||||||.||.||||||||&1||||||||.||..|||.|||||.|||	(244,26):(245,25):(246,24):(248,22):(249,21):(250,20):(251,19):(252,18):(253,16):(254,15):(255,14):(257,11):(258,10):(260,8):(261,7):(262,6):(263,5):(264,4):(265,3):(266,2):(267,1)
NAL94_RS04885	A00920_76_HCYVTDRXX_1_2245_15347_31767	236	261	1	22	-20.22	-33.48	CUCAUGGUGUGACGGGCGGUGUGUACAA	236GCGCUGCCCGCAAGUAACGCCAUGAG&1CUCAUGGUGUGACGGGCGGUGU	236||||||||||......||||||||||&1||||||||||..||||||||||	(236,22):(237,21):(238,20):(239,19):(240,18):(241,17):(242,16):(243,15):(244,14):(245,13):(252,10):(253,9):(254,8):(255,7):(256,6):(257,5):(258,4):(259,3):(260,2):(261,1)
NAL94_RS04885	A00920_76_HCYVTDRXX_1_2245_28583_32675	236	261	2	23	-20.27	-33.57	UCUCAUGGUGUGACGGGCGGUGUGUACAA	236GCGCUGCCCGCAAGUAACGCCAUGAG&2CUCAUGGUGUGACGGGCGGUGU	236||||||||||......||||||||||&2||||||||||..||||||||||	(236,23):(237,22):(238,21):(239,20):(240,19):(241,18):(242,17):(243,16):(244,15):(245,14):(252,11):(253,10):(254,9):(255,8):(256,7):(257,6):(258,5):(259,4):(260,3):(261,2)
NAL94_RS04885	A00920_76_HCYVTDRXX_1_2245_18611_32784	236	261	3	24	-20.2	-33.57	CUCUCAUGGUGUGACGGGCGGUGUGUACAAG	236GCGCUGCCCGCAAGUAACGCCAUGAG&3CUCAUGGUGUGACGGGCGGUGU	236||||||||||......||||||||||&3||||||||||..||||||||||	(236,24):(237,23):(238,22):(239,21):(240,20):(241,19):(242,18):(243,17):(244,16):(245,15):(252,12):(253,11):(254,10):(255,9):(256,8):(257,7):(258,6):(259,5):(260,4):(261,3)
NAL94_RS04885	A00920_76_HCYVTDRXX_1_2245_19497_35383	244	267	1	26	-20.87	-31.93	GGCGUGCUGAUCCGCGAUUACUAGCGAUU	244CGCAAGUAACGCCAUGAGCACGCC&1GGCGUGCUGAUCCGCGAUUACUAGCG	244|||.||||||||.||.||||||||&1||||||||.||..|||.|||||.|||	(244,26):(245,25):(246,24):(248,22):(249,21):(250,20):(251,19):(252,18):(253,16):(254,15):(255,14):(257,11):(258,10):(260,8):(261,7):(262,6):(263,5):(264,4):(265,3):(266,2):(267,1)
NAL94_RS04885	A00920_76_HCYVTDRXX_1_2205_10502_7686	244	267	1	26	-20.01	-31.93	GGCGUGCUGAUCCGCGAUUACUAGCGAUUCCA	244CGCAAGUAACGCCAUGAGCACGCC&1GGCGUGCUGAUCCGCGAUUACUAGCG	244|||.||||||||.||.||||||||&1||||||||.||..|||.|||||.|||	(244,26):(245,25):(246,24):(248,22):(249,21):(250,20):(251,19):(252,18):(253,16):(254,15):(255,14):(257,11):(258,10):(260,8):(261,7):(262,6):(263,5):(264,4):(265,3):(266,2):(267,1)
NAL94_RS04885	A00920_76_HCYVTDRXX_1_2205_6253_14638	244	267	1	26	-20.13	-30.79	GGCGUGCUGAUCCGCGAUUACUAGCG	244CGCAAGUAACGCCAUGAGCACGCC&1GGCGUGCUGAUCCGCGAUUACUAGCG	244|||.||||||||.||.||||||||&1||||||||.||..|||.|||||.|||	(244,26):(245,25):(246,24):(248,22):(249,21):(250,20):(251,19):(252,18):(253,16):(254,15):(255,14):(257,11):(258,10):(260,8):(261,7):(262,6):(263,5):(264,4):(265,3):(266,2):(267,1)
NAL94_RS04885	A00920_76_HCYVTDRXX_1_2205_5358_20353	244	267	1	26	-20.13	-30.79	GGCGUGCUGAUCCGCGAUUACUAGCG	244CGCAAGUAACGCCAUGAGCACGCC&1GGCGUGCUGAUCCGCGAUUACUAGCG	244|||.||||||||.||.||||||||&1||||||||.||..|||.|||||.|||	(244,26):(245,25):(246,24):(248,22):(249,21):(250,20):(251,19):(252,18):(253,16):(254,15):(255,14):(257,11):(258,10):(260,8):(261,7):(262,6):(263,5):(264,4):(265,3):(266,2):(267,1)
NAL94_RS04885	A00920_76_HCYVTDRXX_1_2205_29568_22983	236	261	4	25	-20.13	-33.56	ACUCUCAUGGUGUGACGGGCGGUGUGUACA	236GCGCUGCCCGCAAGUAACGCCAUGAG&4CUCAUGGUGUGACGGGCGGUGU	236||||||||||......||||||||||&4||||||||||..||||||||||	(236,25):(237,24):(238,23):(239,22):(240,21):(241,20):(242,19):(243,18):(244,17):(245,16):(252,13):(253,12):(254,11):(255,10):(256,9):(257,8):(258,7):(259,6):(260,5):(261,4)
NAL94_RS04885	A00920_76_HCYVTDRXX_1_2205_6289_24251	236	261	4	25	-20.11	-33.56	ACUCUCAUGGUGUGACGGGCGGUGUGUACAA	236GCGCUGCCCGCAAGUAACGCCAUGAG&4CUCAUGGUGUGACGGGCGGUGU	236||||||||||......||||||||||&4||||||||||..||||||||||	(236,25):(237,24):(238,23):(239,22):(240,21):(241,20):(242,19):(243,18):(244,17):(245,16):(252,13):(253,12):(254,11):(255,10):(256,9):(257,8):(258,7):(259,6):(260,5):(261,4)
NAL94_RS04885	A00920_76_HCYVTDRXX_1_2205_11369_34679	269	300	1	31	-20.33	-31.12	GGUCAUGGGUAGGUCACUUGGUUUCGGGUCUACG	269GGACCUAAACCGAUAGAUGCCAUCCACUGACC&1GGUCAUGGGUAGGUCACUUGGUUUCGGGUCU	269|||||||||||||.....||||||||.|||||&1||||||||||.|||...|||||||.||||||	(269,31):(270,30):(271,29):(272,28):(273,27):(274,26):(275,24):(276,23):(277,22):(278,21):(279,20):(280,19):(281,18):(287,14):(288,13):(289,12):(290,10):(291,9):(292,8):(293,7):(294,6):(296,5):(297,4):(298,3):(299,2):(300,1)
NAL94_RS04885	A00920_76_HCYVTDRXX_1_2205_18322_35634	236	261	3	24	-20.24	-33.57	CUCUCAUGGUGUGACGGGCGGUGUGUACA	236GCGCUGCCCGCAAGUAACGCCAUGAG&3CUCAUGGUGUGACGGGCGGUGU	236||||||||||......||||||||||&3||||||||||..||||||||||	(236,24):(237,23):(238,22):(239,21):(240,20):(241,19):(242,18):(243,17):(244,16):(245,15):(252,12):(253,11):(254,10):(255,9):(256,8):(257,7):(258,6):(259,5):(260,4):(261,3)
NAL94_RS04885	A00920_76_HCYVTDRXX_1_2206_7075_5071	236	261	4	25	-20.08	-33.57	ACUCUCAUGGUGUGACGGGCGGUGUGUACAAG	236GCGCUGCCCGCAAGUAACGCCAUGAG&4CUCAUGGUGUGACGGGCGGUGU	236||||||||||......||||||||||&4||||||||||..||||||||||	(236,25):(237,24):(238,23):(239,22):(240,21):(241,20):(242,19):(243,18):(244,17):(245,16):(252,13):(253,12):(254,11):(255,10):(256,9):(257,8):(258,7):(259,6):(260,5):(261,4)
NAL94_RS04885	A00920_76_HCYVTDRXX_1_2206_3857_5760	318	335	5	22	-24.85	-26.96	AGUCUUGGUGGGUUUGGUGGUU	318AGCCACCAAACCAGCCAA&5UUGGUGGGUUUGGUGGUU	318||||||||||||.|||||&5|||||.||||||||||||	(318,22):(319,21):(320,20):(321,19):(322,18):(323,17):(324,16):(325,15):(326,14):(327,13):(328,12):(329,11):(331,9):(332,8):(333,7):(334,6):(335,5)
NAL94_RS04885	A00920_76_HCYVTDRXX_1_2206_2347_9220	318	335	5	22	-24.85	-26.96	AGUCUUGGUGGGUUUGGUGGUU	318AGCCACCAAACCAGCCAA&5UUGGUGGGUUUGGUGGUU	318||||||||||||.|||||&5|||||.||||||||||||	(318,22):(319,21):(320,20):(321,19):(322,18):(323,17):(324,16):(325,15):(326,14):(327,13):(328,12):(329,11):(331,9):(332,8):(333,7):(334,6):(335,5)
NAL94_RS04885	A00920_76_HCYVTDRXX_1_2206_21495_9596	237	279	1	40	-21.17	-38.6	GCUUUGGGUGUUACAGACUCUCAUGGUGUGACGGGCGGUGU	237CGCUGCCCGCAAGUAACGCCAUGAGCACGCCAGGACCUAAACC&1GCUUUGGGUGUUACAGACUCUCAUGGUGUGACGGGCGGUG	237|||||||||......||||||||||......||.|||||||.|&1|.|||||||.||.......||||||||||..|||||||||	(237,40):(238,39):(239,38):(240,37):(241,36):(242,35):(243,34):(244,33):(245,32):(252,29):(253,28):(254,27):(255,26):(256,25):(257,24):(258,23):(259,22):(260,21):(261,20):(268,12):(269,11):(271,9):(272,8):(273,7):(274,6):(275,5):(276,4):(277,3):(279,1)
NAL94_RS04885	A00920_76_HCYVTDRXX_1_2206_27733_14982	244	267	1	26	-20.87	-31.93	GGCGUGCUGAUCCGCGAUUACUAGCGAUU	244CGCAAGUAACGCCAUGAGCACGCC&1GGCGUGCUGAUCCGCGAUUACUAGCG	244|||.||||||||.||.||||||||&1||||||||.||..|||.|||||.|||	(244,26):(245,25):(246,24):(248,22):(249,21):(250,20):(251,19):(252,18):(253,16):(254,15):(255,14):(257,11):(258,10):(260,8):(261,7):(262,6):(263,5):(264,4):(265,3):(266,2):(267,1)
NAL94_RS04885	A00920_76_HCYVTDRXX_1_2206_15148_19492	236	261	4	25	-20.08	-33.57	ACUCUCAUGGUGUGACGGGCGGUGUGUACAAG	236GCGCUGCCCGCAAGUAACGCCAUGAG&4CUCAUGGUGUGACGGGCGGUGU	236||||||||||......||||||||||&4||||||||||..||||||||||	(236,25):(237,24):(238,23):(239,22):(240,21):(241,20):(242,19):(243,18):(244,17):(245,16):(252,13):(253,12):(254,11):(255,10):(256,9):(257,8):(258,7):(259,6):(260,5):(261,4)
NAL94_RS04885	A00920_76_HCYVTDRXX_1_2206_3513_22263	244	267	1	26	-20.87	-31.93	GGCGUGCUGAUCCGCGAUUACUAGCGAUU	244CGCAAGUAACGCCAUGAGCACGCC&1GGCGUGCUGAUCCGCGAUUACUAGCG	244|||.||||||||.||.||||||||&1||||||||.||..|||.|||||.|||	(244,26):(245,25):(246,24):(248,22):(249,21):(250,20):(251,19):(252,18):(253,16):(254,15):(255,14):(257,11):(258,10):(260,8):(261,7):(262,6):(263,5):(264,4):(265,3):(266,2):(267,1)
NAL94_RS04885	A00920_76_HCYVTDRXX_1_2206_32099_28119	236	261	4	25	-20.08	-33.57	ACUCUCAUGGUGUGACGGGCGGUGUGUACAAG	236GCGCUGCCCGCAAGUAACGCCAUGAG&4CUCAUGGUGUGACGGGCGGUGU	236||||||||||......||||||||||&4||||||||||..||||||||||	(236,25):(237,24):(238,23):(239,22):(240,21):(241,20):(242,19):(243,18):(244,17):(245,16):(252,13):(253,12):(254,11):(255,10):(256,9):(257,8):(258,7):(259,6):(260,5):(261,4)
NAL94_RS04885	A00920_76_HCYVTDRXX_1_2206_30879_28792	236	261	4	25	-20.08	-33.57	ACUCUCAUGGUGUGACGGGCGGUGUGUACAAG	236GCGCUGCCCGCAAGUAACGCCAUGAG&4CUCAUGGUGUGACGGGCGGUGU	236||||||||||......||||||||||&4||||||||||..||||||||||	(236,25):(237,24):(238,23):(239,22):(240,21):(241,20):(242,19):(243,18):(244,17):(245,16):(252,13):(253,12):(254,11):(255,10):(256,9):(257,8):(258,7):(259,6):(260,5):(261,4)
NAL94_RS04885	A00920_76_HCYVTDRXX_1_2206_3305_29825	236	261	3	24	-20.24	-33.57	CUCUCAUGGUGUGACGGGCGGUGUGUACA	236GCGCUGCCCGCAAGUAACGCCAUGAG&3CUCAUGGUGUGACGGGCGGUGU	236||||||||||......||||||||||&3||||||||||..||||||||||	(236,24):(237,23):(238,22):(239,21):(240,20):(241,19):(242,18):(243,17):(244,16):(245,15):(252,12):(253,11):(254,10):(255,9):(256,8):(257,7):(258,6):(259,5):(260,4):(261,3)
NAL94_RS04885	A00920_76_HCYVTDRXX_1_2206_9191_31375	236	261	4	25	-20.08	-33.57	ACUCUCAUGGUGUGACGGGCGGUGUGUACAAG	236GCGCUGCCCGCAAGUAACGCCAUGAG&4CUCAUGGUGUGACGGGCGGUGU	236||||||||||......||||||||||&4||||||||||..||||||||||	(236,25):(237,24):(238,23):(239,22):(240,21):(241,20):(242,19):(243,18):(244,17):(245,16):(252,13):(253,12):(254,11):(255,10):(256,9):(257,8):(258,7):(259,6):(260,5):(261,4)
NAL94_RS04885	A00920_76_HCYVTDRXX_1_2207_2175_1219	32	47	10	25	-20.34	-25.59	CCAAAGUUAUAGGUAGAGCGGCGUUUUUAUUU	32AACGCUGCUUUACCUG&10UAGGUAGAGCGGCGUU	32||||||||||||||||&10||||||||||||||||	(32,25):(33,24):(34,23):(35,22):(36,21):(37,20):(38,19):(39,18):(40,17):(41,16):(42,15):(43,14):(44,13):(45,12):(46,11):(47,10)
NAL94_RS04885	A00920_76_HCYVTDRXX_1_2207_7057_2848	238	280	2	42	-22.76	-41.97	CCGGCUUUGGGUGUUACAGACUCUCAUGGUGUGACGGGCGGU	238GCUGCCCGCAAGUAACGCCAUGAGCACGCCAGGACCUAAACCG&2CGGCUUUGGGUGUUACAGACUCUCAUGGUGUGACGGGCGGU	238||||||||......||||||||||......||.||||||||||&2|||.|||||||.||.......||||||||||..||||||||	(238,42):(239,41):(240,40):(241,39):(242,38):(243,37):(244,36):(245,35):(252,32):(253,31):(254,30):(255,29):(256,28):(257,27):(258,26):(259,25):(260,24):(261,23):(268,15):(269,14):(271,12):(272,11):(273,10):(274,9):(275,8):(276,7):(277,6):(278,4):(279,3):(280,2)
NAL94_RS04885	A00920_76_HCYVTDRXX_1_2207_17942_5102	244	267	1	26	-20.13	-30.79	GGCGUGCUGAUCCGCGAUUACUAGCG	244CGCAAGUAACGCCAUGAGCACGCC&1GGCGUGCUGAUCCGCGAUUACUAGCG	244|||.||||||||.||.||||||||&1||||||||.||..|||.|||||.|||	(244,26):(245,25):(246,24):(248,22):(249,21):(250,20):(251,19):(252,18):(253,16):(254,15):(255,14):(257,11):(258,10):(260,8):(261,7):(262,6):(263,5):(264,4):(265,3):(266,2):(267,1)
NAL94_RS04885	A00920_76_HCYVTDRXX_1_2207_24325_7513	269	300	1	31	-20.33	-31.12	GGUCAUGGGUAGGUCACUUGGUUUCGGGUCUACG	269GGACCUAAACCGAUAGAUGCCAUCCACUGACC&1GGUCAUGGGUAGGUCACUUGGUUUCGGGUCU	269|||||||||||||.....||||||||.|||||&1||||||||||.|||...|||||||.||||||	(269,31):(270,30):(271,29):(272,28):(273,27):(274,26):(275,24):(276,23):(277,22):(278,21):(279,20):(280,19):(281,18):(287,14):(288,13):(289,12):(290,10):(291,9):(292,8):(293,7):(294,6):(296,5):(297,4):(298,3):(299,2):(300,1)
NAL94_RS04885	A00920_76_HCYVTDRXX_1_2207_5782_7435	236	261	3	24	-20.05	-33.57	CUCUCAUGGUGUGACGGGCGGUGUGUACAAGG	236GCGCUGCCCGCAAGUAACGCCAUGAG&3CUCAUGGUGUGACGGGCGGUGU	236||||||||||......||||||||||&3||||||||||..||||||||||	(236,24):(237,23):(238,22):(239,21):(240,20):(241,19):(242,18):(243,17):(244,16):(245,15):(252,12):(253,11):(254,10):(255,9):(256,8):(257,7):(258,6):(259,5):(260,4):(261,3)
NAL94_RS04885	A00920_76_HCYVTDRXX_1_2207_4417_8265	236	261	3	24	-20.2	-33.57	CUCUCAUGGUGUGACGGGCGGUGUGUACAAG	236GCGCUGCCCGCAAGUAACGCCAUGAG&3CUCAUGGUGUGACGGGCGGUGU	236||||||||||......||||||||||&3||||||||||..||||||||||	(236,24):(237,23):(238,22):(239,21):(240,20):(241,19):(242,18):(243,17):(244,16):(245,15):(252,12):(253,11):(254,10):(255,9):(256,8):(257,7):(258,6):(259,5):(260,4):(261,3)
NAL94_RS04885	A00920_76_HCYVTDRXX_1_2207_17354_11600	244	267	1	26	-20.87	-31.93	GGCGUGCUGAUCCGCGAUUACUAGCGAUU	244CGCAAGUAACGCCAUGAGCACGCC&1GGCGUGCUGAUCCGCGAUUACUAGCG	244|||.||||||||.||.||||||||&1||||||||.||..|||.|||||.|||	(244,26):(245,25):(246,24):(248,22):(249,21):(250,20):(251,19):(252,18):(253,16):(254,15):(255,14):(257,11):(258,10):(260,8):(261,7):(262,6):(263,5):(264,4):(265,3):(266,2):(267,1)
NAL94_RS04885	A00920_76_HCYVTDRXX_1_2207_18331_11757	244	267	1	26	-20.13	-30.79	GGCGUGCUGAUCCGCGAUUACUAGCG	244CGCAAGUAACGCCAUGAGCACGCC&1GGCGUGCUGAUCCGCGAUUACUAGCG	244|||.||||||||.||.||||||||&1||||||||.||..|||.|||||.|||	(244,26):(245,25):(246,24):(248,22):(249,21):(250,20):(251,19):(252,18):(253,16):(254,15):(255,14):(257,11):(258,10):(260,8):(261,7):(262,6):(263,5):(264,4):(265,3):(266,2):(267,1)
NAL94_RS04885	A00920_76_HCYVTDRXX_1_2207_23728_14278	104	127	5	29	-24.46	-38.21	CAGUUGCGCGUGUUCAUGGCGGACAAUGGGGA	104CCGUUGUUUGCCAUGAACAGGCCA&5UGCGCGUGUUCAUGGCGGACAAUGG	104|||||||||||||||||||.||||&5||.||.|||||||||||||||||||	(104,29):(105,28):(106,27):(107,26):(108,25):(109,24):(110,23):(111,22):(112,21):(113,20):(114,19):(115,18):(116,17):(117,16):(118,15):(119,14):(120,13):(121,12):(122,11):(124,9):(125,8):(126,6):(127,5)
NAL94_RS04885	A00920_76_HCYVTDRXX_1_2207_2275_17957	236	261	4	25	-20.17	-33.56	ACUCUCAUGGUGUGACGGGCGGUGUGUA	236GCGCUGCCCGCAAGUAACGCCAUGAG&4CUCAUGGUGUGACGGGCGGUGU	236||||||||||......||||||||||&4||||||||||..||||||||||	(236,25):(237,24):(238,23):(239,22):(240,21):(241,20):(242,19):(243,18):(244,17):(245,16):(252,13):(253,12):(254,11):(255,10):(256,9):(257,8):(258,7):(259,6):(260,5):(261,4)
NAL94_RS04885	A00920_76_HCYVTDRXX_1_2207_1660_18427	236	261	4	25	-20.17	-33.56	ACUCUCAUGGUGUGACGGGCGGUGUGUA	236GCGCUGCCCGCAAGUAACGCCAUGAG&4CUCAUGGUGUGACGGGCGGUGU	236||||||||||......||||||||||&4||||||||||..||||||||||	(236,25):(237,24):(238,23):(239,22):(240,21):(241,20):(242,19):(243,18):(244,17):(245,16):(252,13):(253,12):(254,11):(255,10):(256,9):(257,8):(258,7):(259,6):(260,5):(261,4)
NAL94_RS04885	A00920_76_HCYVTDRXX_1_2207_2772_19382	236	261	4	25	-20.17	-33.56	ACUCUCAUGGUGUGACGGGCGGUGUGUA	236GCGCUGCCCGCAAGUAACGCCAUGAG&4CUCAUGGUGUGACGGGCGGUGU	236||||||||||......||||||||||&4||||||||||..||||||||||	(236,25):(237,24):(238,23):(239,22):(240,21):(241,20):(242,19):(243,18):(244,17):(245,16):(252,13):(253,12):(254,11):(255,10):(256,9):(257,8):(258,7):(259,6):(260,5):(261,4)
NAL94_RS04885	A00920_76_HCYVTDRXX_1_2207_8178_22357	269	300	1	31	-20.33	-31.12	GGUCAUGGGUAGGUCACUUGGUUUCGGGUCUACG	269GGACCUAAACCGAUAGAUGCCAUCCACUGACC&1GGUCAUGGGUAGGUCACUUGGUUUCGGGUCU	269|||||||||||||.....||||||||.|||||&1||||||||||.|||...|||||||.||||||	(269,31):(270,30):(271,29):(272,28):(273,27):(274,26):(275,24):(276,23):(277,22):(278,21):(279,20):(280,19):(281,18):(287,14):(288,13):(289,12):(290,10):(291,9):(292,8):(293,7):(294,6):(296,5):(297,4):(298,3):(299,2):(300,1)
NAL94_RS04885	A00920_76_HCYVTDRXX_1_2207_3965_26052	142	178	2	38	-20.61	-29.28	AUGCGUUCGUUCAUGAUCAAUUGGGUAGUCAUUUCUCUAA	142AGAGAAUAUCGCUACCACCAUCGUGAACGCCAAAGCA&2UGCGUUCGUUCAUGAUCAAUUGGGUAGUCAUUUCUCU	142||||||....||||||...||||||||||.....|||&2|||...||||||||||......||||||...||||||	(142,38):(143,37):(144,36):(145,35):(146,34):(147,33):(152,29):(153,28):(154,27):(155,26):(156,25):(157,24):(161,17):(162,16):(163,15):(164,14):(165,13):(166,12):(167,11):(168,10):(169,9):(170,8):(176,4):(177,3):(178,2)
NAL94_RS04885	A00920_76_HCYVTDRXX_1_2207_27127_28839	244	267	1	26	-20.68	-31.93	GGCGUGCUGAUCCGCGAUUACUAGCGAUUC	244CGCAAGUAACGCCAUGAGCACGCC&1GGCGUGCUGAUCCGCGAUUACUAGCG	244|||.||||||||.||.||||||||&1||||||||.||..|||.|||||.|||	(244,26):(245,25):(246,24):(248,22):(249,21):(250,20):(251,19):(252,18):(253,16):(254,15):(255,14):(257,11):(258,10):(260,8):(261,7):(262,6):(263,5):(264,4):(265,3):(266,2):(267,1)
NAL94_RS04885	A00920_76_HCYVTDRXX_1_2207_23791_29575	244	267	1	26	-20.13	-30.79	GGCGUGCUGAUCCGCGAUUACUAGCG	244CGCAAGUAACGCCAUGAGCACGCC&1GGCGUGCUGAUCCGCGAUUACUAGCG	244|||.||||||||.||.||||||||&1||||||||.||..|||.|||||.|||	(244,26):(245,25):(246,24):(248,22):(249,21):(250,20):(251,19):(252,18):(253,16):(254,15):(255,14):(257,11):(258,10):(260,8):(261,7):(262,6):(263,5):(264,4):(265,3):(266,2):(267,1)
NAL94_RS04885	A00920_76_HCYVTDRXX_1_2207_5358_29966	142	178	2	38	-20.61	-29.28	AUGCGUUCGUUCAUGAUCAAUUGGGUAGUCAUUUCUCUAA	142AGAGAAUAUCGCUACCACCAUCGUGAACGCCAAAGCA&2UGCGUUCGUUCAUGAUCAAUUGGGUAGUCAUUUCUCU	142||||||....||||||...||||||||||.....|||&2|||...||||||||||......||||||...||||||	(142,38):(143,37):(144,36):(145,35):(146,34):(147,33):(152,29):(153,28):(154,27):(155,26):(156,25):(157,24):(161,17):(162,16):(163,15):(164,14):(165,13):(166,12):(167,11):(168,10):(169,9):(170,8):(176,4):(177,3):(178,2)
NAL94_RS04885	A00920_76_HCYVTDRXX_1_2207_32371_33661	236	261	4	25	-20.13	-33.56	ACUCUCAUGGUGUGACGGGCGGUGUGUACA	236GCGCUGCCCGCAAGUAACGCCAUGAG&4CUCAUGGUGUGACGGGCGGUGU	236||||||||||......||||||||||&4||||||||||..||||||||||	(236,25):(237,24):(238,23):(239,22):(240,21):(241,20):(242,19):(243,18):(244,17):(245,16):(252,13):(253,12):(254,11):(255,10):(256,9):(257,8):(258,7):(259,6):(260,5):(261,4)
NAL94_RS04885	A00920_76_HCYVTDRXX_1_2208_27019_2315	244	267	1	26	-20.13	-30.79	GGCGUGCUGAUCCGCGAUUACUAGCG	244CGCAAGUAACGCCAUGAGCACGCC&1GGCGUGCUGAUCCGCGAUUACUAGCG	244|||.||||||||.||.||||||||&1||||||||.||..|||.|||||.|||	(244,26):(245,25):(246,24):(248,22):(249,21):(250,20):(251,19):(252,18):(253,16):(254,15):(255,14):(257,11):(258,10):(260,8):(261,7):(262,6):(263,5):(264,4):(265,3):(266,2):(267,1)
NAL94_RS04885	A00920_76_HCYVTDRXX_1_2159_2709_24752	236	261	4	25	-20.08	-33.57	ACUCUCAUGGUGUGACGGGCGGUGUGUACAAG	236GCGCUGCCCGCAAGUAACGCCAUGAG&4CUCAUGGUGUGACGGGCGGUGU	236||||||||||......||||||||||&4||||||||||..||||||||||	(236,25):(237,24):(238,23):(239,22):(240,21):(241,20):(242,19):(243,18):(244,17):(245,16):(252,13):(253,12):(254,11):(255,10):(256,9):(257,8):(258,7):(259,6):(260,5):(261,4)
NAL94_RS04885	A00920_76_HCYVTDRXX_1_2159_19352_26240	236	261	4	25	-20.39	-33.09	ACUCUCAUGGUGUGACGGGCGGUGU	236GCGCUGCCCGCAAGUAACGCCAUGAG&4CUCAUGGUGUGACGGGCGGUGU	236||||||||||......||||||||||&4||||||||||..||||||||||	(236,25):(237,24):(238,23):(239,22):(240,21):(241,20):(242,19):(243,18):(244,17):(245,16):(252,13):(253,12):(254,11):(255,10):(256,9):(257,8):(258,7):(259,6):(260,5):(261,4)
NAL94_RS04885	A00920_76_HCYVTDRXX_1_2159_6623_35634	244	267	1	26	-20.87	-31.93	GGCGUGCUGAUCCGCGAUUACUAGCGAUU	244CGCAAGUAACGCCAUGAGCACGCC&1GGCGUGCUGAUCCGCGAUUACUAGCG	244|||.||||||||.||.||||||||&1||||||||.||..|||.|||||.|||	(244,26):(245,25):(246,24):(248,22):(249,21):(250,20):(251,19):(252,18):(253,16):(254,15):(255,14):(257,11):(258,10):(260,8):(261,7):(262,6):(263,5):(264,4):(265,3):(266,2):(267,1)
NAL94_RS04885	A00920_76_HCYVTDRXX_1_2159_23194_36652	244	267	1	26	-20.13	-30.79	GGCGUGCUGAUCCGCGAUUACUAGCG	244CGCAAGUAACGCCAUGAGCACGCC&1GGCGUGCUGAUCCGCGAUUACUAGCG	244|||.||||||||.||.||||||||&1||||||||.||..|||.|||||.|||	(244,26):(245,25):(246,24):(248,22):(249,21):(250,20):(251,19):(252,18):(253,16):(254,15):(255,14):(257,11):(258,10):(260,8):(261,7):(262,6):(263,5):(264,4):(265,3):(266,2):(267,1)
NAL94_RS04885	A00920_76_HCYVTDRXX_1_2160_20329_9361	236	261	2	23	-20.26	-33.57	UCUCAUGGUGUGACGGGCGGUGUGUACAAG	236GCGCUGCCCGCAAGUAACGCCAUGAG&2CUCAUGGUGUGACGGGCGGUGU	236||||||||||......||||||||||&2||||||||||..||||||||||	(236,23):(237,22):(238,21):(239,20):(240,19):(241,18):(242,17):(243,16):(244,15):(245,14):(252,11):(253,10):(254,9):(255,8):(256,7):(257,6):(258,5):(259,4):(260,3):(261,2)
NAL94_RS04885	A00920_76_HCYVTDRXX_1_2160_13422_11177	244	267	1	26	-20.87	-31.93	GGCGUGCUGAUCCGCGAUUACUAGCGAUU	244CGCAAGUAACGCCAUGAGCACGCC&1GGCGUGCUGAUCCGCGAUUACUAGCG	244|||.||||||||.||.||||||||&1||||||||.||..|||.|||||.|||	(244,26):(245,25):(246,24):(248,22):(249,21):(250,20):(251,19):(252,18):(253,16):(254,15):(255,14):(257,11):(258,10):(260,8):(261,7):(262,6):(263,5):(264,4):(265,3):(266,2):(267,1)
NAL94_RS04885	A00920_76_HCYVTDRXX_1_2160_7220_21292	236	261	4	25	-20.13	-33.56	ACUCUCAUGGUGUGACGGGCGGUGUGUACA	236GCGCUGCCCGCAAGUAACGCCAUGAG&4CUCAUGGUGUGACGGGCGGUGU	236||||||||||......||||||||||&4||||||||||..||||||||||	(236,25):(237,24):(238,23):(239,22):(240,21):(241,20):(242,19):(243,18):(244,17):(245,16):(252,13):(253,12):(254,11):(255,10):(256,9):(257,8):(258,7):(259,6):(260,5):(261,4)
NAL94_RS04885	A00920_76_HCYVTDRXX_1_2160_4227_24439	244	267	1	26	-20.13	-30.79	GGCGUGCUGAUCCGCGAUUACUAGCG	244CGCAAGUAACGCCAUGAGCACGCC&1GGCGUGCUGAUCCGCGAUUACUAGCG	244|||.||||||||.||.||||||||&1||||||||.||..|||.|||||.|||	(244,26):(245,25):(246,24):(248,22):(249,21):(250,20):(251,19):(252,18):(253,16):(254,15):(255,14):(257,11):(258,10):(260,8):(261,7):(262,6):(263,5):(264,4):(265,3):(266,2):(267,1)
NAL94_RS04885	A00920_76_HCYVTDRXX_1_2160_9037_24878	236	261	4	25	-20.11	-33.56	ACUCUCAUGGUGUGACGGGCGGUGUGUACAA	236GCGCUGCCCGCAAGUAACGCCAUGAG&4CUCAUGGUGUGACGGGCGGUGU	236||||||||||......||||||||||&4||||||||||..||||||||||	(236,25):(237,24):(238,23):(239,22):(240,21):(241,20):(242,19):(243,18):(244,17):(245,16):(252,13):(253,12):(254,11):(255,10):(256,9):(257,8):(258,7):(259,6):(260,5):(261,4)
NAL94_RS04885	A00920_76_HCYVTDRXX_1_2160_30174_25473	244	267	1	26	-20.01	-31.93	GGCGUGCUGAUCCGCGAUUACUAGCGAUUCCA	244CGCAAGUAACGCCAUGAGCACGCC&1GGCGUGCUGAUCCGCGAUUACUAGCG	244|||.||||||||.||.||||||||&1||||||||.||..|||.|||||.|||	(244,26):(245,25):(246,24):(248,22):(249,21):(250,20):(251,19):(252,18):(253,16):(254,15):(255,14):(257,11):(258,10):(260,8):(261,7):(262,6):(263,5):(264,4):(265,3):(266,2):(267,1)
NAL94_RS04885	A00920_76_HCYVTDRXX_1_2160_10068_32049	236	261	4	25	-20.11	-33.56	ACUCUCAUGGUGUGACGGGCGGUGUGUACAA	236GCGCUGCCCGCAAGUAACGCCAUGAG&4CUCAUGGUGUGACGGGCGGUGU	236||||||||||......||||||||||&4||||||||||..||||||||||	(236,25):(237,24):(238,23):(239,22):(240,21):(241,20):(242,19):(243,18):(244,17):(245,16):(252,13):(253,12):(254,11):(255,10):(256,9):(257,8):(258,7):(259,6):(260,5):(261,4)
NAL94_RS04885	A00920_76_HCYVTDRXX_1_2160_20410_33426	219	250	2	32	-21.09	-32.26	GACUGUAGGCAGCGUUUGAGUUCUUAGCUACUG	219AGCCGCCAAAGAACUCUGCGCUGCCCGCAAGU&2ACUGUAGGCAGCGUUUGAGUUCUUAGCUACU	219||..||..||||||||.||||||||.||.|||&2|||||.||||||||..||||||||.||..||	(219,32):(220,31):(223,28):(224,27):(227,25):(228,24):(229,23):(230,22):(231,21):(232,20):(233,19):(234,18):(236,15):(237,14):(238,13):(239,12):(240,11):(241,10):(242,9):(243,8):(245,6):(246,5):(248,4):(249,3):(250,2)
NAL94_RS04885	A00920_76_HCYVTDRXX_1_2160_29243_36699	236	261	3	24	-20.05	-33.57	CUCUCAUGGUGUGACGGGCGGUGUGUACAAGG	236GCGCUGCCCGCAAGUAACGCCAUGAG&3CUCAUGGUGUGACGGGCGGUGU	236||||||||||......||||||||||&3||||||||||..||||||||||	(236,24):(237,23):(238,22):(239,21):(240,20):(241,19):(242,18):(243,17):(244,16):(245,15):(252,12):(253,11):(254,10):(255,9):(256,8):(257,7):(258,6):(259,5):(260,4):(261,3)
NAL94_RS04885	A00920_76_HCYVTDRXX_1_2161_31222_5838	244	267	2	27	-20.5	-31.74	CGGCGUGCUGAUCCGCGAUUACUAGCGAUU	244CGCAAGUAACGCCAUGAGCACGCC&2GGCGUGCUGAUCCGCGAUUACUAGCG	244|||.||||||||.||.||||||||&2||||||||.||..|||.|||||.|||	(244,27):(245,26):(246,25):(248,23):(249,22):(250,21):(251,20):(252,19):(253,17):(254,16):(255,15):(257,12):(258,11):(260,9):(261,8):(262,7):(263,6):(264,5):(265,4):(266,3):(267,2)
NAL94_RS04885	A00920_76_HCYVTDRXX_1_2161_10294_16626	269	300	1	31	-20.33	-31.12	GGUCAUGGGUAGGUCACUUGGUUUCGGGUCUACG	269GGACCUAAACCGAUAGAUGCCAUCCACUGACC&1GGUCAUGGGUAGGUCACUUGGUUUCGGGUCU	269|||||||||||||.....||||||||.|||||&1||||||||||.|||...|||||||.||||||	(269,31):(270,30):(271,29):(272,28):(273,27):(274,26):(275,24):(276,23):(277,22):(278,21):(279,20):(280,19):(281,18):(287,14):(288,13):(289,12):(290,10):(291,9):(292,8):(293,7):(294,6):(296,5):(297,4):(298,3):(299,2):(300,1)
NAL94_RS04885	A00920_76_HCYVTDRXX_1_2161_21676_18208	244	267	1	26	-20.01	-31.93	GGCGUGCUGAUCCGCGAUUACUAGCGAUUCCA	244CGCAAGUAACGCCAUGAGCACGCC&1GGCGUGCUGAUCCGCGAUUACUAGCG	244|||.||||||||.||.||||||||&1||||||||.||..|||.|||||.|||	(244,26):(245,25):(246,24):(248,22):(249,21):(250,20):(251,19):(252,18):(253,16):(254,15):(255,14):(257,11):(258,10):(260,8):(261,7):(262,6):(263,5):(264,4):(265,3):(266,2):(267,1)
NAL94_RS04885	A00920_76_HCYVTDRXX_1_2161_30092_20165	236	261	3	24	-20.05	-33.57	CUCUCAUGGUGUGACGGGCGGUGUGUACAAGG	236GCGCUGCCCGCAAGUAACGCCAUGAG&3CUCAUGGUGUGACGGGCGGUGU	236||||||||||......||||||||||&3||||||||||..||||||||||	(236,24):(237,23):(238,22):(239,21):(240,20):(241,19):(242,18):(243,17):(244,16):(245,15):(252,12):(253,11):(254,10):(255,9):(256,8):(257,7):(258,6):(259,5):(260,4):(261,3)
NAL94_RS04885	A00920_76_HCYVTDRXX_1_2161_10556_29168	244	268	1	27	-20.23	-30.96	UGGCGUGCUGAUCCGCGAUUACUAGCG	244CGCAAGUAACGCCAUGAGCACGCCA&1UGGCGUGCUGAUCCGCGAUUACUAGCG	244|||.||||||||.||.|||||||||&1|||||||||.||..|||.|||||.|||	(244,27):(245,26):(246,25):(248,23):(249,22):(250,21):(251,20):(252,19):(253,17):(254,16):(255,15):(257,12):(258,11):(260,9):(261,8):(262,7):(263,6):(264,5):(265,4):(266,3):(267,2):(268,1)
NAL94_RS04885	A00920_76_HCYVTDRXX_1_2161_8377_34350	244	267	1	26	-20.13	-30.79	GGCGUGCUGAUCCGCGAUUACUAGCG	244CGCAAGUAACGCCAUGAGCACGCC&1GGCGUGCUGAUCCGCGAUUACUAGCG	244|||.||||||||.||.||||||||&1||||||||.||..|||.|||||.|||	(244,26):(245,25):(246,24):(248,22):(249,21):(250,20):(251,19):(252,18):(253,16):(254,15):(255,14):(257,11):(258,10):(260,8):(261,7):(262,6):(263,5):(264,4):(265,3):(266,2):(267,1)
NAL94_RS04885	A00920_76_HCYVTDRXX_1_2161_9887_35336	263	300	1	35	-20.2	-32.17	GGUCAUGGGUAGGUCACUUGGUUUCGGGUCUACGU	263ACGCCAGGACCUAAACCGAUAGAUGCCAUCCACUGACC&1GGUCAUGGGUAGGUCACUUGGUUUCGGGUCUACGU	263|||...|||||||||||||.....||||||||.|||||&1||||||||||.|||...|||||||.||||||.|||	(263,35):(264,34):(265,33):(269,31):(270,30):(271,29):(272,28):(273,27):(274,26):(275,24):(276,23):(277,22):(278,21):(279,20):(280,19):(281,18):(287,14):(288,13):(289,12):(290,10):(291,9):(292,8):(293,7):(294,6):(296,5):(297,4):(298,3):(299,2):(300,1)
NAL94_RS04885	A00920_76_HCYVTDRXX_1_2162_15121_2722	244	267	1	26	-20.13	-30.79	GGCGUGCUGAUCCGCGAUUACUAGCG	244CGCAAGUAACGCCAUGAGCACGCC&1GGCGUGCUGAUCCGCGAUUACUAGCG	244|||.||||||||.||.||||||||&1||||||||.||..|||.|||||.|||	(244,26):(245,25):(246,24):(248,22):(249,21):(250,20):(251,19):(252,18):(253,16):(254,15):(255,14):(257,11):(258,10):(260,8):(261,7):(262,6):(263,5):(264,4):(265,3):(266,2):(267,1)
NAL94_RS04885	A00920_76_HCYVTDRXX_1_2162_11686_9674	236	261	4	25	-20.08	-33.57	ACUCUCAUGGUGUGACGGGCGGUGUGUACAAG	236GCGCUGCCCGCAAGUAACGCCAUGAG&4CUCAUGGUGUGACGGGCGGUGU	236||||||||||......||||||||||&4||||||||||..||||||||||	(236,25):(237,24):(238,23):(239,22):(240,21):(241,20):(242,19):(243,18):(244,17):(245,16):(252,13):(253,12):(254,11):(255,10):(256,9):(257,8):(258,7):(259,6):(260,5):(261,4)
NAL94_RS04885	A00920_76_HCYVTDRXX_1_2162_26087_16673	236	261	4	25	-20.11	-33.56	ACUCUCAUGGUGUGACGGGCGGUGUGUACAA	236GCGCUGCCCGCAAGUAACGCCAUGAG&4CUCAUGGUGUGACGGGCGGUGU	236||||||||||......||||||||||&4||||||||||..||||||||||	(236,25):(237,24):(238,23):(239,22):(240,21):(241,20):(242,19):(243,18):(244,17):(245,16):(252,13):(253,12):(254,11):(255,10):(256,9):(257,8):(258,7):(259,6):(260,5):(261,4)
NAL94_RS04885	A00920_76_HCYVTDRXX_1_2130_25663_21731	269	300	1	31	-20.33	-31.12	GGUCAUGGGUAGGUCACUUGGUUUCGGGUCUACG	269GGACCUAAACCGAUAGAUGCCAUCCACUGACC&1GGUCAUGGGUAGGUCACUUGGUUUCGGGUCU	269|||||||||||||.....||||||||.|||||&1||||||||||.|||...|||||||.||||||	(269,31):(270,30):(271,29):(272,28):(273,27):(274,26):(275,24):(276,23):(277,22):(278,21):(279,20):(280,19):(281,18):(287,14):(288,13):(289,12):(290,10):(291,9):(292,8):(293,7):(294,6):(296,5):(297,4):(298,3):(299,2):(300,1)
NAL94_RS04885	A00920_76_HCYVTDRXX_1_2130_12048_24862	259	274	6	22	-20.93	-27.15	GACAAAGGUUCUGGCGUAGUUCUAAAGG	259GAGCACGCCAGGACCU&6AGGUUCUGGCGUAGUUC	259||||||||||||||||&6||||||||||||.||||	(259,22):(260,21):(261,20):(262,19):(263,17):(264,16):(265,15):(266,14):(267,13):(268,12):(269,11):(270,10):(271,9):(272,8):(273,7):(274,6)
NAL94_RS04885	A00920_76_HCYVTDRXX_1_2130_12445_32941	244	267	1	26	-20.13	-30.79	GGCGUGCUGAUCCGCGAUUACUAGCG	244CGCAAGUAACGCCAUGAGCACGCC&1GGCGUGCUGAUCCGCGAUUACUAGCG	244|||.||||||||.||.||||||||&1||||||||.||..|||.|||||.|||	(244,26):(245,25):(246,24):(248,22):(249,21):(250,20):(251,19):(252,18):(253,16):(254,15):(255,14):(257,11):(258,10):(260,8):(261,7):(262,6):(263,5):(264,4):(265,3):(266,2):(267,1)
NAL94_RS04885	A00920_76_HCYVTDRXX_1_2130_19117_33536	244	267	1	26	-20.13	-30.79	GGCGUGCUGAUCCGCGAUUACUAGCG	244CGCAAGUAACGCCAUGAGCACGCC&1GGCGUGCUGAUCCGCGAUUACUAGCG	244|||.||||||||.||.||||||||&1||||||||.||..|||.|||||.|||	(244,26):(245,25):(246,24):(248,22):(249,21):(250,20):(251,19):(252,18):(253,16):(254,15):(255,14):(257,11):(258,10):(260,8):(261,7):(262,6):(263,5):(264,4):(265,3):(266,2):(267,1)
NAL94_RS04885	A00920_76_HCYVTDRXX_1_2130_9417_34084	244	267	1	26	-20.01	-31.93	GGCGUGCUGAUCCGCGAUUACUAGCGAUUCCA	244CGCAAGUAACGCCAUGAGCACGCC&1GGCGUGCUGAUCCGCGAUUACUAGCG	244|||.||||||||.||.||||||||&1||||||||.||..|||.|||||.|||	(244,26):(245,25):(246,24):(248,22):(249,21):(250,20):(251,19):(252,18):(253,16):(254,15):(255,14):(257,11):(258,10):(260,8):(261,7):(262,6):(263,5):(264,4):(265,3):(266,2):(267,1)
NAL94_RS04885	A00920_76_HCYVTDRXX_1_2131_32551_2597	253	266	6	19	-20.29	-27.68	AACAUGCGUGCUCGUGGUGCUG	253CGCCAUGAGCACGC&6GCGUGCUCGUGGUG	253||||||||||||||&6||||||||||||||	(253,19):(254,18):(255,17):(256,16):(257,15):(258,14):(259,13):(260,12):(261,11):(262,10):(263,9):(264,8):(265,7):(266,6)
NAL94_RS04885	A00920_76_HCYVTDRXX_1_2131_5032_9549	244	267	1	26	-20.13	-30.79	GGCGUGCUGAUCCGCGAUUACUAGCG	244CGCAAGUAACGCCAUGAGCACGCC&1GGCGUGCUGAUCCGCGAUUACUAGCG	244|||.||||||||.||.||||||||&1||||||||.||..|||.|||||.|||	(244,26):(245,25):(246,24):(248,22):(249,21):(250,20):(251,19):(252,18):(253,16):(254,15):(255,14):(257,11):(258,10):(260,8):(261,7):(262,6):(263,5):(264,4):(265,3):(266,2):(267,1)
NAL94_RS04885	A00920_76_HCYVTDRXX_1_2131_16785_15749	236	261	4	25	-20.13	-33.56	ACUCUCAUGGUGUGACGGGCGGUGUGUACA	236GCGCUGCCCGCAAGUAACGCCAUGAG&4CUCAUGGUGUGACGGGCGGUGU	236||||||||||......||||||||||&4||||||||||..||||||||||	(236,25):(237,24):(238,23):(239,22):(240,21):(241,20):(242,19):(243,18):(244,17):(245,16):(252,13):(253,12):(254,11):(255,10):(256,9):(257,8):(258,7):(259,6):(260,5):(261,4)
NAL94_RS04885	A00920_76_HCYVTDRXX_1_2131_14624_18897	244	267	1	26	-20.01	-31.93	GGCGUGCUGAUCCGCGAUUACUAGCGAUUCCA	244CGCAAGUAACGCCAUGAGCACGCC&1GGCGUGCUGAUCCGCGAUUACUAGCG	244|||.||||||||.||.||||||||&1||||||||.||..|||.|||||.|||	(244,26):(245,25):(246,24):(248,22):(249,21):(250,20):(251,19):(252,18):(253,16):(254,15):(255,14):(257,11):(258,10):(260,8):(261,7):(262,6):(263,5):(264,4):(265,3):(266,2):(267,1)
NAL94_RS04885	A00920_76_HCYVTDRXX_1_2131_27624_19680	244	267	1	26	-20.87	-31.93	GGCGUGCUGAUCCGCGAUUACUAGCGAUU	244CGCAAGUAACGCCAUGAGCACGCC&1GGCGUGCUGAUCCGCGAUUACUAGCG	244|||.||||||||.||.||||||||&1||||||||.||..|||.|||||.|||	(244,26):(245,25):(246,24):(248,22):(249,21):(250,20):(251,19):(252,18):(253,16):(254,15):(255,14):(257,11):(258,10):(260,8):(261,7):(262,6):(263,5):(264,4):(265,3):(266,2):(267,1)
NAL94_RS04885	A00920_76_HCYVTDRXX_1_2131_3305_36777	238	280	1	41	-24.05	-41.57	CGGCUUUGGGUGUUACAGACUCUCAUGGUGUGACGGGCGGU	238GCUGCCCGCAAGUAACGCCAUGAGCACGCCAGGACCUAAACCG&1CGGCUUUGGGUGUUACAGACUCUCAUGGUGUGACGGGCGGU	238||||||||......||||||||||......||.||||||||||&1|||.|||||||.||.......||||||||||..||||||||	(238,41):(239,40):(240,39):(241,38):(242,37):(243,36):(244,35):(245,34):(252,31):(253,30):(254,29):(255,28):(256,27):(257,26):(258,25):(259,24):(260,23):(261,22):(268,14):(269,13):(271,11):(272,10):(273,9):(274,8):(275,7):(276,6):(277,5):(278,3):(279,2):(280,1)
NAL94_RS04885	A00920_76_HCYVTDRXX_1_2132_20003_7670	403	427	1	24	-20.17	-28.77	GGAAAUUCCACAUCAACGACAGGUCC	403ACCUGCGUUUGAUGUGGUAAUUUUC&1GGAAAUUCCACAUCAACGACAGGU	403|||||||||.|||||||.|||||||&1||||||||||||||||||.|||||	(403,24):(404,23):(405,22):(406,21):(407,20):(408,18):(409,17):(410,16):(411,15):(413,14):(414,13):(415,12):(416,11):(417,10):(418,9):(419,8):(421,7):(422,6):(423,5):(424,4):(425,3):(426,2):(427,1)
NAL94_RS04885	A00920_76_HCYVTDRXX_1_2132_23601_8766	217	244	1	25	-22.32	-31.33	GGGUAUUAGCGUUCAGGGCGGCUUG	217CAAGCCGCCAAAGAACUCUGCGCUGCCC&1GGGUAUUAGCGUUCAGGGCGGCUUG	217|||||||||...||||.|||...|||||&1|||||.|||.||||..|||||||||	(217,25):(218,24):(219,23):(220,22):(221,21):(222,20):(223,19):(224,18):(225,17):(229,14):(230,13):(231,12):(232,11):(234,9):(235,8):(236,7):(240,5):(241,4):(242,3):(243,2):(244,1)
NAL94_RS04885	A00920_76_HCYVTDRXX_1_2132_6686_12320	238	280	1	41	-24.05	-41.57	CGGCUUUGGGUGUUACAGACUCUCAUGGUGUGACGGGCGGU	238GCUGCCCGCAAGUAACGCCAUGAGCACGCCAGGACCUAAACCG&1CGGCUUUGGGUGUUACAGACUCUCAUGGUGUGACGGGCGGU	238||||||||......||||||||||......||.||||||||||&1|||.|||||||.||.......||||||||||..||||||||	(238,41):(239,40):(240,39):(241,38):(242,37):(243,36):(244,35):(245,34):(252,31):(253,30):(254,29):(255,28):(256,27):(257,26):(258,25):(259,24):(260,23):(261,22):(268,14):(269,13):(271,11):(272,10):(273,9):(274,8):(275,7):(276,6):(277,5):(278,3):(279,2):(280,1)
NAL94_RS04885	A00920_76_HCYVTDRXX_1_2132_28854_25473	236	261	3	24	-20.2	-33.57	CUCUCAUGGUGUGACGGGCGGUGUGUACAAG	236GCGCUGCCCGCAAGUAACGCCAUGAG&3CUCAUGGUGUGACGGGCGGUGU	236||||||||||......||||||||||&3||||||||||..||||||||||	(236,24):(237,23):(238,22):(239,21):(240,20):(241,19):(242,18):(243,17):(244,16):(245,15):(252,12):(253,11):(254,10):(255,9):(256,8):(257,7):(258,6):(259,5):(260,4):(261,3)
NAL94_RS04885	A00920_76_HCYVTDRXX_1_2132_15076_26944	236	261	4	25	-20.11	-33.56	ACUCUCAUGGUGUGACGGGCGGUGUGUACAA	236GCGCUGCCCGCAAGUAACGCCAUGAG&4CUCAUGGUGUGACGGGCGGUGU	236||||||||||......||||||||||&4||||||||||..||||||||||	(236,25):(237,24):(238,23):(239,22):(240,21):(241,20):(242,19):(243,18):(244,17):(245,16):(252,13):(253,12):(254,11):(255,10):(256,9):(257,8):(258,7):(259,6):(260,5):(261,4)
NAL94_RS04885	A00920_76_HCYVTDRXX_1_2132_9787_29528	244	267	1	26	-20.13	-30.79	GGCGUGCUGAUCCGCGAUUACUAGCG	244CGCAAGUAACGCCAUGAGCACGCC&1GGCGUGCUGAUCCGCGAUUACUAGCG	244|||.||||||||.||.||||||||&1||||||||.||..|||.|||||.|||	(244,26):(245,25):(246,24):(248,22):(249,21):(250,20):(251,19):(252,18):(253,16):(254,15):(255,14):(257,11):(258,10):(260,8):(261,7):(262,6):(263,5):(264,4):(265,3):(266,2):(267,1)
NAL94_RS04885	A00920_76_HCYVTDRXX_1_2132_5204_29982	244	267	1	26	-20.01	-31.93	GGCGUGCUGAUCCGCGAUUACUAGCGAUUCCA	244CGCAAGUAACGCCAUGAGCACGCC&1GGCGUGCUGAUCCGCGAUUACUAGCG	244|||.||||||||.||.||||||||&1||||||||.||..|||.|||||.|||	(244,26):(245,25):(246,24):(248,22):(249,21):(250,20):(251,19):(252,18):(253,16):(254,15):(255,14):(257,11):(258,10):(260,8):(261,7):(262,6):(263,5):(264,4):(265,3):(266,2):(267,1)
NAL94_RS04885	A00920_76_HCYVTDRXX_1_2132_3947_35509	238	280	2	42	-22.76	-41.97	CCGGCUUUGGGUGUUACAGACUCUCAUGGUGUGACGGGCGGU	238GCUGCCCGCAAGUAACGCCAUGAGCACGCCAGGACCUAAACCG&2CGGCUUUGGGUGUUACAGACUCUCAUGGUGUGACGGGCGGU	238||||||||......||||||||||......||.||||||||||&2|||.|||||||.||.......||||||||||..||||||||	(238,42):(239,41):(240,40):(241,39):(242,38):(243,37):(244,36):(245,35):(252,32):(253,31):(254,30):(255,29):(256,28):(257,27):(258,26):(259,25):(260,24):(261,23):(268,15):(269,14):(271,12):(272,11):(273,10):(274,9):(275,8):(276,7):(277,6):(278,4):(279,3):(280,2)
NAL94_RS04885	A00920_76_HCYVTDRXX_1_2133_8178_8202	236	267	1	35	-20.26	-37.78	GGUGUUACAGACUCUCAUGGUGUGACGGGCGGUGUGUA	236GCGCUGCCCGCAAGUAACGCCAUGAGCACGCC&1GGUGUUACAGACUCUCAUGGUGUGACGGGCGGUGU	236||||||||||......||||||||||.|||||&1|||||........||||||||||..||||||||||	(236,35):(237,34):(238,33):(239,32):(240,31):(241,30):(242,29):(243,28):(244,27):(245,26):(252,23):(253,22):(254,21):(255,20):(256,19):(257,18):(258,17):(259,16):(260,15):(261,14):(263,5):(264,4):(265,3):(266,2):(267,1)
NAL94_RS04885	A00920_76_HCYVTDRXX_1_2260_26955_23876	219	250	3	33	-21.06	-32.26	UGACUGUAGGCAGCGUUUGAGUUCUUAGCUACUG	219AGCCGCCAAAGAACUCUGCGCUGCCCGCAAGU&3ACUGUAGGCAGCGUUUGAGUUCUUAGCUACU	219||..||..||||||||.||||||||.||.|||&3|||||.||||||||..||||||||.||..||	(219,33):(220,32):(223,29):(224,28):(227,26):(228,25):(229,24):(230,23):(231,22):(232,21):(233,20):(234,19):(236,16):(237,15):(238,14):(239,13):(240,12):(241,11):(242,10):(243,9):(245,7):(246,6):(248,5):(249,4):(250,3)
NAL94_RS04885	A00920_76_HCYVTDRXX_1_2260_12527_24158	236	261	3	24	-20.2	-33.57	CUCUCAUGGUGUGACGGGCGGUGUGUACAAG	236GCGCUGCCCGCAAGUAACGCCAUGAG&3CUCAUGGUGUGACGGGCGGUGU	236||||||||||......||||||||||&3||||||||||..||||||||||	(236,24):(237,23):(238,22):(239,21):(240,20):(241,19):(242,18):(243,17):(244,16):(245,15):(252,12):(253,11):(254,10):(255,9):(256,8):(257,7):(258,6):(259,5):(260,4):(261,3)
NAL94_RS04885	A00920_76_HCYVTDRXX_1_2260_12274_24095	236	261	3	24	-20.2	-33.57	CUCUCAUGGUGUGACGGGCGGUGUGUACAAG	236GCGCUGCCCGCAAGUAACGCCAUGAG&3CUCAUGGUGUGACGGGCGGUGU	236||||||||||......||||||||||&3||||||||||..||||||||||	(236,24):(237,23):(238,22):(239,21):(240,20):(241,19):(242,18):(243,17):(244,16):(245,15):(252,12):(253,11):(254,10):(255,9):(256,8):(257,7):(258,6):(259,5):(260,4):(261,3)
NAL94_RS04885	A00920_76_HCYVTDRXX_1_2260_8160_27524	236	261	3	24	-20.2	-33.57	CUCUCAUGGUGUGACGGGCGGUGUGUACAAG	236GCGCUGCCCGCAAGUAACGCCAUGAG&3CUCAUGGUGUGACGGGCGGUGU	236||||||||||......||||||||||&3||||||||||..||||||||||	(236,24):(237,23):(238,22):(239,21):(240,20):(241,19):(242,18):(243,17):(244,16):(245,15):(252,12):(253,11):(254,10):(255,9):(256,8):(257,7):(258,6):(259,5):(260,4):(261,3)
NAL94_RS04885	A00920_76_HCYVTDRXX_1_2260_3920_31391	244	267	1	26	-20.01	-31.93	GGCGUGCUGAUCCGCGAUUACUAGCGAUUCCA	244CGCAAGUAACGCCAUGAGCACGCC&1GGCGUGCUGAUCCGCGAUUACUAGCG	244|||.||||||||.||.||||||||&1||||||||.||..|||.|||||.|||	(244,26):(245,25):(246,24):(248,22):(249,21):(250,20):(251,19):(252,18):(253,16):(254,15):(255,14):(257,11):(258,10):(260,8):(261,7):(262,6):(263,5):(264,4):(265,3):(266,2):(267,1)
NAL94_RS04885	A00920_76_HCYVTDRXX_1_2260_13512_31908	219	250	2	32	-21.09	-32.26	GACUGUAGGCAGCGUUUGAGUUCUUAGCUACUG	219AGCCGCCAAAGAACUCUGCGCUGCCCGCAAGU&2ACUGUAGGCAGCGUUUGAGUUCUUAGCUACU	219||..||..||||||||.||||||||.||.|||&2|||||.||||||||..||||||||.||..||	(219,32):(220,31):(223,28):(224,27):(227,25):(228,24):(229,23):(230,22):(231,21):(232,20):(233,19):(234,18):(236,15):(237,14):(238,13):(239,12):(240,11):(241,10):(242,9):(243,8):(245,6):(246,5):(248,4):(249,3):(250,2)
NAL94_RS04885	A00920_76_HCYVTDRXX_1_2260_12156_32315	269	300	3	33	-20.2	-31.12	CUGGUCAUGGGUAGGUCACUUGGUUUCGGGUCUACG	269GGACCUAAACCGAUAGAUGCCAUCCACUGACC&3GGUCAUGGGUAGGUCACUUGGUUUCGGGUCU	269|||||||||||||.....||||||||.|||||&3||||||||||.|||...|||||||.||||||	(269,33):(270,32):(271,31):(272,30):(273,29):(274,28):(275,26):(276,25):(277,24):(278,23):(279,22):(280,21):(281,20):(287,16):(288,15):(289,14):(290,12):(291,11):(292,10):(293,9):(294,8):(296,7):(297,6):(298,5):(299,4):(300,3)
NAL94_RS04885	A00920_76_HCYVTDRXX_1_2260_11867_33505	259	274	21	37	-20.19	-27.15	GCUUCAUUUUGAGCAGACAAAGGUUCUGGCGUAGUUCUAAA	259GAGCACGCCAGGACCU&21AGGUUCUGGCGUAGUUC	259||||||||||||||||&21||||||||||||.||||	(259,37):(260,36):(261,35):(262,34):(263,32):(264,31):(265,30):(266,29):(267,28):(268,27):(269,26):(270,25):(271,24):(272,23):(273,22):(274,21)
NAL94_RS04885	A00920_76_HCYVTDRXX_1_2260_2645_34976	214	246	3	33	-26.06	-40.07	UGGGGGGCAGUGACGGAGGAAGUGGCUUUGUUCG	214GAACAAGCCGCCAAAGAACUCUGCGCUGCCCGC&3GGGGGCAGUGACGGAGGAAGUGGCUUUGUUC	214|||||||||||.......|||||||||||||.|&3|.||||||||.|||||...|||||.||||||	(214,33):(215,32):(216,31):(217,30):(218,29):(219,28):(220,26):(221,25):(222,24):(223,23):(224,22):(232,18):(233,17):(234,16):(235,15):(236,14):(237,12):(238,11):(239,10):(240,9):(241,8):(242,7):(243,6):(244,5):(246,3)
NAL94_RS04885	A00920_76_HCYVTDRXX_1_2261_22028_2973	236	261	1	22	-20.21	-33.48	CUCAUGGUGUGACGGGCGGUGUGUACAAG	236GCGCUGCCCGCAAGUAACGCCAUGAG&1CUCAUGGUGUGACGGGCGGUGU	236||||||||||......||||||||||&1||||||||||..||||||||||	(236,22):(237,21):(238,20):(239,19):(240,18):(241,17):(242,16):(243,15):(244,14):(245,13):(252,10):(253,9):(254,8):(255,7):(256,6):(257,5):(258,4):(259,3):(260,2):(261,1)
NAL94_RS04885	A00920_76_HCYVTDRXX_1_2261_17852_5854	236	261	4	25	-20.08	-33.57	ACUCUCAUGGUGUGACGGGCGGUGUGUACAAG	236GCGCUGCCCGCAAGUAACGCCAUGAG&4CUCAUGGUGUGACGGGCGGUGU	236||||||||||......||||||||||&4||||||||||..||||||||||	(236,25):(237,24):(238,23):(239,22):(240,21):(241,20):(242,19):(243,18):(244,17):(245,16):(252,13):(253,12):(254,11):(255,10):(256,9):(257,8):(258,7):(259,6):(260,5):(261,4)
NAL94_RS04885	A00920_76_HCYVTDRXX_1_2261_30906_9204	244	267	1	26	-20.13	-30.79	GGCGUGCUGAUCCGCGAUUACUAGCG	244CGCAAGUAACGCCAUGAGCACGCC&1GGCGUGCUGAUCCGCGAUUACUAGCG	244|||.||||||||.||.||||||||&1||||||||.||..|||.|||||.|||	(244,26):(245,25):(246,24):(248,22):(249,21):(250,20):(251,19):(252,18):(253,16):(254,15):(255,14):(257,11):(258,10):(260,8):(261,7):(262,6):(263,5):(264,4):(265,3):(266,2):(267,1)
NAL94_RS04885	A00920_76_HCYVTDRXX_1_2261_4788_14512	236	261	4	25	-20.08	-33.57	ACUCUCAUGGUGUGACGGGCGGUGUGUACAAG	236GCGCUGCCCGCAAGUAACGCCAUGAG&4CUCAUGGUGUGACGGGCGGUGU	236||||||||||......||||||||||&4||||||||||..||||||||||	(236,25):(237,24):(238,23):(239,22):(240,21):(241,20):(242,19):(243,18):(244,17):(245,16):(252,13):(253,12):(254,11):(255,10):(256,9):(257,8):(258,7):(259,6):(260,5):(261,4)
NAL94_RS04885	A00920_76_HCYVTDRXX_1_2261_26268_32268	244	267	1	26	-20.96	-31.93	GGCGUGCUGAUCCGCGAUUACUAGCGAU	244CGCAAGUAACGCCAUGAGCACGCC&1GGCGUGCUGAUCCGCGAUUACUAGCG	244|||.||||||||.||.||||||||&1||||||||.||..|||.|||||.|||	(244,26):(245,25):(246,24):(248,22):(249,21):(250,20):(251,19):(252,18):(253,16):(254,15):(255,14):(257,11):(258,10):(260,8):(261,7):(262,6):(263,5):(264,4):(265,3):(266,2):(267,1)
NAL94_RS04885	A00920_76_HCYVTDRXX_1_2261_4336_33332	236	261	4	25	-20.11	-33.56	ACUCUCAUGGUGUGACGGGCGGUGUGUACAA	236GCGCUGCCCGCAAGUAACGCCAUGAG&4CUCAUGGUGUGACGGGCGGUGU	236||||||||||......||||||||||&4||||||||||..||||||||||	(236,25):(237,24):(238,23):(239,22):(240,21):(241,20):(242,19):(243,18):(244,17):(245,16):(252,13):(253,12):(254,11):(255,10):(256,9):(257,8):(258,7):(259,6):(260,5):(261,4)
NAL94_RS04885	A00920_76_HCYVTDRXX_1_2261_6153_36323	236	261	3	24	-20.16	-33.57	UUCUCAUGGUGUGACGGGCGGUGUGUACAAGG	236GCGCUGCCCGCAAGUAACGCCAUGAG&3CUCAUGGUGUGACGGGCGGUGU	236||||||||||......||||||||||&3||||||||||..||||||||||	(236,24):(237,23):(238,22):(239,21):(240,20):(241,19):(242,18):(243,17):(244,16):(245,15):(252,12):(253,11):(254,10):(255,9):(256,8):(257,7):(258,6):(259,5):(260,4):(261,3)
NAL94_RS04885	A00920_76_HCYVTDRXX_1_2262_4797_5415	244	267	1	26	-20.87	-31.93	GGCGUGCUGAUCCGCGAUUACUAGCGAUU	244CGCAAGUAACGCCAUGAGCACGCC&1GGCGUGCUGAUCCGCGAUUACUAGCG	244|||.||||||||.||.||||||||&1||||||||.||..|||.|||||.|||	(244,26):(245,25):(246,24):(248,22):(249,21):(250,20):(251,19):(252,18):(253,16):(254,15):(255,14):(257,11):(258,10):(260,8):(261,7):(262,6):(263,5):(264,4):(265,3):(266,2):(267,1)
NAL94_RS04885	A00920_76_HCYVTDRXX_1_2262_10655_6668	244	267	1	26	-20.01	-31.93	GGCGUGCUGAUCCGCGAUUACUAGCGAUUCCA	244CGCAAGUAACGCCAUGAGCACGCC&1GGCGUGCUGAUCCGCGAUUACUAGCG	244|||.||||||||.||.||||||||&1||||||||.||..|||.|||||.|||	(244,26):(245,25):(246,24):(248,22):(249,21):(250,20):(251,19):(252,18):(253,16):(254,15):(255,14):(257,11):(258,10):(260,8):(261,7):(262,6):(263,5):(264,4):(265,3):(266,2):(267,1)
NAL94_RS04885	A00920_76_HCYVTDRXX_1_2262_6216_10598	244	267	1	26	-20.13	-30.79	GGCGUGCUGAUCCGCGAUUACUAGCG	244CGCAAGUAACGCCAUGAGCACGCC&1GGCGUGCUGAUCCGCGAUUACUAGCG	244|||.||||||||.||.||||||||&1||||||||.||..|||.|||||.|||	(244,26):(245,25):(246,24):(248,22):(249,21):(250,20):(251,19):(252,18):(253,16):(254,15):(255,14):(257,11):(258,10):(260,8):(261,7):(262,6):(263,5):(264,4):(265,3):(266,2):(267,1)
NAL94_RS04885	A00920_76_HCYVTDRXX_1_2262_23149_11365	244	267	1	26	-20.13	-30.79	GGCGUGCUGAUCCGCGAUUACUAGCG	244CGCAAGUAACGCCAUGAGCACGCC&1GGCGUGCUGAUCCGCGAUUACUAGCG	244|||.||||||||.||.||||||||&1||||||||.||..|||.|||||.|||	(244,26):(245,25):(246,24):(248,22):(249,21):(250,20):(251,19):(252,18):(253,16):(254,15):(255,14):(257,11):(258,10):(260,8):(261,7):(262,6):(263,5):(264,4):(265,3):(266,2):(267,1)
NAL94_RS04885	A00920_76_HCYVTDRXX_1_2262_9670_19648	236	261	4	25	-20.08	-33.57	ACUCUCAUGGUGUGACGGGCGGUGUGUACAAG	236GCGCUGCCCGCAAGUAACGCCAUGAG&4CUCAUGGUGUGACGGGCGGUGU	236||||||||||......||||||||||&4||||||||||..||||||||||	(236,25):(237,24):(238,23):(239,22):(240,21):(241,20):(242,19):(243,18):(244,17):(245,16):(252,13):(253,12):(254,11):(255,10):(256,9):(257,8):(258,7):(259,6):(260,5):(261,4)
NAL94_RS04885	A00920_76_HCYVTDRXX_1_2262_16387_22952	244	267	1	26	-20.01	-31.93	GGCGUGCUGAUCCGCGAUUACUAGCGAUUCCA	244CGCAAGUAACGCCAUGAGCACGCC&1GGCGUGCUGAUCCGCGAUUACUAGCG	244|||.||||||||.||.||||||||&1||||||||.||..|||.|||||.|||	(244,26):(245,25):(246,24):(248,22):(249,21):(250,20):(251,19):(252,18):(253,16):(254,15):(255,14):(257,11):(258,10):(260,8):(261,7):(262,6):(263,5):(264,4):(265,3):(266,2):(267,1)
NAL94_RS04885	A00920_76_HCYVTDRXX_1_2262_27010_25285	236	261	4	25	-20.08	-33.57	ACUCUCAUGGUGUGACGGGCGGUGUGUACAAG	236GCGCUGCCCGCAAGUAACGCCAUGAG&4CUCAUGGUGUGACGGGCGGUGU	236||||||||||......||||||||||&4||||||||||..||||||||||	(236,25):(237,24):(238,23):(239,22):(240,21):(241,20):(242,19):(243,18):(244,17):(245,16):(252,13):(253,12):(254,11):(255,10):(256,9):(257,8):(258,7):(259,6):(260,5):(261,4)
NAL94_RS04885	A00920_76_HCYVTDRXX_1_2262_19407_25426	244	267	1	26	-20.01	-31.93	GGCGUGCUGAUCCGCGAUUACUAGCGAUUCCA	244CGCAAGUAACGCCAUGAGCACGCC&1GGCGUGCUGAUCCGCGAUUACUAGCG	244|||.||||||||.||.||||||||&1||||||||.||..|||.|||||.|||	(244,26):(245,25):(246,24):(248,22):(249,21):(250,20):(251,19):(252,18):(253,16):(254,15):(255,14):(257,11):(258,10):(260,8):(261,7):(262,6):(263,5):(264,4):(265,3):(266,2):(267,1)
NAL94_RS04885	A00920_76_HCYVTDRXX_1_2262_17228_28009	236	261	4	25	-20.11	-33.56	ACUCUCAUGGUGUGACGGGCGGUGUGUACAA	236GCGCUGCCCGCAAGUAACGCCAUGAG&4CUCAUGGUGUGACGGGCGGUGU	236||||||||||......||||||||||&4||||||||||..||||||||||	(236,25):(237,24):(238,23):(239,22):(240,21):(241,20):(242,19):(243,18):(244,17):(245,16):(252,13):(253,12):(254,11):(255,10):(256,9):(257,8):(258,7):(259,6):(260,5):(261,4)
NAL94_RS04885	A00920_76_HCYVTDRXX_1_2262_18105_31000	236	261	4	25	-20.11	-33.56	ACUCUCAUGGUGUGACGGGCGGUGUGUACAA	236GCGCUGCCCGCAAGUAACGCCAUGAG&4CUCAUGGUGUGACGGGCGGUGU	236||||||||||......||||||||||&4||||||||||..||||||||||	(236,25):(237,24):(238,23):(239,22):(240,21):(241,20):(242,19):(243,18):(244,17):(245,16):(252,13):(253,12):(254,11):(255,10):(256,9):(257,8):(258,7):(259,6):(260,5):(261,4)
NAL94_RS04885	A00920_76_HCYVTDRXX_1_2262_18484_34788	244	267	1	26	-20.01	-31.93	GGCGUGCUGAUCCGCGAUUACUAGCGAUUCCA	244CGCAAGUAACGCCAUGAGCACGCC&1GGCGUGCUGAUCCGCGAUUACUAGCG	244|||.||||||||.||.||||||||&1||||||||.||..|||.|||||.|||	(244,26):(245,25):(246,24):(248,22):(249,21):(250,20):(251,19):(252,18):(253,16):(254,15):(255,14):(257,11):(258,10):(260,8):(261,7):(262,6):(263,5):(264,4):(265,3):(266,2):(267,1)
NAL94_RS04885	A00920_76_HCYVTDRXX_1_2262_9453_35681	244	267	1	26	-20.13	-30.79	GGCGUGCUGAUCCGCGAUUACUAGCG	244CGCAAGUAACGCCAUGAGCACGCC&1GGCGUGCUGAUCCGCGAUUACUAGCG	244|||.||||||||.||.||||||||&1||||||||.||..|||.|||||.|||	(244,26):(245,25):(246,24):(248,22):(249,21):(250,20):(251,19):(252,18):(253,16):(254,15):(255,14):(257,11):(258,10):(260,8):(261,7):(262,6):(263,5):(264,4):(265,3):(266,2):(267,1)
NAL94_RS04885	A00920_76_HCYVTDRXX_1_2263_24614_3912	244	267	1	26	-20.13	-30.79	GGCGUGCUGAUCCGCGAUUACUAGCG	244CGCAAGUAACGCCAUGAGCACGCC&1GGCGUGCUGAUCCGCGAUUACUAGCG	244|||.||||||||.||.||||||||&1||||||||.||..|||.|||||.|||	(244,26):(245,25):(246,24):(248,22):(249,21):(250,20):(251,19):(252,18):(253,16):(254,15):(255,14):(257,11):(258,10):(260,8):(261,7):(262,6):(263,5):(264,4):(265,3):(266,2):(267,1)
NAL94_RS04885	A00920_76_HCYVTDRXX_1_2263_18846_4633	244	267	1	26	-20.13	-30.79	GGCGUGCUGAUCCGCGAUUACUAGCG	244CGCAAGUAACGCCAUGAGCACGCC&1GGCGUGCUGAUCCGCGAUUACUAGCG	244|||.||||||||.||.||||||||&1||||||||.||..|||.|||||.|||	(244,26):(245,25):(246,24):(248,22):(249,21):(250,20):(251,19):(252,18):(253,16):(254,15):(255,14):(257,11):(258,10):(260,8):(261,7):(262,6):(263,5):(264,4):(265,3):(266,2):(267,1)
NAL94_RS04885	A00920_76_HCYVTDRXX_1_2263_28664_4633	236	261	4	25	-20.08	-33.57	ACUCUCAUGGUGUGACGGGCGGUGUGUACAAG	236GCGCUGCCCGCAAGUAACGCCAUGAG&4CUCAUGGUGUGACGGGCGGUGU	236||||||||||......||||||||||&4||||||||||..||||||||||	(236,25):(237,24):(238,23):(239,22):(240,21):(241,20):(242,19):(243,18):(244,17):(245,16):(252,13):(253,12):(254,11):(255,10):(256,9):(257,8):(258,7):(259,6):(260,5):(261,4)
NAL94_RS04885	A00920_76_HCYVTDRXX_1_2263_19171_6073	244	267	1	26	-20.13	-30.79	GGCGUGCUGAUCCGCGAUUACUAGCG	244CGCAAGUAACGCCAUGAGCACGCC&1GGCGUGCUGAUCCGCGAUUACUAGCG	244|||.||||||||.||.||||||||&1||||||||.||..|||.|||||.|||	(244,26):(245,25):(246,24):(248,22):(249,21):(250,20):(251,19):(252,18):(253,16):(254,15):(255,14):(257,11):(258,10):(260,8):(261,7):(262,6):(263,5):(264,4):(265,3):(266,2):(267,1)
NAL94_RS04885	A00920_76_HCYVTDRXX_1_2263_16432_7780	244	267	1	26	-20.01	-31.93	GGCGUGCUGAUCCGCGAUUACUAGCGAUUCCA	244CGCAAGUAACGCCAUGAGCACGCC&1GGCGUGCUGAUCCGCGAUUACUAGCG	244|||.||||||||.||.||||||||&1||||||||.||..|||.|||||.|||	(244,26):(245,25):(246,24):(248,22):(249,21):(250,20):(251,19):(252,18):(253,16):(254,15):(255,14):(257,11):(258,10):(260,8):(261,7):(262,6):(263,5):(264,4):(265,3):(266,2):(267,1)
NAL94_RS04885	A00920_76_HCYVTDRXX_1_2263_3197_10974	236	261	4	25	-20.13	-33.56	ACUCUCAUGGUGUGACGGGCGGUGUGUACA	236GCGCUGCCCGCAAGUAACGCCAUGAG&4CUCAUGGUGUGACGGGCGGUGU	236||||||||||......||||||||||&4||||||||||..||||||||||	(236,25):(237,24):(238,23):(239,22):(240,21):(241,20):(242,19):(243,18):(244,17):(245,16):(252,13):(253,12):(254,11):(255,10):(256,9):(257,8):(258,7):(259,6):(260,5):(261,4)
NAL94_RS04885	A00920_76_HCYVTDRXX_1_2263_4707_12117	244	267	1	26	-20.01	-31.93	GGCGUGCUGAUCCGCGAUUACUAGCGAUUCCA	244CGCAAGUAACGCCAUGAGCACGCC&1GGCGUGCUGAUCCGCGAUUACUAGCG	244|||.||||||||.||.||||||||&1||||||||.||..|||.|||||.|||	(244,26):(245,25):(246,24):(248,22):(249,21):(250,20):(251,19):(252,18):(253,16):(254,15):(255,14):(257,11):(258,10):(260,8):(261,7):(262,6):(263,5):(264,4):(265,3):(266,2):(267,1)
NAL94_RS04885	A00920_76_HCYVTDRXX_1_2263_9326_15984	244	267	1	26	-20.01	-31.93	GGCGUGCUGAUCCGCGAUUACUAGCGAUUCCA	244CGCAAGUAACGCCAUGAGCACGCC&1GGCGUGCUGAUCCGCGAUUACUAGCG	244|||.||||||||.||.||||||||&1||||||||.||..|||.|||||.|||	(244,26):(245,25):(246,24):(248,22):(249,21):(250,20):(251,19):(252,18):(253,16):(254,15):(255,14):(257,11):(258,10):(260,8):(261,7):(262,6):(263,5):(264,4):(265,3):(266,2):(267,1)
NAL94_RS04885	A00920_76_HCYVTDRXX_1_2263_13756_16078	244	267	1	26	-20.01	-31.93	GGCGUGCUGAUCCGCGAUUACUAGCGAUUCCA	244CGCAAGUAACGCCAUGAGCACGCC&1GGCGUGCUGAUCCGCGAUUACUAGCG	244|||.||||||||.||.||||||||&1||||||||.||..|||.|||||.|||	(244,26):(245,25):(246,24):(248,22):(249,21):(250,20):(251,19):(252,18):(253,16):(254,15):(255,14):(257,11):(258,10):(260,8):(261,7):(262,6):(263,5):(264,4):(265,3):(266,2):(267,1)
NAL94_RS04885	A00920_76_HCYVTDRXX_1_2263_12373_18349	296	329	1	30	-20.53	-31.4	GGUUUGGCCGCUAAGAAGAUGUUCAGGUCAUCA	296UGACCUGUGCCUUCUAGCCCGUAGCCACCAAACC&1GGUUUGGCCGCUAAGAAGAUGUUCAGGUCA	296|||||||.|||||||......||||..|||||||&1|||||||..|||||||||..||.|||||||	(296,30):(297,29):(298,28):(299,27):(300,26):(301,25):(302,24):(304,22):(305,21):(306,18):(307,17):(308,16):(309,15):(310,14):(317,13):(318,12):(319,11):(320,10):(323,7):(324,6):(325,5):(326,4):(327,3):(328,2):(329,1)
NAL94_RS04885	A00920_76_HCYVTDRXX_1_2263_12364_18709	296	329	1	30	-20.53	-31.4	GGUUUGGCCGCUAAGAAGAUGUUCAGGUCAUCA	296UGACCUGUGCCUUCUAGCCCGUAGCCACCAAACC&1GGUUUGGCCGCUAAGAAGAUGUUCAGGUCA	296|||||||.|||||||......||||..|||||||&1|||||||..|||||||||..||.|||||||	(296,30):(297,29):(298,28):(299,27):(300,26):(301,25):(302,24):(304,22):(305,21):(306,18):(307,17):(308,16):(309,15):(310,14):(317,13):(318,12):(319,11):(320,10):(323,7):(324,6):(325,5):(326,4):(327,3):(328,2):(329,1)
NAL94_RS04885	A00920_76_HCYVTDRXX_1_2263_26368_18850	244	267	1	26	-20.01	-31.93	GGCGUGCUGAUCCGCGAUUACUAGCGAUUCCA	244CGCAAGUAACGCCAUGAGCACGCC&1GGCGUGCUGAUCCGCGAUUACUAGCG	244|||.||||||||.||.||||||||&1||||||||.||..|||.|||||.|||	(244,26):(245,25):(246,24):(248,22):(249,21):(250,20):(251,19):(252,18):(253,16):(254,15):(255,14):(257,11):(258,10):(260,8):(261,7):(262,6):(263,5):(264,4):(265,3):(266,2):(267,1)
NAL94_RS04885	A00920_76_HCYVTDRXX_1_2249_1434_2033	236	261	4	25	-20.08	-33.57	ACUCUCAUGGUGUGACGGGCGGUGUGUACAAG	236GCGCUGCCCGCAAGUAACGCCAUGAG&4CUCAUGGUGUGACGGGCGGUGU	236||||||||||......||||||||||&4||||||||||..||||||||||	(236,25):(237,24):(238,23):(239,22):(240,21):(241,20):(242,19):(243,18):(244,17):(245,16):(252,13):(253,12):(254,11):(255,10):(256,9):(257,8):(258,7):(259,6):(260,5):(261,4)
NAL94_RS04885	A00920_76_HCYVTDRXX_1_2249_31494_2988	239	280	2	41	-21.23	-39.97	CCGGCUUUGGGUGUUACAGACUCUCAUGGUGUGACGGGCGG	239CUGCCCGCAAGUAACGCCAUGAGCACGCCAGGACCUAAACCG&2CGGCUUUGGGUGUUACAGACUCUCAUGGUGUGACGGGCGG	239|||||||......||||||||||......||.||||||||||&2|||.|||||||.||.......||||||||||..|||||||	(239,41):(240,40):(241,39):(242,38):(243,37):(244,36):(245,35):(252,32):(253,31):(254,30):(255,29):(256,28):(257,27):(258,26):(259,25):(260,24):(261,23):(268,15):(269,14):(271,12):(272,11):(273,10):(274,9):(275,8):(276,7):(277,6):(278,4):(279,3):(280,2)
NAL94_RS04885	A00920_76_HCYVTDRXX_1_2249_7681_5963	237	279	1	40	-21.23	-38.57	GCUUUGGGUGUUACAGACUCUCAUGGUGUGACGGGCGGUG	237CGCUGCCCGCAAGUAACGCCAUGAGCACGCCAGGACCUAAACC&1GCUUUGGGUGUUACAGACUCUCAUGGUGUGACGGGCGGUG	237|||||||||......||||||||||......||.|||||||.|&1|.|||||||.||.......||||||||||..|||||||||	(237,40):(238,39):(239,38):(240,37):(241,36):(242,35):(243,34):(244,33):(245,32):(252,29):(253,28):(254,27):(255,26):(256,25):(257,24):(258,23):(259,22):(260,21):(261,20):(268,12):(269,11):(271,9):(272,8):(273,7):(274,6):(275,5):(276,4):(277,3):(279,1)
NAL94_RS04885	A00920_76_HCYVTDRXX_1_2249_8269_5948	237	279	1	40	-21.23	-38.57	GCUUUGGGUGUUACAGACUCUCAUGGUGUGACGGGCGGUG	237CGCUGCCCGCAAGUAACGCCAUGAGCACGCCAGGACCUAAACC&1GCUUUGGGUGUUACAGACUCUCAUGGUGUGACGGGCGGUG	237|||||||||......||||||||||......||.|||||||.|&1|.|||||||.||.......||||||||||..|||||||||	(237,40):(238,39):(239,38):(240,37):(241,36):(242,35):(243,34):(244,33):(245,32):(252,29):(253,28):(254,27):(255,26):(256,25):(257,24):(258,23):(259,22):(260,21):(261,20):(268,12):(269,11):(271,9):(272,8):(273,7):(274,6):(275,5):(276,4):(277,3):(279,1)
NAL94_RS04885	A00920_76_HCYVTDRXX_1_2249_6198_6872	244	267	1	26	-20.13	-30.79	GGCGUGCUGAUCCGCGAUUACUAGCG	244CGCAAGUAACGCCAUGAGCACGCC&1GGCGUGCUGAUCCGCGAUUACUAGCG	244|||.||||||||.||.||||||||&1||||||||.||..|||.|||||.|||	(244,26):(245,25):(246,24):(248,22):(249,21):(250,20):(251,19):(252,18):(253,16):(254,15):(255,14):(257,11):(258,10):(260,8):(261,7):(262,6):(263,5):(264,4):(265,3):(266,2):(267,1)
NAL94_RS04885	A00920_76_HCYVTDRXX_1_2249_7247_10285	236	261	4	25	-20.08	-33.57	ACUCUCAUGGUGUGACGGGCGGUGUGUACAAG	236GCGCUGCCCGCAAGUAACGCCAUGAG&4CUCAUGGUGUGACGGGCGGUGU	236||||||||||......||||||||||&4||||||||||..||||||||||	(236,25):(237,24):(238,23):(239,22):(240,21):(241,20):(242,19):(243,18):(244,17):(245,16):(252,13):(253,12):(254,11):(255,10):(256,9):(257,8):(258,7):(259,6):(260,5):(261,4)
NAL94_RS04885	A00920_76_HCYVTDRXX_1_2249_25690_10942	244	267	1	26	-20.13	-30.79	GGCGUGCUGAUCCGCGAUUACUAGCG	244CGCAAGUAACGCCAUGAGCACGCC&1GGCGUGCUGAUCCGCGAUUACUAGCG	244|||.||||||||.||.||||||||&1||||||||.||..|||.|||||.|||	(244,26):(245,25):(246,24):(248,22):(249,21):(250,20):(251,19):(252,18):(253,16):(254,15):(255,14):(257,11):(258,10):(260,8):(261,7):(262,6):(263,5):(264,4):(265,3):(266,2):(267,1)
NAL94_RS04885	A00920_76_HCYVTDRXX_1_2249_24985_11036	244	267	1	26	-20.13	-30.79	GGCGUGCUGAUCCGCGAUUACUAGCG	244CGCAAGUAACGCCAUGAGCACGCC&1GGCGUGCUGAUCCGCGAUUACUAGCG	244|||.||||||||.||.||||||||&1||||||||.||..|||.|||||.|||	(244,26):(245,25):(246,24):(248,22):(249,21):(250,20):(251,19):(252,18):(253,16):(254,15):(255,14):(257,11):(258,10):(260,8):(261,7):(262,6):(263,5):(264,4):(265,3):(266,2):(267,1)
NAL94_RS04885	A00920_76_HCYVTDRXX_1_2249_7148_11021	236	261	4	25	-20.08	-33.57	ACUCUCAUGGUGUGACGGGCGGUGUGUACAAG	236GCGCUGCCCGCAAGUAACGCCAUGAG&4CUCAUGGUGUGACGGGCGGUGU	236||||||||||......||||||||||&4||||||||||..||||||||||	(236,25):(237,24):(238,23):(239,22):(240,21):(241,20):(242,19):(243,18):(244,17):(245,16):(252,13):(253,12):(254,11):(255,10):(256,9):(257,8):(258,7):(259,6):(260,5):(261,4)
NAL94_RS04885	A00920_76_HCYVTDRXX_1_2249_25735_11146	295	323	4	37	-21.19	-31.32	AAUGUAGUUGCUGGAGCUGGGUCGGUAUAGUCGUCAG	295CUGACCUGUGCCUUCUAGCCCGUAGCCAC&4GUAGUUGCUGGAGCUGGGUCGGUAUAGUCGUCAG	295||||||||||||.|||||||||||||.||&4||.|||||.||.||||||..|||||||..|||||	(295,37):(296,36):(297,35):(298,34):(299,33):(300,30):(301,29):(302,28):(303,27):(304,26):(305,25):(306,24):(308,21):(309,20):(310,19):(311,18):(312,17):(313,16):(314,14):(315,13):(316,11):(317,10):(318,9):(319,8):(320,7):(322,5):(323,4)
NAL94_RS04885	A00920_76_HCYVTDRXX_1_2249_3287_11162	219	250	5	35	-21.05	-32.26	AUUGACUGUAGGCAGCGUUUGAGUUCUUAGCUACUG	219AGCCGCCAAAGAACUCUGCGCUGCCCGCAAGU&5ACUGUAGGCAGCGUUUGAGUUCUUAGCUACU	219||..||..||||||||.||||||||.||.|||&5|||||.||||||||..||||||||.||..||	(219,35):(220,34):(223,31):(224,30):(227,28):(228,27):(229,26):(230,25):(231,24):(232,23):(233,22):(234,21):(236,18):(237,17):(238,16):(239,15):(240,14):(241,13):(242,12):(243,11):(245,9):(246,8):(248,7):(249,6):(250,5)
NAL94_RS04885	A00920_76_HCYVTDRXX_1_2249_15212_18537	236	261	3	24	-20.2	-33.57	CUCUCAUGGUGUGACGGGCGGUGUGUACAAG	236GCGCUGCCCGCAAGUAACGCCAUGAG&3CUCAUGGUGUGACGGGCGGUGU	236||||||||||......||||||||||&3||||||||||..||||||||||	(236,24):(237,23):(238,22):(239,21):(240,20):(241,19):(242,18):(243,17):(244,16):(245,15):(252,12):(253,11):(254,10):(255,9):(256,8):(257,7):(258,6):(259,5):(260,4):(261,3)
NAL94_RS04885	A00920_76_HCYVTDRXX_1_2249_22119_18912	244	267	1	26	-20.13	-30.79	GGCGUGCUGAUCCGCGAUUACUAGCG	244CGCAAGUAACGCCAUGAGCACGCC&1GGCGUGCUGAUCCGCGAUUACUAGCG	244|||.||||||||.||.||||||||&1||||||||.||..|||.|||||.|||	(244,26):(245,25):(246,24):(248,22):(249,21):(250,20):(251,19):(252,18):(253,16):(254,15):(255,14):(257,11):(258,10):(260,8):(261,7):(262,6):(263,5):(264,4):(265,3):(266,2):(267,1)
NAL94_RS04885	A00920_76_HCYVTDRXX_1_2249_1398_20541	236	261	4	25	-20.13	-33.56	ACUCUCAUGGUGUGACGGGCGGUGUGUACA	236GCGCUGCCCGCAAGUAACGCCAUGAG&4CUCAUGGUGUGACGGGCGGUGU	236||||||||||......||||||||||&4||||||||||..||||||||||	(236,25):(237,24):(238,23):(239,22):(240,21):(241,20):(242,19):(243,18):(244,17):(245,16):(252,13):(253,12):(254,11):(255,10):(256,9):(257,8):(258,7):(259,6):(260,5):(261,4)
NAL94_RS04885	A00920_76_HCYVTDRXX_1_2249_4535_24502	236	261	4	25	-20.13	-33.56	ACUCUCAUGGUGUGACGGGCGGUGUGUACA	236GCGCUGCCCGCAAGUAACGCCAUGAG&4CUCAUGGUGUGACGGGCGGUGU	236||||||||||......||||||||||&4||||||||||..||||||||||	(236,25):(237,24):(238,23):(239,22):(240,21):(241,20):(242,19):(243,18):(244,17):(245,16):(252,13):(253,12):(254,11):(255,10):(256,9):(257,8):(258,7):(259,6):(260,5):(261,4)
NAL94_RS04885	A00920_76_HCYVTDRXX_1_2249_23601_26052	236	261	3	24	-20.2	-33.57	CUCUCAUGGUGUGACGGGCGGUGUGUACAAG	236GCGCUGCCCGCAAGUAACGCCAUGAG&3CUCAUGGUGUGACGGGCGGUGU	236||||||||||......||||||||||&3||||||||||..||||||||||	(236,24):(237,23):(238,22):(239,21):(240,20):(241,19):(242,18):(243,17):(244,16):(245,15):(252,12):(253,11):(254,10):(255,9):(256,8):(257,7):(258,6):(259,5):(260,4):(261,3)
NAL94_RS04885	A00920_76_HCYVTDRXX_1_2249_19144_34115	302	324	1	20	-23.12	-30.8	GGUGGAUGGUUAGAAGGUACUACUUUU	302GUGCCUUCUAGCCCGUAGCCACC&1GGUGGAUGGUUAGAAGGUAC	302|||||||||||||.....|||||&1|||||..|||||||||||||	(302,20):(303,19):(304,18):(305,17):(306,16):(307,15):(308,14):(309,13):(310,12):(311,11):(312,10):(313,9):(314,8):(320,5):(321,4):(322,3):(323,2):(324,1)
NAL94_RS04885	A00920_76_HCYVTDRXX_1_2249_27190_34929	244	267	1	26	-20.13	-30.79	GGCGUGCUGAUCCGCGAUUACUAGCG	244CGCAAGUAACGCCAUGAGCACGCC&1GGCGUGCUGAUCCGCGAUUACUAGCG	244|||.||||||||.||.||||||||&1||||||||.||..|||.|||||.|||	(244,26):(245,25):(246,24):(248,22):(249,21):(250,20):(251,19):(252,18):(253,16):(254,15):(255,14):(257,11):(258,10):(260,8):(261,7):(262,6):(263,5):(264,4):(265,3):(266,2):(267,1)
NAL94_RS04885	A00920_76_HCYVTDRXX_1_2250_15845_1344	244	267	1	26	-20.96	-31.93	GGCGUGCUGAUCCGCGAUUACUAGCGAU	244CGCAAGUAACGCCAUGAGCACGCC&1GGCGUGCUGAUCCGCGAUUACUAGCG	244|||.||||||||.||.||||||||&1||||||||.||..|||.|||||.|||	(244,26):(245,25):(246,24):(248,22):(249,21):(250,20):(251,19):(252,18):(253,16):(254,15):(255,14):(257,11):(258,10):(260,8):(261,7):(262,6):(263,5):(264,4):(265,3):(266,2):(267,1)
NAL94_RS04885	A00920_76_HCYVTDRXX_1_2250_21947_3928	244	267	1	26	-20.13	-30.79	GGCGUGCUGAUCCGCGAUUACUAGCG	244CGCAAGUAACGCCAUGAGCACGCC&1GGCGUGCUGAUCCGCGAUUACUAGCG	244|||.||||||||.||.||||||||&1||||||||.||..|||.|||||.|||	(244,26):(245,25):(246,24):(248,22):(249,21):(250,20):(251,19):(252,18):(253,16):(254,15):(255,14):(257,11):(258,10):(260,8):(261,7):(262,6):(263,5):(264,4):(265,3):(266,2):(267,1)
NAL94_RS04885	A00920_76_HCYVTDRXX_1_2250_25925_4304	236	261	3	24	-20.2	-33.57	CUCUCAUGGUGUGACGGGCGGUGUGUACAAG	236GCGCUGCCCGCAAGUAACGCCAUGAG&3CUCAUGGUGUGACGGGCGGUGU	236||||||||||......||||||||||&3||||||||||..||||||||||	(236,24):(237,23):(238,22):(239,21):(240,20):(241,19):(242,18):(243,17):(244,16):(245,15):(252,12):(253,11):(254,10):(255,9):(256,8):(257,7):(258,6):(259,5):(260,4):(261,3)
NAL94_RS04885	A00920_76_HCYVTDRXX_1_2250_22462_6261	236	267	1	35	-20.26	-37.78	GGUGUUACAGACUCUCAUGGUGUGACGGGCGGUGUGUA	236GCGCUGCCCGCAAGUAACGCCAUGAGCACGCC&1GGUGUUACAGACUCUCAUGGUGUGACGGGCGGUGU	236||||||||||......||||||||||.|||||&1|||||........||||||||||..||||||||||	(236,35):(237,34):(238,33):(239,32):(240,31):(241,30):(242,29):(243,28):(244,27):(245,26):(252,23):(253,22):(254,21):(255,20):(256,19):(257,18):(258,17):(259,16):(260,15):(261,14):(263,5):(264,4):(265,3):(266,2):(267,1)
NAL94_RS04885	A00920_76_HCYVTDRXX_1_2250_22408_6198	236	267	1	35	-20.26	-37.78	GGUGUUACAGACUCUCAUGGUGUGACGGGCGGUGUGUA	236GCGCUGCCCGCAAGUAACGCCAUGAGCACGCC&1GGUGUUACAGACUCUCAUGGUGUGACGGGCGGUGU	236||||||||||......||||||||||.|||||&1|||||........||||||||||..||||||||||	(236,35):(237,34):(238,33):(239,32):(240,31):(241,30):(242,29):(243,28):(244,27):(245,26):(252,23):(253,22):(254,21):(255,20):(256,19):(257,18):(258,17):(259,16):(260,15):(261,14):(263,5):(264,4):(265,3):(266,2):(267,1)
NAL94_RS04885	A00920_76_HCYVTDRXX_1_2250_12283_14497	244	267	1	26	-20.87	-31.93	GGCGUGCUGAUCCGCGAUUACUAGCGAUU	244CGCAAGUAACGCCAUGAGCACGCC&1GGCGUGCUGAUCCGCGAUUACUAGCG	244|||.||||||||.||.||||||||&1||||||||.||..|||.|||||.|||	(244,26):(245,25):(246,24):(248,22):(249,21):(250,20):(251,19):(252,18):(253,16):(254,15):(255,14):(257,11):(258,10):(260,8):(261,7):(262,6):(263,5):(264,4):(265,3):(266,2):(267,1)
NAL94_RS04885	A00920_76_HCYVTDRXX_1_2250_29622_35289	236	261	4	25	-20.11	-33.56	ACUCUCAUGGUGUGACGGGCGGUGUGUACAA	236GCGCUGCCCGCAAGUAACGCCAUGAG&4CUCAUGGUGUGACGGGCGGUGU	236||||||||||......||||||||||&4||||||||||..||||||||||	(236,25):(237,24):(238,23):(239,22):(240,21):(241,20):(242,19):(243,18):(244,17):(245,16):(252,13):(253,12):(254,11):(255,10):(256,9):(257,8):(258,7):(259,6):(260,5):(261,4)
NAL94_RS04885	A00920_76_HCYVTDRXX_1_2250_27082_36432	236	261	4	25	-20.08	-33.57	ACUCUCAUGGUGUGACGGGCGGUGUGUACAAG	236GCGCUGCCCGCAAGUAACGCCAUGAG&4CUCAUGGUGUGACGGGCGGUGU	236||||||||||......||||||||||&4||||||||||..||||||||||	(236,25):(237,24):(238,23):(239,22):(240,21):(241,20):(242,19):(243,18):(244,17):(245,16):(252,13):(253,12):(254,11):(255,10):(256,9):(257,8):(258,7):(259,6):(260,5):(261,4)
NAL94_RS04885	A00920_76_HCYVTDRXX_1_2251_29351_2033	236	261	4	25	-20.11	-33.56	ACUCUCAUGGUGUGACGGGCGGUGUGUACAA	236GCGCUGCCCGCAAGUAACGCCAUGAG&4CUCAUGGUGUGACGGGCGGUGU	236||||||||||......||||||||||&4||||||||||..||||||||||	(236,25):(237,24):(238,23):(239,22):(240,21):(241,20):(242,19):(243,18):(244,17):(245,16):(252,13):(253,12):(254,11):(255,10):(256,9):(257,8):(258,7):(259,6):(260,5):(261,4)
NAL94_RS04885	A00920_76_HCYVTDRXX_1_2251_32859_3975	244	267	1	26	-20.87	-31.93	GGCGUGCUGAUCCGCGAUUACUAGCGAUU	244CGCAAGUAACGCCAUGAGCACGCC&1GGCGUGCUGAUCCGCGAUUACUAGCG	244|||.||||||||.||.||||||||&1||||||||.||..|||.|||||.|||	(244,26):(245,25):(246,24):(248,22):(249,21):(250,20):(251,19):(252,18):(253,16):(254,15):(255,14):(257,11):(258,10):(260,8):(261,7):(262,6):(263,5):(264,4):(265,3):(266,2):(267,1)
NAL94_RS04885	A00920_76_HCYVTDRXX_1_2251_20772_7373	295	321	5	28	-20.48	-29.87	UCACGGCUAUGGGGGUCAACUGGGUCAGGUACUUC	295CUGACCUGUGCCUUCUAGCCCGUAGCC&5GGCUAUGGGGGUCAACUGGGUCAG	295||||||||||||......|||||||||&5||||||||||||..||.|||||||	(295,28):(296,27):(297,26):(298,25):(299,24):(300,23):(301,22):(302,20):(303,19):(304,16):(305,15):(306,14):(313,13):(314,12):(315,11):(316,10):(317,9):(318,8):(319,7):(320,6):(321,5)
NAL94_RS04885	A00920_76_HCYVTDRXX_1_2251_8422_12226	236	261	3	24	-20.24	-33.57	CUCUCAUGGUGUGACGGGCGGUGUGUACA	236GCGCUGCCCGCAAGUAACGCCAUGAG&3CUCAUGGUGUGACGGGCGGUGU	236||||||||||......||||||||||&3||||||||||..||||||||||	(236,24):(237,23):(238,22):(239,21):(240,20):(241,19):(242,18):(243,17):(244,16):(245,15):(252,12):(253,11):(254,10):(255,9):(256,8):(257,7):(258,6):(259,5):(260,4):(261,3)
NAL94_RS04885	A00920_76_HCYVTDRXX_1_2251_17517_12602	236	261	3	24	-20.2	-33.57	CUCUCAUGGUGUGACGGGCGGUGUGUACAAG	236GCGCUGCCCGCAAGUAACGCCAUGAG&3CUCAUGGUGUGACGGGCGGUGU	236||||||||||......||||||||||&3||||||||||..||||||||||	(236,24):(237,23):(238,22):(239,21):(240,20):(241,19):(242,18):(243,17):(244,16):(245,15):(252,12):(253,11):(254,10):(255,9):(256,8):(257,7):(258,6):(259,5):(260,4):(261,3)
NAL94_RS04885	A00920_76_HCYVTDRXX_1_2251_17454_12618	236	261	3	24	-20.2	-33.57	CUCUCAUGGUGUGACGGGCGGUGUGUACAAG	236GCGCUGCCCGCAAGUAACGCCAUGAG&3CUCAUGGUGUGACGGGCGGUGU	236||||||||||......||||||||||&3||||||||||..||||||||||	(236,24):(237,23):(238,22):(239,21):(240,20):(241,19):(242,18):(243,17):(244,16):(245,15):(252,12):(253,11):(254,10):(255,9):(256,8):(257,7):(258,6):(259,5):(260,4):(261,3)
NAL94_RS04885	A00920_76_HCYVTDRXX_1_2251_1425_23688	244	267	2	27	-20.58	-31.74	CGGCGUGCUGAUCCGCGAUUACUAGCGAU	244CGCAAGUAACGCCAUGAGCACGCC&2GGCGUGCUGAUCCGCGAUUACUAGCG	244|||.||||||||.||.||||||||&2||||||||.||..|||.|||||.|||	(244,27):(245,26):(246,25):(248,23):(249,22):(250,21):(251,20):(252,19):(253,17):(254,16):(255,15):(257,12):(258,11):(260,9):(261,8):(262,7):(263,6):(264,5):(265,4):(266,3):(267,2)
NAL94_RS04885	A00920_76_HCYVTDRXX_1_2251_21685_30780	236	261	4	25	-20.08	-33.57	ACUCUCAUGGUGUGACGGGCGGUGUGUACAAG	236GCGCUGCCCGCAAGUAACGCCAUGAG&4CUCAUGGUGUGACGGGCGGUGU	236||||||||||......||||||||||&4||||||||||..||||||||||	(236,25):(237,24):(238,23):(239,22):(240,21):(241,20):(242,19):(243,18):(244,17):(245,16):(252,13):(253,12):(254,11):(255,10):(256,9):(257,8):(258,7):(259,6):(260,5):(261,4)
NAL94_RS04885	A00920_76_HCYVTDRXX_1_2145_26395_1423	269	300	1	31	-21.84	-31.12	GGUCAUGGGUAGGUCACUUGGUUUCGGGUCUAC	269GGACCUAAACCGAUAGAUGCCAUCCACUGACC&1GGUCAUGGGUAGGUCACUUGGUUUCGGGUCU	269|||||||||||||.....||||||||.|||||&1||||||||||.|||...|||||||.||||||	(269,31):(270,30):(271,29):(272,28):(273,27):(274,26):(275,24):(276,23):(277,22):(278,21):(279,20):(280,19):(281,18):(287,14):(288,13):(289,12):(290,10):(291,9):(292,8):(293,7):(294,6):(296,5):(297,4):(298,3):(299,2):(300,1)
NAL94_RS04885	A00920_76_HCYVTDRXX_1_2145_3613_8249	269	300	3	33	-21.44	-31.12	CUGGUCAUGGGUAGGUCACUUGGUUUCGGGUCUAC	269GGACCUAAACCGAUAGAUGCCAUCCACUGACC&3GGUCAUGGGUAGGUCACUUGGUUUCGGGUCU	269|||||||||||||.....||||||||.|||||&3||||||||||.|||...|||||||.||||||	(269,33):(270,32):(271,31):(272,30):(273,29):(274,28):(275,26):(276,25):(277,24):(278,23):(279,22):(280,21):(281,20):(287,16):(288,15):(289,14):(290,12):(291,11):(292,10):(293,9):(294,8):(296,7):(297,6):(298,5):(299,4):(300,3)
NAL94_RS04885	A00920_76_HCYVTDRXX_1_2145_3540_8469	269	300	3	33	-21.44	-31.12	CUGGUCAUGGGUAGGUCACUUGGUUUCGGGUCUAC	269GGACCUAAACCGAUAGAUGCCAUCCACUGACC&3GGUCAUGGGUAGGUCACUUGGUUUCGGGUCU	269|||||||||||||.....||||||||.|||||&3||||||||||.|||...|||||||.||||||	(269,33):(270,32):(271,31):(272,30):(273,29):(274,28):(275,26):(276,25):(277,24):(278,23):(279,22):(280,21):(281,20):(287,16):(288,15):(289,14):(290,12):(291,11):(292,10):(293,9):(294,8):(296,7):(297,6):(298,5):(299,4):(300,3)
NAL94_RS04885	A00920_76_HCYVTDRXX_1_2145_16215_25755	236	261	4	25	-20.13	-33.56	ACUCUCAUGGUGUGACGGGCGGUGUGUACA	236GCGCUGCCCGCAAGUAACGCCAUGAG&4CUCAUGGUGUGACGGGCGGUGU	236||||||||||......||||||||||&4||||||||||..||||||||||	(236,25):(237,24):(238,23):(239,22):(240,21):(241,20):(242,19):(243,18):(244,17):(245,16):(252,13):(253,12):(254,11):(255,10):(256,9):(257,8):(258,7):(259,6):(260,5):(261,4)
NAL94_RS04885	A00920_76_HCYVTDRXX_1_2145_14290_36699	403	427	1	24	-20.17	-28.77	GGAAAUUCCACAUCAACGACAGGUCC	403ACCUGCGUUUGAUGUGGUAAUUUUC&1GGAAAUUCCACAUCAACGACAGGU	403|||||||||.|||||||.|||||||&1||||||||||||||||||.|||||	(403,24):(404,23):(405,22):(406,21):(407,20):(408,18):(409,17):(410,16):(411,15):(413,14):(414,13):(415,12):(416,11):(417,10):(418,9):(419,8):(421,7):(422,6):(423,5):(424,4):(425,3):(426,2):(427,1)
NAL94_RS04885	A00920_76_HCYVTDRXX_1_2146_24433_3161	236	261	4	25	-20.08	-33.57	ACUCUCAUGGUGUGACGGGCGGUGUGUACAAG	236GCGCUGCCCGCAAGUAACGCCAUGAG&4CUCAUGGUGUGACGGGCGGUGU	236||||||||||......||||||||||&4||||||||||..||||||||||	(236,25):(237,24):(238,23):(239,22):(240,21):(241,20):(242,19):(243,18):(244,17):(245,16):(252,13):(253,12):(254,11):(255,10):(256,9):(257,8):(258,7):(259,6):(260,5):(261,4)
NAL94_RS04885	A00920_76_HCYVTDRXX_1_2146_1199_6355	236	261	4	25	-20.39	-33.09	ACUCUCAUGGUGUGACGGGCGGUGU	236GCGCUGCCCGCAAGUAACGCCAUGAG&4CUCAUGGUGUGACGGGCGGUGU	236||||||||||......||||||||||&4||||||||||..||||||||||	(236,25):(237,24):(238,23):(239,22):(240,21):(241,20):(242,19):(243,18):(244,17):(245,16):(252,13):(253,12):(254,11):(255,10):(256,9):(257,8):(258,7):(259,6):(260,5):(261,4)
NAL94_RS04885	A00920_76_HCYVTDRXX_1_2146_7175_8594	269	300	2	32	-23.13	-31.12	UGGUCAUGGGUAGGUCACUUGGUUUCGGGUCUA	269GGACCUAAACCGAUAGAUGCCAUCCACUGACC&2GGUCAUGGGUAGGUCACUUGGUUUCGGGUCU	269|||||||||||||.....||||||||.|||||&2||||||||||.|||...|||||||.||||||	(269,32):(270,31):(271,30):(272,29):(273,28):(274,27):(275,25):(276,24):(277,23):(278,22):(279,21):(280,20):(281,19):(287,15):(288,14):(289,13):(290,11):(291,10):(292,9):(293,8):(294,7):(296,6):(297,5):(298,4):(299,3):(300,2)
NAL94_RS04885	A00920_76_HCYVTDRXX_1_2146_6207_8923	403	427	1	24	-20.24	-28.77	GGAAAUUCCACAUCAACGACAGGUC	403ACCUGCGUUUGAUGUGGUAAUUUUC&1GGAAAUUCCACAUCAACGACAGGU	403|||||||||.|||||||.|||||||&1||||||||||||||||||.|||||	(403,24):(404,23):(405,22):(406,21):(407,20):(408,18):(409,17):(410,16):(411,15):(413,14):(414,13):(415,12):(416,11):(417,10):(418,9):(419,8):(421,7):(422,6):(423,5):(424,4):(425,3):(426,2):(427,1)
NAL94_RS04885	A00920_76_HCYVTDRXX_1_2146_22182_20901	306	333	1	20	-20.34	-24.44	GGCUGAUAUGGGACUAGAAGACGAUGAAA	306CUUCUAGCCCGUAGCCACCAAACCAGCC&1GGCUGAUAUGGGACUAGAAG	306|||||||||||||..........|||||&1|||||.||||||.|||||||	(306,20):(307,19):(308,18):(309,17):(310,16):(311,15):(312,14):(313,12):(314,11):(315,10):(316,9):(317,8):(318,7):(329,5):(330,4):(331,3):(332,2):(333,1)
NAL94_RS04885	A00920_76_HCYVTDRXX_1_2146_4390_22091	269	300	2	32	-23.13	-31.12	UGGUCAUGGGUAGGUCACUUGGUUUCGGGUCUA	269GGACCUAAACCGAUAGAUGCCAUCCACUGACC&2GGUCAUGGGUAGGUCACUUGGUUUCGGGUCU	269|||||||||||||.....||||||||.|||||&2||||||||||.|||...|||||||.||||||	(269,32):(270,31):(271,30):(272,29):(273,28):(274,27):(275,25):(276,24):(277,23):(278,22):(279,21):(280,20):(281,19):(287,15):(288,14):(289,13):(290,11):(291,10):(292,9):(293,8):(294,7):(296,6):(297,5):(298,4):(299,3):(300,2)
NAL94_RS04885	A00920_76_HCYVTDRXX_1_2146_16541_22467	244	267	1	26	-20.13	-30.79	GGCGUGCUGAUCCGCGAUUACUAGCG	244CGCAAGUAACGCCAUGAGCACGCC&1GGCGUGCUGAUCCGCGAUUACUAGCG	244|||.||||||||.||.||||||||&1||||||||.||..|||.|||||.|||	(244,26):(245,25):(246,24):(248,22):(249,21):(250,20):(251,19):(252,18):(253,16):(254,15):(255,14):(257,11):(258,10):(260,8):(261,7):(262,6):(263,5):(264,4):(265,3):(266,2):(267,1)
NAL94_RS04885	A00920_76_HCYVTDRXX_1_2146_18973_23453	236	261	4	25	-20.17	-33.56	ACUCUCAUGGUGUGACGGGCGGUGUGUA	236GCGCUGCCCGCAAGUAACGCCAUGAG&4CUCAUGGUGUGACGGGCGGUGU	236||||||||||......||||||||||&4||||||||||..||||||||||	(236,25):(237,24):(238,23):(239,22):(240,21):(241,20):(242,19):(243,18):(244,17):(245,16):(252,13):(253,12):(254,11):(255,10):(256,9):(257,8):(258,7):(259,6):(260,5):(261,4)
NAL94_RS04885	A00920_76_HCYVTDRXX_1_2146_22073_24596	236	261	3	24	-20.2	-33.57	CUCUCAUGGUGUGACGGGCGGUGUGUACAAG	236GCGCUGCCCGCAAGUAACGCCAUGAG&3CUCAUGGUGUGACGGGCGGUGU	236||||||||||......||||||||||&3||||||||||..||||||||||	(236,24):(237,23):(238,22):(239,21):(240,20):(241,19):(242,18):(243,17):(244,16):(245,15):(252,12):(253,11):(254,10):(255,9):(256,8):(257,7):(258,6):(259,5):(260,4):(261,3)
NAL94_RS04885	A00920_76_HCYVTDRXX_1_2146_5719_26083	236	261	4	25	-20.08	-33.57	ACUCUCAUGGUGUGACGGGCGGUGUGUACAAG	236GCGCUGCCCGCAAGUAACGCCAUGAG&4CUCAUGGUGUGACGGGCGGUGU	236||||||||||......||||||||||&4||||||||||..||||||||||	(236,25):(237,24):(238,23):(239,22):(240,21):(241,20):(242,19):(243,18):(244,17):(245,16):(252,13):(253,12):(254,11):(255,10):(256,9):(257,8):(258,7):(259,6):(260,5):(261,4)
NAL94_RS04885	A00920_76_HCYVTDRXX_1_2146_19542_26130	236	261	3	24	-20.2	-33.57	CUCUCAUGGUGUGACGGGCGGUGUGUACAAG	236GCGCUGCCCGCAAGUAACGCCAUGAG&3CUCAUGGUGUGACGGGCGGUGU	236||||||||||......||||||||||&3||||||||||..||||||||||	(236,24):(237,23):(238,22):(239,21):(240,20):(241,19):(242,18):(243,17):(244,16):(245,15):(252,12):(253,11):(254,10):(255,9):(256,8):(257,7):(258,6):(259,5):(260,4):(261,3)
NAL94_RS04885	A00920_76_HCYVTDRXX_1_2146_18087_30342	244	267	1	26	-20.13	-30.79	GGCGUGCUGAUCCGCGAUUACUAGCG	244CGCAAGUAACGCCAUGAGCACGCC&1GGCGUGCUGAUCCGCGAUUACUAGCG	244|||.||||||||.||.||||||||&1||||||||.||..|||.|||||.|||	(244,26):(245,25):(246,24):(248,22):(249,21):(250,20):(251,19):(252,18):(253,16):(254,15):(255,14):(257,11):(258,10):(260,8):(261,7):(262,6):(263,5):(264,4):(265,3):(266,2):(267,1)
NAL94_RS04885	A00920_76_HCYVTDRXX_1_2146_21513_33238	236	261	4	25	-20.11	-33.56	ACUCUCAUGGUGUGACGGGCGGUGUGUACAA	236GCGCUGCCCGCAAGUAACGCCAUGAG&4CUCAUGGUGUGACGGGCGGUGU	236||||||||||......||||||||||&4||||||||||..||||||||||	(236,25):(237,24):(238,23):(239,22):(240,21):(241,20):(242,19):(243,18):(244,17):(245,16):(252,13):(253,12):(254,11):(255,10):(256,9):(257,8):(258,7):(259,6):(260,5):(261,4)
NAL94_RS04885	A00920_76_HCYVTDRXX_1_2146_16423_34663	236	261	4	25	-20.11	-33.56	ACUCUCAUGGUGUGACGGGCGGUGUGUACAA	236GCGCUGCCCGCAAGUAACGCCAUGAG&4CUCAUGGUGUGACGGGCGGUGU	236||||||||||......||||||||||&4||||||||||..||||||||||	(236,25):(237,24):(238,23):(239,22):(240,21):(241,20):(242,19):(243,18):(244,17):(245,16):(252,13):(253,12):(254,11):(255,10):(256,9):(257,8):(258,7):(259,6):(260,5):(261,4)
NAL94_RS04885	A00920_76_HCYVTDRXX_1_2146_14669_35008	244	267	2	27	-20.58	-31.74	CGGCGUGCUGAUCCGCGAUUACUAGCGAU	244CGCAAGUAACGCCAUGAGCACGCC&2GGCGUGCUGAUCCGCGAUUACUAGCG	244|||.||||||||.||.||||||||&2||||||||.||..|||.|||||.|||	(244,27):(245,26):(246,25):(248,23):(249,22):(250,21):(251,20):(252,19):(253,17):(254,16):(255,15):(257,12):(258,11):(260,9):(261,8):(262,7):(263,6):(264,5):(265,4):(266,3):(267,2)
NAL94_RS04885	A00920_76_HCYVTDRXX_1_2146_25301_36573	236	261	4	25	-20.08	-33.57	ACUCUCAUGGUGUGACGGGCGGUGUGUACAAG	236GCGCUGCCCGCAAGUAACGCCAUGAG&4CUCAUGGUGUGACGGGCGGUGU	236||||||||||......||||||||||&4||||||||||..||||||||||	(236,25):(237,24):(238,23):(239,22):(240,21):(241,20):(242,19):(243,18):(244,17):(245,16):(252,13):(253,12):(254,11):(255,10):(256,9):(257,8):(258,7):(259,6):(260,5):(261,4)
NAL94_RS04885	A00920_76_HCYVTDRXX_1_2147_20889_7513	244	267	1	26	-20.01	-31.93	GGCGUGCUGAUCCGCGAUUACUAGCGAUUCCA	244CGCAAGUAACGCCAUGAGCACGCC&1GGCGUGCUGAUCCGCGAUUACUAGCG	244|||.||||||||.||.||||||||&1||||||||.||..|||.|||||.|||	(244,26):(245,25):(246,24):(248,22):(249,21):(250,20):(251,19):(252,18):(253,16):(254,15):(255,14):(257,11):(258,10):(260,8):(261,7):(262,6):(263,5):(264,4):(265,3):(266,2):(267,1)
NAL94_RS04885	A00920_76_HCYVTDRXX_1_2147_12165_7748	244	267	1	26	-20.13	-30.79	GGCGUGCUGAUCCGCGAUUACUAGCG	244CGCAAGUAACGCCAUGAGCACGCC&1GGCGUGCUGAUCCGCGAUUACUAGCG	244|||.||||||||.||.||||||||&1||||||||.||..|||.|||||.|||	(244,26):(245,25):(246,24):(248,22):(249,21):(250,20):(251,19):(252,18):(253,16):(254,15):(255,14):(257,11):(258,10):(260,8):(261,7):(262,6):(263,5):(264,4):(265,3):(266,2):(267,1)
NAL94_RS04885	A00920_76_HCYVTDRXX_1_2147_12689_9878	256	279	1	25	-21.11	-29.56	GGUGAUGGUUCUGGUCCAGCUCGUG	256CAUGAGCACGCCAGGACCUAAACC&1GGUGAUGGUUCUGGUCCAGCUCGUG	256|||||||..|||||||||...|||&1|||...|||||||||...|||||||	(256,25):(257,24):(258,23):(259,22):(260,21):(261,20):(262,19):(265,15):(266,14):(267,13):(268,12):(269,11):(270,10):(271,9):(272,8):(273,7):(277,3):(278,2):(279,1)
NAL94_RS04885	A00920_76_HCYVTDRXX_1_2147_13901_12289	244	267	1	26	-20.13	-30.79	GGCGUGCUGAUCCGCGAUUACUAGCG	244CGCAAGUAACGCCAUGAGCACGCC&1GGCGUGCUGAUCCGCGAUUACUAGCG	244|||.||||||||.||.||||||||&1||||||||.||..|||.|||||.|||	(244,26):(245,25):(246,24):(248,22):(249,21):(250,20):(251,19):(252,18):(253,16):(254,15):(255,14):(257,11):(258,10):(260,8):(261,7):(262,6):(263,5):(264,4):(265,3):(266,2):(267,1)
NAL94_RS04885	A00920_76_HCYVTDRXX_1_2147_4933_19460	244	267	1	26	-20.13	-30.79	GGCGUGCUGAUCCGCGAUUACUAGCG	244CGCAAGUAACGCCAUGAGCACGCC&1GGCGUGCUGAUCCGCGAUUACUAGCG	244|||.||||||||.||.||||||||&1||||||||.||..|||.|||||.|||	(244,26):(245,25):(246,24):(248,22):(249,21):(250,20):(251,19):(252,18):(253,16):(254,15):(255,14):(257,11):(258,10):(260,8):(261,7):(262,6):(263,5):(264,4):(265,3):(266,2):(267,1)
NAL94_RS04885	A00920_76_HCYVTDRXX_1_2147_22923_19961	236	261	2	23	-20.29	-33.57	UCUCAUGGUGUGACGGGCGGUGUGUACA	236GCGCUGCCCGCAAGUAACGCCAUGAG&2CUCAUGGUGUGACGGGCGGUGU	236||||||||||......||||||||||&2||||||||||..||||||||||	(236,23):(237,22):(238,21):(239,20):(240,19):(241,18):(242,17):(243,16):(244,15):(245,14):(252,11):(253,10):(254,9):(255,8):(256,7):(257,6):(258,5):(259,4):(260,3):(261,2)
NAL94_RS04885	A00920_76_HCYVTDRXX_1_2147_27480_20619	218	244	2	25	-21.65	-32.12	GGGGCAGUGACGGAGGAAGUGGCUU	218AAGCCGCCAAAGAACUCUGCGCUGCCC&2GGGCAGUGACGGAGGAAGUGGCUU	218|||||||.......|||||||||||||&2||||||||.|||||...|||||||	(218,25):(219,24):(220,23):(221,22):(222,21):(223,20):(224,19):(232,15):(233,14):(234,13):(235,12):(236,11):(237,9):(238,8):(239,7):(240,6):(241,5):(242,4):(243,3):(244,2)
NAL94_RS04885	A00920_76_HCYVTDRXX_1_2147_26558_21652	244	267	1	26	-20.13	-30.79	GGCGUGCUGAUCCGCGAUUACUAGCG	244CGCAAGUAACGCCAUGAGCACGCC&1GGCGUGCUGAUCCGCGAUUACUAGCG	244|||.||||||||.||.||||||||&1||||||||.||..|||.|||||.|||	(244,26):(245,25):(246,24):(248,22):(249,21):(250,20):(251,19):(252,18):(253,16):(254,15):(255,14):(257,11):(258,10):(260,8):(261,7):(262,6):(263,5):(264,4):(265,3):(266,2):(267,1)
NAL94_RS04885	A00920_76_HCYVTDRXX_1_2147_32949_23109	263	300	3	37	-20.06	-32.38	CUGGUCAUGGGUAGGUCACUUGGUUUCGGGUCUACGUCU	263ACGCCAGGACCUAAACCGAUAGAUGCCAUCCACUGACC&3GGUCAUGGGUAGGUCACUUGGUUUCGGGUCUACGU	263|||...|||||||||||||.....||||||||.|||||&3||||||||||.|||...|||||||.||||||.|||	(263,37):(264,36):(265,35):(269,33):(270,32):(271,31):(272,30):(273,29):(274,28):(275,26):(276,25):(277,24):(278,23):(279,22):(280,21):(281,20):(287,16):(288,15):(289,14):(290,12):(291,11):(292,10):(293,9):(294,8):(296,7):(297,6):(298,5):(299,4):(300,3)
NAL94_RS04885	A00920_76_HCYVTDRXX_1_2147_5692_26381	269	300	1	31	-23.22	-31.12	GGUCAUGGGUAGGUCACUUGGUUUCGGGUCUA	269GGACCUAAACCGAUAGAUGCCAUCCACUGACC&1GGUCAUGGGUAGGUCACUUGGUUUCGGGUCU	269|||||||||||||.....||||||||.|||||&1||||||||||.|||...|||||||.||||||	(269,31):(270,30):(271,29):(272,28):(273,27):(274,26):(275,24):(276,23):(277,22):(278,21):(279,20):(280,19):(281,18):(287,14):(288,13):(289,12):(290,10):(291,9):(292,8):(293,7):(294,6):(296,5):(297,4):(298,3):(299,2):(300,1)
NAL94_RS04885	A00920_76_HCYVTDRXX_1_2147_4734_30138	403	427	1	24	-20.17	-28.77	GGAAAUUCCACAUCAACGACAGGUCC	403ACCUGCGUUUGAUGUGGUAAUUUUC&1GGAAAUUCCACAUCAACGACAGGU	403|||||||||.|||||||.|||||||&1||||||||||||||||||.|||||	(403,24):(404,23):(405,22):(406,21):(407,20):(408,18):(409,17):(410,16):(411,15):(413,14):(414,13):(415,12):(416,11):(417,10):(418,9):(419,8):(421,7):(422,6):(423,5):(424,4):(425,3):(426,2):(427,1)
NAL94_RS04885	A00920_76_HCYVTDRXX_1_2147_16902_30639	269	300	1	31	-20.33	-31.12	GGUCAUGGGUAGGUCACUUGGUUUCGGGUCUACG	269GGACCUAAACCGAUAGAUGCCAUCCACUGACC&1GGUCAUGGGUAGGUCACUUGGUUUCGGGUCU	269|||||||||||||.....||||||||.|||||&1||||||||||.|||...|||||||.||||||	(269,31):(270,30):(271,29):(272,28):(273,27):(274,26):(275,24):(276,23):(277,22):(278,21):(279,20):(280,19):(281,18):(287,14):(288,13):(289,12):(290,10):(291,9):(292,8):(293,7):(294,6):(296,5):(297,4):(298,3):(299,2):(300,1)
NAL94_RS04885	A00920_76_HCYVTDRXX_1_2211_27118_1924	244	267	1	26	-20.01	-31.93	GGCGUGCUGAUCCGCGAUUACUAGCGAUUCCA	244CGCAAGUAACGCCAUGAGCACGCC&1GGCGUGCUGAUCCGCGAUUACUAGCG	244|||.||||||||.||.||||||||&1||||||||.||..|||.|||||.|||	(244,26):(245,25):(246,24):(248,22):(249,21):(250,20):(251,19):(252,18):(253,16):(254,15):(255,14):(257,11):(258,10):(260,8):(261,7):(262,6):(263,5):(264,4):(265,3):(266,2):(267,1)
NAL94_RS04885	A00920_76_HCYVTDRXX_1_2211_6578_1955	236	261	3	24	-20.2	-33.57	CUCUCAUGGUGUGACGGGCGGUGUGUACAAG	236GCGCUGCCCGCAAGUAACGCCAUGAG&3CUCAUGGUGUGACGGGCGGUGU	236||||||||||......||||||||||&3||||||||||..||||||||||	(236,24):(237,23):(238,22):(239,21):(240,20):(241,19):(242,18):(243,17):(244,16):(245,15):(252,12):(253,11):(254,10):(255,9):(256,8):(257,7):(258,6):(259,5):(260,4):(261,3)
NAL94_RS04885	A00920_76_HCYVTDRXX_1_2211_24433_7012	244	267	1	26	-20.13	-30.79	GGCGUGCUGAUCCGCGAUUACUAGCG	244CGCAAGUAACGCCAUGAGCACGCC&1GGCGUGCUGAUCCGCGAUUACUAGCG	244|||.||||||||.||.||||||||&1||||||||.||..|||.|||||.|||	(244,26):(245,25):(246,24):(248,22):(249,21):(250,20):(251,19):(252,18):(253,16):(254,15):(255,14):(257,11):(258,10):(260,8):(261,7):(262,6):(263,5):(264,4):(265,3):(266,2):(267,1)
NAL94_RS04885	A00920_76_HCYVTDRXX_1_2211_26512_10833	244	267	1	26	-20.13	-30.79	GGCGUGCUGAUCCGCGAUUACUAGCG	244CGCAAGUAACGCCAUGAGCACGCC&1GGCGUGCUGAUCCGCGAUUACUAGCG	244|||.||||||||.||.||||||||&1||||||||.||..|||.|||||.|||	(244,26):(245,25):(246,24):(248,22):(249,21):(250,20):(251,19):(252,18):(253,16):(254,15):(255,14):(257,11):(258,10):(260,8):(261,7):(262,6):(263,5):(264,4):(265,3):(266,2):(267,1)
NAL94_RS04885	A00920_76_HCYVTDRXX_1_2211_22218_15671	236	261	5	26	-20.05	-33.56	GACUCUCAUGGUGUGACGGGCGGUGUGUA	236GCGCUGCCCGCAAGUAACGCCAUGAG&5CUCAUGGUGUGACGGGCGGUGU	236||||||||||......||||||||||&5||||||||||..||||||||||	(236,26):(237,25):(238,24):(239,23):(240,22):(241,21):(242,20):(243,19):(244,18):(245,17):(252,14):(253,13):(254,12):(255,11):(256,10):(257,9):(258,8):(259,7):(260,6):(261,5)
NAL94_RS04885	A00920_76_HCYVTDRXX_1_2211_22263_15687	236	261	5	26	-20.05	-33.56	GACUCUCAUGGUGUGACGGGCGGUGUGUA	236GCGCUGCCCGCAAGUAACGCCAUGAG&5CUCAUGGUGUGACGGGCGGUGU	236||||||||||......||||||||||&5||||||||||..||||||||||	(236,26):(237,25):(238,24):(239,23):(240,22):(241,21):(242,20):(243,19):(244,18):(245,17):(252,14):(253,13):(254,12):(255,11):(256,10):(257,9):(258,8):(259,7):(260,6):(261,5)
NAL94_RS04885	A00920_76_HCYVTDRXX_1_2211_5231_22670	236	261	3	24	-20.2	-33.57	CUCUCAUGGUGUGACGGGCGGUGUGUACAAG	236GCGCUGCCCGCAAGUAACGCCAUGAG&3CUCAUGGUGUGACGGGCGGUGU	236||||||||||......||||||||||&3||||||||||..||||||||||	(236,24):(237,23):(238,22):(239,21):(240,20):(241,19):(242,18):(243,17):(244,16):(245,15):(252,12):(253,11):(254,10):(255,9):(256,8):(257,7):(258,6):(259,5):(260,4):(261,3)
NAL94_RS04885	A00920_76_HCYVTDRXX_1_2211_4598_22952	236	261	3	24	-20.2	-33.57	CUCUCAUGGUGUGACGGGCGGUGUGUACAAG	236GCGCUGCCCGCAAGUAACGCCAUGAG&3CUCAUGGUGUGACGGGCGGUGU	236||||||||||......||||||||||&3||||||||||..||||||||||	(236,24):(237,23):(238,22):(239,21):(240,20):(241,19):(242,18):(243,17):(244,16):(245,15):(252,12):(253,11):(254,10):(255,9):(256,8):(257,7):(258,6):(259,5):(260,4):(261,3)
NAL94_RS04885	A00920_76_HCYVTDRXX_1_2211_1615_25551	244	267	1	26	-20.13	-30.79	GGCGUGCUGAUCCGCGAUUACUAGCG	244CGCAAGUAACGCCAUGAGCACGCC&1GGCGUGCUGAUCCGCGAUUACUAGCG	244|||.||||||||.||.||||||||&1||||||||.||..|||.|||||.|||	(244,26):(245,25):(246,24):(248,22):(249,21):(250,20):(251,19):(252,18):(253,16):(254,15):(255,14):(257,11):(258,10):(260,8):(261,7):(262,6):(263,5):(264,4):(265,3):(266,2):(267,1)
NAL94_RS04885	A00920_76_HCYVTDRXX_1_2211_21459_29136	244	267	1	26	-20.01	-31.93	GGCGUGCUGAUCCGCGAUUACUAGCGAUUCCA	244CGCAAGUAACGCCAUGAGCACGCC&1GGCGUGCUGAUCCGCGAUUACUAGCG	244|||.||||||||.||.||||||||&1||||||||.||..|||.|||||.|||	(244,26):(245,25):(246,24):(248,22):(249,21):(250,20):(251,19):(252,18):(253,16):(254,15):(255,14):(257,11):(258,10):(260,8):(261,7):(262,6):(263,5):(264,4):(265,3):(266,2):(267,1)
NAL94_RS04885	A00920_76_HCYVTDRXX_1_2211_3378_35430	236	261	4	25	-20.08	-33.57	ACUCUCAUGGUGUGACGGGCGGUGUGUACAAG	236GCGCUGCCCGCAAGUAACGCCAUGAG&4CUCAUGGUGUGACGGGCGGUGU	236||||||||||......||||||||||&4||||||||||..||||||||||	(236,25):(237,24):(238,23):(239,22):(240,21):(241,20):(242,19):(243,18):(244,17):(245,16):(252,13):(253,12):(254,11):(255,10):(256,9):(257,8):(258,7):(259,6):(260,5):(261,4)
NAL94_RS04885	A00920_76_HCYVTDRXX_1_2211_14470_35853	244	267	2	27	-20.5	-31.74	CGGCGUGCUGAUCCGCGAUUACUAGCGAUU	244CGCAAGUAACGCCAUGAGCACGCC&2GGCGUGCUGAUCCGCGAUUACUAGCG	244|||.||||||||.||.||||||||&2||||||||.||..|||.|||||.|||	(244,27):(245,26):(246,25):(248,23):(249,22):(250,21):(251,20):(252,19):(253,17):(254,16):(255,15):(257,12):(258,11):(260,9):(261,8):(262,7):(263,6):(264,5):(265,4):(266,3):(267,2)
NAL94_RS04885	A00920_76_HCYVTDRXX_1_2211_2754_36104	244	267	1	26	-20.13	-30.79	GGCGUGCUGAUCCGCGAUUACUAGCG	244CGCAAGUAACGCCAUGAGCACGCC&1GGCGUGCUGAUCCGCGAUUACUAGCG	244|||.||||||||.||.||||||||&1||||||||.||..|||.|||||.|||	(244,26):(245,25):(246,24):(248,22):(249,21):(250,20):(251,19):(252,18):(253,16):(254,15):(255,14):(257,11):(258,10):(260,8):(261,7):(262,6):(263,5):(264,4):(265,3):(266,2):(267,1)
NAL94_RS04885	A00920_76_HCYVTDRXX_1_2211_15157_36730	236	261	4	25	-20.13	-33.56	ACUCUCAUGGUGUGACGGGCGGUGUGUACA	236GCGCUGCCCGCAAGUAACGCCAUGAG&4CUCAUGGUGUGACGGGCGGUGU	236||||||||||......||||||||||&4||||||||||..||||||||||	(236,25):(237,24):(238,23):(239,22):(240,21):(241,20):(242,19):(243,18):(244,17):(245,16):(252,13):(253,12):(254,11):(255,10):(256,9):(257,8):(258,7):(259,6):(260,5):(261,4)
NAL94_RS04885	A00920_76_HCYVTDRXX_1_2212_19587_4664	244	267	1	26	-20.01	-31.93	GGCGUGCUGAUCCGCGAUUACUAGCGAUUCCA	244CGCAAGUAACGCCAUGAGCACGCC&1GGCGUGCUGAUCCGCGAUUACUAGCG	244|||.||||||||.||.||||||||&1||||||||.||..|||.|||||.|||	(244,26):(245,25):(246,24):(248,22):(249,21):(250,20):(251,19):(252,18):(253,16):(254,15):(255,14):(257,11):(258,10):(260,8):(261,7):(262,6):(263,5):(264,4):(265,3):(266,2):(267,1)
NAL94_RS04885	A00920_76_HCYVTDRXX_1_2212_3070_5024	244	267	1	26	-20.13	-30.79	GGCGUGCUGAUCCGCGAUUACUAGCG	244CGCAAGUAACGCCAUGAGCACGCC&1GGCGUGCUGAUCCGCGAUUACUAGCG	244|||.||||||||.||.||||||||&1||||||||.||..|||.|||||.|||	(244,26):(245,25):(246,24):(248,22):(249,21):(250,20):(251,19):(252,18):(253,16):(254,15):(255,14):(257,11):(258,10):(260,8):(261,7):(262,6):(263,5):(264,4):(265,3):(266,2):(267,1)
NAL94_RS04885	A00920_76_HCYVTDRXX_1_2212_23773_24095	236	261	3	24	-20.17	-33.57	CUCUCAUGGUGUGACGGGCGGUGUGUACAAGU	236GCGCUGCCCGCAAGUAACGCCAUGAG&3CUCAUGGUGUGACGGGCGGUGU	236||||||||||......||||||||||&3||||||||||..||||||||||	(236,24):(237,23):(238,22):(239,21):(240,20):(241,19):(242,18):(243,17):(244,16):(245,15):(252,12):(253,11):(254,10):(255,9):(256,8):(257,7):(258,6):(259,5):(260,4):(261,3)
NAL94_RS04885	A00920_76_HCYVTDRXX_1_2212_1208_30232	244	267	2	27	-20.61	-31.74	CGGCGUGCUGAUCCGCGAUUACUAGCGA	244CGCAAGUAACGCCAUGAGCACGCC&2GGCGUGCUGAUCCGCGAUUACUAGCG	244|||.||||||||.||.||||||||&2||||||||.||..|||.|||||.|||	(244,27):(245,26):(246,25):(248,23):(249,22):(250,21):(251,20):(252,19):(253,17):(254,16):(255,15):(257,12):(258,11):(260,9):(261,8):(262,7):(263,6):(264,5):(265,4):(266,3):(267,2)
NAL94_RS04885	A00920_76_HCYVTDRXX_1_2212_22634_32362	244	267	1	26	-20.13	-30.79	GGCGUGCUGAUCCGCGAUUACUAGCG	244CGCAAGUAACGCCAUGAGCACGCC&1GGCGUGCUGAUCCGCGAUUACUAGCG	244|||.||||||||.||.||||||||&1||||||||.||..|||.|||||.|||	(244,26):(245,25):(246,24):(248,22):(249,21):(250,20):(251,19):(252,18):(253,16):(254,15):(255,14):(257,11):(258,10):(260,8):(261,7):(262,6):(263,5):(264,4):(265,3):(266,2):(267,1)
NAL94_RS04885	A00920_76_HCYVTDRXX_1_2213_12472_2832	244	267	1	26	-20.13	-30.79	GGCGUGCUGAUCCGCGAUUACUAGCG	244CGCAAGUAACGCCAUGAGCACGCC&1GGCGUGCUGAUCCGCGAUUACUAGCG	244|||.||||||||.||.||||||||&1||||||||.||..|||.|||||.|||	(244,26):(245,25):(246,24):(248,22):(249,21):(250,20):(251,19):(252,18):(253,16):(254,15):(255,14):(257,11):(258,10):(260,8):(261,7):(262,6):(263,5):(264,4):(265,3):(266,2):(267,1)
NAL94_RS04885	A00920_76_HCYVTDRXX_1_2213_25464_6104	244	267	1	26	-20.98	-31.93	GGCGUGCUGAUCCGCGAUUACUAGCGA	244CGCAAGUAACGCCAUGAGCACGCC&1GGCGUGCUGAUCCGCGAUUACUAGCG	244|||.||||||||.||.||||||||&1||||||||.||..|||.|||||.|||	(244,26):(245,25):(246,24):(248,22):(249,21):(250,20):(251,19):(252,18):(253,16):(254,15):(255,14):(257,11):(258,10):(260,8):(261,7):(262,6):(263,5):(264,4):(265,3):(266,2):(267,1)
NAL94_RS04885	A00920_76_HCYVTDRXX_1_2213_8413_12555	269	300	1	31	-20.33	-31.12	GGUCAUGGGUAGGUCACUUGGUUUCGGGUCUACG	269GGACCUAAACCGAUAGAUGCCAUCCACUGACC&1GGUCAUGGGUAGGUCACUUGGUUUCGGGUCU	269|||||||||||||.....||||||||.|||||&1||||||||||.|||...|||||||.||||||	(269,31):(270,30):(271,29):(272,28):(273,27):(274,26):(275,24):(276,23):(277,22):(278,21):(279,20):(280,19):(281,18):(287,14):(288,13):(289,12):(290,10):(291,9):(292,8):(293,7):(294,6):(296,5):(297,4):(298,3):(299,2):(300,1)
NAL94_RS04885	A00920_76_HCYVTDRXX_1_2213_7482_13823	244	267	1	26	-20.13	-30.79	GGCGUGCUGAUCCGCGAUUACUAGCG	244CGCAAGUAACGCCAUGAGCACGCC&1GGCGUGCUGAUCCGCGAUUACUAGCG	244|||.||||||||.||.||||||||&1||||||||.||..|||.|||||.|||	(244,26):(245,25):(246,24):(248,22):(249,21):(250,20):(251,19):(252,18):(253,16):(254,15):(255,14):(257,11):(258,10):(260,8):(261,7):(262,6):(263,5):(264,4):(265,3):(266,2):(267,1)
NAL94_RS04885	A00920_76_HCYVTDRXX_1_2213_30798_22200	236	261	4	25	-20.13	-33.56	ACUCUCAUGGUGUGACGGGCGGUGUGUACA	236GCGCUGCCCGCAAGUAACGCCAUGAG&4CUCAUGGUGUGACGGGCGGUGU	236||||||||||......||||||||||&4||||||||||..||||||||||	(236,25):(237,24):(238,23):(239,22):(240,21):(241,20):(242,19):(243,18):(244,17):(245,16):(252,13):(253,12):(254,11):(255,10):(256,9):(257,8):(258,7):(259,6):(260,5):(261,4)
NAL94_RS04885	A00920_76_HCYVTDRXX_1_2213_31738_27430	295	333	1	38	-20.29	-32.04	GUGUUGGUUUGCGGUACGGGUAAAAUUGCUCUGGCUAGAA	295CUGACCUGUGCCUUCUAGCCCGUAGCCACCAAACCAGCC&1GUGUUGGUUUGCGGUACGGGUAAAAUUGCUCUGGCUAG	295|||.||.|.||......|||||||.||..||||||||||&1|.|||||||||.|||||||||......||.|.||.|||	(295,38):(296,37):(297,36):(299,34):(300,33):(302,31):(304,29):(305,28):(312,21):(313,20):(314,19):(315,18):(316,17):(317,16):(318,15):(320,14):(321,13):(324,11):(325,10):(326,9):(327,8):(328,7):(329,6):(330,5):(331,4):(332,3):(333,1)
NAL94_RS04885	A00920_76_HCYVTDRXX_1_2213_32687_30326	236	261	4	25	-20.11	-33.56	ACUCUCAUGGUGUGACGGGCGGUGUGUACAA	236GCGCUGCCCGCAAGUAACGCCAUGAG&4CUCAUGGUGUGACGGGCGGUGU	236||||||||||......||||||||||&4||||||||||..||||||||||	(236,25):(237,24):(238,23):(239,22):(240,21):(241,20):(242,19):(243,18):(244,17):(245,16):(252,13):(253,12):(254,11):(255,10):(256,9):(257,8):(258,7):(259,6):(260,5):(261,4)
NAL94_RS04885	A00920_76_HCYVTDRXX_1_2165_17897_17675	244	267	1	26	-20.13	-30.79	GGCGUGCUGAUCCGCGAUUACUAGCG	244CGCAAGUAACGCCAUGAGCACGCC&1GGCGUGCUGAUCCGCGAUUACUAGCG	244|||.||||||||.||.||||||||&1||||||||.||..|||.|||||.|||	(244,26):(245,25):(246,24):(248,22):(249,21):(250,20):(251,19):(252,18):(253,16):(254,15):(255,14):(257,11):(258,10):(260,8):(261,7):(262,6):(263,5):(264,4):(265,3):(266,2):(267,1)
NAL94_RS04885	A00920_76_HCYVTDRXX_1_2165_17598_17942	244	267	1	26	-20.13	-30.79	GGCGUGCUGAUCCGCGAUUACUAGCG	244CGCAAGUAACGCCAUGAGCACGCC&1GGCGUGCUGAUCCGCGAUUACUAGCG	244|||.||||||||.||.||||||||&1||||||||.||..|||.|||||.|||	(244,26):(245,25):(246,24):(248,22):(249,21):(250,20):(251,19):(252,18):(253,16):(254,15):(255,14):(257,11):(258,10):(260,8):(261,7):(262,6):(263,5):(264,4):(265,3):(266,2):(267,1)
NAL94_RS04885	A00920_76_HCYVTDRXX_1_2165_9100_21010	236	261	3	24	-20.2	-33.57	CUCUCAUGGUGUGACGGGCGGUGUGUACAAG	236GCGCUGCCCGCAAGUAACGCCAUGAG&3CUCAUGGUGUGACGGGCGGUGU	236||||||||||......||||||||||&3||||||||||..||||||||||	(236,24):(237,23):(238,22):(239,21):(240,20):(241,19):(242,18):(243,17):(244,16):(245,15):(252,12):(253,11):(254,10):(255,9):(256,8):(257,7):(258,6):(259,5):(260,4):(261,3)
NAL94_RS04885	A00920_76_HCYVTDRXX_1_2165_2428_26459	244	267	1	26	-20.13	-30.79	GGCGUGCUGAUCCGCGAUUACUAGCG	244CGCAAGUAACGCCAUGAGCACGCC&1GGCGUGCUGAUCCGCGAUUACUAGCG	244|||.||||||||.||.||||||||&1||||||||.||..|||.|||||.|||	(244,26):(245,25):(246,24):(248,22):(249,21):(250,20):(251,19):(252,18):(253,16):(254,15):(255,14):(257,11):(258,10):(260,8):(261,7):(262,6):(263,5):(264,4):(265,3):(266,2):(267,1)
NAL94_RS04885	A00920_76_HCYVTDRXX_1_2165_9281_27273	244	267	1	26	-20.01	-31.93	GGCGUGCUGAUCCGCGAUUACUAGCGAUUCCA	244CGCAAGUAACGCCAUGAGCACGCC&1GGCGUGCUGAUCCGCGAUUACUAGCG	244|||.||||||||.||.||||||||&1||||||||.||..|||.|||||.|||	(244,26):(245,25):(246,24):(248,22):(249,21):(250,20):(251,19):(252,18):(253,16):(254,15):(255,14):(257,11):(258,10):(260,8):(261,7):(262,6):(263,5):(264,4):(265,3):(266,2):(267,1)
NAL94_RS04885	A00920_76_HCYVTDRXX_1_2165_20455_32315	236	261	4	25	-20.08	-33.57	ACUCUCAUGGUGUGACGGGCGGUGUGUACAAG	236GCGCUGCCCGCAAGUAACGCCAUGAG&4CUCAUGGUGUGACGGGCGGUGU	236||||||||||......||||||||||&4||||||||||..||||||||||	(236,25):(237,24):(238,23):(239,22):(240,21):(241,20):(242,19):(243,18):(244,17):(245,16):(252,13):(253,12):(254,11):(255,10):(256,9):(257,8):(258,7):(259,6):(260,5):(261,4)
NAL94_RS04885	A00920_76_HCYVTDRXX_1_2166_1253_1877	236	261	2	23	-20.26	-33.57	UCUCAUGGUGUGACGGGCGGUGUGUACAAG	236GCGCUGCCCGCAAGUAACGCCAUGAG&2CUCAUGGUGUGACGGGCGGUGU	236||||||||||......||||||||||&2||||||||||..||||||||||	(236,23):(237,22):(238,21):(239,20):(240,19):(241,18):(242,17):(243,16):(244,15):(245,14):(252,11):(253,10):(254,9):(255,8):(256,7):(257,6):(258,5):(259,4):(260,3):(261,2)
NAL94_RS04885	A00920_76_HCYVTDRXX_1_2166_22752_5635	238	279	1	40	-22.82	-39.74	GGCUUUGGGUGUUACAGACUCUCAUGGUGUGACGGGCGGU	238GCUGCCCGCAAGUAACGCCAUGAGCACGCCAGGACCUAAACC&1GGCUUUGGGUGUUACAGACUCUCAUGGUGUGACGGGCGGU	238||||||||......||||||||||......||.|||||||||&1||.|||||||.||.......||||||||||..||||||||	(238,40):(239,39):(240,38):(241,37):(242,36):(243,35):(244,34):(245,33):(252,30):(253,29):(254,28):(255,27):(256,26):(257,25):(258,24):(259,23):(260,22):(261,21):(268,13):(269,12):(271,10):(272,9):(273,8):(274,7):(275,6):(276,5):(277,4):(278,2):(279,1)
NAL94_RS04885	A00920_76_HCYVTDRXX_1_2166_22426_10207	236	261	3	24	-20.2	-33.57	CUCUCAUGGUGUGACGGGCGGUGUGUACAAG	236GCGCUGCCCGCAAGUAACGCCAUGAG&3CUCAUGGUGUGACGGGCGGUGU	236||||||||||......||||||||||&3||||||||||..||||||||||	(236,24):(237,23):(238,22):(239,21):(240,20):(241,19):(242,18):(243,17):(244,16):(245,15):(252,12):(253,11):(254,10):(255,9):(256,8):(257,7):(258,6):(259,5):(260,4):(261,3)
NAL94_RS04885	A00920_76_HCYVTDRXX_1_2166_28293_11224	63	94	5	38	-20.7	-32.11	CAUAUGGUACUUUUUGAUACUGGCAGCAAGUAAUUCUUC	63GAGAAACGCUUGCUGCCAGUAAUGCUAAGCCA&5UGGUACUUUUUGAUACUGGCAGCAAGUAAUUCUU	63|||||..||||||||||||||.......||||&5||||.........||||||||||||||..|||||	(63,38):(64,37):(65,36):(66,35):(67,34):(70,31):(71,30):(72,29):(73,28):(74,27):(75,26):(76,25):(77,24):(78,23):(79,22):(80,21):(81,20):(82,19):(83,18):(91,8):(92,7):(93,6):(94,5)
NAL94_RS04885	A00920_76_HCYVTDRXX_1_2166_25265_15405	236	261	5	26	-20.05	-33.56	GACUCUCAUGGUGUGACGGGCGGUGUGUA	236GCGCUGCCCGCAAGUAACGCCAUGAG&5CUCAUGGUGUGACGGGCGGUGU	236||||||||||......||||||||||&5||||||||||..||||||||||	(236,26):(237,25):(238,24):(239,23):(240,22):(241,21):(242,20):(243,19):(244,18):(245,17):(252,14):(253,13):(254,12):(255,11):(256,10):(257,9):(258,8):(259,7):(260,6):(261,5)
NAL94_RS04885	A00920_76_HCYVTDRXX_1_2166_5963_20713	238	280	2	42	-22.76	-41.97	CCGGCUUUGGGUGUUACAGACUCUCAUGGUGUGACGGGCGGU	238GCUGCCCGCAAGUAACGCCAUGAGCACGCCAGGACCUAAACCG&2CGGCUUUGGGUGUUACAGACUCUCAUGGUGUGACGGGCGGU	238||||||||......||||||||||......||.||||||||||&2|||.|||||||.||.......||||||||||..||||||||	(238,42):(239,41):(240,40):(241,39):(242,38):(243,37):(244,36):(245,35):(252,32):(253,31):(254,30):(255,29):(256,28):(257,27):(258,26):(259,25):(260,24):(261,23):(268,15):(269,14):(271,12):(272,11):(273,10):(274,9):(275,8):(276,7):(277,6):(278,4):(279,3):(280,2)
NAL94_RS04885	A00920_76_HCYVTDRXX_1_2166_7012_20744	238	280	2	42	-22.76	-41.97	CCGGCUUUGGGUGUUACAGACUCUCAUGGUGUGACGGGCGGU	238GCUGCCCGCAAGUAACGCCAUGAGCACGCCAGGACCUAAACCG&2CGGCUUUGGGUGUUACAGACUCUCAUGGUGUGACGGGCGGU	238||||||||......||||||||||......||.||||||||||&2|||.|||||||.||.......||||||||||..||||||||	(238,42):(239,41):(240,40):(241,39):(242,38):(243,37):(244,36):(245,35):(252,32):(253,31):(254,30):(255,29):(256,28):(257,27):(258,26):(259,25):(260,24):(261,23):(268,15):(269,14):(271,12):(272,11):(273,10):(274,9):(275,8):(276,7):(277,6):(278,4):(279,3):(280,2)
NAL94_RS04885	A00920_76_HCYVTDRXX_1_2166_6397_31485	244	267	1	26	-20.13	-30.79	GGCGUGCUGAUCCGCGAUUACUAGCG	244CGCAAGUAACGCCAUGAGCACGCC&1GGCGUGCUGAUCCGCGAUUACUAGCG	244|||.||||||||.||.||||||||&1||||||||.||..|||.|||||.|||	(244,26):(245,25):(246,24):(248,22):(249,21):(250,20):(251,19):(252,18):(253,16):(254,15):(255,14):(257,11):(258,10):(260,8):(261,7):(262,6):(263,5):(264,4):(265,3):(266,2):(267,1)
NAL94_RS04885	A00920_76_HCYVTDRXX_1_2166_15248_32471	244	267	1	26	-20.01	-31.93	GGCGUGCUGAUCCGCGAUUACUAGCGAUUCCA	244CGCAAGUAACGCCAUGAGCACGCC&1GGCGUGCUGAUCCGCGAUUACUAGCG	244|||.||||||||.||.||||||||&1||||||||.||..|||.|||||.|||	(244,26):(245,25):(246,24):(248,22):(249,21):(250,20):(251,19):(252,18):(253,16):(254,15):(255,14):(257,11):(258,10):(260,8):(261,7):(262,6):(263,5):(264,4):(265,3):(266,2):(267,1)
NAL94_RS04885	A00920_76_HCYVTDRXX_1_2166_15076_33238	244	267	1	26	-20.01	-31.93	GGCGUGCUGAUCCGCGAUUACUAGCGAUUCCA	244CGCAAGUAACGCCAUGAGCACGCC&1GGCGUGCUGAUCCGCGAUUACUAGCG	244|||.||||||||.||.||||||||&1||||||||.||..|||.|||||.|||	(244,26):(245,25):(246,24):(248,22):(249,21):(250,20):(251,19):(252,18):(253,16):(254,15):(255,14):(257,11):(258,10):(260,8):(261,7):(262,6):(263,5):(264,4):(265,3):(266,2):(267,1)
NAL94_RS04885	A00920_76_HCYVTDRXX_1_2166_10999_35790	223	250	2	28	-21.61	-31.81	GACUGUAGGCAGCGUUUGAGUUCUUAGCU	223GCCAAAGAACUCUGCGCUGCCCGCAAGU&2ACUGUAGGCAGCGUUUGAGUUCUUAGC	223||..||||||||.||||||||.||.|||&2|||||.||||||||..||||||||.||	(223,28):(224,27):(227,25):(228,24):(229,23):(230,22):(231,21):(232,20):(233,19):(234,18):(236,15):(237,14):(238,13):(239,12):(240,11):(241,10):(242,9):(243,8):(245,6):(246,5):(248,4):(249,3):(250,2)
NAL94_RS04885	A00920_76_HCYVTDRXX_1_2167_4426_4241	263	300	3	37	-21.06	-32.38	CUGGUCAUGGGUUGGUCACUUGGUUUCGGGUCUACGUCAU	263ACGCCAGGACCUAAACCGAUAGAUGCCAUCCACUGACC&3GGUCAUGGGUUGGUCACUUGGUUUCGGGUCUACGU	263|||...|||||||||||||.....||||||||.|||||&3||||||||||.|||...|||||||.||||||.|||	(263,37):(264,36):(265,35):(269,33):(270,32):(271,31):(272,30):(273,29):(274,28):(275,26):(276,25):(277,24):(278,23):(279,22):(280,21):(281,20):(287,16):(288,15):(289,14):(290,12):(291,11):(292,10):(293,9):(294,8):(296,7):(297,6):(298,5):(299,4):(300,3)
NAL94_RS04885	A00920_76_HCYVTDRXX_1_2167_30481_5995	244	267	1	26	-20.01	-31.93	GGCGUGCUGAUCCGCGAUUACUAGCGAUUCCA	244CGCAAGUAACGCCAUGAGCACGCC&1GGCGUGCUGAUCCGCGAUUACUAGCG	244|||.||||||||.||.||||||||&1||||||||.||..|||.|||||.|||	(244,26):(245,25):(246,24):(248,22):(249,21):(250,20):(251,19):(252,18):(253,16):(254,15):(255,14):(257,11):(258,10):(260,8):(261,7):(262,6):(263,5):(264,4):(265,3):(266,2):(267,1)
NAL94_RS04885	A00920_76_HCYVTDRXX_1_2167_30391_6026	244	267	1	26	-20.01	-31.93	GGCGUGCUGAUCCGCGAUUACUAGCGAUUCCA	244CGCAAGUAACGCCAUGAGCACGCC&1GGCGUGCUGAUCCGCGAUUACUAGCG	244|||.||||||||.||.||||||||&1||||||||.||..|||.|||||.|||	(244,26):(245,25):(246,24):(248,22):(249,21):(250,20):(251,19):(252,18):(253,16):(254,15):(255,14):(257,11):(258,10):(260,8):(261,7):(262,6):(263,5):(264,4):(265,3):(266,2):(267,1)
NAL94_RS04885	A00920_76_HCYVTDRXX_1_2167_16993_8061	236	261	3	24	-20.2	-33.57	CUCUCAUGGUGUGACGGGCGGUGUGUACAAG	236GCGCUGCCCGCAAGUAACGCCAUGAG&3CUCAUGGUGUGACGGGCGGUGU	236||||||||||......||||||||||&3||||||||||..||||||||||	(236,24):(237,23):(238,22):(239,21):(240,20):(241,19):(242,18):(243,17):(244,16):(245,15):(252,12):(253,11):(254,10):(255,9):(256,8):(257,7):(258,6):(259,5):(260,4):(261,3)
NAL94_RS04885	A00920_76_HCYVTDRXX_1_2167_16839_9236	244	267	1	26	-20.01	-31.93	GGCGUGCUGAUCCGCGAUUACUAGCGAUUCCA	244CGCAAGUAACGCCAUGAGCACGCC&1GGCGUGCUGAUCCGCGAUUACUAGCG	244|||.||||||||.||.||||||||&1||||||||.||..|||.|||||.|||	(244,26):(245,25):(246,24):(248,22):(249,21):(250,20):(251,19):(252,18):(253,16):(254,15):(255,14):(257,11):(258,10):(260,8):(261,7):(262,6):(263,5):(264,4):(265,3):(266,2):(267,1)
NAL94_RS04885	A00920_76_HCYVTDRXX_1_2167_30825_10755	296	316	1	25	-21.64	-30.48	CGGGUUGGAAGAUUGUACCAGGUCAA	296UGACCUGUGCCUUCUAGCCCG&1CGGGUUGGAAGAUUGUACCAGGUCA	296|||||||||||||||||||||&1|||||||||||...|||.|||||||	(296,25):(297,24):(298,23):(299,22):(300,21):(301,20):(302,19):(303,17):(304,16):(305,15):(306,11):(307,10):(308,9):(309,8):(310,7):(311,6):(312,5):(313,4):(314,3):(315,2):(316,1)
NAL94_RS04885	A00920_76_HCYVTDRXX_1_2167_2058_19867	236	261	4	25	-20.08	-33.57	ACUCUCAUGGUGUGACGGGCGGUGUGUACAAG	236GCGCUGCCCGCAAGUAACGCCAUGAG&4CUCAUGGUGUGACGGGCGGUGU	236||||||||||......||||||||||&4||||||||||..||||||||||	(236,25):(237,24):(238,23):(239,22):(240,21):(241,20):(242,19):(243,18):(244,17):(245,16):(252,13):(253,12):(254,11):(255,10):(256,9):(257,8):(258,7):(259,6):(260,5):(261,4)
NAL94_RS04885	A00920_76_HCYVTDRXX_1_2167_15691_26287	244	267	1	26	-20.01	-31.93	GGCGUGCUGAUCCGCGAUUACUAGCGAUUCCA	244CGCAAGUAACGCCAUGAGCACGCC&1GGCGUGCUGAUCCGCGAUUACUAGCG	244|||.||||||||.||.||||||||&1||||||||.||..|||.|||||.|||	(244,26):(245,25):(246,24):(248,22):(249,21):(250,20):(251,19):(252,18):(253,16):(254,15):(255,14):(257,11):(258,10):(260,8):(261,7):(262,6):(263,5):(264,4):(265,3):(266,2):(267,1)
NAL94_RS04885	A00920_76_HCYVTDRXX_1_2167_15637_27007	269	300	3	33	-20.2	-31.12	CUGGUCAUGGGUAGGUCACUUGGUUUCGGGUCUACG	269GGACCUAAACCGAUAGAUGCCAUCCACUGACC&3GGUCAUGGGUAGGUCACUUGGUUUCGGGUCU	269|||||||||||||.....||||||||.|||||&3||||||||||.|||...|||||||.||||||	(269,33):(270,32):(271,31):(272,30):(273,29):(274,28):(275,26):(276,25):(277,24):(278,23):(279,22):(280,21):(281,20):(287,16):(288,15):(289,14):(290,12):(291,11):(292,10):(293,9):(294,8):(296,7):(297,6):(298,5):(299,4):(300,3)
NAL94_RS04885	A00920_76_HCYVTDRXX_1_2167_26386_28620	185	225	1	36	-20.79	-35.4	GGCGGCUUUUUUAUUUGUGGUGCUUGUCGAUAUAGCUG	185GCUGGUCGAGUUAGCAGACCAAGUAAAAUGAACAAGCCGCC&1GGCGGCUUUUUUAUUUGUGGUGCUUGUCGAUAUAGC	185|||||||||...||||...|||||||||.....||||||||&1|||||||||||||||||...||||..|||||.||||	(185,36):(186,35):(187,34):(188,33):(189,31):(190,30):(191,29):(192,28):(193,27):(197,24):(198,23):(199,22):(200,21):(204,17):(205,16):(206,15):(207,14):(208,13):(209,12):(210,11):(211,10):(212,9):(218,8):(219,7):(220,6):(221,5):(222,4):(223,3):(224,2):(225,1)
NAL94_RS04885	A00920_76_HCYVTDRXX_1_2167_26621_28745	185	225	1	36	-20.79	-35.4	GGCGGCUUUUUUAUUUGUGGUGCUUGUCGAUAUAGCUG	185GCUGGUCGAGUUAGCAGACCAAGUAAAAUGAACAAGCCGCC&1GGCGGCUUUUUUAUUUGUGGUGCUUGUCGAUAUAGC	185|||||||||...||||...|||||||||.....||||||||&1|||||||||||||||||...||||..|||||.||||	(185,36):(186,35):(187,34):(188,33):(189,31):(190,30):(191,29):(192,28):(193,27):(197,24):(198,23):(199,22):(200,21):(204,17):(205,16):(206,15):(207,14):(208,13):(209,12):(210,11):(211,10):(212,9):(218,8):(219,7):(220,6):(221,5):(222,4):(223,3):(224,2):(225,1)
NAL94_RS04885	A00920_76_HCYVTDRXX_1_2168_23113_1939	269	300	1	31	-20.33	-31.12	GGUCAUGGGUAGGUCACUUGGUUUCGGGUCUACG	269GGACCUAAACCGAUAGAUGCCAUCCACUGACC&1GGUCAUGGGUAGGUCACUUGGUUUCGGGUCU	269|||||||||||||.....||||||||.|||||&1||||||||||.|||...|||||||.||||||	(269,31):(270,30):(271,29):(272,28):(273,27):(274,26):(275,24):(276,23):(277,22):(278,21):(279,20):(280,19):(281,18):(287,14):(288,13):(289,12):(290,10):(291,9):(292,8):(293,7):(294,6):(296,5):(297,4):(298,3):(299,2):(300,1)
NAL94_RS04885	A00920_76_HCYVTDRXX_1_2168_18502_12305	244	267	1	26	-20.87	-31.93	GGCGUGCUGAUCCGCGAUUACUAGCGAUU	244CGCAAGUAACGCCAUGAGCACGCC&1GGCGUGCUGAUCCGCGAUUACUAGCG	244|||.||||||||.||.||||||||&1||||||||.||..|||.|||||.|||	(244,26):(245,25):(246,24):(248,22):(249,21):(250,20):(251,19):(252,18):(253,16):(254,15):(255,14):(257,11):(258,10):(260,8):(261,7):(262,6):(263,5):(264,4):(265,3):(266,2):(267,1)
NAL94_RS04885	A00920_76_HCYVTDRXX_1_2219_16640_29309	74	101	8	35	-20.79	-29.87	UAUGAUAAUGAGUUGGGUGAGCAUCAAGUGGCAGUUUU	74GCUGCCAGUAAUGCUAAGCCAAACUCGU&8AUGAGUUGGGUGAGCAUCAAGUGGCAGU	74|||||||.|.|||||..|||.|||||||&8|||||||.|||.|||||..|.|||||||	(74,35):(75,34):(76,33):(77,32):(78,31):(79,30):(80,29):(82,27):(84,24):(85,23):(86,22):(87,21):(88,20):(91,18):(92,17):(93,16):(95,14):(96,13):(97,12):(98,11):(99,10):(100,9):(101,8)
NAL94_RS04885	A00920_76_HCYVTDRXX_1_2219_23276_29904	403	427	1	24	-20.17	-28.77	GGAAAUUCCACAUCAACGACAGGUCC	403ACCUGCGUUUGAUGUGGUAAUUUUC&1GGAAAUUCCACAUCAACGACAGGU	403|||||||||.|||||||.|||||||&1||||||||||||||||||.|||||	(403,24):(404,23):(405,22):(406,21):(407,20):(408,18):(409,17):(410,16):(411,15):(413,14):(414,13):(415,12):(416,11):(417,10):(418,9):(419,8):(421,7):(422,6):(423,5):(424,4):(425,3):(426,2):(427,1)
NAL94_RS04885	A00920_76_HCYVTDRXX_1_2219_31964_32894	236	261	3	24	-20.22	-33.57	CUCUCAUGGUGUGACGGGCGGUGUGUACAA	236GCGCUGCCCGCAAGUAACGCCAUGAG&3CUCAUGGUGUGACGGGCGGUGU	236||||||||||......||||||||||&3||||||||||..||||||||||	(236,24):(237,23):(238,22):(239,21):(240,20):(241,19):(242,18):(243,17):(244,16):(245,15):(252,12):(253,11):(254,10):(255,9):(256,8):(257,7):(258,6):(259,5):(260,4):(261,3)
NAL94_RS04885	A00920_76_HCYVTDRXX_1_2219_16622_34100	244	267	1	26	-20.13	-30.79	GGCGUGCUGAUCCGCGAUUACUAGCG	244CGCAAGUAACGCCAUGAGCACGCC&1GGCGUGCUGAUCCGCGAUUACUAGCG	244|||.||||||||.||.||||||||&1||||||||.||..|||.|||||.|||	(244,26):(245,25):(246,24):(248,22):(249,21):(250,20):(251,19):(252,18):(253,16):(254,15):(255,14):(257,11):(258,10):(260,8):(261,7):(262,6):(263,5):(264,4):(265,3):(266,2):(267,1)
NAL94_RS04885	A00920_76_HCYVTDRXX_1_2220_30083_5744	269	300	3	33	-21.31	-30.45	CUGGUCAUGGGUAGGUCACUUGGUUUCGGGUCU	269GGACCUAAACCGAUAGAUGCCAUCCACUGACC&3GGUCAUGGGUAGGUCACUUGGUUUCGGGUCU	269|||||||||||||.....||||||||.|||||&3||||||||||.|||...|||||||.||||||	(269,33):(270,32):(271,31):(272,30):(273,29):(274,28):(275,26):(276,25):(277,24):(278,23):(279,22):(280,21):(281,20):(287,16):(288,15):(289,14):(290,12):(291,11):(292,10):(293,9):(294,8):(296,7):(297,6):(298,5):(299,4):(300,3)
NAL94_RS04885	A00920_76_HCYVTDRXX_1_2220_20030_6558	244	267	1	26	-20.13	-30.79	GGCGUGCUGAUCCGCGAUUACUAGCG	244CGCAAGUAACGCCAUGAGCACGCC&1GGCGUGCUGAUCCGCGAUUACUAGCG	244|||.||||||||.||.||||||||&1||||||||.||..|||.|||||.|||	(244,26):(245,25):(246,24):(248,22):(249,21):(250,20):(251,19):(252,18):(253,16):(254,15):(255,14):(257,11):(258,10):(260,8):(261,7):(262,6):(263,5):(264,4):(265,3):(266,2):(267,1)
NAL94_RS04885	A00920_76_HCYVTDRXX_1_2220_26630_8030	252	270	2	20	-20.22	-27.84	ACCUGGAGUGUUCAUAGCGUCAAUG	252ACGCCAUGAGCACGCCAGG&2CCUGGAGUGUUCAUAGCGU	252||||.||||||||.|||||&2|||||.||||||||.||||	(252,20):(253,19):(254,18):(255,17):(257,15):(258,14):(259,13):(260,12):(261,11):(262,10):(263,9):(264,8):(266,6):(267,5):(268,4):(269,3):(270,2)
NAL94_RS04885	A00920_76_HCYVTDRXX_1_2220_26657_8359	252	270	2	20	-20.22	-27.84	ACCUGGAGUGUUCAUAGCGUCAAUG	252ACGCCAUGAGCACGCCAGG&2CCUGGAGUGUUCAUAGCGU	252||||.||||||||.|||||&2|||||.||||||||.||||	(252,20):(253,19):(254,18):(255,17):(257,15):(258,14):(259,13):(260,12):(261,11):(262,10):(263,9):(264,8):(266,6):(267,5):(268,4):(269,3):(270,2)
NAL94_RS04885	A00920_76_HCYVTDRXX_1_2220_31837_9502	244	268	1	27	-20.23	-30.96	UGGCGUGCUGAUCCGCGAUUACUAGCG	244CGCAAGUAACGCCAUGAGCACGCCA&1UGGCGUGCUGAUCCGCGAUUACUAGCG	244|||.||||||||.||.|||||||||&1|||||||||.||..|||.|||||.|||	(244,27):(245,26):(246,25):(248,23):(249,22):(250,21):(251,20):(252,19):(253,17):(254,16):(255,15):(257,12):(258,11):(260,9):(261,8):(262,7):(263,6):(264,5):(265,4):(266,3):(267,2):(268,1)
NAL94_RS04885	A00920_76_HCYVTDRXX_1_2220_15971_13056	238	277	2	38	-20.95	-36.57	CUUUGGGUGUUACAGACUCUCAUGGUGUGACGGGCGGU	238GCUGCCCGCAAGUAACGCCAUGAGCACGCCAGGACCUAAA&2UUUGGGUGUUACAGACUCUCAUGGUGUGACGGGCGGU	238||||||||......||||||||||......||.|||||||&2|||||||.||.......||||||||||..||||||||	(238,38):(239,37):(240,36):(241,35):(242,34):(243,33):(244,32):(245,31):(252,28):(253,27):(254,26):(255,25):(256,24):(257,23):(258,22):(259,21):(260,20):(261,19):(268,11):(269,10):(271,8):(272,7):(273,6):(274,5):(275,4):(276,3):(277,2)
NAL94_RS04885	A00920_76_HCYVTDRXX_1_2220_10520_16892	244	267	1	26	-20.98	-31.93	GGCGUGCUGAUCCGCGAUUACUAGCGA	244CGCAAGUAACGCCAUGAGCACGCC&1GGCGUGCUGAUCCGCGAUUACUAGCG	244|||.||||||||.||.||||||||&1||||||||.||..|||.|||||.|||	(244,26):(245,25):(246,24):(248,22):(249,21):(250,20):(251,19):(252,18):(253,16):(254,15):(255,14):(257,11):(258,10):(260,8):(261,7):(262,6):(263,5):(264,4):(265,3):(266,2):(267,1)
NAL94_RS04885	A00920_76_HCYVTDRXX_1_2220_11632_17127	269	300	1	31	-21.84	-31.12	GGUCAUGGGUAGGUCACUUGGUUUCGGGUCUAC	269GGACCUAAACCGAUAGAUGCCAUCCACUGACC&1GGUCAUGGGUAGGUCACUUGGUUUCGGGUCU	269|||||||||||||.....||||||||.|||||&1||||||||||.|||...|||||||.||||||	(269,31):(270,30):(271,29):(272,28):(273,27):(274,26):(275,24):(276,23):(277,22):(278,21):(279,20):(280,19):(281,18):(287,14):(288,13):(289,12):(290,10):(291,9):(292,8):(293,7):(294,6):(296,5):(297,4):(298,3):(299,2):(300,1)
NAL94_RS04885	A00920_76_HCYVTDRXX_1_2220_3549_17315	403	427	1	24	-20.24	-28.77	GGAAAUUCCACAUCAACGACAGGUC	403ACCUGCGUUUGAUGUGGUAAUUUUC&1GGAAAUUCCACAUCAACGACAGGU	403|||||||||.|||||||.|||||||&1||||||||||||||||||.|||||	(403,24):(404,23):(405,22):(406,21):(407,20):(408,18):(409,17):(410,16):(411,15):(413,14):(414,13):(415,12):(416,11):(417,10):(418,9):(419,8):(421,7):(422,6):(423,5):(424,4):(425,3):(426,2):(427,1)
NAL94_RS04885	A00920_76_HCYVTDRXX_1_2220_1859_26757	269	300	1	31	-23.22	-31.12	GGUCAUGGGUAGGUCACUUGGUUUCGGGUCUA	269GGACCUAAACCGAUAGAUGCCAUCCACUGACC&1GGUCAUGGGUAGGUCACUUGGUUUCGGGUCU	269|||||||||||||.....||||||||.|||||&1||||||||||.|||...|||||||.||||||	(269,31):(270,30):(271,29):(272,28):(273,27):(274,26):(275,24):(276,23):(277,22):(278,21):(279,20):(280,19):(281,18):(287,14):(288,13):(289,12):(290,10):(291,9):(292,8):(293,7):(294,6):(296,5):(297,4):(298,3):(299,2):(300,1)
NAL94_RS04885	A00920_76_HCYVTDRXX_1_2220_27480_26913	244	267	2	27	-20.58	-31.74	CGGCGUGCUGAUCCGCGAUUACUAGCGAU	244CGCAAGUAACGCCAUGAGCACGCC&2GGCGUGCUGAUCCGCGAUUACUAGCG	244|||.||||||||.||.||||||||&2||||||||.||..|||.|||||.|||	(244,27):(245,26):(246,25):(248,23):(249,22):(250,21):(251,20):(252,19):(253,17):(254,16):(255,15):(257,12):(258,11):(260,9):(261,8):(262,7):(263,6):(264,5):(265,4):(266,3):(267,2)
NAL94_RS04885	A00920_76_HCYVTDRXX_1_2220_15682_28964	238	280	2	42	-22.76	-41.97	CCGGCUUUGGGUGUUACAGACUCUCAUGGUGUGACGGGCGGU	238GCUGCCCGCAAGUAACGCCAUGAGCACGCCAGGACCUAAACCG&2CGGCUUUGGGUGUUACAGACUCUCAUGGUGUGACGGGCGGU	238||||||||......||||||||||......||.||||||||||&2|||.|||||||.||.......||||||||||..||||||||	(238,42):(239,41):(240,40):(241,39):(242,38):(243,37):(244,36):(245,35):(252,32):(253,31):(254,30):(255,29):(256,28):(257,27):(258,26):(259,25):(260,24):(261,23):(268,15):(269,14):(271,12):(272,11):(273,10):(274,9):(275,8):(276,7):(277,6):(278,4):(279,3):(280,2)
NAL94_RS04885	A00920_76_HCYVTDRXX_1_2221_23484_3865	236	261	4	25	-20.08	-33.57	ACUCUCAUGGUGUGACGGGCGGUGUGUACAAG	236GCGCUGCCCGCAAGUAACGCCAUGAG&4CUCAUGGUGUGACGGGCGGUGU	236||||||||||......||||||||||&4||||||||||..||||||||||	(236,25):(237,24):(238,23):(239,22):(240,21):(241,20):(242,19):(243,18):(244,17):(245,16):(252,13):(253,12):(254,11):(255,10):(256,9):(257,8):(258,7):(259,6):(260,5):(261,4)
NAL94_RS04885	A00920_76_HCYVTDRXX_1_2221_31358_9392	269	300	1	31	-21.84	-31.12	GGUCAUGGGUAGGUCACUUGGUUUCGGGUCUAC	269GGACCUAAACCGAUAGAUGCCAUCCACUGACC&1GGUCAUGGGUAGGUCACUUGGUUUCGGGUCU	269|||||||||||||.....||||||||.|||||&1||||||||||.|||...|||||||.||||||	(269,31):(270,30):(271,29):(272,28):(273,27):(274,26):(275,24):(276,23):(277,22):(278,21):(279,20):(280,19):(281,18):(287,14):(288,13):(289,12):(290,10):(291,9):(292,8):(293,7):(294,6):(296,5):(297,4):(298,3):(299,2):(300,1)
NAL94_RS04885	A00920_76_HCYVTDRXX_1_2221_17038_25833	244	267	1	26	-20.01	-31.93	GGCGUGCUGAUCCGCGAUUACUAGCGAUUCCA	244CGCAAGUAACGCCAUGAGCACGCC&1GGCGUGCUGAUCCGCGAUUACUAGCG	244|||.||||||||.||.||||||||&1||||||||.||..|||.|||||.|||	(244,26):(245,25):(246,24):(248,22):(249,21):(250,20):(251,19):(252,18):(253,16):(254,15):(255,14):(257,11):(258,10):(260,8):(261,7):(262,6):(263,5):(264,4):(265,3):(266,2):(267,1)
NAL94_RS04885	A00920_76_HCYVTDRXX_1_2221_10077_26804	238	279	1	40	-22.82	-39.74	GGCUUUGGGUGUUACAGACUCUCAUGGUGUGACGGGCGGU	238GCUGCCCGCAAGUAACGCCAUGAGCACGCCAGGACCUAAACC&1GGCUUUGGGUGUUACAGACUCUCAUGGUGUGACGGGCGGU	238||||||||......||||||||||......||.|||||||||&1||.|||||||.||.......||||||||||..||||||||	(238,40):(239,39):(240,38):(241,37):(242,36):(243,35):(244,34):(245,33):(252,30):(253,29):(254,28):(255,27):(256,26):(257,25):(258,24):(259,23):(260,22):(261,21):(268,13):(269,12):(271,10):(272,9):(273,8):(274,7):(275,6):(276,5):(277,4):(278,2):(279,1)
NAL94_RS04885	A00920_76_HCYVTDRXX_1_2221_7997_27242	238	279	1	40	-22.82	-39.74	GGCUUUGGGUGUUACAGACUCUCAUGGUGUGACGGGCGGU	238GCUGCCCGCAAGUAACGCCAUGAGCACGCCAGGACCUAAACC&1GGCUUUGGGUGUUACAGACUCUCAUGGUGUGACGGGCGGU	238||||||||......||||||||||......||.|||||||||&1||.|||||||.||.......||||||||||..||||||||	(238,40):(239,39):(240,38):(241,37):(242,36):(243,35):(244,34):(245,33):(252,30):(253,29):(254,28):(255,27):(256,26):(257,25):(258,24):(259,23):(260,22):(261,21):(268,13):(269,12):(271,10):(272,9):(273,8):(274,7):(275,6):(276,5):(277,4):(278,2):(279,1)
NAL94_RS04885	A00920_76_HCYVTDRXX_1_2222_11198_1720	284	306	1	23	-20.17	-27.8	GGCGACAGGUUGGUACUGGUAUC	284GAUGCCAUCCACUGACCUGUGCC&1GGCGACAGGUUGGUACUGGUAUC	284|||||||...|||||||||||||&1|||.||||||||||..|||||||	(284,23):(285,22):(286,21):(287,20):(288,19):(289,18):(290,17):(294,14):(295,13):(296,12):(297,11):(298,10):(299,9):(300,8):(301,7):(302,6):(303,5):(304,3):(305,2):(306,1)
NAL94_RS04885	A00920_76_HCYVTDRXX_1_2222_32036_6558	236	261	4	25	-20.08	-33.57	ACUCUCAUGGUGUGACGGGCGGUGUGUACAAG	236GCGCUGCCCGCAAGUAACGCCAUGAG&4CUCAUGGUGUGACGGGCGGUGU	236||||||||||......||||||||||&4||||||||||..||||||||||	(236,25):(237,24):(238,23):(239,22):(240,21):(241,20):(242,19):(243,18):(244,17):(245,16):(252,13):(253,12):(254,11):(255,10):(256,9):(257,8):(258,7):(259,6):(260,5):(261,4)
NAL94_RS04885	A00920_76_HCYVTDRXX_1_2222_22815_7686	236	261	3	24	-20.2	-33.57	CUCUCAUGGUGUGACGGGCGGUGUGUACAAG	236GCGCUGCCCGCAAGUAACGCCAUGAG&3CUCAUGGUGUGACGGGCGGUGU	236||||||||||......||||||||||&3||||||||||..||||||||||	(236,24):(237,23):(238,22):(239,21):(240,20):(241,19):(242,18):(243,17):(244,16):(245,15):(252,12):(253,11):(254,10):(255,9):(256,8):(257,7):(258,6):(259,5):(260,4):(261,3)
NAL94_RS04885	A00920_76_HCYVTDRXX_1_2222_25066_14779	270	300	1	30	-21.56	-28.62	GGUCAUGGGUAGGUCACUUGGUUUCGGGUC	270GACCUAAACCGAUAGAUGCCAUCCACUGACC&1GGUCAUGGGUAGGUCACUUGGUUUCGGGUC	270||||||||||||.....||||||||.|||||&1||||||||||.|||...|||||||.|||||	(270,30):(271,29):(272,28):(273,27):(274,26):(275,24):(276,23):(277,22):(278,21):(279,20):(280,19):(281,18):(287,14):(288,13):(289,12):(290,10):(291,9):(292,8):(293,7):(294,6):(296,5):(297,4):(298,3):(299,2):(300,1)
NAL94_RS04885	A00920_76_HCYVTDRXX_1_2222_15619_16016	244	267	1	26	-20.13	-30.79	GGCGUGCUGAUCCGCGAUUACUAGCG	244CGCAAGUAACGCCAUGAGCACGCC&1GGCGUGCUGAUCCGCGAUUACUAGCG	244|||.||||||||.||.||||||||&1||||||||.||..|||.|||||.|||	(244,26):(245,25):(246,24):(248,22):(249,21):(250,20):(251,19):(252,18):(253,16):(254,15):(255,14):(257,11):(258,10):(260,8):(261,7):(262,6):(263,5):(264,4):(265,3):(266,2):(267,1)
NAL94_RS04885	A00920_76_HCYVTDRXX_1_2222_31548_20306	244	267	1	26	-20.87	-31.93	GGCGUGCUGAUCCGCGAUUACUAGCGAUU	244CGCAAGUAACGCCAUGAGCACGCC&1GGCGUGCUGAUCCGCGAUUACUAGCG	244|||.||||||||.||.||||||||&1||||||||.||..|||.|||||.|||	(244,26):(245,25):(246,24):(248,22):(249,21):(250,20):(251,19):(252,18):(253,16):(254,15):(255,14):(257,11):(258,10):(260,8):(261,7):(262,6):(263,5):(264,4):(265,3):(266,2):(267,1)
NAL94_RS04885	A00920_76_HCYVTDRXX_1_2222_31548_20337	244	267	1	26	-20.87	-31.93	GGCGUGCUGAUCCGCGAUUACUAGCGAUU	244CGCAAGUAACGCCAUGAGCACGCC&1GGCGUGCUGAUCCGCGAUUACUAGCG	244|||.||||||||.||.||||||||&1||||||||.||..|||.|||||.|||	(244,26):(245,25):(246,24):(248,22):(249,21):(250,20):(251,19):(252,18):(253,16):(254,15):(255,14):(257,11):(258,10):(260,8):(261,7):(262,6):(263,5):(264,4):(265,3):(266,2):(267,1)
NAL94_RS04885	A00920_76_HCYVTDRXX_1_2222_22417_23062	403	427	1	24	-20.17	-28.77	GGAAAUUCCACAUCAACGACAGGUCC	403ACCUGCGUUUGAUGUGGUAAUUUUC&1GGAAAUUCCACAUCAACGACAGGU	403|||||||||.|||||||.|||||||&1||||||||||||||||||.|||||	(403,24):(404,23):(405,22):(406,21):(407,20):(408,18):(409,17):(410,16):(411,15):(413,14):(414,13):(415,12):(416,11):(417,10):(418,9):(419,8):(421,7):(422,6):(423,5):(424,4):(425,3):(426,2):(427,1)
NAL94_RS04885	A00920_76_HCYVTDRXX_1_2222_3965_23453	236	261	4	25	-20.39	-33.09	ACUCUCAUGGUGUGACGGGCGGUGU	236GCGCUGCCCGCAAGUAACGCCAUGAG&4CUCAUGGUGUGACGGGCGGUGU	236||||||||||......||||||||||&4||||||||||..||||||||||	(236,25):(237,24):(238,23):(239,22):(240,21):(241,20):(242,19):(243,18):(244,17):(245,16):(252,13):(253,12):(254,11):(255,10):(256,9):(257,8):(258,7):(259,6):(260,5):(261,4)
NAL94_RS04885	A00920_76_HCYVTDRXX_1_2222_30707_23578	244	267	1	26	-20.87	-31.93	GGCGUGCUGAUCCGCGAUUACUAGCGAUU	244CGCAAGUAACGCCAUGAGCACGCC&1GGCGUGCUGAUCCGCGAUUACUAGCG	244|||.||||||||.||.||||||||&1||||||||.||..|||.|||||.|||	(244,26):(245,25):(246,24):(248,22):(249,21):(250,20):(251,19):(252,18):(253,16):(254,15):(255,14):(257,11):(258,10):(260,8):(261,7):(262,6):(263,5):(264,4):(265,3):(266,2):(267,1)
NAL94_RS04885	A00920_76_HCYVTDRXX_1_2222_1262_25097	145	170	3	29	-22.61	-31.41	AUUGUUGAUGGUGGUGGCGGUGAUUAUUCAAUU	145GAAUAUCGCUACCACCAUCGUGAACG&3UGUUGAUGGUGGUGGCGGUGAUUAUUC	145||||||||||.||||||||||.||||&3||||.||||||||||.|||||.|||||	(145,29):(146,28):(147,27):(148,26):(149,25):(150,23):(151,22):(152,21):(153,20):(154,19):(156,17):(157,16):(158,15):(159,14):(160,13):(161,12):(162,11):(163,10):(164,9):(165,8):(167,6):(168,5):(169,4):(170,3)
NAL94_RS04885	A00920_76_HCYVTDRXX_1_2246_12319_3975	244	267	1	26	-20.13	-30.79	GGCGUGCUGAUCCGCGAUUACUAGCG	244CGCAAGUAACGCCAUGAGCACGCC&1GGCGUGCUGAUCCGCGAUUACUAGCG	244|||.||||||||.||.||||||||&1||||||||.||..|||.|||||.|||	(244,26):(245,25):(246,24):(248,22):(249,21):(250,20):(251,19):(252,18):(253,16):(254,15):(255,14):(257,11):(258,10):(260,8):(261,7):(262,6):(263,5):(264,4):(265,3):(266,2):(267,1)
NAL94_RS04885	A00920_76_HCYVTDRXX_1_2246_17951_4586	244	267	1	26	-20.13	-30.79	GGCGUGCUGAUCCGCGAUUACUAGCG	244CGCAAGUAACGCCAUGAGCACGCC&1GGCGUGCUGAUCCGCGAUUACUAGCG	244|||.||||||||.||.||||||||&1||||||||.||..|||.|||||.|||	(244,26):(245,25):(246,24):(248,22):(249,21):(250,20):(251,19):(252,18):(253,16):(254,15):(255,14):(257,11):(258,10):(260,8):(261,7):(262,6):(263,5):(264,4):(265,3):(266,2):(267,1)
NAL94_RS04885	A00920_76_HCYVTDRXX_1_2246_6488_4554	236	261	3	24	-20.2	-33.57	CUCUCAUGGUGUGACGGGCGGUGUGUACAAG	236GCGCUGCCCGCAAGUAACGCCAUGAG&3CUCAUGGUGUGACGGGCGGUGU	236||||||||||......||||||||||&3||||||||||..||||||||||	(236,24):(237,23):(238,22):(239,21):(240,20):(241,19):(242,18):(243,17):(244,16):(245,15):(252,12):(253,11):(254,10):(255,9):(256,8):(257,7):(258,6):(259,5):(260,4):(261,3)
NAL94_RS04885	A00920_76_HCYVTDRXX_1_2246_5638_9377	236	261	4	25	-20.08	-33.57	ACUCUCAUGGUGUGACGGGCGGUGUGUACAAG	236GCGCUGCCCGCAAGUAACGCCAUGAG&4CUCAUGGUGUGACGGGCGGUGU	236||||||||||......||||||||||&4||||||||||..||||||||||	(236,25):(237,24):(238,23):(239,22):(240,21):(241,20):(242,19):(243,18):(244,17):(245,16):(252,13):(253,12):(254,11):(255,10):(256,9):(257,8):(258,7):(259,6):(260,5):(261,4)
NAL94_RS04885	A00920_76_HCYVTDRXX_1_2246_23900_10285	244	267	1	26	-20.13	-30.79	GGCGUGCUGAUCCGCGAUUACUAGCG	244CGCAAGUAACGCCAUGAGCACGCC&1GGCGUGCUGAUCCGCGAUUACUAGCG	244|||.||||||||.||.||||||||&1||||||||.||..|||.|||||.|||	(244,26):(245,25):(246,24):(248,22):(249,21):(250,20):(251,19):(252,18):(253,16):(254,15):(255,14):(257,11):(258,10):(260,8):(261,7):(262,6):(263,5):(264,4):(265,3):(266,2):(267,1)
NAL94_RS04885	A00920_76_HCYVTDRXX_1_2246_10303_13730	244	267	1	26	-20.01	-31.93	GGCGUGCUGAUCCGCGAUUACUAGCGAUUCCA	244CGCAAGUAACGCCAUGAGCACGCC&1GGCGUGCUGAUCCGCGAUUACUAGCG	244|||.||||||||.||.||||||||&1||||||||.||..|||.|||||.|||	(244,26):(245,25):(246,24):(248,22):(249,21):(250,20):(251,19):(252,18):(253,16):(254,15):(255,14):(257,11):(258,10):(260,8):(261,7):(262,6):(263,5):(264,4):(265,3):(266,2):(267,1)
NAL94_RS04885	A00920_76_HCYVTDRXX_1_2246_17173_15107	244	267	1	26	-20.87	-31.93	GGCGUGCUGAUCCGCGAUUACUAGCGAUU	244CGCAAGUAACGCCAUGAGCACGCC&1GGCGUGCUGAUCCGCGAUUACUAGCG	244|||.||||||||.||.||||||||&1||||||||.||..|||.|||||.|||	(244,26):(245,25):(246,24):(248,22):(249,21):(250,20):(251,19):(252,18):(253,16):(254,15):(255,14):(257,11):(258,10):(260,8):(261,7):(262,6):(263,5):(264,4):(265,3):(266,2):(267,1)
NAL94_RS04885	A00920_76_HCYVTDRXX_1_2246_16929_16063	367	394	3	29	-22.66	-30.95	UAAUUACUACUUUAGUUCCAAUCGGCAUU	367AAUGCCGAUUGGAACGCGAAGUGAUAGU&3AUUACUACUUUAGUUCCAAUCGGCAUU	367|||||||||||||||..||||||.||||&3||||.||||||.|||||||||||||||	(367,29):(368,28):(369,27):(370,26):(371,25):(372,24):(373,23):(374,22):(375,21):(376,20):(377,19):(378,18):(379,17):(380,16):(381,15):(384,13):(385,12):(386,11):(387,10):(388,9):(389,8):(391,6):(392,5):(393,4):(394,3)
NAL94_RS04885	A00920_76_HCYVTDRXX_1_2246_27977_17347	236	261	4	25	-20.08	-33.57	ACUCUCAUGGUGUGACGGGCGGUGUGUACAAG	236GCGCUGCCCGCAAGUAACGCCAUGAG&4CUCAUGGUGUGACGGGCGGUGU	236||||||||||......||||||||||&4||||||||||..||||||||||	(236,25):(237,24):(238,23):(239,22):(240,21):(241,20):(242,19):(243,18):(244,17):(245,16):(252,13):(253,12):(254,11):(255,10):(256,9):(257,8):(258,7):(259,6):(260,5):(261,4)
NAL94_RS04885	A00920_76_HCYVTDRXX_1_2246_17101_21371	403	427	1	24	-20.17	-28.77	GGAAAUUCCACAUCAACGACAGGUCC	403ACCUGCGUUUGAUGUGGUAAUUUUC&1GGAAAUUCCACAUCAACGACAGGU	403|||||||||.|||||||.|||||||&1||||||||||||||||||.|||||	(403,24):(404,23):(405,22):(406,21):(407,20):(408,18):(409,17):(410,16):(411,15):(413,14):(414,13):(415,12):(416,11):(417,10):(418,9):(419,8):(421,7):(422,6):(423,5):(424,4):(425,3):(426,2):(427,1)
NAL94_RS04885	A00920_76_HCYVTDRXX_1_2246_2781_21433	236	261	3	24	-20.22	-33.57	CUCUCAUGGUGUGACGGGCGGUGUGUACAA	236GCGCUGCCCGCAAGUAACGCCAUGAG&3CUCAUGGUGUGACGGGCGGUGU	236||||||||||......||||||||||&3||||||||||..||||||||||	(236,24):(237,23):(238,22):(239,21):(240,20):(241,19):(242,18):(243,17):(244,16):(245,15):(252,12):(253,11):(254,10):(255,9):(256,8):(257,7):(258,6):(259,5):(260,4):(261,3)
NAL94_RS04885	A00920_76_HCYVTDRXX_1_2246_12581_28354	236	261	5	26	-20.51	-34.26	GACUCUCAUGGUGUGACGGGCAGUGUGUACAA	236GCGCUGCCCGCAAGUAACGCCAUGAG&5CUCAUGGUGUGACGGGCAGUGU	236||||||||||......||||||||||&5||||||||||..||||||||||	(236,26):(237,25):(238,24):(239,23):(240,22):(241,21):(242,20):(243,19):(244,18):(245,17):(252,14):(253,13):(254,12):(255,11):(256,10):(257,9):(258,8):(259,7):(260,6):(261,5)
NAL94_RS04885	A00920_76_HCYVTDRXX_1_2246_21884_32064	236	261	4	25	-20.08	-33.57	ACUCUCAUGGUGUGACGGGCGGUGUGUACAAG	236GCGCUGCCCGCAAGUAACGCCAUGAG&4CUCAUGGUGUGACGGGCGGUGU	236||||||||||......||||||||||&4||||||||||..||||||||||	(236,25):(237,24):(238,23):(239,22):(240,21):(241,20):(242,19):(243,18):(244,17):(245,16):(252,13):(253,12):(254,11):(255,10):(256,9):(257,8):(258,7):(259,6):(260,5):(261,4)
NAL94_RS04885	A00920_76_HCYVTDRXX_1_2246_10583_31939	236	261	4	25	-20.11	-33.56	ACUCUCAUGGUGUGACGGGCGGUGUGUACAA	236GCGCUGCCCGCAAGUAACGCCAUGAG&4CUCAUGGUGUGACGGGCGGUGU	236||||||||||......||||||||||&4||||||||||..||||||||||	(236,25):(237,24):(238,23):(239,22):(240,21):(241,20):(242,19):(243,18):(244,17):(245,16):(252,13):(253,12):(254,11):(255,10):(256,9):(257,8):(258,7):(259,6):(260,5):(261,4)
NAL94_RS04885	A00920_76_HCYVTDRXX_1_2246_24975_33755	244	267	1	26	-20.01	-31.93	GGCGUGCUGAUCCGCGAUUACUAGCGAUUCCA	244CGCAAGUAACGCCAUGAGCACGCC&1GGCGUGCUGAUCCGCGAUUACUAGCG	244|||.||||||||.||.||||||||&1||||||||.||..|||.|||||.|||	(244,26):(245,25):(246,24):(248,22):(249,21):(250,20):(251,19):(252,18):(253,16):(254,15):(255,14):(257,11):(258,10):(260,8):(261,7):(262,6):(263,5):(264,4):(265,3):(266,2):(267,1)
NAL94_RS04885	A00920_76_HCYVTDRXX_1_2247_19036_5556	244	267	1	26	-20.87	-31.93	GGCGUGCUGAUCCGCGAUUACUAGCGAUU	244CGCAAGUAACGCCAUGAGCACGCC&1GGCGUGCUGAUCCGCGAUUACUAGCG	244|||.||||||||.||.||||||||&1||||||||.||..|||.|||||.|||	(244,26):(245,25):(246,24):(248,22):(249,21):(250,20):(251,19):(252,18):(253,16):(254,15):(255,14):(257,11):(258,10):(260,8):(261,7):(262,6):(263,5):(264,4):(265,3):(266,2):(267,1)
NAL94_RS04885	A00920_76_HCYVTDRXX_1_2247_18566_5525	238	280	2	42	-22.76	-41.97	CCGGCUUUGGGUGUUACAGACUCUCAUGGUGUGACGGGCGGU	238GCUGCCCGCAAGUAACGCCAUGAGCACGCCAGGACCUAAACCG&2CGGCUUUGGGUGUUACAGACUCUCAUGGUGUGACGGGCGGU	238||||||||......||||||||||......||.||||||||||&2|||.|||||||.||.......||||||||||..||||||||	(238,42):(239,41):(240,40):(241,39):(242,38):(243,37):(244,36):(245,35):(252,32):(253,31):(254,30):(255,29):(256,28):(257,27):(258,26):(259,25):(260,24):(261,23):(268,15):(269,14):(271,12):(272,11):(273,10):(274,9):(275,8):(276,7):(277,6):(278,4):(279,3):(280,2)
NAL94_RS04885	A00920_76_HCYVTDRXX_1_2247_28284_7326	236	261	3	24	-20.24	-33.57	CUCUCAUGGUGUGACGGGCGGUGUGUACA	236GCGCUGCCCGCAAGUAACGCCAUGAG&3CUCAUGGUGUGACGGGCGGUGU	236||||||||||......||||||||||&3||||||||||..||||||||||	(236,24):(237,23):(238,22):(239,21):(240,20):(241,19):(242,18):(243,17):(244,16):(245,15):(252,12):(253,11):(254,10):(255,9):(256,8):(257,7):(258,6):(259,5):(260,4):(261,3)
NAL94_RS04885	A00920_76_HCYVTDRXX_1_2247_20781_14152	244	267	1	26	-20.13	-30.79	GGCGUGCUGAUCCGCGAUUACUAGCG	244CGCAAGUAACGCCAUGAGCACGCC&1GGCGUGCUGAUCCGCGAUUACUAGCG	244|||.||||||||.||.||||||||&1||||||||.||..|||.|||||.|||	(244,26):(245,25):(246,24):(248,22):(249,21):(250,20):(251,19):(252,18):(253,16):(254,15):(255,14):(257,11):(258,10):(260,8):(261,7):(262,6):(263,5):(264,4):(265,3):(266,2):(267,1)
NAL94_RS04885	A00920_76_HCYVTDRXX_1_2247_22842_15906	219	250	2	32	-20.66	-32.26	GACUGUAGGCAGCGUUUGAGUUCUUAGCUACUGGA	219AGCCGCCAAAGAACUCUGCGCUGCCCGCAAGU&2ACUGUAGGCAGCGUUUGAGUUCUUAGCUACU	219||..||..||||||||.||||||||.||.|||&2|||||.||||||||..||||||||.||..||	(219,32):(220,31):(223,28):(224,27):(227,25):(228,24):(229,23):(230,22):(231,21):(232,20):(233,19):(234,18):(236,15):(237,14):(238,13):(239,12):(240,11):(241,10):(242,9):(243,8):(245,6):(246,5):(248,4):(249,3):(250,2)
NAL94_RS04885	A00920_76_HCYVTDRXX_1_2247_7003_16877	244	267	1	26	-20.01	-31.93	GGCGUGCUGAUCCGCGAUUACUAGCGAUUCCA	244CGCAAGUAACGCCAUGAGCACGCC&1GGCGUGCUGAUCCGCGAUUACUAGCG	244|||.||||||||.||.||||||||&1||||||||.||..|||.|||||.|||	(244,26):(245,25):(246,24):(248,22):(249,21):(250,20):(251,19):(252,18):(253,16):(254,15):(255,14):(257,11):(258,10):(260,8):(261,7):(262,6):(263,5):(264,4):(265,3):(266,2):(267,1)
NAL94_RS04885	A00920_76_HCYVTDRXX_1_2247_30174_19147	244	267	1	26	-20.01	-31.93	GGCGUGCUGAUCCGCGAUUACUAGCGAUUCCA	244CGCAAGUAACGCCAUGAGCACGCC&1GGCGUGCUGAUCCGCGAUUACUAGCG	244|||.||||||||.||.||||||||&1||||||||.||..|||.|||||.|||	(244,26):(245,25):(246,24):(248,22):(249,21):(250,20):(251,19):(252,18):(253,16):(254,15):(255,14):(257,11):(258,10):(260,8):(261,7):(262,6):(263,5):(264,4):(265,3):(266,2):(267,1)
NAL94_RS04885	A00920_76_HCYVTDRXX_1_2247_3097_23171	236	261	3	24	-20.22	-33.57	CUCUCAUGGUGUGACGGGCGGUGUGUACAA	236GCGCUGCCCGCAAGUAACGCCAUGAG&3CUCAUGGUGUGACGGGCGGUGU	236||||||||||......||||||||||&3||||||||||..||||||||||	(236,24):(237,23):(238,22):(239,21):(240,20):(241,19):(242,18):(243,17):(244,16):(245,15):(252,12):(253,11):(254,10):(255,9):(256,8):(257,7):(258,6):(259,5):(260,4):(261,3)
NAL94_RS04885	A00920_76_HCYVTDRXX_1_2247_10411_28886	236	261	3	24	-20.2	-33.57	CUCUCAUGGUGUGACGGGCGGUGUGUACAAG	236GCGCUGCCCGCAAGUAACGCCAUGAG&3CUCAUGGUGUGACGGGCGGUGU	236||||||||||......||||||||||&3||||||||||..||||||||||	(236,24):(237,23):(238,22):(239,21):(240,20):(241,19):(242,18):(243,17):(244,16):(245,15):(252,12):(253,11):(254,10):(255,9):(256,8):(257,7):(258,6):(259,5):(260,4):(261,3)
NAL94_RS04885	A00920_76_HCYVTDRXX_1_2247_28565_32487	238	279	1	40	-22.82	-39.74	GGCUUUGGGUGUUACAGACUCUCAUGGUGUGACGGGCGGU	238GCUGCCCGCAAGUAACGCCAUGAGCACGCCAGGACCUAAACC&1GGCUUUGGGUGUUACAGACUCUCAUGGUGUGACGGGCGGU	238||||||||......||||||||||......||.|||||||||&1||.|||||||.||.......||||||||||..||||||||	(238,40):(239,39):(240,38):(241,37):(242,36):(243,35):(244,34):(245,33):(252,30):(253,29):(254,28):(255,27):(256,26):(257,25):(258,24):(259,23):(260,22):(261,21):(268,13):(269,12):(271,10):(272,9):(273,8):(274,7):(275,6):(276,5):(277,4):(278,2):(279,1)
NAL94_RS04885	A00920_76_HCYVTDRXX_1_2247_17300_33364	244	267	1	26	-20.13	-30.79	GGCGUGCUGAUCCGCGAUUACUAGCG	244CGCAAGUAACGCCAUGAGCACGCC&1GGCGUGCUGAUCCGCGAUUACUAGCG	244|||.||||||||.||.||||||||&1||||||||.||..|||.|||||.|||	(244,26):(245,25):(246,24):(248,22):(249,21):(250,20):(251,19):(252,18):(253,16):(254,15):(255,14):(257,11):(258,10):(260,8):(261,7):(262,6):(263,5):(264,4):(265,3):(266,2):(267,1)
NAL94_RS04885	A00920_76_HCYVTDRXX_1_2247_22770_33974	236	261	3	24	-20.2	-33.57	CUCUCAUGGUGUGACGGGCGGUGUGUACAAG	236GCGCUGCCCGCAAGUAACGCCAUGAG&3CUCAUGGUGUGACGGGCGGUGU	236||||||||||......||||||||||&3||||||||||..||||||||||	(236,24):(237,23):(238,22):(239,21):(240,20):(241,19):(242,18):(243,17):(244,16):(245,15):(252,12):(253,11):(254,10):(255,9):(256,8):(257,7):(258,6):(259,5):(260,4):(261,3)
NAL94_RS04885	A00920_76_HCYVTDRXX_1_2247_8657_34272	269	300	1	31	-20.33	-31.12	GGUCAUGGGUAGGUCACUUGGUUUCGGGUCUACG	269GGACCUAAACCGAUAGAUGCCAUCCACUGACC&1GGUCAUGGGUAGGUCACUUGGUUUCGGGUCU	269|||||||||||||.....||||||||.|||||&1||||||||||.|||...|||||||.||||||	(269,31):(270,30):(271,29):(272,28):(273,27):(274,26):(275,24):(276,23):(277,22):(278,21):(279,20):(280,19):(281,18):(287,14):(288,13):(289,12):(290,10):(291,9):(292,8):(293,7):(294,6):(296,5):(297,4):(298,3):(299,2):(300,1)
NAL94_RS04885	A00920_76_HCYVTDRXX_1_2247_8919_34319	269	300	1	31	-20.33	-31.12	GGUCAUGGGUAGGUCACUUGGUUUCGGGUCUACG	269GGACCUAAACCGAUAGAUGCCAUCCACUGACC&1GGUCAUGGGUAGGUCACUUGGUUUCGGGUCU	269|||||||||||||.....||||||||.|||||&1||||||||||.|||...|||||||.||||||	(269,31):(270,30):(271,29):(272,28):(273,27):(274,26):(275,24):(276,23):(277,22):(278,21):(279,20):(280,19):(281,18):(287,14):(288,13):(289,12):(290,10):(291,9):(292,8):(293,7):(294,6):(296,5):(297,4):(298,3):(299,2):(300,1)
NAL94_RS04885	A00920_76_HCYVTDRXX_1_2247_6415_34773	269	300	1	31	-23.22	-31.12	GGUCAUGGGUAGGUCACUUGGUUUCGGGUCUA	269GGACCUAAACCGAUAGAUGCCAUCCACUGACC&1GGUCAUGGGUAGGUCACUUGGUUUCGGGUCU	269|||||||||||||.....||||||||.|||||&1||||||||||.|||...|||||||.||||||	(269,31):(270,30):(271,29):(272,28):(273,27):(274,26):(275,24):(276,23):(277,22):(278,21):(279,20):(280,19):(281,18):(287,14):(288,13):(289,12):(290,10):(291,9):(292,8):(293,7):(294,6):(296,5):(297,4):(298,3):(299,2):(300,1)
NAL94_RS04885	A00920_76_HCYVTDRXX_1_2248_3314_5228	244	267	1	26	-20.01	-31.93	GGCGUGCUGAUCCGCGAUUACUAGCGAUUCCA	244CGCAAGUAACGCCAUGAGCACGCC&1GGCGUGCUGAUCCGCGAUUACUAGCG	244|||.||||||||.||.||||||||&1||||||||.||..|||.|||||.|||	(244,26):(245,25):(246,24):(248,22):(249,21):(250,20):(251,19):(252,18):(253,16):(254,15):(255,14):(257,11):(258,10):(260,8):(261,7):(262,6):(263,5):(264,4):(265,3):(266,2):(267,1)
NAL94_RS04885	A00920_76_HCYVTDRXX_1_2248_10863_6026	236	261	4	25	-20.08	-33.57	ACUCUCAUGGUGUGACGGGCGGUGUGUACAAG	236GCGCUGCCCGCAAGUAACGCCAUGAG&4CUCAUGGUGUGACGGGCGGUGU	236||||||||||......||||||||||&4||||||||||..||||||||||	(236,25):(237,24):(238,23):(239,22):(240,21):(241,20):(242,19):(243,18):(244,17):(245,16):(252,13):(253,12):(254,11):(255,10):(256,9):(257,8):(258,7):(259,6):(260,5):(261,4)
NAL94_RS04885	A00920_76_HCYVTDRXX_1_2248_2528_11788	236	261	4	25	-20.08	-33.57	ACUCUCAUGGUGUGACGGGCGGUGUGUACAAG	236GCGCUGCCCGCAAGUAACGCCAUGAG&4CUCAUGGUGUGACGGGCGGUGU	236||||||||||......||||||||||&4||||||||||..||||||||||	(236,25):(237,24):(238,23):(239,22):(240,21):(241,20):(242,19):(243,18):(244,17):(245,16):(252,13):(253,12):(254,11):(255,10):(256,9):(257,8):(258,7):(259,6):(260,5):(261,4)
NAL94_RS04885	A00920_76_HCYVTDRXX_1_2248_28302_15781	236	261	4	25	-20.13	-33.56	ACUCUCAUGGUGUGACGGGCGGUGUGUACA	236GCGCUGCCCGCAAGUAACGCCAUGAG&4CUCAUGGUGUGACGGGCGGUGU	236||||||||||......||||||||||&4||||||||||..||||||||||	(236,25):(237,24):(238,23):(239,22):(240,21):(241,20):(242,19):(243,18):(244,17):(245,16):(252,13):(253,12):(254,11):(255,10):(256,9):(257,8):(258,7):(259,6):(260,5):(261,4)
NAL94_RS04885	A00920_76_HCYVTDRXX_1_2248_21115_17550	244	267	1	26	-20.87	-31.93	GGCGUGCUGAUCCGCGAUUACUAGCGAUU	244CGCAAGUAACGCCAUGAGCACGCC&1GGCGUGCUGAUCCGCGAUUACUAGCG	244|||.||||||||.||.||||||||&1||||||||.||..|||.|||||.|||	(244,26):(245,25):(246,24):(248,22):(249,21):(250,20):(251,19):(252,18):(253,16):(254,15):(255,14):(257,11):(258,10):(260,8):(261,7):(262,6):(263,5):(264,4):(265,3):(266,2):(267,1)
NAL94_RS04885	A00920_76_HCYVTDRXX_1_2248_21160_17534	244	267	1	26	-20.87	-31.93	GGCGUGCUGAUCCGCGAUUACUAGCGAUU	244CGCAAGUAACGCCAUGAGCACGCC&1GGCGUGCUGAUCCGCGAUUACUAGCG	244|||.||||||||.||.||||||||&1||||||||.||..|||.|||||.|||	(244,26):(245,25):(246,24):(248,22):(249,21):(250,20):(251,19):(252,18):(253,16):(254,15):(255,14):(257,11):(258,10):(260,8):(261,7):(262,6):(263,5):(264,4):(265,3):(266,2):(267,1)
NAL94_RS04885	A00920_76_HCYVTDRXX_1_2248_20320_24878	244	267	1	26	-20.01	-31.93	GGCGUGCUGAUCCGCGAUUACUAGCGAUUCCA	244CGCAAGUAACGCCAUGAGCACGCC&1GGCGUGCUGAUCCGCGAUUACUAGCG	244|||.||||||||.||.||||||||&1||||||||.||..|||.|||||.|||	(244,26):(245,25):(246,24):(248,22):(249,21):(250,20):(251,19):(252,18):(253,16):(254,15):(255,14):(257,11):(258,10):(260,8):(261,7):(262,6):(263,5):(264,4):(265,3):(266,2):(267,1)
NAL94_RS04885	A00920_76_HCYVTDRXX_1_2248_29722_29074	192	220	1	29	-22.18	-30.55	CUUGUUGAUUUUGCUGUGUCUGCGUAUUCUCAUUA	192GAGUUAGCAGACCAAGUAAAAUGAACAAG&1CUUGUUGAUUUUGCUGUGUCUGCGUAUUC	192||||..||||||..||||||||.||||||&1||||||.||||||||..||||||..||||	(192,29):(193,28):(194,27):(195,26):(198,23):(199,22):(200,21):(201,20):(202,19):(203,18):(206,15):(207,14):(208,13):(209,12):(210,11):(211,10):(212,9):(213,8):(215,6):(216,5):(217,4):(218,3):(219,2):(220,1)
NAL94_RS04885	A00920_76_HCYVTDRXX_1_2248_16631_32800	244	267	1	26	-20.87	-31.93	GGCGUGCUGAUCCGCGAUUACUAGCGAUU	244CGCAAGUAACGCCAUGAGCACGCC&1GGCGUGCUGAUCCGCGAUUACUAGCG	244|||.||||||||.||.||||||||&1||||||||.||..|||.|||||.|||	(244,26):(245,25):(246,24):(248,22):(249,21):(250,20):(251,19):(252,18):(253,16):(254,15):(255,14):(257,11):(258,10):(260,8):(261,7):(262,6):(263,5):(264,4):(265,3):(266,2):(267,1)
NAL94_RS04885	A00920_76_HCYVTDRXX_1_2248_1325_33442	236	261	4	25	-20.11	-33.56	ACUCUCAUGGUGUGACGGGCGGUGUGUACAA	236GCGCUGCCCGCAAGUAACGCCAUGAG&4CUCAUGGUGUGACGGGCGGUGU	236||||||||||......||||||||||&4||||||||||..||||||||||	(236,25):(237,24):(238,23):(239,22):(240,21):(241,20):(242,19):(243,18):(244,17):(245,16):(252,13):(253,12):(254,11):(255,10):(256,9):(257,8):(258,7):(259,6):(260,5):(261,4)
NAL94_RS04885	A00920_76_HCYVTDRXX_1_2248_30192_34835	295	332	1	36	-21.78	-32.32	GUCGGUUUGCGGUACGGGUAAAAUUGCUCUGGUUAGA	295CUGACCUGUGCCUUCUAGCCCGUAGCCACCAAACCAGC&1GUCGGUUUGCGGUACGGGUAAAAUUGCUCUGGUUAG	295||||||.|.||......|||||||.||..||||||.||&1||.||||||.|||||||||......||.|.||||||	(295,36):(296,35):(297,34):(298,33):(299,32):(300,31):(302,29):(304,27):(305,26):(312,19):(313,18):(314,17):(315,16):(316,15):(317,14):(318,13):(320,12):(321,11):(324,9):(325,8):(326,7):(327,6):(328,5):(329,4):(331,2):(332,1)
NAL94_RS04885	A00920_76_HCYVTDRXX_1_2121_7157_29418	244	267	1	26	-20.13	-30.79	GGCGUGCUGAUCCGCGAUUACUAGCG	244CGCAAGUAACGCCAUGAGCACGCC&1GGCGUGCUGAUCCGCGAUUACUAGCG	244|||.||||||||.||.||||||||&1||||||||.||..|||.|||||.|||	(244,26):(245,25):(246,24):(248,22):(249,21):(250,20):(251,19):(252,18):(253,16):(254,15):(255,14):(257,11):(258,10):(260,8):(261,7):(262,6):(263,5):(264,4):(265,3):(266,2):(267,1)
NAL94_RS04885	A00920_76_HCYVTDRXX_1_2122_2076_12978	403	427	1	24	-20.17	-28.77	GGAAAUUCCACAUCAACGACAGGUCC	403ACCUGCGUUUGAUGUGGUAAUUUUC&1GGAAAUUCCACAUCAACGACAGGU	403|||||||||.|||||||.|||||||&1||||||||||||||||||.|||||	(403,24):(404,23):(405,22):(406,21):(407,20):(408,18):(409,17):(410,16):(411,15):(413,14):(414,13):(415,12):(416,11):(417,10):(418,9):(419,8):(421,7):(422,6):(423,5):(424,4):(425,3):(426,2):(427,1)
NAL94_RS04885	A00920_76_HCYVTDRXX_1_2122_5855_13135	244	267	1	26	-20.87	-31.93	GGCGUGCUGAUCCGCGAUUACUAGCGAUU	244CGCAAGUAACGCCAUGAGCACGCC&1GGCGUGCUGAUCCGCGAUUACUAGCG	244|||.||||||||.||.||||||||&1||||||||.||..|||.|||||.|||	(244,26):(245,25):(246,24):(248,22):(249,21):(250,20):(251,19):(252,18):(253,16):(254,15):(255,14):(257,11):(258,10):(260,8):(261,7):(262,6):(263,5):(264,4):(265,3):(266,2):(267,1)
NAL94_RS04885	A00920_76_HCYVTDRXX_1_2122_24514_22686	223	250	2	28	-21.02	-31.81	GACUGUAGGCAGCGUUUGAGUUCUUAGCUACU	223GCCAAAGAACUCUGCGCUGCCCGCAAGU&2ACUGUAGGCAGCGUUUGAGUUCUUAGC	223||..||||||||.||||||||.||.|||&2|||||.||||||||..||||||||.||	(223,28):(224,27):(227,25):(228,24):(229,23):(230,22):(231,21):(232,20):(233,19):(234,18):(236,15):(237,14):(238,13):(239,12):(240,11):(241,10):(242,9):(243,8):(245,6):(246,5):(248,4):(249,3):(250,2)
NAL94_RS04885	A00920_76_HCYVTDRXX_1_2122_26549_33661	236	261	5	26	-20.1	-33.56	GACUCUCAUGGUGUGACGGGCGGUGUGU	236GCGCUGCCCGCAAGUAACGCCAUGAG&5CUCAUGGUGUGACGGGCGGUGU	236||||||||||......||||||||||&5||||||||||..||||||||||	(236,26):(237,25):(238,24):(239,23):(240,22):(241,21):(242,20):(243,19):(244,18):(245,17):(252,14):(253,13):(254,12):(255,11):(256,10):(257,9):(258,8):(259,7):(260,6):(261,5)
NAL94_RS04885	A00920_76_HCYVTDRXX_1_2122_4128_35289	244	267	1	26	-20.87	-31.93	GGCGUGCUGAUCCGCGAUUACUAGCGAUU	244CGCAAGUAACGCCAUGAGCACGCC&1GGCGUGCUGAUCCGCGAUUACUAGCG	244|||.||||||||.||.||||||||&1||||||||.||..|||.|||||.|||	(244,26):(245,25):(246,24):(248,22):(249,21):(250,20):(251,19):(252,18):(253,16):(254,15):(255,14):(257,11):(258,10):(260,8):(261,7):(262,6):(263,5):(264,4):(265,3):(266,2):(267,1)
NAL94_RS04885	A00920_76_HCYVTDRXX_1_2123_25644_13307	236	261	4	25	-20.08	-33.57	ACUCUCAUGGUGUGACGGGCGGUGUGUACAAG	236GCGCUGCCCGCAAGUAACGCCAUGAG&4CUCAUGGUGUGACGGGCGGUGU	236||||||||||......||||||||||&4||||||||||..||||||||||	(236,25):(237,24):(238,23):(239,22):(240,21):(241,20):(242,19):(243,18):(244,17):(245,16):(252,13):(253,12):(254,11):(255,10):(256,9):(257,8):(258,7):(259,6):(260,5):(261,4)
NAL94_RS04885	A00920_76_HCYVTDRXX_1_2123_25129_13792	236	261	4	25	-20.08	-33.57	ACUCUCAUGGUGUGACGGGCGGUGUGUACAAG	236GCGCUGCCCGCAAGUAACGCCAUGAG&4CUCAUGGUGUGACGGGCGGUGU	236||||||||||......||||||||||&4||||||||||..||||||||||	(236,25):(237,24):(238,23):(239,22):(240,21):(241,20):(242,19):(243,18):(244,17):(245,16):(252,13):(253,12):(254,11):(255,10):(256,9):(257,8):(258,7):(259,6):(260,5):(261,4)
NAL94_RS04885	A00920_76_HCYVTDRXX_1_2123_3215_19053	237	279	1	40	-21.17	-38.6	GCUUUGGGUGUUACAGACUCUCAUGGUGUGACGGGCGGUGU	237CGCUGCCCGCAAGUAACGCCAUGAGCACGCCAGGACCUAAACC&1GCUUUGGGUGUUACAGACUCUCAUGGUGUGACGGGCGGUG	237|||||||||......||||||||||......||.|||||||.|&1|.|||||||.||.......||||||||||..|||||||||	(237,40):(238,39):(239,38):(240,37):(241,36):(242,35):(243,34):(244,33):(245,32):(252,29):(253,28):(254,27):(255,26):(256,25):(257,24):(258,23):(259,22):(260,21):(261,20):(268,12):(269,11):(271,9):(272,8):(273,7):(274,6):(275,5):(276,4):(277,3):(279,1)
NAL94_RS04885	A00920_76_HCYVTDRXX_1_2123_13069_29199	244	267	1	26	-20.01	-31.93	GGCGUGCUGAUCCGCGAUUACUAGCGAUUCCA	244CGCAAGUAACGCCAUGAGCACGCC&1GGCGUGCUGAUCCGCGAUUACUAGCG	244|||.||||||||.||.||||||||&1||||||||.||..|||.|||||.|||	(244,26):(245,25):(246,24):(248,22):(249,21):(250,20):(251,19):(252,18):(253,16):(254,15):(255,14):(257,11):(258,10):(260,8):(261,7):(262,6):(263,5):(264,4):(265,3):(266,2):(267,1)
NAL94_RS04885	A00920_76_HCYVTDRXX_1_2123_24442_33552	244	267	1	26	-20.13	-30.79	GGCGUGCUGAUCCGCGAUUACUAGCG	244CGCAAGUAACGCCAUGAGCACGCC&1GGCGUGCUGAUCCGCGAUUACUAGCG	244|||.||||||||.||.||||||||&1||||||||.||..|||.|||||.|||	(244,26):(245,25):(246,24):(248,22):(249,21):(250,20):(251,19):(252,18):(253,16):(254,15):(255,14):(257,11):(258,10):(260,8):(261,7):(262,6):(263,5):(264,4):(265,3):(266,2):(267,1)
NAL94_RS04885	A00920_76_HCYVTDRXX_1_2123_7627_35900	236	261	2	23	-20.27	-33.57	UCUCAUGGUGUGACGGGCGGUGUGUACAA	236GCGCUGCCCGCAAGUAACGCCAUGAG&2CUCAUGGUGUGACGGGCGGUGU	236||||||||||......||||||||||&2||||||||||..||||||||||	(236,23):(237,22):(238,21):(239,20):(240,19):(241,18):(242,17):(243,16):(244,15):(245,14):(252,11):(253,10):(254,9):(255,8):(256,7):(257,6):(258,5):(259,4):(260,3):(261,2)
NAL94_RS04885	A00920_76_HCYVTDRXX_1_2124_13178_2644	244	267	1	26	-20.01	-31.93	GGCGUGCUGAUCCGCGAUUACUAGCGAUUCCA	244CGCAAGUAACGCCAUGAGCACGCC&1GGCGUGCUGAUCCGCGAUUACUAGCG	244|||.||||||||.||.||||||||&1||||||||.||..|||.|||||.|||	(244,26):(245,25):(246,24):(248,22):(249,21):(250,20):(251,19):(252,18):(253,16):(254,15):(255,14):(257,11):(258,10):(260,8):(261,7):(262,6):(263,5):(264,4):(265,3):(266,2):(267,1)
NAL94_RS04885	A00920_76_HCYVTDRXX_1_2124_12789_3098	244	267	1	26	-20.01	-31.93	GGCGUGCUGAUCCGCGAUUACUAGCGAUUCCA	244CGCAAGUAACGCCAUGAGCACGCC&1GGCGUGCUGAUCCGCGAUUACUAGCG	244|||.||||||||.||.||||||||&1||||||||.||..|||.|||||.|||	(244,26):(245,25):(246,24):(248,22):(249,21):(250,20):(251,19):(252,18):(253,16):(254,15):(255,14):(257,11):(258,10):(260,8):(261,7):(262,6):(263,5):(264,4):(265,3):(266,2):(267,1)
NAL94_RS04885	A00920_76_HCYVTDRXX_1_2124_1208_3270	269	300	1	31	-21.84	-31.12	GGUCAUGGGUAGGUCACUUGGUUUCGGGUCUAC	269GGACCUAAACCGAUAGAUGCCAUCCACUGACC&1GGUCAUGGGUAGGUCACUUGGUUUCGGGUCU	269|||||||||||||.....||||||||.|||||&1||||||||||.|||...|||||||.||||||	(269,31):(270,30):(271,29):(272,28):(273,27):(274,26):(275,24):(276,23):(277,22):(278,21):(279,20):(280,19):(281,18):(287,14):(288,13):(289,12):(290,10):(291,9):(292,8):(293,7):(294,6):(296,5):(297,4):(298,3):(299,2):(300,1)
NAL94_RS04885	A00920_76_HCYVTDRXX_1_2124_1127_3443	269	300	1	31	-21.84	-31.12	GGUCAUGGGUAGGUCACUUGGUUUCGGGUCUAC	269GGACCUAAACCGAUAGAUGCCAUCCACUGACC&1GGUCAUGGGUAGGUCACUUGGUUUCGGGUCU	269|||||||||||||.....||||||||.|||||&1||||||||||.|||...|||||||.||||||	(269,31):(270,30):(271,29):(272,28):(273,27):(274,26):(275,24):(276,23):(277,22):(278,21):(279,20):(280,19):(281,18):(287,14):(288,13):(289,12):(290,10):(291,9):(292,8):(293,7):(294,6):(296,5):(297,4):(298,3):(299,2):(300,1)
NAL94_RS04885	A00920_76_HCYVTDRXX_1_2124_31051_4977	236	261	4	25	-20.08	-33.57	ACUCUCAUGGUGUGACGGGCGGUGUGUACAAG	236GCGCUGCCCGCAAGUAACGCCAUGAG&4CUCAUGGUGUGACGGGCGGUGU	236||||||||||......||||||||||&4||||||||||..||||||||||	(236,25):(237,24):(238,23):(239,22):(240,21):(241,20):(242,19):(243,18):(244,17):(245,16):(252,13):(253,12):(254,11):(255,10):(256,9):(257,8):(258,7):(259,6):(260,5):(261,4)
NAL94_RS04885	A00920_76_HCYVTDRXX_1_2237_31367_15107	236	261	1	22	-20.22	-33.48	CUCAUGGUGUGACGGGCGGUGUGUACAA	236GCGCUGCCCGCAAGUAACGCCAUGAG&1CUCAUGGUGUGACGGGCGGUGU	236||||||||||......||||||||||&1||||||||||..||||||||||	(236,22):(237,21):(238,20):(239,19):(240,18):(241,17):(242,16):(243,15):(244,14):(245,13):(252,10):(253,9):(254,8):(255,7):(256,6):(257,5):(258,4):(259,3):(260,2):(261,1)
NAL94_RS04885	A00920_76_HCYVTDRXX_1_2237_12852_24972	403	427	1	24	-20.24	-28.77	GGAAAUUCCACAUCAACGACAGGUC	403ACCUGCGUUUGAUGUGGUAAUUUUC&1GGAAAUUCCACAUCAACGACAGGU	403|||||||||.|||||||.|||||||&1||||||||||||||||||.|||||	(403,24):(404,23):(405,22):(406,21):(407,20):(408,18):(409,17):(410,16):(411,15):(413,14):(414,13):(415,12):(416,11):(417,10):(418,9):(419,8):(421,7):(422,6):(423,5):(424,4):(425,3):(426,2):(427,1)
NAL94_RS04885	A00920_76_HCYVTDRXX_1_2237_21965_27226	236	261	4	25	-20.08	-33.57	ACUCUCAUGGUGUGACGGGCGGUGUGUACAAG	236GCGCUGCCCGCAAGUAACGCCAUGAG&4CUCAUGGUGUGACGGGCGGUGU	236||||||||||......||||||||||&4||||||||||..||||||||||	(236,25):(237,24):(238,23):(239,22):(240,21):(241,20):(242,19):(243,18):(244,17):(245,16):(252,13):(253,12):(254,11):(255,10):(256,9):(257,8):(258,7):(259,6):(260,5):(261,4)
NAL94_RS04885	A00920_76_HCYVTDRXX_1_2237_23384_28338	244	267	1	26	-20.13	-30.79	GGCGUGCUGAUCCGCGAUUACUAGCG	244CGCAAGUAACGCCAUGAGCACGCC&1GGCGUGCUGAUCCGCGAUUACUAGCG	244|||.||||||||.||.||||||||&1||||||||.||..|||.|||||.|||	(244,26):(245,25):(246,24):(248,22):(249,21):(250,20):(251,19):(252,18):(253,16):(254,15):(255,14):(257,11):(258,10):(260,8):(261,7):(262,6):(263,5):(264,4):(265,3):(266,2):(267,1)
NAL94_RS04885	A00920_76_HCYVTDRXX_1_2237_31973_36479	236	261	1	22	-20.21	-33.48	CUCAUGGUGUGACGGGCGGUGUGUACAAG	236GCGCUGCCCGCAAGUAACGCCAUGAG&1CUCAUGGUGUGACGGGCGGUGU	236||||||||||......||||||||||&1||||||||||..||||||||||	(236,22):(237,21):(238,20):(239,19):(240,18):(241,17):(242,16):(243,15):(244,14):(245,13):(252,10):(253,9):(254,8):(255,7):(256,6):(257,5):(258,4):(259,3):(260,2):(261,1)
NAL94_RS04885	A00920_76_HCYVTDRXX_1_2237_19090_37059	244	267	1	26	-20.87	-31.93	GGCGUGCUGAUCCGCGAUUACUAGCGAUU	244CGCAAGUAACGCCAUGAGCACGCC&1GGCGUGCUGAUCCGCGAUUACUAGCG	244|||.||||||||.||.||||||||&1||||||||.||..|||.|||||.|||	(244,26):(245,25):(246,24):(248,22):(249,21):(250,20):(251,19):(252,18):(253,16):(254,15):(255,14):(257,11):(258,10):(260,8):(261,7):(262,6):(263,5):(264,4):(265,3):(266,2):(267,1)
NAL94_RS04885	A00920_76_HCYVTDRXX_1_2238_13187_1251	236	261	4	25	-20.08	-33.57	ACUCUCAUGGUGUGACGGGCGGUGUGUACAAG	236GCGCUGCCCGCAAGUAACGCCAUGAG&4CUCAUGGUGUGACGGGCGGUGU	236||||||||||......||||||||||&4||||||||||..||||||||||	(236,25):(237,24):(238,23):(239,22):(240,21):(241,20):(242,19):(243,18):(244,17):(245,16):(252,13):(253,12):(254,11):(255,10):(256,9):(257,8):(258,7):(259,6):(260,5):(261,4)
NAL94_RS04885	A00920_76_HCYVTDRXX_1_2238_13458_7200	244	267	1	26	-20.87	-31.93	GGCGUGCUGAUCCGCGAUUACUAGCGAUU	244CGCAAGUAACGCCAUGAGCACGCC&1GGCGUGCUGAUCCGCGAUUACUAGCG	244|||.||||||||.||.||||||||&1||||||||.||..|||.|||||.|||	(244,26):(245,25):(246,24):(248,22):(249,21):(250,20):(251,19):(252,18):(253,16):(254,15):(255,14):(257,11):(258,10):(260,8):(261,7):(262,6):(263,5):(264,4):(265,3):(266,2):(267,1)
NAL94_RS04885	A00920_76_HCYVTDRXX_1_2238_12283_12367	244	267	1	26	-20.96	-31.93	GGCGUGCUGAUCCGCGAUUACUAGCGAU	244CGCAAGUAACGCCAUGAGCACGCC&1GGCGUGCUGAUCCGCGAUUACUAGCG	244|||.||||||||.||.||||||||&1||||||||.||..|||.|||||.|||	(244,26):(245,25):(246,24):(248,22):(249,21):(250,20):(251,19):(252,18):(253,16):(254,15):(255,14):(257,11):(258,10):(260,8):(261,7):(262,6):(263,5):(264,4):(265,3):(266,2):(267,1)
NAL94_RS04885	A00920_76_HCYVTDRXX_1_2238_2718_13150	244	267	1	26	-20.13	-30.79	GGCGUGCUGAUCCGCGAUUACUAGCG	244CGCAAGUAACGCCAUGAGCACGCC&1GGCGUGCUGAUCCGCGAUUACUAGCG	244|||.||||||||.||.||||||||&1||||||||.||..|||.|||||.|||	(244,26):(245,25):(246,24):(248,22):(249,21):(250,20):(251,19):(252,18):(253,16):(254,15):(255,14):(257,11):(258,10):(260,8):(261,7):(262,6):(263,5):(264,4):(265,3):(266,2):(267,1)
NAL94_RS04885	A00920_76_HCYVTDRXX_1_2238_28257_18834	244	267	1	26	-20.01	-31.93	GGCGUGCUGAUCCGCGAUUACUAGCGAUUCCA	244CGCAAGUAACGCCAUGAGCACGCC&1GGCGUGCUGAUCCGCGAUUACUAGCG	244|||.||||||||.||.||||||||&1||||||||.||..|||.|||||.|||	(244,26):(245,25):(246,24):(248,22):(249,21):(250,20):(251,19):(252,18):(253,16):(254,15):(255,14):(257,11):(258,10):(260,8):(261,7):(262,6):(263,5):(264,4):(265,3):(266,2):(267,1)
NAL94_RS04885	A00920_76_HCYVTDRXX_1_2238_11939_23046	244	267	1	26	-20.01	-31.93	GGCGUGCUGAUCCGCGAUUACUAGCGAUUCCA	244CGCAAGUAACGCCAUGAGCACGCC&1GGCGUGCUGAUCCGCGAUUACUAGCG	244|||.||||||||.||.||||||||&1||||||||.||..|||.|||||.|||	(244,26):(245,25):(246,24):(248,22):(249,21):(250,20):(251,19):(252,18):(253,16):(254,15):(255,14):(257,11):(258,10):(260,8):(261,7):(262,6):(263,5):(264,4):(265,3):(266,2):(267,1)
NAL94_RS04885	A00920_76_HCYVTDRXX_1_2238_9091_29543	244	267	1	26	-20.13	-30.79	GGCGUGCUGAUCCGCGAUUACUAGCG	244CGCAAGUAACGCCAUGAGCACGCC&1GGCGUGCUGAUCCGCGAUUACUAGCG	244|||.||||||||.||.||||||||&1||||||||.||..|||.|||||.|||	(244,26):(245,25):(246,24):(248,22):(249,21):(250,20):(251,19):(252,18):(253,16):(254,15):(255,14):(257,11):(258,10):(260,8):(261,7):(262,6):(263,5):(264,4):(265,3):(266,2):(267,1)
NAL94_RS04885	A00920_76_HCYVTDRXX_1_2238_11785_30295	244	267	1	26	-20.96	-31.93	GGCGUGCUGAUCCGCGAUUACUAGCGAU	244CGCAAGUAACGCCAUGAGCACGCC&1GGCGUGCUGAUCCGCGAUUACUAGCG	244|||.||||||||.||.||||||||&1||||||||.||..|||.|||||.|||	(244,26):(245,25):(246,24):(248,22):(249,21):(250,20):(251,19):(252,18):(253,16):(254,15):(255,14):(257,11):(258,10):(260,8):(261,7):(262,6):(263,5):(264,4):(265,3):(266,2):(267,1)
NAL94_RS04885	A00920_76_HCYVTDRXX_1_2238_13521_31610	244	267	1	26	-20.96	-31.93	GGCGUGCUGAUCCGCGAUUACUAGCGAU	244CGCAAGUAACGCCAUGAGCACGCC&1GGCGUGCUGAUCCGCGAUUACUAGCG	244|||.||||||||.||.||||||||&1||||||||.||..|||.|||||.|||	(244,26):(245,25):(246,24):(248,22):(249,21):(250,20):(251,19):(252,18):(253,16):(254,15):(255,14):(257,11):(258,10):(260,8):(261,7):(262,6):(263,5):(264,4):(265,3):(266,2):(267,1)
NAL94_RS04885	A00920_76_HCYVTDRXX_1_2238_3974_32236	236	261	4	25	-20.08	-33.57	ACUCUCAUGGUGUGACGGGCGGUGUGUACAAG	236GCGCUGCCCGCAAGUAACGCCAUGAG&4CUCAUGGUGUGACGGGCGGUGU	236||||||||||......||||||||||&4||||||||||..||||||||||	(236,25):(237,24):(238,23):(239,22):(240,21):(241,20):(242,19):(243,18):(244,17):(245,16):(252,13):(253,12):(254,11):(255,10):(256,9):(257,8):(258,7):(259,6):(260,5):(261,4)
NAL94_RS04885	A00920_76_HCYVTDRXX_1_2238_8043_32894	222	273	1	35	-21.69	-40.9	GGUCCUGGUUGUCCCGGUCUUCGGCGGUGUUGGCGUA	222CGCCAAAGAACUCUGCGCUGCCCGCAAGUAACGCCAUGAGCACGCCAGGACC&1GGUCCUGGUUGUCCCGGUCUUCGGCGGUGUUGGCG	222|||||.........||||||||.|.|||....|||..||.||.|||||||||&1|||||||||||||..||||||||||||||||||||	(222,35):(223,34):(224,33):(225,32):(226,31):(236,30):(237,29):(238,28):(239,27):(240,26):(241,25):(242,24):(243,23):(245,22):(247,21):(248,20):(249,19):(254,18):(255,17):(256,16):(259,13):(260,12):(262,11):(263,10):(265,9):(266,8):(267,7):(268,6):(269,5):(270,4):(271,3):(272,2):(273,1)
NAL94_RS04885	A00920_76_HCYVTDRXX_1_2238_3875_33442	236	261	2	23	-20.27	-33.57	UCUCAUGGUGUGACGGGCGGUGUGUACAA	236GCGCUGCCCGCAAGUAACGCCAUGAG&2CUCAUGGUGUGACGGGCGGUGU	236||||||||||......||||||||||&2||||||||||..||||||||||	(236,23):(237,22):(238,21):(239,20):(240,19):(241,18):(242,17):(243,16):(244,15):(245,14):(252,11):(253,10):(254,9):(255,8):(256,7):(257,6):(258,5):(259,4):(260,3):(261,2)
NAL94_RS04885	A00920_76_HCYVTDRXX_1_2238_21784_34929	236	261	3	24	-20.2	-33.57	CUCUCAUGGUGUGACGGGCGGUGUGUACAAG	236GCGCUGCCCGCAAGUAACGCCAUGAG&3CUCAUGGUGUGACGGGCGGUGU	236||||||||||......||||||||||&3||||||||||..||||||||||	(236,24):(237,23):(238,22):(239,21):(240,20):(241,19):(242,18):(243,17):(244,16):(245,15):(252,12):(253,11):(254,10):(255,9):(256,8):(257,7):(258,6):(259,5):(260,4):(261,3)
NAL94_RS04885	A00920_76_HCYVTDRXX_1_2239_13259_8202	244	267	1	26	-20.13	-30.79	GGCGUGCUGAUCCGCGAUUACUAGCG	244CGCAAGUAACGCCAUGAGCACGCC&1GGCGUGCUGAUCCGCGAUUACUAGCG	244|||.||||||||.||.||||||||&1||||||||.||..|||.|||||.|||	(244,26):(245,25):(246,24):(248,22):(249,21):(250,20):(251,19):(252,18):(253,16):(254,15):(255,14):(257,11):(258,10):(260,8):(261,7):(262,6):(263,5):(264,4):(265,3):(266,2):(267,1)
NAL94_RS04885	A00920_76_HCYVTDRXX_1_2239_7319_8124	236	261	4	25	-20.08	-33.57	ACUCUCAUGGUGUGACGGGCGGUGUGUACAAG	236GCGCUGCCCGCAAGUAACGCCAUGAG&4CUCAUGGUGUGACGGGCGGUGU	236||||||||||......||||||||||&4||||||||||..||||||||||	(236,25):(237,24):(238,23):(239,22):(240,21):(241,20):(242,19):(243,18):(244,17):(245,16):(252,13):(253,12):(254,11):(255,10):(256,9):(257,8):(258,7):(259,6):(260,5):(261,4)
NAL94_RS04885	A00920_76_HCYVTDRXX_1_2239_16025_8390	244	267	1	26	-20.13	-30.79	GGCGUGCUGAUCCGCGAUUACUAGCG	244CGCAAGUAACGCCAUGAGCACGCC&1GGCGUGCUGAUCCGCGAUUACUAGCG	244|||.||||||||.||.||||||||&1||||||||.||..|||.|||||.|||	(244,26):(245,25):(246,24):(248,22):(249,21):(250,20):(251,19):(252,18):(253,16):(254,15):(255,14):(257,11):(258,10):(260,8):(261,7):(262,6):(263,5):(264,4):(265,3):(266,2):(267,1)
NAL94_RS04885	A00920_76_HCYVTDRXX_1_2239_13214_8844	244	267	1	26	-20.13	-30.79	GGCGUGCUGAUCCGCGAUUACUAGCG	244CGCAAGUAACGCCAUGAGCACGCC&1GGCGUGCUGAUCCGCGAUUACUAGCG	244|||.||||||||.||.||||||||&1||||||||.||..|||.|||||.|||	(244,26):(245,25):(246,24):(248,22):(249,21):(250,20):(251,19):(252,18):(253,16):(254,15):(255,14):(257,11):(258,10):(260,8):(261,7):(262,6):(263,5):(264,4):(265,3):(266,2):(267,1)
NAL94_RS04885	A00920_76_HCYVTDRXX_1_2239_26024_13463	244	267	1	26	-20.13	-30.79	GGCGUGCUGAUCCGCGAUUACUAGCG	244CGCAAGUAACGCCAUGAGCACGCC&1GGCGUGCUGAUCCGCGAUUACUAGCG	244|||.||||||||.||.||||||||&1||||||||.||..|||.|||||.|||	(244,26):(245,25):(246,24):(248,22):(249,21):(250,20):(251,19):(252,18):(253,16):(254,15):(255,14):(257,11):(258,10):(260,8):(261,7):(262,6):(263,5):(264,4):(265,3):(266,2):(267,1)
NAL94_RS04885	A00920_76_HCYVTDRXX_1_2239_2392_20259	272	289	1	19	-22.54	-25.33	GGUAUCUAUUGGUUGGAGGAAUUU	272CCUAAACCGAUAGAUGCC&1GGUAUCUAUUGGUUGGAGG	272|||.||||||||||||||&1||||||||||||||..|||	(272,19):(273,18):(274,17):(276,14):(277,13):(278,12):(279,11):(280,10):(281,9):(282,8):(283,7):(284,6):(285,5):(286,4):(287,3):(288,2):(289,1)
NAL94_RS04885	A00920_76_HCYVTDRXX_1_2239_13178_21308	244	267	1	26	-20.13	-30.79	GGCGUGCUGAUCCGCGAUUACUAGCG	244CGCAAGUAACGCCAUGAGCACGCC&1GGCGUGCUGAUCCGCGAUUACUAGCG	244|||.||||||||.||.||||||||&1||||||||.||..|||.|||||.|||	(244,26):(245,25):(246,24):(248,22):(249,21):(250,20):(251,19):(252,18):(253,16):(254,15):(255,14):(257,11):(258,10):(260,8):(261,7):(262,6):(263,5):(264,4):(265,3):(266,2):(267,1)
NAL94_RS04885	A00920_76_HCYVTDRXX_1_2239_1380_25050	269	300	1	31	-20.33	-31.12	GGUCAUGGGUAGGUCACUUGGUUUCGGGUCUACG	269GGACCUAAACCGAUAGAUGCCAUCCACUGACC&1GGUCAUGGGUAGGUCACUUGGUUUCGGGUCU	269|||||||||||||.....||||||||.|||||&1||||||||||.|||...|||||||.||||||	(269,31):(270,30):(271,29):(272,28):(273,27):(274,26):(275,24):(276,23):(277,22):(278,21):(279,20):(280,19):(281,18):(287,14):(288,13):(289,12):(290,10):(291,9):(292,8):(293,7):(294,6):(296,5):(297,4):(298,3):(299,2):(300,1)
NAL94_RS04885	A00920_76_HCYVTDRXX_1_2239_17445_29794	236	261	4	25	-20.21	-33.56	ACUCUCAUGGUGUGACGGGCGGUGUGU	236GCGCUGCCCGCAAGUAACGCCAUGAG&4CUCAUGGUGUGACGGGCGGUGU	236||||||||||......||||||||||&4||||||||||..||||||||||	(236,25):(237,24):(238,23):(239,22):(240,21):(241,20):(242,19):(243,18):(244,17):(245,16):(252,13):(253,12):(254,11):(255,10):(256,9):(257,8):(258,7):(259,6):(260,5):(261,4)
NAL94_RS04885	A00920_76_HCYVTDRXX_1_2239_31033_31939	236	261	4	25	-20.13	-33.56	ACUCUCAUGGUGUGACGGGCGGUGUGUACA	236GCGCUGCCCGCAAGUAACGCCAUGAG&4CUCAUGGUGUGACGGGCGGUGU	236||||||||||......||||||||||&4||||||||||..||||||||||	(236,25):(237,24):(238,23):(239,22):(240,21):(241,20):(242,19):(243,18):(244,17):(245,16):(252,13):(253,12):(254,11):(255,10):(256,9):(257,8):(258,7):(259,6):(260,5):(261,4)
NAL94_RS04885	A00920_76_HCYVTDRXX_1_2239_23782_36636	244	267	1	26	-20.01	-31.93	GGCGUGCUGAUCCGCGAUUACUAGCGAUUCCA	244CGCAAGUAACGCCAUGAGCACGCC&1GGCGUGCUGAUCCGCGAUUACUAGCG	244|||.||||||||.||.||||||||&1||||||||.||..|||.|||||.|||	(244,26):(245,25):(246,24):(248,22):(249,21):(250,20):(251,19):(252,18):(253,16):(254,15):(255,14):(257,11):(258,10):(260,8):(261,7):(262,6):(263,5):(264,4):(265,3):(266,2):(267,1)
NAL94_RS04885	A00920_76_HCYVTDRXX_1_2240_22562_1924	236	261	3	24	-20.2	-33.57	CUCUCAUGGUGUGACGGGCGGUGUGUACAAG	236GCGCUGCCCGCAAGUAACGCCAUGAG&3CUCAUGGUGUGACGGGCGGUGU	236||||||||||......||||||||||&3||||||||||..||||||||||	(236,24):(237,23):(238,22):(239,21):(240,20):(241,19):(242,18):(243,17):(244,16):(245,15):(252,12):(253,11):(254,10):(255,9):(256,8):(257,7):(258,6):(259,5):(260,4):(261,3)
NAL94_RS04885	A00920_76_HCYVTDRXX_1_2240_20274_8296	244	267	1	26	-20.01	-31.93	GGCGUGCUGAUCCGCGAUUACUAGCGAUUCCA	244CGCAAGUAACGCCAUGAGCACGCC&1GGCGUGCUGAUCCGCGAUUACUAGCG	244|||.||||||||.||.||||||||&1||||||||.||..|||.|||||.|||	(244,26):(245,25):(246,24):(248,22):(249,21):(250,20):(251,19):(252,18):(253,16):(254,15):(255,14):(257,11):(258,10):(260,8):(261,7):(262,6):(263,5):(264,4):(265,3):(266,2):(267,1)
NAL94_RS04885	A00920_76_HCYVTDRXX_1_2240_2908_9502	244	267	1	26	-20.13	-30.79	GGCGUGCUGAUCCGCGAUUACUAGCG	244CGCAAGUAACGCCAUGAGCACGCC&1GGCGUGCUGAUCCGCGAUUACUAGCG	244|||.||||||||.||.||||||||&1||||||||.||..|||.|||||.|||	(244,26):(245,25):(246,24):(248,22):(249,21):(250,20):(251,19):(252,18):(253,16):(254,15):(255,14):(257,11):(258,10):(260,8):(261,7):(262,6):(263,5):(264,4):(265,3):(266,2):(267,1)
NAL94_RS04885	A00920_76_HCYVTDRXX_1_2133_9579_16423	236	261	4	25	-20.08	-33.57	ACUCUCAUGGUGUGACGGGCGGUGUGUACAAG	236GCGCUGCCCGCAAGUAACGCCAUGAG&4CUCAUGGUGUGACGGGCGGUGU	236||||||||||......||||||||||&4||||||||||..||||||||||	(236,25):(237,24):(238,23):(239,22):(240,21):(241,20):(242,19):(243,18):(244,17):(245,16):(252,13):(253,12):(254,11):(255,10):(256,9):(257,8):(258,7):(259,6):(260,5):(261,4)
NAL94_RS04885	A00920_76_HCYVTDRXX_1_2133_19578_18239	244	267	1	26	-20.96	-31.93	GGCGUGCUGAUCCGCGAUUACUAGCGAU	244CGCAAGUAACGCCAUGAGCACGCC&1GGCGUGCUGAUCCGCGAUUACUAGCG	244|||.||||||||.||.||||||||&1||||||||.||..|||.|||||.|||	(244,26):(245,25):(246,24):(248,22):(249,21):(250,20):(251,19):(252,18):(253,16):(254,15):(255,14):(257,11):(258,10):(260,8):(261,7):(262,6):(263,5):(264,4):(265,3):(266,2):(267,1)
NAL94_RS04885	A00920_76_HCYVTDRXX_1_2133_7943_23860	236	261	3	24	-20.2	-33.57	CUCUCAUGGUGUGACGGGCGGUGUGUACAAG	236GCGCUGCCCGCAAGUAACGCCAUGAG&3CUCAUGGUGUGACGGGCGGUGU	236||||||||||......||||||||||&3||||||||||..||||||||||	(236,24):(237,23):(238,22):(239,21):(240,20):(241,19):(242,18):(243,17):(244,16):(245,15):(252,12):(253,11):(254,10):(255,9):(256,8):(257,7):(258,6):(259,5):(260,4):(261,3)
NAL94_RS04885	A00920_76_HCYVTDRXX_1_2133_7301_23719	236	267	1	35	-20.26	-37.78	GGUGUUACAGACUCUCAUGGUGUGACGGGCGGUGUGUA	236GCGCUGCCCGCAAGUAACGCCAUGAGCACGCC&1GGUGUUACAGACUCUCAUGGUGUGACGGGCGGUGU	236||||||||||......||||||||||.|||||&1|||||........||||||||||..||||||||||	(236,35):(237,34):(238,33):(239,32):(240,31):(241,30):(242,29):(243,28):(244,27):(245,26):(252,23):(253,22):(254,21):(255,20):(256,19):(257,18):(258,17):(259,16):(260,15):(261,14):(263,5):(264,4):(265,3):(266,2):(267,1)
NAL94_RS04885	A00920_76_HCYVTDRXX_1_2133_18322_33066	244	267	1	26	-20.13	-30.79	GGCGUGCUGAUCCGCGAUUACUAGCG	244CGCAAGUAACGCCAUGAGCACGCC&1GGCGUGCUGAUCCGCGAUUACUAGCG	244|||.||||||||.||.||||||||&1||||||||.||..|||.|||||.|||	(244,26):(245,25):(246,24):(248,22):(249,21):(250,20):(251,19):(252,18):(253,16):(254,15):(255,14):(257,11):(258,10):(260,8):(261,7):(262,6):(263,5):(264,4):(265,3):(266,2):(267,1)
NAL94_RS04885	A00920_76_HCYVTDRXX_1_2133_19994_36652	263	300	1	35	-20.2	-32.17	GGUCAUGGGUAGGUCACUUGGUUUCGGGUCUACGU	263ACGCCAGGACCUAAACCGAUAGAUGCCAUCCACUGACC&1GGUCAUGGGUAGGUCACUUGGUUUCGGGUCUACGU	263|||...|||||||||||||.....||||||||.|||||&1||||||||||.|||...|||||||.||||||.|||	(263,35):(264,34):(265,33):(269,31):(270,30):(271,29):(272,28):(273,27):(274,26):(275,24):(276,23):(277,22):(278,21):(279,20):(280,19):(281,18):(287,14):(288,13):(289,12):(290,10):(291,9):(292,8):(293,7):(294,6):(296,5):(297,4):(298,3):(299,2):(300,1)
NAL94_RS04885	A00920_76_HCYVTDRXX_1_2134_4101_1235	236	261	3	24	-20.2	-33.57	CUCUCAUGGUGUGACGGGCGGUGUGUACAAG	236GCGCUGCCCGCAAGUAACGCCAUGAG&3CUCAUGGUGUGACGGGCGGUGU	236||||||||||......||||||||||&3||||||||||..||||||||||	(236,24):(237,23):(238,22):(239,21):(240,20):(241,19):(242,18):(243,17):(244,16):(245,15):(252,12):(253,11):(254,10):(255,9):(256,8):(257,7):(258,6):(259,5):(260,4):(261,3)
NAL94_RS04885	A00920_76_HCYVTDRXX_1_2134_15203_6120	244	267	1	26	-20.13	-30.79	GGCGUGCUGAUCCGCGAUUACUAGCG	244CGCAAGUAACGCCAUGAGCACGCC&1GGCGUGCUGAUCCGCGAUUACUAGCG	244|||.||||||||.||.||||||||&1||||||||.||..|||.|||||.|||	(244,26):(245,25):(246,24):(248,22):(249,21):(250,20):(251,19):(252,18):(253,16):(254,15):(255,14):(257,11):(258,10):(260,8):(261,7):(262,6):(263,5):(264,4):(265,3):(266,2):(267,1)
NAL94_RS04885	A00920_76_HCYVTDRXX_1_2134_29206_8860	236	261	4	25	-20.08	-33.57	ACUCUCAUGGUGUGACGGGCGGUGUGUACAAG	236GCGCUGCCCGCAAGUAACGCCAUGAG&4CUCAUGGUGUGACGGGCGGUGU	236||||||||||......||||||||||&4||||||||||..||||||||||	(236,25):(237,24):(238,23):(239,22):(240,21):(241,20):(242,19):(243,18):(244,17):(245,16):(252,13):(253,12):(254,11):(255,10):(256,9):(257,8):(258,7):(259,6):(260,5):(261,4)
NAL94_RS04885	A00920_76_HCYVTDRXX_1_2134_25735_9330	236	261	4	25	-20.08	-33.57	ACUCUCAUGGUGUGACGGGCGGUGUGUACAAG	236GCGCUGCCCGCAAGUAACGCCAUGAG&4CUCAUGGUGUGACGGGCGGUGU	236||||||||||......||||||||||&4||||||||||..||||||||||	(236,25):(237,24):(238,23):(239,22):(240,21):(241,20):(242,19):(243,18):(244,17):(245,16):(252,13):(253,12):(254,11):(255,10):(256,9):(257,8):(258,7):(259,6):(260,5):(261,4)
NAL94_RS04885	A00920_76_HCYVTDRXX_1_2134_4336_24095	244	267	1	26	-20.13	-30.79	GGCGUGCUGAUCCGCGAUUACUAGCG	244CGCAAGUAACGCCAUGAGCACGCC&1GGCGUGCUGAUCCGCGAUUACUAGCG	244|||.||||||||.||.||||||||&1||||||||.||..|||.|||||.|||	(244,26):(245,25):(246,24):(248,22):(249,21):(250,20):(251,19):(252,18):(253,16):(254,15):(255,14):(257,11):(258,10):(260,8):(261,7):(262,6):(263,5):(264,4):(265,3):(266,2):(267,1)
NAL94_RS04885	A00920_76_HCYVTDRXX_1_2134_4833_30154	244	267	1	26	-20.96	-31.93	GGCGUGCUGAUCCGCGAUUACUAGCGAU	244CGCAAGUAACGCCAUGAGCACGCC&1GGCGUGCUGAUCCGCGAUUACUAGCG	244|||.||||||||.||.||||||||&1||||||||.||..|||.|||||.|||	(244,26):(245,25):(246,24):(248,22):(249,21):(250,20):(251,19):(252,18):(253,16):(254,15):(255,14):(257,11):(258,10):(260,8):(261,7):(262,6):(263,5):(264,4):(265,3):(266,2):(267,1)
NAL94_RS04885	A00920_76_HCYVTDRXX_1_2134_12780_32268	236	261	2	23	-20.29	-33.57	UCUCAUGGUGUGACGGGCGGUGUGUACA	236GCGCUGCCCGCAAGUAACGCCAUGAG&2CUCAUGGUGUGACGGGCGGUGU	236||||||||||......||||||||||&2||||||||||..||||||||||	(236,23):(237,22):(238,21):(239,20):(240,19):(241,18):(242,17):(243,16):(244,15):(245,14):(252,11):(253,10):(254,9):(255,8):(256,7):(257,6):(258,5):(259,4):(260,3):(261,2)
NAL94_RS04885	A00920_76_HCYVTDRXX_1_2135_19551_4351	239	280	2	41	-21.23	-39.97	CCGGCUUUGGGUGUUACAGACUCUCAUGGUGUGACGGGCGG	239CUGCCCGCAAGUAACGCCAUGAGCACGCCAGGACCUAAACCG&2CGGCUUUGGGUGUUACAGACUCUCAUGGUGUGACGGGCGG	239|||||||......||||||||||......||.||||||||||&2|||.|||||||.||.......||||||||||..|||||||	(239,41):(240,40):(241,39):(242,38):(243,37):(244,36):(245,35):(252,32):(253,31):(254,30):(255,29):(256,28):(257,27):(258,26):(259,25):(260,24):(261,23):(268,15):(269,14):(271,12):(272,11):(273,10):(274,9):(275,8):(276,7):(277,6):(278,4):(279,3):(280,2)
NAL94_RS04885	A00920_76_HCYVTDRXX_1_2135_10357_4617	244	267	1	26	-20.13	-30.79	GGCGUGCUGAUCCGCGAUUACUAGCG	244CGCAAGUAACGCCAUGAGCACGCC&1GGCGUGCUGAUCCGCGAUUACUAGCG	244|||.||||||||.||.||||||||&1||||||||.||..|||.|||||.|||	(244,26):(245,25):(246,24):(248,22):(249,21):(250,20):(251,19):(252,18):(253,16):(254,15):(255,14):(257,11):(258,10):(260,8):(261,7):(262,6):(263,5):(264,4):(265,3):(266,2):(267,1)
NAL94_RS04885	A00920_76_HCYVTDRXX_1_2135_24985_10817	244	267	1	26	-20.87	-31.93	GGCGUGCUGAUCCGCGAUUACUAGCGAUU	244CGCAAGUAACGCCAUGAGCACGCC&1GGCGUGCUGAUCCGCGAUUACUAGCG	244|||.||||||||.||.||||||||&1||||||||.||..|||.|||||.|||	(244,26):(245,25):(246,24):(248,22):(249,21):(250,20):(251,19):(252,18):(253,16):(254,15):(255,14):(257,11):(258,10):(260,8):(261,7):(262,6):(263,5):(264,4):(265,3):(266,2):(267,1)
NAL94_RS04885	A00920_76_HCYVTDRXX_1_2135_15980_11600	244	267	1	26	-20.01	-31.93	GGCGUGCUGAUCCGCGAUUACUAGCGAUUCCA	244CGCAAGUAACGCCAUGAGCACGCC&1GGCGUGCUGAUCCGCGAUUACUAGCG	244|||.||||||||.||.||||||||&1||||||||.||..|||.|||||.|||	(244,26):(245,25):(246,24):(248,22):(249,21):(250,20):(251,19):(252,18):(253,16):(254,15):(255,14):(257,11):(258,10):(260,8):(261,7):(262,6):(263,5):(264,4):(265,3):(266,2):(267,1)
NAL94_RS04885	A00920_76_HCYVTDRXX_1_2135_19750_16564	306	333	1	20	-20.34	-24.44	GGCUGAUAUGGGACUAGAAGACGAUGAAA	306CUUCUAGCCCGUAGCCACCAAACCAGCC&1GGCUGAUAUGGGACUAGAAG	306|||||||||||||..........|||||&1|||||.||||||.|||||||	(306,20):(307,19):(308,18):(309,17):(310,16):(311,15):(312,14):(313,12):(314,11):(315,10):(316,9):(317,8):(318,7):(329,5):(330,4):(331,3):(332,2):(333,1)
NAL94_RS04885	A00920_76_HCYVTDRXX_1_2135_19651_16517	239	280	2	41	-21.23	-39.97	CCGGCUUUGGGUGUUACAGACUCUCAUGGUGUGACGGGCGG	239CUGCCCGCAAGUAACGCCAUGAGCACGCCAGGACCUAAACCG&2CGGCUUUGGGUGUUACAGACUCUCAUGGUGUGACGGGCGG	239|||||||......||||||||||......||.||||||||||&2|||.|||||||.||.......||||||||||..|||||||	(239,41):(240,40):(241,39):(242,38):(243,37):(244,36):(245,35):(252,32):(253,31):(254,30):(255,29):(256,28):(257,27):(258,26):(259,25):(260,24):(261,23):(268,15):(269,14):(271,12):(272,11):(273,10):(274,9):(275,8):(276,7):(277,6):(278,4):(279,3):(280,2)
NAL94_RS04885	A00920_76_HCYVTDRXX_1_2135_19831_19210	241	280	1	38	-20.44	-36.81	CGGCUUUGGGUGUUACAGACUCUCAUGGUGUGACGGGCG	241GCCCGCAAGUAACGCCAUGAGCACGCCAGGACCUAAACCG&1CGGCUUUGGGUGUUACAGACUCUCAUGGUGUGACGGGC	241|||||......||||||||||......||.||||||||||&1|||.|||||||.||.......||||||||||..|||||	(241,38):(242,37):(243,36):(244,35):(245,34):(252,31):(253,30):(254,29):(255,28):(256,27):(257,26):(258,25):(259,24):(260,23):(261,22):(268,14):(269,13):(271,11):(272,10):(273,9):(274,8):(275,7):(276,6):(277,5):(278,3):(279,2):(280,1)
NAL94_RS04885	A00920_76_HCYVTDRXX_1_2135_12961_21715	244	267	1	26	-20.13	-30.79	GGCGUGCUGAUCCGCGAUUACUAGCG	244CGCAAGUAACGCCAUGAGCACGCC&1GGCGUGCUGAUCCGCGAUUACUAGCG	244|||.||||||||.||.||||||||&1||||||||.||..|||.|||||.|||	(244,26):(245,25):(246,24):(248,22):(249,21):(250,20):(251,19):(252,18):(253,16):(254,15):(255,14):(257,11):(258,10):(260,8):(261,7):(262,6):(263,5):(264,4):(265,3):(266,2):(267,1)
NAL94_RS04885	A00920_76_HCYVTDRXX_1_2135_20555_30921	244	267	1	26	-20.01	-31.93	GGCGUGCUGAUCCGCGAUUACUAGCGAUUCCA	244CGCAAGUAACGCCAUGAGCACGCC&1GGCGUGCUGAUCCGCGAUUACUAGCG	244|||.||||||||.||.||||||||&1||||||||.||..|||.|||||.|||	(244,26):(245,25):(246,24):(248,22):(249,21):(250,20):(251,19):(252,18):(253,16):(254,15):(255,14):(257,11):(258,10):(260,8):(261,7):(262,6):(263,5):(264,4):(265,3):(266,2):(267,1)
NAL94_RS04885	A00920_76_HCYVTDRXX_1_2135_26666_33552	244	267	1	26	-20.13	-30.79	GGCGUGCUGAUCCGCGAUUACUAGCG	244CGCAAGUAACGCCAUGAGCACGCC&1GGCGUGCUGAUCCGCGAUUACUAGCG	244|||.||||||||.||.||||||||&1||||||||.||..|||.|||||.|||	(244,26):(245,25):(246,24):(248,22):(249,21):(250,20):(251,19):(252,18):(253,16):(254,15):(255,14):(257,11):(258,10):(260,8):(261,7):(262,6):(263,5):(264,4):(265,3):(266,2):(267,1)
NAL94_RS04885	A00920_76_HCYVTDRXX_1_2136_32814_3865	244	267	1	26	-20.13	-30.79	GGCGUGCUGAUCCGCGAUUACUAGCG	244CGCAAGUAACGCCAUGAGCACGCC&1GGCGUGCUGAUCCGCGAUUACUAGCG	244|||.||||||||.||.||||||||&1||||||||.||..|||.|||||.|||	(244,26):(245,25):(246,24):(248,22):(249,21):(250,20):(251,19):(252,18):(253,16):(254,15):(255,14):(257,11):(258,10):(260,8):(261,7):(262,6):(263,5):(264,4):(265,3):(266,2):(267,1)
NAL94_RS04885	A00920_76_HCYVTDRXX_1_2136_18620_5368	244	267	1	26	-20.01	-31.93	GGCGUGCUGAUCCGCGAUUACUAGCGAUUCCA	244CGCAAGUAACGCCAUGAGCACGCC&1GGCGUGCUGAUCCGCGAUUACUAGCG	244|||.||||||||.||.||||||||&1||||||||.||..|||.|||||.|||	(244,26):(245,25):(246,24):(248,22):(249,21):(250,20):(251,19):(252,18):(253,16):(254,15):(255,14):(257,11):(258,10):(260,8):(261,7):(262,6):(263,5):(264,4):(265,3):(266,2):(267,1)
NAL94_RS04885	A00920_76_HCYVTDRXX_1_2222_6659_31313	263	300	3	37	-20.2	-32.38	CUGGUCAUGGGUAGGUCACUUGGUUUCGGGUCUACGUC	263ACGCCAGGACCUAAACCGAUAGAUGCCAUCCACUGACC&3GGUCAUGGGUAGGUCACUUGGUUUCGGGUCUACGU	263|||...|||||||||||||.....||||||||.|||||&3||||||||||.|||...|||||||.||||||.|||	(263,37):(264,36):(265,35):(269,33):(270,32):(271,31):(272,30):(273,29):(274,28):(275,26):(276,25):(277,24):(278,23):(279,22):(280,21):(281,20):(287,16):(288,15):(289,14):(290,12):(291,11):(292,10):(293,9):(294,8):(296,7):(297,6):(298,5):(299,4):(300,3)
NAL94_RS04885	A00920_76_HCYVTDRXX_1_2222_5846_33254	244	267	1	26	-20.13	-30.79	GGCGUGCUGAUCCGCGAUUACUAGCG	244CGCAAGUAACGCCAUGAGCACGCC&1GGCGUGCUGAUCCGCGAUUACUAGCG	244|||.||||||||.||.||||||||&1||||||||.||..|||.|||||.|||	(244,26):(245,25):(246,24):(248,22):(249,21):(250,20):(251,19):(252,18):(253,16):(254,15):(255,14):(257,11):(258,10):(260,8):(261,7):(262,6):(263,5):(264,4):(265,3):(266,2):(267,1)
NAL94_RS04885	A00920_76_HCYVTDRXX_1_2222_28809_35227	236	261	3	24	-20.24	-33.57	CUCUCAUGGUGUGACGGGCGGUGUGUACA	236GCGCUGCCCGCAAGUAACGCCAUGAG&3CUCAUGGUGUGACGGGCGGUGU	236||||||||||......||||||||||&3||||||||||..||||||||||	(236,24):(237,23):(238,22):(239,21):(240,20):(241,19):(242,18):(243,17):(244,16):(245,15):(252,12):(253,11):(254,10):(255,9):(256,8):(257,7):(258,6):(259,5):(260,4):(261,3)
NAL94_RS04885	A00920_76_HCYVTDRXX_1_2222_3839_36010	244	267	1	26	-20.13	-30.79	GGCGUGCUGAUCCGCGAUUACUAGCG	244CGCAAGUAACGCCAUGAGCACGCC&1GGCGUGCUGAUCCGCGAUUACUAGCG	244|||.||||||||.||.||||||||&1||||||||.||..|||.|||||.|||	(244,26):(245,25):(246,24):(248,22):(249,21):(250,20):(251,19):(252,18):(253,16):(254,15):(255,14):(257,11):(258,10):(260,8):(261,7):(262,6):(263,5):(264,4):(265,3):(266,2):(267,1)
NAL94_RS04885	A00920_76_HCYVTDRXX_1_2223_5683_5321	290	321	7	33	-20.02	-29.09	AAAUGAGGCUACGGUAGGUACAAGUCAUCCGAUUU	290AUCCACUGACCUGUGCCUUCUAGCCCGUAGCC&7GGCUACGGUAGGUACAAGUCAUCCGAU	290|||...||||.|||||||......||||||||&7||||||||.|||||||.||||...|||	(290,33):(291,32):(292,31):(296,27):(297,26):(298,25):(299,24):(301,22):(302,21):(303,20):(304,19):(305,18):(306,17):(307,16):(314,14):(315,13):(316,12):(317,11):(318,10):(319,9):(320,8):(321,7)
NAL94_RS04885	A00920_76_HCYVTDRXX_1_2223_23466_13103	244	267	1	26	-20.13	-30.79	GGCGUGCUGAUCCGCGAUUACUAGCG	244CGCAAGUAACGCCAUGAGCACGCC&1GGCGUGCUGAUCCGCGAUUACUAGCG	244|||.||||||||.||.||||||||&1||||||||.||..|||.|||||.|||	(244,26):(245,25):(246,24):(248,22):(249,21):(250,20):(251,19):(252,18):(253,16):(254,15):(255,14):(257,11):(258,10):(260,8):(261,7):(262,6):(263,5):(264,4):(265,3):(266,2):(267,1)
NAL94_RS04885	A00920_76_HCYVTDRXX_1_2223_1796_13275	236	261	3	24	-20.22	-33.57	CUCUCAUGGUGUGACGGGCGGUGUGUACAA	236GCGCUGCCCGCAAGUAACGCCAUGAG&3CUCAUGGUGUGACGGGCGGUGU	236||||||||||......||||||||||&3||||||||||..||||||||||	(236,24):(237,23):(238,22):(239,21):(240,20):(241,19):(242,18):(243,17):(244,16):(245,15):(252,12):(253,11):(254,10):(255,9):(256,8):(257,7):(258,6):(259,5):(260,4):(261,3)
NAL94_RS04885	A00920_76_HCYVTDRXX_1_2223_31702_16438	236	261	4	25	-20.13	-33.56	ACUCUCAUGGUGUGACGGGCGGUGUGUACA	236GCGCUGCCCGCAAGUAACGCCAUGAG&4CUCAUGGUGUGACGGGCGGUGU	236||||||||||......||||||||||&4||||||||||..||||||||||	(236,25):(237,24):(238,23):(239,22):(240,21):(241,20):(242,19):(243,18):(244,17):(245,16):(252,13):(253,12):(254,11):(255,10):(256,9):(257,8):(258,7):(259,6):(260,5):(261,4)
NAL94_RS04885	A00920_76_HCYVTDRXX_1_2223_27127_18662	236	261	3	24	-20.24	-33.57	CUCUCAUGGUGUGACGGGCGGUGUGUACA	236GCGCUGCCCGCAAGUAACGCCAUGAG&3CUCAUGGUGUGACGGGCGGUGU	236||||||||||......||||||||||&3||||||||||..||||||||||	(236,24):(237,23):(238,22):(239,21):(240,20):(241,19):(242,18):(243,17):(244,16):(245,15):(252,12):(253,11):(254,10):(255,9):(256,8):(257,7):(258,6):(259,5):(260,4):(261,3)
NAL94_RS04885	A00920_76_HCYVTDRXX_1_2223_15808_19570	244	267	1	26	-20.87	-31.93	GGCGUGCUGAUCCGCGAUUACUAGCGAUU	244CGCAAGUAACGCCAUGAGCACGCC&1GGCGUGCUGAUCCGCGAUUACUAGCG	244|||.||||||||.||.||||||||&1||||||||.||..|||.|||||.|||	(244,26):(245,25):(246,24):(248,22):(249,21):(250,20):(251,19):(252,18):(253,16):(254,15):(255,14):(257,11):(258,10):(260,8):(261,7):(262,6):(263,5):(264,4):(265,3):(266,2):(267,1)
NAL94_RS04885	A00920_76_HCYVTDRXX_1_2223_32796_19961	244	267	1	26	-20.01	-31.93	GGCGUGCUGAUCCGCGAUUACUAGCGAUUCCA	244CGCAAGUAACGCCAUGAGCACGCC&1GGCGUGCUGAUCCGCGAUUACUAGCG	244|||.||||||||.||.||||||||&1||||||||.||..|||.|||||.|||	(244,26):(245,25):(246,24):(248,22):(249,21):(250,20):(251,19):(252,18):(253,16):(254,15):(255,14):(257,11):(258,10):(260,8):(261,7):(262,6):(263,5):(264,4):(265,3):(266,2):(267,1)
NAL94_RS04885	A00920_76_HCYVTDRXX_1_2223_2935_22827	236	261	3	24	-20.22	-33.57	CUCUCAUGGUGUGACGGGCGGUGUGUACAA	236GCGCUGCCCGCAAGUAACGCCAUGAG&3CUCAUGGUGUGACGGGCGGUGU	236||||||||||......||||||||||&3||||||||||..||||||||||	(236,24):(237,23):(238,22):(239,21):(240,20):(241,19):(242,18):(243,17):(244,16):(245,15):(252,12):(253,11):(254,10):(255,9):(256,8):(257,7):(258,6):(259,5):(260,4):(261,3)
NAL94_RS04885	A00920_76_HCYVTDRXX_1_2223_8241_26475	235	261	5	27	-21.2	-34.69	GACUCUCAUGGUGUGACGGGCGGUGUAUACAAG	235UGCGCUGCCCGCAAGUAACGCCAUGAG&5CUCAUGGUGUGACGGGCGGUGUA	235|||||||||||......||||||||||&5||||||||||..|||||||||||	(235,27):(236,26):(237,25):(238,24):(239,23):(240,22):(241,21):(242,20):(243,19):(244,18):(245,17):(252,14):(253,13):(254,12):(255,11):(256,10):(257,9):(258,8):(259,7):(260,6):(261,5)
NAL94_RS04885	A00920_76_HCYVTDRXX_1_2223_22037_31861	236	261	4	25	-20.08	-33.57	ACUCUCAUGGUGUGACGGGCGGUGUGUACAAG	236GCGCUGCCCGCAAGUAACGCCAUGAG&4CUCAUGGUGUGACGGGCGGUGU	236||||||||||......||||||||||&4||||||||||..||||||||||	(236,25):(237,24):(238,23):(239,22):(240,21):(241,20):(242,19):(243,18):(244,17):(245,16):(252,13):(253,12):(254,11):(255,10):(256,9):(257,8):(258,7):(259,6):(260,5):(261,4)
NAL94_RS04885	A00920_76_HCYVTDRXX_1_2223_27923_33536	269	300	1	31	-20.53	-31.12	GGUCAUGGGUAGGUCACUUGGUUUCGGGUCUACA	269GGACCUAAACCGAUAGAUGCCAUCCACUGACC&1GGUCAUGGGUAGGUCACUUGGUUUCGGGUCU	269|||||||||||||.....||||||||.|||||&1||||||||||.|||...|||||||.||||||	(269,31):(270,30):(271,29):(272,28):(273,27):(274,26):(275,24):(276,23):(277,22):(278,21):(279,20):(280,19):(281,18):(287,14):(288,13):(289,12):(290,10):(291,9):(292,8):(293,7):(294,6):(296,5):(297,4):(298,3):(299,2):(300,1)
NAL94_RS04885	A00920_76_HCYVTDRXX_1_2223_18213_35102	244	267	1	26	-20.13	-30.79	GGCGUGCUGAUCCGCGAUUACUAGCG	244CGCAAGUAACGCCAUGAGCACGCC&1GGCGUGCUGAUCCGCGAUUACUAGCG	244|||.||||||||.||.||||||||&1||||||||.||..|||.|||||.|||	(244,26):(245,25):(246,24):(248,22):(249,21):(250,20):(251,19):(252,18):(253,16):(254,15):(255,14):(257,11):(258,10):(260,8):(261,7):(262,6):(263,5):(264,4):(265,3):(266,2):(267,1)
NAL94_RS04885	A00920_76_HCYVTDRXX_1_2223_5656_35399	318	332	2	20	-20.21	-24.43	UGCUGGUGGAUUUGGUGGCUU	318AGCCACCAAACCAGC&2GCUGGUGGAUUUGGUGGCU	318|||||||||||||||&2||||||....|||||||||	(318,20):(319,19):(320,18):(321,17):(322,16):(323,15):(324,14):(325,13):(326,12):(327,7):(328,6):(329,5):(330,4):(331,3):(332,2)
NAL94_RS04885	A00920_76_HCYVTDRXX_1_2224_19877_2472	244	267	1	26	-20.13	-30.79	GGCGUGCUGAUCCGCGAUUACUAGCG	244CGCAAGUAACGCCAUGAGCACGCC&1GGCGUGCUGAUCCGCGAUUACUAGCG	244|||.||||||||.||.||||||||&1||||||||.||..|||.|||||.|||	(244,26):(245,25):(246,24):(248,22):(249,21):(250,20):(251,19):(252,18):(253,16):(254,15):(255,14):(257,11):(258,10):(260,8):(261,7):(262,6):(263,5):(264,4):(265,3):(266,2):(267,1)
NAL94_RS04885	A00920_76_HCYVTDRXX_1_2224_5285_8766	284	315	4	25	-20.6	-27.65	AGAGGGUUAGAGGCAUAAAGGCAUC	284GAUGCCAUCCACUGACCUGUGCCUUCUAGCCC&4GGGUUAGAGGCAUAAAGGCAUC	284||||||.|.........|||||||.|||||||&4|||||||||||||||.||||||	(284,25):(285,24):(286,23):(287,22):(288,21):(289,20):(291,18):(301,17):(302,16):(303,15):(304,14):(305,13):(306,12):(307,11):(309,10):(310,9):(311,8):(312,7):(313,6):(314,5):(315,4)
NAL94_RS04885	A00920_76_HCYVTDRXX_1_2224_16676_9267	244	267	1	26	-20.13	-30.79	GGCGUGCUGAUCCGCGAUUACUAGCG	244CGCAAGUAACGCCAUGAGCACGCC&1GGCGUGCUGAUCCGCGAUUACUAGCG	244|||.||||||||.||.||||||||&1||||||||.||..|||.|||||.|||	(244,26):(245,25):(246,24):(248,22):(249,21):(250,20):(251,19):(252,18):(253,16):(254,15):(255,14):(257,11):(258,10):(260,8):(261,7):(262,6):(263,5):(264,4):(265,3):(266,2):(267,1)
NAL94_RS04885	A00920_76_HCYVTDRXX_1_2224_1054_11428	269	300	1	31	-20.33	-31.12	GGUCAUGGGUAGGUCACUUGGUUUCGGGUCUACG	269GGACCUAAACCGAUAGAUGCCAUCCACUGACC&1GGUCAUGGGUAGGUCACUUGGUUUCGGGUCU	269|||||||||||||.....||||||||.|||||&1||||||||||.|||...|||||||.||||||	(269,31):(270,30):(271,29):(272,28):(273,27):(274,26):(275,24):(276,23):(277,22):(278,21):(279,20):(280,19):(281,18):(287,14):(288,13):(289,12):(290,10):(291,9):(292,8):(293,7):(294,6):(296,5):(297,4):(298,3):(299,2):(300,1)
NAL94_RS04885	A00920_76_HCYVTDRXX_1_2224_1118_11350	269	300	1	31	-20.33	-31.12	GGUCAUGGGUAGGUCACUUGGUUUCGGGUCUACG	269GGACCUAAACCGAUAGAUGCCAUCCACUGACC&1GGUCAUGGGUAGGUCACUUGGUUUCGGGUCU	269|||||||||||||.....||||||||.|||||&1||||||||||.|||...|||||||.||||||	(269,31):(270,30):(271,29):(272,28):(273,27):(274,26):(275,24):(276,23):(277,22):(278,21):(279,20):(280,19):(281,18):(287,14):(288,13):(289,12):(290,10):(291,9):(292,8):(293,7):(294,6):(296,5):(297,4):(298,3):(299,2):(300,1)
NAL94_RS04885	A00920_76_HCYVTDRXX_1_2224_31168_15295	294	325	1	23	-20.17	-27.51	UGGUGGUAAUGCAGCGGGUCAGUUUUAUA	294ACUGACCUGUGCCUUCUAGCCCGUAGCCACCA&1UGGUGGUAAUGCAGCGGGUCAGU	294||||||||||||..........||.|||||||&1|||||||.|||||.|||||||||	(294,23):(295,22):(296,21):(297,20):(298,19):(299,18):(300,17):(301,16):(302,15):(303,13):(304,12):(305,11):(316,10):(317,9):(319,7):(320,6):(321,5):(322,4):(323,3):(324,2):(325,1)
NAL94_RS04885	A00920_76_HCYVTDRXX_1_2224_4643_21214	244	267	1	26	-20.13	-30.79	GGCGUGCUGAUCCGCGAUUACUAGCG	244CGCAAGUAACGCCAUGAGCACGCC&1GGCGUGCUGAUCCGCGAUUACUAGCG	244|||.||||||||.||.||||||||&1||||||||.||..|||.|||||.|||	(244,26):(245,25):(246,24):(248,22):(249,21):(250,20):(251,19):(252,18):(253,16):(254,15):(255,14):(257,11):(258,10):(260,8):(261,7):(262,6):(263,5):(264,4):(265,3):(266,2):(267,1)
NAL94_RS04885	A00920_76_HCYVTDRXX_1_2224_8323_27993	244	267	1	26	-20.01	-31.93	GGCGUGCUGAUCCGCGAUUACUAGCGAUUCCA	244CGCAAGUAACGCCAUGAGCACGCC&1GGCGUGCUGAUCCGCGAUUACUAGCG	244|||.||||||||.||.||||||||&1||||||||.||..|||.|||||.|||	(244,26):(245,25):(246,24):(248,22):(249,21):(250,20):(251,19):(252,18):(253,16):(254,15):(255,14):(257,11):(258,10):(260,8):(261,7):(262,6):(263,5):(264,4):(265,3):(266,2):(267,1)
NAL94_RS04885	A00920_76_HCYVTDRXX_1_2225_23773_3991	244	267	1	26	-20.01	-31.93	GGCGUGCUGAUCCGCGAUUACUAGCGAUUCCA	244CGCAAGUAACGCCAUGAGCACGCC&1GGCGUGCUGAUCCGCGAUUACUAGCG	244|||.||||||||.||.||||||||&1||||||||.||..|||.|||||.|||	(244,26):(245,25):(246,24):(248,22):(249,21):(250,20):(251,19):(252,18):(253,16):(254,15):(255,14):(257,11):(258,10):(260,8):(261,7):(262,6):(263,5):(264,4):(265,3):(266,2):(267,1)
NAL94_RS04885	A00920_76_HCYVTDRXX_1_2225_22263_6010	259	274	6	22	-20.97	-27.15	GACAAAGGUUCUGGCGUAGUUCUAAAG	259GAGCACGCCAGGACCU&6AGGUUCUGGCGUAGUUC	259||||||||||||||||&6||||||||||||.||||	(259,22):(260,21):(261,20):(262,19):(263,17):(264,16):(265,15):(266,14):(267,13):(268,12):(269,11):(270,10):(271,9):(272,8):(273,7):(274,6)
NAL94_RS04885	A00920_76_HCYVTDRXX_1_2225_11704_8578	236	261	3	24	-20.05	-33.57	CUCUCAUGGUGUGACGGGCGGUGUGUACAAGG	236GCGCUGCCCGCAAGUAACGCCAUGAG&3CUCAUGGUGUGACGGGCGGUGU	236||||||||||......||||||||||&3||||||||||..||||||||||	(236,24):(237,23):(238,22):(239,21):(240,20):(241,19):(242,18):(243,17):(244,16):(245,15):(252,12):(253,11):(254,10):(255,9):(256,8):(257,7):(258,6):(259,5):(260,4):(261,3)
NAL94_RS04885	A00920_76_HCYVTDRXX_1_2225_24352_11663	244	267	1	26	-20.96	-31.93	GGCGUGCUGAUCCGCGAUUACUAGCGAU	244CGCAAGUAACGCCAUGAGCACGCC&1GGCGUGCUGAUCCGCGAUUACUAGCG	244|||.||||||||.||.||||||||&1||||||||.||..|||.|||||.|||	(244,26):(245,25):(246,24):(248,22):(249,21):(250,20):(251,19):(252,18):(253,16):(254,15):(255,14):(257,11):(258,10):(260,8):(261,7):(262,6):(263,5):(264,4):(265,3):(266,2):(267,1)
NAL94_RS04885	A00920_76_HCYVTDRXX_1_2225_12373_11741	136	155	1	19	-20.02	-27.55	UGGCGAUAUUACUGUCCACAUUCAUACCUUU	136GUGGACAGAGAAUAUCGCUA&1UGGCGAUAUUACUGUCCAC	136||||||||..||||||||||&1||||||||||.||||||||	(136,19):(137,18):(138,17):(139,16):(140,15):(141,14):(142,13):(143,12):(146,10):(147,9):(148,8):(149,7):(150,6):(151,5):(152,4):(153,3):(154,2):(155,1)
NAL94_RS04885	A00920_76_HCYVTDRXX_1_2225_4915_17644	244	267	1	26	-20.87	-31.93	GGCGUGCUGAUCCGCGAUUACUAGCGAUU	244CGCAAGUAACGCCAUGAGCACGCC&1GGCGUGCUGAUCCGCGAUUACUAGCG	244|||.||||||||.||.||||||||&1||||||||.||..|||.|||||.|||	(244,26):(245,25):(246,24):(248,22):(249,21):(250,20):(251,19):(252,18):(253,16):(254,15):(255,14):(257,11):(258,10):(260,8):(261,7):(262,6):(263,5):(264,4):(265,3):(266,2):(267,1)
NAL94_RS04885	A00920_76_HCYVTDRXX_1_2225_19325_22028	236	261	3	24	-20.2	-33.57	CUCUCAUGGUGUGACGGGCGGUGUGUACAAG	236GCGCUGCCCGCAAGUAACGCCAUGAG&3CUCAUGGUGUGACGGGCGGUGU	236||||||||||......||||||||||&3||||||||||..||||||||||	(236,24):(237,23):(238,22):(239,21):(240,20):(241,19):(242,18):(243,17):(244,16):(245,15):(252,12):(253,11):(254,10):(255,9):(256,8):(257,7):(258,6):(259,5):(260,4):(261,3)
NAL94_RS04885	A00920_76_HCYVTDRXX_1_2124_28745_28197	236	261	4	25	-20.17	-33.56	ACUCUCAUGGUGUGACGGGCGGUGUGUA	236GCGCUGCCCGCAAGUAACGCCAUGAG&4CUCAUGGUGUGACGGGCGGUGU	236||||||||||......||||||||||&4||||||||||..||||||||||	(236,25):(237,24):(238,23):(239,22):(240,21):(241,20):(242,19):(243,18):(244,17):(245,16):(252,13):(253,12):(254,11):(255,10):(256,9):(257,8):(258,7):(259,6):(260,5):(261,4)
NAL94_RS04885	A00920_76_HCYVTDRXX_1_2124_26874_28776	236	261	4	25	-20.08	-33.57	ACUCUCAUGGUGUGACGGGCGGUGUGUACAAG	236GCGCUGCCCGCAAGUAACGCCAUGAG&4CUCAUGGUGUGACGGGCGGUGU	236||||||||||......||||||||||&4||||||||||..||||||||||	(236,25):(237,24):(238,23):(239,22):(240,21):(241,20):(242,19):(243,18):(244,17):(245,16):(252,13):(253,12):(254,11):(255,10):(256,9):(257,8):(258,7):(259,6):(260,5):(261,4)
NAL94_RS04885	A00920_76_HCYVTDRXX_1_2124_8919_29997	280	309	2	37	-22.76	-29.64	CGGAGGUAAAGGUCAAGAGUGGGUAAGGUUGUAUGUUUU	280GAUAGAUGCCAUCCACUGACCUGUGCCUUC&2GGAGGUAAAGGUCAAGAGUGGGUAAGGUUGUAUGUU	280||||...|||||||||||||||.|||||||&2|||||||.|||||...|||||||..|||....||||	(280,37):(281,36):(282,35):(283,34):(287,29):(288,28):(289,27):(290,24):(291,23):(292,22):(293,21):(294,20):(295,19):(296,18):(297,14):(298,13):(299,12):(300,11):(301,10):(303,8):(304,7):(305,6):(306,5):(307,4):(308,3):(309,2)
NAL94_RS04885	A00920_76_HCYVTDRXX_1_2124_30861_30170	244	267	1	26	-20.01	-31.93	GGCGUGCUGAUCCGCGAUUACUAGCGAUUCCA	244CGCAAGUAACGCCAUGAGCACGCC&1GGCGUGCUGAUCCGCGAUUACUAGCG	244|||.||||||||.||.||||||||&1||||||||.||..|||.|||||.|||	(244,26):(245,25):(246,24):(248,22):(249,21):(250,20):(251,19):(252,18):(253,16):(254,15):(255,14):(257,11):(258,10):(260,8):(261,7):(262,6):(263,5):(264,4):(265,3):(266,2):(267,1)
NAL94_RS04885	A00920_76_HCYVTDRXX_1_2124_9082_30718	280	309	2	37	-22.76	-29.64	CGGAGGUAAAGGUCAAGAGUGGGUAAGGUUGUAUGUUUU	280GAUAGAUGCCAUCCACUGACCUGUGCCUUC&2GGAGGUAAAGGUCAAGAGUGGGUAAGGUUGUAUGUU	280||||...|||||||||||||||.|||||||&2|||||||.|||||...|||||||..|||....||||	(280,37):(281,36):(282,35):(283,34):(287,29):(288,28):(289,27):(290,24):(291,23):(292,22):(293,21):(294,20):(295,19):(296,18):(297,14):(298,13):(299,12):(300,11):(301,10):(303,8):(304,7):(305,6):(306,5):(307,4):(308,3):(309,2)
NAL94_RS04885	A00920_76_HCYVTDRXX_1_2125_16098_4883	367	394	8	34	-22.36	-30.95	AGAAAUAAUUACUACUUUAGUUCCAAUCGGCAUU	367AAUGCCGAUUGGAACGCGAAGUGAUAGU&8AUUACUACUUUAGUUCCAAUCGGCAUU	367|||||||||||||||..||||||.||||&8||||.||||||.|||||||||||||||	(367,34):(368,33):(369,32):(370,31):(371,30):(372,29):(373,28):(374,27):(375,26):(376,25):(377,24):(378,23):(379,22):(380,21):(381,20):(384,18):(385,17):(386,16):(387,15):(388,14):(389,13):(391,11):(392,10):(393,9):(394,8)
NAL94_RS04885	A00920_76_HCYVTDRXX_1_2125_1750_6339	236	261	3	24	-20.2	-33.57	CUCUCAUGGUGUGACGGGCGGUGUGUACAAG	236GCGCUGCCCGCAAGUAACGCCAUGAG&3CUCAUGGUGUGACGGGCGGUGU	236||||||||||......||||||||||&3||||||||||..||||||||||	(236,24):(237,23):(238,22):(239,21):(240,20):(241,19):(242,18):(243,17):(244,16):(245,15):(252,12):(253,11):(254,10):(255,9):(256,8):(257,7):(258,6):(259,5):(260,4):(261,3)
NAL94_RS04885	A00920_76_HCYVTDRXX_1_2125_32018_16799	244	267	1	26	-20.01	-31.93	GGCGUGCUGAUCCGCGAUUACUAGCGAUUCCA	244CGCAAGUAACGCCAUGAGCACGCC&1GGCGUGCUGAUCCGCGAUUACUAGCG	244|||.||||||||.||.||||||||&1||||||||.||..|||.|||||.|||	(244,26):(245,25):(246,24):(248,22):(249,21):(250,20):(251,19):(252,18):(253,16):(254,15):(255,14):(257,11):(258,10):(260,8):(261,7):(262,6):(263,5):(264,4):(265,3):(266,2):(267,1)
NAL94_RS04885	A00920_76_HCYVTDRXX_1_2125_16269_19805	403	427	1	24	-20.17	-28.77	GGAAAUUCCACAUCAACGACAGGUCC	403ACCUGCGUUUGAUGUGGUAAUUUUC&1GGAAAUUCCACAUCAACGACAGGU	403|||||||||.|||||||.|||||||&1||||||||||||||||||.|||||	(403,24):(404,23):(405,22):(406,21):(407,20):(408,18):(409,17):(410,16):(411,15):(413,14):(414,13):(415,12):(416,11):(417,10):(418,9):(419,8):(421,7):(422,6):(423,5):(424,4):(425,3):(426,2):(427,1)
NAL94_RS04885	A00920_76_HCYVTDRXX_1_2125_8531_26443	236	261	3	24	-20.2	-33.57	CUCUCAUGGUGUGACGGGCGGUGUGUACAAG	236GCGCUGCCCGCAAGUAACGCCAUGAG&3CUCAUGGUGUGACGGGCGGUGU	236||||||||||......||||||||||&3||||||||||..||||||||||	(236,24):(237,23):(238,22):(239,21):(240,20):(241,19):(242,18):(243,17):(244,16):(245,15):(252,12):(253,11):(254,10):(255,9):(256,8):(257,7):(258,6):(259,5):(260,4):(261,3)
NAL94_RS04885	A00920_76_HCYVTDRXX_1_2125_12807_32597	367	394	7	33	-22.4	-30.95	GAAAUAAUUACUACUUUAGUUCCAAUCGGCAUU	367AAUGCCGAUUGGAACGCGAAGUGAUAGU&7AUUACUACUUUAGUUCCAAUCGGCAUU	367|||||||||||||||..||||||.||||&7||||.||||||.|||||||||||||||	(367,33):(368,32):(369,31):(370,30):(371,29):(372,28):(373,27):(374,26):(375,25):(376,24):(377,23):(378,22):(379,21):(380,20):(381,19):(384,17):(385,16):(386,15):(387,14):(388,13):(389,12):(391,10):(392,9):(393,8):(394,7)
NAL94_RS04885	A00920_76_HCYVTDRXX_1_2126_4815_1783	236	261	4	25	-20.08	-33.57	ACUCUCAUGGUGUGACGGGCGGUGUGUACAAG	236GCGCUGCCCGCAAGUAACGCCAUGAG&4CUCAUGGUGUGACGGGCGGUGU	236||||||||||......||||||||||&4||||||||||..||||||||||	(236,25):(237,24):(238,23):(239,22):(240,21):(241,20):(242,19):(243,18):(244,17):(245,16):(252,13):(253,12):(254,11):(255,10):(256,9):(257,8):(258,7):(259,6):(260,5):(261,4)
NAL94_RS04885	A00920_76_HCYVTDRXX_1_2126_22706_3865	236	261	3	24	-20.22	-33.57	CUCUCAUGGUGUGACGGGCGGUGUGUACAA	236GCGCUGCCCGCAAGUAACGCCAUGAG&3CUCAUGGUGUGACGGGCGGUGU	236||||||||||......||||||||||&3||||||||||..||||||||||	(236,24):(237,23):(238,22):(239,21):(240,20):(241,19):(242,18):(243,17):(244,16):(245,15):(252,12):(253,11):(254,10):(255,9):(256,8):(257,7):(258,6):(259,5):(260,4):(261,3)
NAL94_RS04885	A00920_76_HCYVTDRXX_1_2126_31711_8500	244	267	1	26	-20.13	-30.79	GGCGUGCUGAUCCGCGAUUACUAGCG	244CGCAAGUAACGCCAUGAGCACGCC&1GGCGUGCUGAUCCGCGAUUACUAGCG	244|||.||||||||.||.||||||||&1||||||||.||..|||.|||||.|||	(244,26):(245,25):(246,24):(248,22):(249,21):(250,20):(251,19):(252,18):(253,16):(254,15):(255,14):(257,11):(258,10):(260,8):(261,7):(262,6):(263,5):(264,4):(265,3):(266,2):(267,1)
NAL94_RS04885	A00920_76_HCYVTDRXX_1_2126_23827_22686	244	267	1	26	-20.01	-31.93	GGCGUGCUGAUCCGCGAUUACUAGCGAUUCCA	244CGCAAGUAACGCCAUGAGCACGCC&1GGCGUGCUGAUCCGCGAUUACUAGCG	244|||.||||||||.||.||||||||&1||||||||.||..|||.|||||.|||	(244,26):(245,25):(246,24):(248,22):(249,21):(250,20):(251,19):(252,18):(253,16):(254,15):(255,14):(257,11):(258,10):(260,8):(261,7):(262,6):(263,5):(264,4):(265,3):(266,2):(267,1)
NAL94_RS04885	A00920_76_HCYVTDRXX_1_2126_5638_25942	263	300	3	37	-20.2	-32.38	CUGGUCAUGGGUAGGUCACUUGGUUUCGGGUCUACGUC	263ACGCCAGGACCUAAACCGAUAGAUGCCAUCCACUGACC&3GGUCAUGGGUAGGUCACUUGGUUUCGGGUCUACGU	263|||...|||||||||||||.....||||||||.|||||&3||||||||||.|||...|||||||.||||||.|||	(263,37):(264,36):(265,35):(269,33):(270,32):(271,31):(272,30):(273,29):(274,28):(275,26):(276,25):(277,24):(278,23):(279,22):(280,21):(281,20):(287,16):(288,15):(289,14):(290,12):(291,11):(292,10):(293,9):(294,8):(296,7):(297,6):(298,5):(299,4):(300,3)
NAL94_RS04885	A00920_76_HCYVTDRXX_1_2126_8160_26428	269	300	3	33	-20.2	-31.12	CUGGUCAUGGGUAGGUCACUUGGUUUCGGGUCUACG	269GGACCUAAACCGAUAGAUGCCAUCCACUGACC&3GGUCAUGGGUAGGUCACUUGGUUUCGGGUCU	269|||||||||||||.....||||||||.|||||&3||||||||||.|||...|||||||.||||||	(269,33):(270,32):(271,31):(272,30):(273,29):(274,28):(275,26):(276,25):(277,24):(278,23):(279,22):(280,21):(281,20):(287,16):(288,15):(289,14):(290,12):(291,11):(292,10):(293,9):(294,8):(296,7):(297,6):(298,5):(299,4):(300,3)
NAL94_RS04885	A00920_76_HCYVTDRXX_1_2126_18530_29168	244	267	1	26	-20.37	-31.93	GGCGUGCUGAUCCGCGAUUACUAGCGAUUCC	244CGCAAGUAACGCCAUGAGCACGCC&1GGCGUGCUGAUCCGCGAUUACUAGCG	244|||.||||||||.||.||||||||&1||||||||.||..|||.|||||.|||	(244,26):(245,25):(246,24):(248,22):(249,21):(250,20):(251,19):(252,18):(253,16):(254,15):(255,14):(257,11):(258,10):(260,8):(261,7):(262,6):(263,5):(264,4):(265,3):(266,2):(267,1)
NAL94_RS04885	A00920_76_HCYVTDRXX_1_2126_22941_31078	244	267	1	26	-20.01	-31.93	GGCGUGCUGAUCCGCGAUUACUAGCGAUUCCA	244CGCAAGUAACGCCAUGAGCACGCC&1GGCGUGCUGAUCCGCGAUUACUAGCG	244|||.||||||||.||.||||||||&1||||||||.||..|||.|||||.|||	(244,26):(245,25):(246,24):(248,22):(249,21):(250,20):(251,19):(252,18):(253,16):(254,15):(255,14):(257,11):(258,10):(260,8):(261,7):(262,6):(263,5):(264,4):(265,3):(266,2):(267,1)
NAL94_RS04885	A00920_76_HCYVTDRXX_1_2126_25346_31641	236	261	4	25	-20.13	-33.56	ACUCUCAUGGUGUGACGGGCGGUGUGUACA	236GCGCUGCCCGCAAGUAACGCCAUGAG&4CUCAUGGUGUGACGGGCGGUGU	236||||||||||......||||||||||&4||||||||||..||||||||||	(236,25):(237,24):(238,23):(239,22):(240,21):(241,20):(242,19):(243,18):(244,17):(245,16):(252,13):(253,12):(254,11):(255,10):(256,9):(257,8):(258,7):(259,6):(260,5):(261,4)
NAL94_RS04885	A00920_76_HCYVTDRXX_1_2126_22092_32174	269	300	1	31	-23.22	-31.12	GGUCAUGGGUAGGUCACUUGGUUUCGGGUCUA	269GGACCUAAACCGAUAGAUGCCAUCCACUGACC&1GGUCAUGGGUAGGUCACUUGGUUUCGGGUCU	269|||||||||||||.....||||||||.|||||&1||||||||||.|||...|||||||.||||||	(269,31):(270,30):(271,29):(272,28):(273,27):(274,26):(275,24):(276,23):(277,22):(278,21):(279,20):(280,19):(281,18):(287,14):(288,13):(289,12):(290,10):(291,9):(292,8):(293,7):(294,6):(296,5):(297,4):(298,3):(299,2):(300,1)
NAL94_RS04885	A00920_76_HCYVTDRXX_1_2126_2248_33755	244	267	1	26	-20.96	-31.93	GGCGUGCUGAUCCGCGAUUACUAGCGAU	244CGCAAGUAACGCCAUGAGCACGCC&1GGCGUGCUGAUCCGCGAUUACUAGCG	244|||.||||||||.||.||||||||&1||||||||.||..|||.|||||.|||	(244,26):(245,25):(246,24):(248,22):(249,21):(250,20):(251,19):(252,18):(253,16):(254,15):(255,14):(257,11):(258,10):(260,8):(261,7):(262,6):(263,5):(264,4):(265,3):(266,2):(267,1)
NAL94_RS04885	A00920_76_HCYVTDRXX_1_2127_15311_5619	236	267	1	35	-21.19	-37.36	GGUGUUACAGACUCUCAUGGUGUGACGGGCGGUGU	236GCGCUGCCCGCAAGUAACGCCAUGAGCACGCC&1GGUGUUACAGACUCUCAUGGUGUGACGGGCGGUGU	236||||||||||......||||||||||.|||||&1|||||........||||||||||..||||||||||	(236,35):(237,34):(238,33):(239,32):(240,31):(241,30):(242,29):(243,28):(244,27):(245,26):(252,23):(253,22):(254,21):(255,20):(256,19):(257,18):(258,17):(259,16):(260,15):(261,14):(263,5):(264,4):(265,3):(266,2):(267,1)
NAL94_RS04885	A00920_76_HCYVTDRXX_1_2127_3486_6652	269	300	1	31	-21.84	-31.12	GGUCAUGGGUAGGUCACUUGGUUUCGGGUCUAC	269GGACCUAAACCGAUAGAUGCCAUCCACUGACC&1GGUCAUGGGUAGGUCACUUGGUUUCGGGUCU	269|||||||||||||.....||||||||.|||||&1||||||||||.|||...|||||||.||||||	(269,31):(270,30):(271,29):(272,28):(273,27):(274,26):(275,24):(276,23):(277,22):(278,21):(279,20):(280,19):(281,18):(287,14):(288,13):(289,12):(290,10):(291,9):(292,8):(293,7):(294,6):(296,5):(297,4):(298,3):(299,2):(300,1)
NAL94_RS04885	A00920_76_HCYVTDRXX_1_2127_30246_7279	244	268	1	27	-21.02	-32.1	UGGCGUGCUGAUCCGCGAUUACUAGCGA	244CGCAAGUAACGCCAUGAGCACGCCA&1UGGCGUGCUGAUCCGCGAUUACUAGCG	244|||.||||||||.||.|||||||||&1|||||||||.||..|||.|||||.|||	(244,27):(245,26):(246,25):(248,23):(249,22):(250,21):(251,20):(252,19):(253,17):(254,16):(255,15):(257,12):(258,11):(260,9):(261,8):(262,7):(263,6):(264,5):(265,4):(266,3):(267,2):(268,1)
NAL94_RS04885	A00920_76_HCYVTDRXX_1_2127_25590_8609	244	267	1	26	-20.13	-30.79	GGCGUGCUGAUCCGCGAUUACUAGCG	244CGCAAGUAACGCCAUGAGCACGCC&1GGCGUGCUGAUCCGCGAUUACUAGCG	244|||.||||||||.||.||||||||&1||||||||.||..|||.|||||.|||	(244,26):(245,25):(246,24):(248,22):(249,21):(250,20):(251,19):(252,18):(253,16):(254,15):(255,14):(257,11):(258,10):(260,8):(261,7):(262,6):(263,5):(264,4):(265,3):(266,2):(267,1)
NAL94_RS04885	A00920_76_HCYVTDRXX_1_2127_7618_10175	403	427	1	24	-20.17	-28.77	GGAAAUUCCACAUCAACGACAGGUCC	403ACCUGCGUUUGAUGUGGUAAUUUUC&1GGAAAUUCCACAUCAACGACAGGU	403|||||||||.|||||||.|||||||&1||||||||||||||||||.|||||	(403,24):(404,23):(405,22):(406,21):(407,20):(408,18):(409,17):(410,16):(411,15):(413,14):(414,13):(415,12):(416,11):(417,10):(418,9):(419,8):(421,7):(422,6):(423,5):(424,4):(425,3):(426,2):(427,1)
NAL94_RS04885	A00920_76_HCYVTDRXX_1_2127_26503_11851	244	267	1	26	-20.87	-31.93	GGCGUGCUGAUCCGCGAUUACUAGCGAUU	244CGCAAGUAACGCCAUGAGCACGCC&1GGCGUGCUGAUCCGCGAUUACUAGCG	244|||.||||||||.||.||||||||&1||||||||.||..|||.|||||.|||	(244,26):(245,25):(246,24):(248,22):(249,21):(250,20):(251,19):(252,18):(253,16):(254,15):(255,14):(257,11):(258,10):(260,8):(261,7):(262,6):(263,5):(264,4):(265,3):(266,2):(267,1)
NAL94_RS04885	A00920_76_HCYVTDRXX_1_2127_22299_14967	239	280	2	41	-21.23	-39.97	CCGGCUUUGGGUGUUACAGACUCUCAUGGUGUGACGGGCGG	239CUGCCCGCAAGUAACGCCAUGAGCACGCCAGGACCUAAACCG&2CGGCUUUGGGUGUUACAGACUCUCAUGGUGUGACGGGCGG	239|||||||......||||||||||......||.||||||||||&2|||.|||||||.||.......||||||||||..|||||||	(239,41):(240,40):(241,39):(242,38):(243,37):(244,36):(245,35):(252,32):(253,31):(254,30):(255,29):(256,28):(257,27):(258,26):(259,25):(260,24):(261,23):(268,15):(269,14):(271,12):(272,11):(273,10):(274,9):(275,8):(276,7):(277,6):(278,4):(279,3):(280,2)
NAL94_RS04885	A00920_76_HCYVTDRXX_1_2127_27950_16517	403	427	1	24	-20.17	-28.77	GGAAAUUCCACAUCAACGACAGGUCC	403ACCUGCGUUUGAUGUGGUAAUUUUC&1GGAAAUUCCACAUCAACGACAGGU	403|||||||||.|||||||.|||||||&1||||||||||||||||||.|||||	(403,24):(404,23):(405,22):(406,21):(407,20):(408,18):(409,17):(410,16):(411,15):(413,14):(414,13):(415,12):(416,11):(417,10):(418,9):(419,8):(421,7):(422,6):(423,5):(424,4):(425,3):(426,2):(427,1)
NAL94_RS04885	A00920_76_HCYVTDRXX_1_2127_23891_16689	236	261	4	25	-20.11	-33.56	ACUCUCAUGGUGUGACGGGCGGUGUGUACAA	236GCGCUGCCCGCAAGUAACGCCAUGAG&4CUCAUGGUGUGACGGGCGGUGU	236||||||||||......||||||||||&4||||||||||..||||||||||	(236,25):(237,24):(238,23):(239,22):(240,21):(241,20):(242,19):(243,18):(244,17):(245,16):(252,13):(253,12):(254,11):(255,10):(256,9):(257,8):(258,7):(259,6):(260,5):(261,4)
NAL94_RS04885	A00920_76_HCYVTDRXX_1_2127_22860_19163	244	267	1	26	-20.01	-31.93	GGCGUGCUGAUCCGCGAUUACUAGCGAUUCCA	244CGCAAGUAACGCCAUGAGCACGCC&1GGCGUGCUGAUCCGCGAUUACUAGCG	244|||.||||||||.||.||||||||&1||||||||.||..|||.|||||.|||	(244,26):(245,25):(246,24):(248,22):(249,21):(250,20):(251,19):(252,18):(253,16):(254,15):(255,14):(257,11):(258,10):(260,8):(261,7):(262,6):(263,5):(264,4):(265,3):(266,2):(267,1)
NAL94_RS04885	A00920_76_HCYVTDRXX_1_2127_24261_19617	244	267	1	26	-20.01	-31.93	GGCGUGCUGAUCCGCGAUUACUAGCGAUUCCA	244CGCAAGUAACGCCAUGAGCACGCC&1GGCGUGCUGAUCCGCGAUUACUAGCG	244|||.||||||||.||.||||||||&1||||||||.||..|||.|||||.|||	(244,26):(245,25):(246,24):(248,22):(249,21):(250,20):(251,19):(252,18):(253,16):(254,15):(255,14):(257,11):(258,10):(260,8):(261,7):(262,6):(263,5):(264,4):(265,3):(266,2):(267,1)
NAL94_RS04885	A00920_76_HCYVTDRXX_1_2136_5593_15468	244	267	1	26	-20.13	-30.79	GGCGUGCUGAUCCGCGAUUACUAGCG	244CGCAAGUAACGCCAUGAGCACGCC&1GGCGUGCUGAUCCGCGAUUACUAGCG	244|||.||||||||.||.||||||||&1||||||||.||..|||.|||||.|||	(244,26):(245,25):(246,24):(248,22):(249,21):(250,20):(251,19):(252,18):(253,16):(254,15):(255,14):(257,11):(258,10):(260,8):(261,7):(262,6):(263,5):(264,4):(265,3):(266,2):(267,1)
NAL94_RS04885	A00920_76_HCYVTDRXX_1_2136_20509_21104	236	261	3	24	-20.24	-33.57	CUCUCAUGGUGUGACGGGCGGUGUGUACA	236GCGCUGCCCGCAAGUAACGCCAUGAG&3CUCAUGGUGUGACGGGCGGUGU	236||||||||||......||||||||||&3||||||||||..||||||||||	(236,24):(237,23):(238,22):(239,21):(240,20):(241,19):(242,18):(243,17):(244,16):(245,15):(252,12):(253,11):(254,10):(255,9):(256,8):(257,7):(258,6):(259,5):(260,4):(261,3)
NAL94_RS04885	A00920_76_HCYVTDRXX_1_2136_18078_27226	244	267	1	26	-20.96	-31.93	GGCGUGCUGAUCCGCGAUUACUAGCGAU	244CGCAAGUAACGCCAUGAGCACGCC&1GGCGUGCUGAUCCGCGAUUACUAGCG	244|||.||||||||.||.||||||||&1||||||||.||..|||.|||||.|||	(244,26):(245,25):(246,24):(248,22):(249,21):(250,20):(251,19):(252,18):(253,16):(254,15):(255,14):(257,11):(258,10):(260,8):(261,7):(262,6):(263,5):(264,4):(265,3):(266,2):(267,1)
NAL94_RS04885	A00920_76_HCYVTDRXX_1_2136_20961_27398	244	268	1	27	-20.23	-30.96	UGGCGUGCUGAUCCGCGAUUACUAGCG	244CGCAAGUAACGCCAUGAGCACGCCA&1UGGCGUGCUGAUCCGCGAUUACUAGCG	244|||.||||||||.||.|||||||||&1|||||||||.||..|||.|||||.|||	(244,27):(245,26):(246,25):(248,23):(249,22):(250,21):(251,20):(252,19):(253,17):(254,16):(255,15):(257,12):(258,11):(260,9):(261,8):(262,7):(263,6):(264,5):(265,4):(266,3):(267,2):(268,1)
NAL94_RS04885	A00920_76_HCYVTDRXX_1_2136_17698_27539	244	267	1	26	-20.96	-31.93	GGCGUGCUGAUCCGCGAUUACUAGCGAU	244CGCAAGUAACGCCAUGAGCACGCC&1GGCGUGCUGAUCCGCGAUUACUAGCG	244|||.||||||||.||.||||||||&1||||||||.||..|||.|||||.|||	(244,26):(245,25):(246,24):(248,22):(249,21):(250,20):(251,19):(252,18):(253,16):(254,15):(255,14):(257,11):(258,10):(260,8):(261,7):(262,6):(263,5):(264,4):(265,3):(266,2):(267,1)
NAL94_RS04885	A00920_76_HCYVTDRXX_1_2136_30680_27571	236	261	4	25	-20.13	-33.56	ACUCUCAUGGUGUGACGGGCGGUGUGUACA	236GCGCUGCCCGCAAGUAACGCCAUGAG&4CUCAUGGUGUGACGGGCGGUGU	236||||||||||......||||||||||&4||||||||||..||||||||||	(236,25):(237,24):(238,23):(239,22):(240,21):(241,20):(242,19):(243,18):(244,17):(245,16):(252,13):(253,12):(254,11):(255,10):(256,9):(257,8):(258,7):(259,6):(260,5):(261,4)
NAL94_RS04885	A00920_76_HCYVTDRXX_1_2136_28302_30029	244	267	1	26	-20.01	-31.93	GGCGUGCUGAUCCGCGAUUACUAGCGAUUCCA	244CGCAAGUAACGCCAUGAGCACGCC&1GGCGUGCUGAUCCGCGAUUACUAGCG	244|||.||||||||.||.||||||||&1||||||||.||..|||.|||||.|||	(244,26):(245,25):(246,24):(248,22):(249,21):(250,20):(251,19):(252,18):(253,16):(254,15):(255,14):(257,11):(258,10):(260,8):(261,7):(262,6):(263,5):(264,4):(265,3):(266,2):(267,1)
NAL94_RS04885	A00920_76_HCYVTDRXX_1_2136_23520_33051	236	261	4	25	-20.13	-33.56	ACUCUCAUGGUGUGACGGGCGGUGUGUACA	236GCGCUGCCCGCAAGUAACGCCAUGAG&4CUCAUGGUGUGACGGGCGGUGU	236||||||||||......||||||||||&4||||||||||..||||||||||	(236,25):(237,24):(238,23):(239,22):(240,21):(241,20):(242,19):(243,18):(244,17):(245,16):(252,13):(253,12):(254,11):(255,10):(256,9):(257,8):(258,7):(259,6):(260,5):(261,4)
NAL94_RS04885	A00920_76_HCYVTDRXX_1_2136_12255_33896	244	267	1	26	-20.13	-30.79	GGCGUGCUGAUCCGCGAUUACUAGCG	244CGCAAGUAACGCCAUGAGCACGCC&1GGCGUGCUGAUCCGCGAUUACUAGCG	244|||.||||||||.||.||||||||&1||||||||.||..|||.|||||.|||	(244,26):(245,25):(246,24):(248,22):(249,21):(250,20):(251,19):(252,18):(253,16):(254,15):(255,14):(257,11):(258,10):(260,8):(261,7):(262,6):(263,5):(264,4):(265,3):(266,2):(267,1)
NAL94_RS04885	A00920_76_HCYVTDRXX_1_2136_30698_33833	239	280	2	41	-21.23	-39.97	CCGGCUUUGGGUGUUACAGACUCUCAUGGUGUGACGGGCGG	239CUGCCCGCAAGUAACGCCAUGAGCACGCCAGGACCUAAACCG&2CGGCUUUGGGUGUUACAGACUCUCAUGGUGUGACGGGCGG	239|||||||......||||||||||......||.||||||||||&2|||.|||||||.||.......||||||||||..|||||||	(239,41):(240,40):(241,39):(242,38):(243,37):(244,36):(245,35):(252,32):(253,31):(254,30):(255,29):(256,28):(257,27):(258,26):(259,25):(260,24):(261,23):(268,15):(269,14):(271,12):(272,11):(273,10):(274,9):(275,8):(276,7):(277,6):(278,4):(279,3):(280,2)
NAL94_RS04885	A00920_76_HCYVTDRXX_1_2136_12644_35070	244	267	1	26	-20.13	-30.79	GGCGUGCUGAUCCGCGAUUACUAGCG	244CGCAAGUAACGCCAUGAGCACGCC&1GGCGUGCUGAUCCGCGAUUACUAGCG	244|||.||||||||.||.||||||||&1||||||||.||..|||.|||||.|||	(244,26):(245,25):(246,24):(248,22):(249,21):(250,20):(251,19):(252,18):(253,16):(254,15):(255,14):(257,11):(258,10):(260,8):(261,7):(262,6):(263,5):(264,4):(265,3):(266,2):(267,1)
NAL94_RS04885	A00920_76_HCYVTDRXX_1_2136_31855_35430	263	300	3	37	-20.2	-32.38	CUGGUCAUGGGUAGGUCACUUGGUUUCGGGUCUACGUC	263ACGCCAGGACCUAAACCGAUAGAUGCCAUCCACUGACC&3GGUCAUGGGUAGGUCACUUGGUUUCGGGUCUACGU	263|||...|||||||||||||.....||||||||.|||||&3||||||||||.|||...|||||||.||||||.|||	(263,37):(264,36):(265,35):(269,33):(270,32):(271,31):(272,30):(273,29):(274,28):(275,26):(276,25):(277,24):(278,23):(279,22):(280,21):(281,20):(287,16):(288,15):(289,14):(290,12):(291,11):(292,10):(293,9):(294,8):(296,7):(297,6):(298,5):(299,4):(300,3)
NAL94_RS04885	A00920_76_HCYVTDRXX_1_2136_12644_35853	244	267	1	26	-20.13	-30.79	GGCGUGCUGAUCCGCGAUUACUAGCG	244CGCAAGUAACGCCAUGAGCACGCC&1GGCGUGCUGAUCCGCGAUUACUAGCG	244|||.||||||||.||.||||||||&1||||||||.||..|||.|||||.|||	(244,26):(245,25):(246,24):(248,22):(249,21):(250,20):(251,19):(252,18):(253,16):(254,15):(255,14):(257,11):(258,10):(260,8):(261,7):(262,6):(263,5):(264,4):(265,3):(266,2):(267,1)
NAL94_RS04885	A00920_76_HCYVTDRXX_1_2136_23457_36573	244	268	1	27	-20.23	-30.96	UGGCGUGCUGAUCCGCGAUUACUAGCG	244CGCAAGUAACGCCAUGAGCACGCCA&1UGGCGUGCUGAUCCGCGAUUACUAGCG	244|||.||||||||.||.|||||||||&1|||||||||.||..|||.|||||.|||	(244,27):(245,26):(246,25):(248,23):(249,22):(250,21):(251,20):(252,19):(253,17):(254,16):(255,15):(257,12):(258,11):(260,9):(261,8):(262,7):(263,6):(264,5):(265,4):(266,3):(267,2):(268,1)
NAL94_RS04885	A00920_76_HCYVTDRXX_1_2137_29215_10222	244	267	1	26	-20.13	-30.79	GGCGUGCUGAUCCGCGAUUACUAGCG	244CGCAAGUAACGCCAUGAGCACGCC&1GGCGUGCUGAUCCGCGAUUACUAGCG	244|||.||||||||.||.||||||||&1||||||||.||..|||.|||||.|||	(244,26):(245,25):(246,24):(248,22):(249,21):(250,20):(251,19):(252,18):(253,16):(254,15):(255,14):(257,11):(258,10):(260,8):(261,7):(262,6):(263,5):(264,4):(265,3):(266,2):(267,1)
NAL94_RS04885	A00920_76_HCYVTDRXX_1_2137_27172_10316	244	267	1	26	-20.96	-31.93	GGCGUGCUGAUCCGCGAUUACUAGCGAU	244CGCAAGUAACGCCAUGAGCACGCC&1GGCGUGCUGAUCCGCGAUUACUAGCG	244|||.||||||||.||.||||||||&1||||||||.||..|||.|||||.|||	(244,26):(245,25):(246,24):(248,22):(249,21):(250,20):(251,19):(252,18):(253,16):(254,15):(255,14):(257,11):(258,10):(260,8):(261,7):(262,6):(263,5):(264,4):(265,3):(266,2):(267,1)
NAL94_RS04885	A00920_76_HCYVTDRXX_1_2137_5692_11694	244	267	1	26	-20.13	-30.79	GGCGUGCUGAUCCGCGAUUACUAGCG	244CGCAAGUAACGCCAUGAGCACGCC&1GGCGUGCUGAUCCGCGAUUACUAGCG	244|||.||||||||.||.||||||||&1||||||||.||..|||.|||||.|||	(244,26):(245,25):(246,24):(248,22):(249,21):(250,20):(251,19):(252,18):(253,16):(254,15):(255,14):(257,11):(258,10):(260,8):(261,7):(262,6):(263,5):(264,4):(265,3):(266,2):(267,1)
NAL94_RS04885	A00920_76_HCYVTDRXX_1_2137_28736_20854	244	267	1	26	-20.01	-31.93	GGCGUGCUGAUCCGCGAUUACUAGCGAUUCCA	244CGCAAGUAACGCCAUGAGCACGCC&1GGCGUGCUGAUCCGCGAUUACUAGCG	244|||.||||||||.||.||||||||&1||||||||.||..|||.|||||.|||	(244,26):(245,25):(246,24):(248,22):(249,21):(250,20):(251,19):(252,18):(253,16):(254,15):(255,14):(257,11):(258,10):(260,8):(261,7):(262,6):(263,5):(264,4):(265,3):(266,2):(267,1)
NAL94_RS04885	A00920_76_HCYVTDRXX_1_2137_18701_22670	244	267	1	26	-20.13	-30.79	GGCGUGCUGAUCCGCGAUUACUAGCG	244CGCAAGUAACGCCAUGAGCACGCC&1GGCGUGCUGAUCCGCGAUUACUAGCG	244|||.||||||||.||.||||||||&1||||||||.||..|||.|||||.|||	(244,26):(245,25):(246,24):(248,22):(249,21):(250,20):(251,19):(252,18):(253,16):(254,15):(255,14):(257,11):(258,10):(260,8):(261,7):(262,6):(263,5):(264,4):(265,3):(266,2):(267,1)
NAL94_RS04885	A00920_76_HCYVTDRXX_1_2137_28375_30968	236	261	2	23	-20.26	-33.57	UCUCAUGGUGUGACGGGCGGUGUGUACAAG	236GCGCUGCCCGCAAGUAACGCCAUGAG&2CUCAUGGUGUGACGGGCGGUGU	236||||||||||......||||||||||&2||||||||||..||||||||||	(236,23):(237,22):(238,21):(239,20):(240,19):(241,18):(242,17):(243,16):(244,15):(245,14):(252,11):(253,10):(254,9):(255,8):(256,7):(257,6):(258,5):(259,4):(260,3):(261,2)
NAL94_RS04885	A00920_76_HCYVTDRXX_1_2137_13657_35603	236	261	2	23	-20.26	-33.57	UCUCAUGGUGUGACGGGCGGUGUGUACAAG	236GCGCUGCCCGCAAGUAACGCCAUGAG&2CUCAUGGUGUGACGGGCGGUGU	236||||||||||......||||||||||&2||||||||||..||||||||||	(236,23):(237,22):(238,21):(239,20):(240,19):(241,18):(242,17):(243,16):(244,15):(245,14):(252,11):(253,10):(254,9):(255,8):(256,7):(257,6):(258,5):(259,4):(260,3):(261,2)
NAL94_RS04885	A00920_76_HCYVTDRXX_1_2138_22923_5807	244	267	1	26	-20.13	-30.79	GGCGUGCUGAUCCGCGAUUACUAGCG	244CGCAAGUAACGCCAUGAGCACGCC&1GGCGUGCUGAUCCGCGAUUACUAGCG	244|||.||||||||.||.||||||||&1||||||||.||..|||.|||||.|||	(244,26):(245,25):(246,24):(248,22):(249,21):(250,20):(251,19):(252,18):(253,16):(254,15):(255,14):(257,11):(258,10):(260,8):(261,7):(262,6):(263,5):(264,4):(265,3):(266,2):(267,1)
NAL94_RS04885	A00920_76_HCYVTDRXX_1_2138_14281_9596	292	321	1	29	-20.69	-30.24	GAGCUAAAUCGGCAUGGUACGGGUGGUGGGACU	292CCACUGACCUGUGCCUUCUAGCCCGUAGCC&1GAGCUAAAUCGGCAUGGUACGGGUGGUGG	292|||||.|||||||||.....|||..|||||&1|.||||....|||..||||||||||||||	(292,29):(293,28):(294,27):(295,26):(296,25):(298,24):(299,23):(300,22):(301,21):(302,20):(303,19):(304,18):(305,17):(306,16):(312,13):(313,12):(314,11):(317,6):(318,5):(319,4):(320,3):(321,1)
NAL94_RS04885	A00920_76_HCYVTDRXX_1_2138_17580_16532	236	261	5	26	-20.1	-33.56	GACUCUCAUGGUGUGACGGGCGGUGUGU	236GCGCUGCCCGCAAGUAACGCCAUGAG&5CUCAUGGUGUGACGGGCGGUGU	236||||||||||......||||||||||&5||||||||||..||||||||||	(236,26):(237,25):(238,24):(239,23):(240,22):(241,21):(242,20):(243,19):(244,18):(245,17):(252,14):(253,13):(254,12):(255,11):(256,10):(257,9):(258,8):(259,7):(260,6):(261,5)
NAL94_RS04885	A00920_76_HCYVTDRXX_1_2138_17038_16658	236	261	5	26	-20.1	-33.56	GACUCUCAUGGUGUGACGGGCGGUGUGU	236GCGCUGCCCGCAAGUAACGCCAUGAG&5CUCAUGGUGUGACGGGCGGUGU	236||||||||||......||||||||||&5||||||||||..||||||||||	(236,26):(237,25):(238,24):(239,23):(240,22):(241,21):(242,20):(243,19):(244,18):(245,17):(252,14):(253,13):(254,12):(255,11):(256,10):(257,9):(258,8):(259,7):(260,6):(261,5)
NAL94_RS04885	A00920_76_HCYVTDRXX_1_2138_17797_22608	236	267	2	36	-20.58	-37.11	GGGUGUUACAGACUCUCAUGGUGUGACGGGCGGUGU	236GCGCUGCCCGCAAGUAACGCCAUGAGCACGCC&2GGUGUUACAGACUCUCAUGGUGUGACGGGCGGUGU	236||||||||||......||||||||||.|||||&2|||||........||||||||||..||||||||||	(236,36):(237,35):(238,34):(239,33):(240,32):(241,31):(242,30):(243,29):(244,28):(245,27):(252,24):(253,23):(254,22):(255,21):(256,20):(257,19):(258,18):(259,17):(260,16):(261,15):(263,6):(264,5):(265,4):(266,3):(267,2)
NAL94_RS04885	A00920_76_HCYVTDRXX_1_2138_1136_25034	244	267	1	26	-20.01	-31.93	GGCGUGCUGAUCCGCGAUUACUAGCGAUUCCA	244CGCAAGUAACGCCAUGAGCACGCC&1GGCGUGCUGAUCCGCGAUUACUAGCG	244|||.||||||||.||.||||||||&1||||||||.||..|||.|||||.|||	(244,26):(245,25):(246,24):(248,22):(249,21):(250,20):(251,19):(252,18):(253,16):(254,15):(255,14):(257,11):(258,10):(260,8):(261,7):(262,6):(263,5):(264,4):(265,3):(266,2):(267,1)
NAL94_RS04885	A00920_76_HCYVTDRXX_1_2138_6063_25739	236	261	4	25	-20.08	-33.57	ACUCUCAUGGUGUGACGGGCGGUGUGUACAAG	236GCGCUGCCCGCAAGUAACGCCAUGAG&4CUCAUGGUGUGACGGGCGGUGU	236||||||||||......||||||||||&4||||||||||..||||||||||	(236,25):(237,24):(238,23):(239,22):(240,21):(241,20):(242,19):(243,18):(244,17):(245,16):(252,13):(253,12):(254,11):(255,10):(256,9):(257,8):(258,7):(259,6):(260,5):(261,4)
NAL94_RS04885	A00920_76_HCYVTDRXX_1_2138_19822_31501	244	267	1	26	-20.13	-30.79	GGCGUGCUGAUCCGCGAUUACUAGCG	244CGCAAGUAACGCCAUGAGCACGCC&1GGCGUGCUGAUCCGCGAUUACUAGCG	244|||.||||||||.||.||||||||&1||||||||.||..|||.|||||.|||	(244,26):(245,25):(246,24):(248,22):(249,21):(250,20):(251,19):(252,18):(253,16):(254,15):(255,14):(257,11):(258,10):(260,8):(261,7):(262,6):(263,5):(264,4):(265,3):(266,2):(267,1)
NAL94_RS04885	A00920_76_HCYVTDRXX_1_2139_31837_1736	244	267	1	26	-20.13	-30.79	GGCGUGCUGAUCCGCGAUUACUAGCG	244CGCAAGUAACGCCAUGAGCACGCC&1GGCGUGCUGAUCCGCGAUUACUAGCG	244|||.||||||||.||.||||||||&1||||||||.||..|||.|||||.|||	(244,26):(245,25):(246,24):(248,22):(249,21):(250,20):(251,19):(252,18):(253,16):(254,15):(255,14):(257,11):(258,10):(260,8):(261,7):(262,6):(263,5):(264,4):(265,3):(266,2):(267,1)
NAL94_RS04885	A00920_76_HCYVTDRXX_1_2139_20952_4742	236	261	4	25	-20.08	-33.57	ACUCUCAUGGUGUGACGGGCGGUGUGUACAAG	236GCGCUGCCCGCAAGUAACGCCAUGAG&4CUCAUGGUGUGACGGGCGGUGU	236||||||||||......||||||||||&4||||||||||..||||||||||	(236,25):(237,24):(238,23):(239,22):(240,21):(241,20):(242,19):(243,18):(244,17):(245,16):(252,13):(253,12):(254,11):(255,10):(256,9):(257,8):(258,7):(259,6):(260,5):(261,4)
NAL94_RS04885	A00920_76_HCYVTDRXX_1_2139_21531_5306	236	261	4	25	-20.08	-33.57	ACUCUCAUGGUGUGACGGGCGGUGUGUACAAG	236GCGCUGCCCGCAAGUAACGCCAUGAG&4CUCAUGGUGUGACGGGCGGUGU	236||||||||||......||||||||||&4||||||||||..||||||||||	(236,25):(237,24):(238,23):(239,22):(240,21):(241,20):(242,19):(243,18):(244,17):(245,16):(252,13):(253,12):(254,11):(255,10):(256,9):(257,8):(258,7):(259,6):(260,5):(261,4)
NAL94_RS04885	A00920_76_HCYVTDRXX_1_2139_18602_5462	244	267	1	26	-20.13	-30.79	GGCGUGCUGAUCCGCGAUUACUAGCG	244CGCAAGUAACGCCAUGAGCACGCC&1GGCGUGCUGAUCCGCGAUUACUAGCG	244|||.||||||||.||.||||||||&1||||||||.||..|||.|||||.|||	(244,26):(245,25):(246,24):(248,22):(249,21):(250,20):(251,19):(252,18):(253,16):(254,15):(255,14):(257,11):(258,10):(260,8):(261,7):(262,6):(263,5):(264,4):(265,3):(266,2):(267,1)
NAL94_RS04885	A00920_76_HCYVTDRXX_1_2202_7292_24831	244	267	1	26	-20.96	-31.93	GGCGUGCUGAUCCGCGAUUACUAGCGAU	244CGCAAGUAACGCCAUGAGCACGCC&1GGCGUGCUGAUCCGCGAUUACUAGCG	244|||.||||||||.||.||||||||&1||||||||.||..|||.|||||.|||	(244,26):(245,25):(246,24):(248,22):(249,21):(250,20):(251,19):(252,18):(253,16):(254,15):(255,14):(257,11):(258,10):(260,8):(261,7):(262,6):(263,5):(264,4):(265,3):(266,2):(267,1)
NAL94_RS04885	A00920_76_HCYVTDRXX_1_2202_3025_34131	269	300	1	31	-23.22	-31.12	GGUCAUGGGUAGGUCACUUGGUUUCGGGUCUA	269GGACCUAAACCGAUAGAUGCCAUCCACUGACC&1GGUCAUGGGUAGGUCACUUGGUUUCGGGUCU	269|||||||||||||.....||||||||.|||||&1||||||||||.|||...|||||||.||||||	(269,31):(270,30):(271,29):(272,28):(273,27):(274,26):(275,24):(276,23):(277,22):(278,21):(279,20):(280,19):(281,18):(287,14):(288,13):(289,12):(290,10):(291,9):(292,8):(293,7):(294,6):(296,5):(297,4):(298,3):(299,2):(300,1)
NAL94_RS04885	A00920_76_HCYVTDRXX_1_2202_4444_35775	263	300	3	37	-20.2	-32.38	CUGGUCAUGGGUAGGUCACUUGGUUUCGGGUCUACGUC	263ACGCCAGGACCUAAACCGAUAGAUGCCAUCCACUGACC&3GGUCAUGGGUAGGUCACUUGGUUUCGGGUCUACGU	263|||...|||||||||||||.....||||||||.|||||&3||||||||||.|||...|||||||.||||||.|||	(263,37):(264,36):(265,35):(269,33):(270,32):(271,31):(272,30):(273,29):(274,28):(275,26):(276,25):(277,24):(278,23):(279,22):(280,21):(281,20):(287,16):(288,15):(289,14):(290,12):(291,11):(292,10):(293,9):(294,8):(296,7):(297,6):(298,5):(299,4):(300,3)
NAL94_RS04885	A00920_76_HCYVTDRXX_1_2203_10167_2879	244	267	1	26	-20.13	-30.79	GGCGUGCUGAUCCGCGAUUACUAGCG	244CGCAAGUAACGCCAUGAGCACGCC&1GGCGUGCUGAUCCGCGAUUACUAGCG	244|||.||||||||.||.||||||||&1||||||||.||..|||.|||||.|||	(244,26):(245,25):(246,24):(248,22):(249,21):(250,20):(251,19):(252,18):(253,16):(254,15):(255,14):(257,11):(258,10):(260,8):(261,7):(262,6):(263,5):(264,4):(265,3):(266,2):(267,1)
NAL94_RS04885	A00920_76_HCYVTDRXX_1_2203_32759_2863	236	261	4	25	-20.08	-33.57	ACUCUCAUGGUGUGACGGGCGGUGUGUACAAG	236GCGCUGCCCGCAAGUAACGCCAUGAG&4CUCAUGGUGUGACGGGCGGUGU	236||||||||||......||||||||||&4||||||||||..||||||||||	(236,25):(237,24):(238,23):(239,22):(240,21):(241,20):(242,19):(243,18):(244,17):(245,16):(252,13):(253,12):(254,11):(255,10):(256,9):(257,8):(258,7):(259,6):(260,5):(261,4)
NAL94_RS04885	A00920_76_HCYVTDRXX_1_2203_28402_8500	236	261	2	23	-20.26	-33.57	UCUCAUGGUGUGACGGGCGGUGUGUACAAG	236GCGCUGCCCGCAAGUAACGCCAUGAG&2CUCAUGGUGUGACGGGCGGUGU	236||||||||||......||||||||||&2||||||||||..||||||||||	(236,23):(237,22):(238,21):(239,20):(240,19):(241,18):(242,17):(243,16):(244,15):(245,14):(252,11):(253,10):(254,9):(255,8):(256,7):(257,6):(258,5):(259,4):(260,3):(261,2)
NAL94_RS04885	A00920_76_HCYVTDRXX_1_2203_22028_8609	244	267	1	26	-20.01	-31.93	GGCGUGCUGAUCCGCGAUUACUAGCGAUUCCA	244CGCAAGUAACGCCAUGAGCACGCC&1GGCGUGCUGAUCCGCGAUUACUAGCG	244|||.||||||||.||.||||||||&1||||||||.||..|||.|||||.|||	(244,26):(245,25):(246,24):(248,22):(249,21):(250,20):(251,19):(252,18):(253,16):(254,15):(255,14):(257,11):(258,10):(260,8):(261,7):(262,6):(263,5):(264,4):(265,3):(266,2):(267,1)
NAL94_RS04885	A00920_76_HCYVTDRXX_1_2203_28501_13025	236	261	4	25	-20.13	-33.56	ACUCUCAUGGUGUGACGGGCGGUGUGUACA	236GCGCUGCCCGCAAGUAACGCCAUGAG&4CUCAUGGUGUGACGGGCGGUGU	236||||||||||......||||||||||&4||||||||||..||||||||||	(236,25):(237,24):(238,23):(239,22):(240,21):(241,20):(242,19):(243,18):(244,17):(245,16):(252,13):(253,12):(254,11):(255,10):(256,9):(257,8):(258,7):(259,6):(260,5):(261,4)
NAL94_RS04885	A00920_76_HCYVTDRXX_1_2203_32479_18505	244	267	1	26	-20.13	-30.79	GGCGUGCUGAUCCGCGAUUACUAGCG	244CGCAAGUAACGCCAUGAGCACGCC&1GGCGUGCUGAUCCGCGAUUACUAGCG	244|||.||||||||.||.||||||||&1||||||||.||..|||.|||||.|||	(244,26):(245,25):(246,24):(248,22):(249,21):(250,20):(251,19):(252,18):(253,16):(254,15):(255,14):(257,11):(258,10):(260,8):(261,7):(262,6):(263,5):(264,4):(265,3):(266,2):(267,1)
NAL94_RS04885	A00920_76_HCYVTDRXX_1_2203_17228_18740	244	267	1	26	-20.13	-30.79	GGCGUGCUGAUCCGCGAUUACUAGCG	244CGCAAGUAACGCCAUGAGCACGCC&1GGCGUGCUGAUCCGCGAUUACUAGCG	244|||.||||||||.||.||||||||&1||||||||.||..|||.|||||.|||	(244,26):(245,25):(246,24):(248,22):(249,21):(250,20):(251,19):(252,18):(253,16):(254,15):(255,14):(257,11):(258,10):(260,8):(261,7):(262,6):(263,5):(264,4):(265,3):(266,2):(267,1)
NAL94_RS04885	A00920_76_HCYVTDRXX_1_2203_4716_19774	269	300	1	31	-21.84	-31.12	GGUCAUGGGUAGGUCACUUGGUUUCGGGUCUAC	269GGACCUAAACCGAUAGAUGCCAUCCACUGACC&1GGUCAUGGGUAGGUCACUUGGUUUCGGGUCU	269|||||||||||||.....||||||||.|||||&1||||||||||.|||...|||||||.||||||	(269,31):(270,30):(271,29):(272,28):(273,27):(274,26):(275,24):(276,23):(277,22):(278,21):(279,20):(280,19):(281,18):(287,14):(288,13):(289,12):(290,10):(291,9):(292,8):(293,7):(294,6):(296,5):(297,4):(298,3):(299,2):(300,1)
NAL94_RS04885	A00920_76_HCYVTDRXX_1_2203_18783_20901	263	300	3	37	-20.11	-32.17	CUGGUCAUGGGUAGGUCACUUGGUUUCGGGUCUACGU	263ACGCCAGGACCUAAACCGAUAGAUGCCAUCCACUGACC&3GGUCAUGGGUAGGUCACUUGGUUUCGGGUCUACGU	263|||...|||||||||||||.....||||||||.|||||&3||||||||||.|||...|||||||.||||||.|||	(263,37):(264,36):(265,35):(269,33):(270,32):(271,31):(272,30):(273,29):(274,28):(275,26):(276,25):(277,24):(278,23):(279,22):(280,21):(281,20):(287,16):(288,15):(289,14):(290,12):(291,11):(292,10):(293,9):(294,8):(296,7):(297,6):(298,5):(299,4):(300,3)
NAL94_RS04885	A00920_76_HCYVTDRXX_1_2203_32117_28432	244	267	1	26	-20.13	-30.79	GGCGUGCUGAUCCGCGAUUACUAGCG	244CGCAAGUAACGCCAUGAGCACGCC&1GGCGUGCUGAUCCGCGAUUACUAGCG	244|||.||||||||.||.||||||||&1||||||||.||..|||.|||||.|||	(244,26):(245,25):(246,24):(248,22):(249,21):(250,20):(251,19):(252,18):(253,16):(254,15):(255,14):(257,11):(258,10):(260,8):(261,7):(262,6):(263,5):(264,4):(265,3):(266,2):(267,1)
NAL94_RS04885	A00920_76_HCYVTDRXX_1_2203_13078_30780	236	261	4	25	-20.08	-33.57	ACUCUCAUGGUGUGACGGGCGGUGUGUACAAG	236GCGCUGCCCGCAAGUAACGCCAUGAG&4CUCAUGGUGUGACGGGCGGUGU	236||||||||||......||||||||||&4||||||||||..||||||||||	(236,25):(237,24):(238,23):(239,22):(240,21):(241,20):(242,19):(243,18):(244,17):(245,16):(252,13):(253,12):(254,11):(255,10):(256,9):(257,8):(258,7):(259,6):(260,5):(261,4)
NAL94_RS04885	A00920_76_HCYVTDRXX_1_2203_32597_31955	372	405	1	34	-20.93	-32.19	GGUUCAACGUACUUAUUGCUUCCUAAUCCAAUCG	372CGAUUGGAACGCGAAGUGAUAGUGCGCUGUAACC&1GGUUCAACGUACUUAUUGCUUCCUAAUCCAAUCG	372||||||||....||||||||||||||.||.||||&1||||||.|||||.|||||||||....||||||||	(372,34):(373,33):(374,32):(375,31):(376,30):(377,29):(378,28):(379,27):(384,22):(385,21):(386,20):(387,19):(388,18):(389,17):(390,16):(391,15):(392,14):(393,12):(394,11):(395,10):(396,9):(397,8):(399,6):(400,5):(402,4):(403,3):(404,2):(405,1)
NAL94_RS04885	A00920_76_HCYVTDRXX_1_2203_5122_32002	244	267	1	26	-20.13	-30.79	GGCGUGCUGAUCCGCGAUUACUAGCG	244CGCAAGUAACGCCAUGAGCACGCC&1GGCGUGCUGAUCCGCGAUUACUAGCG	244|||.||||||||.||.||||||||&1||||||||.||..|||.|||||.|||	(244,26):(245,25):(246,24):(248,22):(249,21):(250,20):(251,19):(252,18):(253,16):(254,15):(255,14):(257,11):(258,10):(260,8):(261,7):(262,6):(263,5):(264,4):(265,3):(266,2):(267,1)
NAL94_RS04885	A00920_76_HCYVTDRXX_1_2204_24469_11929	403	427	1	24	-20.17	-28.77	GGAAAUUCCACAUCAACGACAGGUCC	403ACCUGCGUUUGAUGUGGUAAUUUUC&1GGAAAUUCCACAUCAACGACAGGU	403|||||||||.|||||||.|||||||&1||||||||||||||||||.|||||	(403,24):(404,23):(405,22):(406,21):(407,20):(408,18):(409,17):(410,16):(411,15):(413,14):(414,13):(415,12):(416,11):(417,10):(418,9):(419,8):(421,7):(422,6):(423,5):(424,4):(425,3):(426,2):(427,1)
NAL94_RS04885	A00920_76_HCYVTDRXX_1_2204_19099_12023	244	267	1	26	-20.13	-30.79	GGCGUGCUGAUCCGCGAUUACUAGCG	244CGCAAGUAACGCCAUGAGCACGCC&1GGCGUGCUGAUCCGCGAUUACUAGCG	244|||.||||||||.||.||||||||&1||||||||.||..|||.|||||.|||	(244,26):(245,25):(246,24):(248,22):(249,21):(250,20):(251,19):(252,18):(253,16):(254,15):(255,14):(257,11):(258,10):(260,8):(261,7):(262,6):(263,5):(264,4):(265,3):(266,2):(267,1)
NAL94_RS04885	A00920_76_HCYVTDRXX_1_2204_5141_12774	236	261	4	25	-20.13	-33.56	ACUCUCAUGGUGUGACGGGCGGUGUGUACA	236GCGCUGCCCGCAAGUAACGCCAUGAG&4CUCAUGGUGUGACGGGCGGUGU	236||||||||||......||||||||||&4||||||||||..||||||||||	(236,25):(237,24):(238,23):(239,22):(240,21):(241,20):(242,19):(243,18):(244,17):(245,16):(252,13):(253,12):(254,11):(255,10):(256,9):(257,8):(258,7):(259,6):(260,5):(261,4)
NAL94_RS04885	A00920_76_HCYVTDRXX_1_2204_31213_16000	236	261	1	22	-20.21	-33.48	CUCAUGGUGUGACGGGCGGUGUGUACAAG	236GCGCUGCCCGCAAGUAACGCCAUGAG&1CUCAUGGUGUGACGGGCGGUGU	236||||||||||......||||||||||&1||||||||||..||||||||||	(236,22):(237,21):(238,20):(239,19):(240,18):(241,17):(242,16):(243,15):(244,14):(245,13):(252,10):(253,9):(254,8):(255,7):(256,6):(257,5):(258,4):(259,3):(260,2):(261,1)
NAL94_RS04885	A00920_76_HCYVTDRXX_1_2204_31358_16282	236	261	1	22	-20.21	-33.48	CUCAUGGUGUGACGGGCGGUGUGUACAAG	236GCGCUGCCCGCAAGUAACGCCAUGAG&1CUCAUGGUGUGACGGGCGGUGU	236||||||||||......||||||||||&1||||||||||..||||||||||	(236,22):(237,21):(238,20):(239,19):(240,18):(241,17):(242,16):(243,15):(244,14):(245,13):(252,10):(253,9):(254,8):(255,7):(256,6):(257,5):(258,4):(259,3):(260,2):(261,1)
NAL94_RS04885	A00920_76_HCYVTDRXX_1_2204_28691_16172	222	273	1	35	-21.69	-40.9	GGUCCUGGUUGUCCCGGUCUUCGGCGGUGUUGGCGUA	222CGCCAAAGAACUCUGCGCUGCCCGCAAGUAACGCCAUGAGCACGCCAGGACC&1GGUCCUGGUUGUCCCGGUCUUCGGCGGUGUUGGCG	222|||||.........||||||||.|.|||....|||..||.||.|||||||||&1|||||||||||||..||||||||||||||||||||	(222,35):(223,34):(224,33):(225,32):(226,31):(236,30):(237,29):(238,28):(239,27):(240,26):(241,25):(242,24):(243,23):(245,22):(247,21):(248,20):(249,19):(254,18):(255,17):(256,16):(259,13):(260,12):(262,11):(263,10):(265,9):(266,8):(267,7):(268,6):(269,5):(270,4):(271,3):(272,2):(273,1)
NAL94_RS04885	A00920_76_HCYVTDRXX_1_2204_4707_18192	236	261	3	24	-20.22	-33.57	CUCUCAUGGUGUGACGGGCGGUGUGUACAA	236GCGCUGCCCGCAAGUAACGCCAUGAG&3CUCAUGGUGUGACGGGCGGUGU	236||||||||||......||||||||||&3||||||||||..||||||||||	(236,24):(237,23):(238,22):(239,21):(240,20):(241,19):(242,18):(243,17):(244,16):(245,15):(252,12):(253,11):(254,10):(255,9):(256,8):(257,7):(258,6):(259,5):(260,4):(261,3)
NAL94_RS04885	A00920_76_HCYVTDRXX_1_2204_13033_27853	236	261	4	25	-20.11	-33.56	ACUCUCAUGGUGUGACGGGCGGUGUGUACAA	236GCGCUGCCCGCAAGUAACGCCAUGAG&4CUCAUGGUGUGACGGGCGGUGU	236||||||||||......||||||||||&4||||||||||..||||||||||	(236,25):(237,24):(238,23):(239,22):(240,21):(241,20):(242,19):(243,18):(244,17):(245,16):(252,13):(253,12):(254,11):(255,10):(256,9):(257,8):(258,7):(259,6):(260,5):(261,4)
NAL94_RS04885	A00920_76_HCYVTDRXX_1_2204_19497_32816	236	261	3	24	-20.24	-33.57	CUCUCAUGGUGUGACGGGCGGUGUGUACA	236GCGCUGCCCGCAAGUAACGCCAUGAG&3CUCAUGGUGUGACGGGCGGUGU	236||||||||||......||||||||||&3||||||||||..||||||||||	(236,24):(237,23):(238,22):(239,21):(240,20):(241,19):(242,18):(243,17):(244,16):(245,15):(252,12):(253,11):(254,10):(255,9):(256,8):(257,7):(258,6):(259,5):(260,4):(261,3)
NAL94_RS04885	A00920_76_HCYVTDRXX_1_2205_13413_2581	241	280	1	38	-20.44	-36.81	CGGCUUUGGGUGUUACAGACUCUCAUGGUGUGACGGGCG	241GCCCGCAAGUAACGCCAUGAGCACGCCAGGACCUAAACCG&1CGGCUUUGGGUGUUACAGACUCUCAUGGUGUGACGGGC	241|||||......||||||||||......||.||||||||||&1|||.|||||||.||.......||||||||||..|||||	(241,38):(242,37):(243,36):(244,35):(245,34):(252,31):(253,30):(254,29):(255,28):(256,27):(257,26):(258,25):(259,24):(260,23):(261,22):(268,14):(269,13):(271,11):(272,10):(273,9):(274,8):(275,7):(276,6):(277,5):(278,3):(279,2):(280,1)
NAL94_RS04885	A00920_76_HCYVTDRXX_1_2263_8070_29371	252	270	2	20	-20.22	-27.84	ACCUGGAGUGUUCAUAGCGUCAAUG	252ACGCCAUGAGCACGCCAGG&2CCUGGAGUGUUCAUAGCGU	252||||.||||||||.|||||&2|||||.||||||||.||||	(252,20):(253,19):(254,18):(255,17):(257,15):(258,14):(259,13):(260,12):(261,11):(262,10):(263,9):(264,8):(266,6):(267,5):(268,4):(269,3):(270,2)
NAL94_RS04885	A00920_76_HCYVTDRXX_1_2264_26883_2644	236	261	4	25	-20.08	-33.57	ACUCUCAUGGUGUGACGGGCGGUGUGUACAAG	236GCGCUGCCCGCAAGUAACGCCAUGAG&4CUCAUGGUGUGACGGGCGGUGU	236||||||||||......||||||||||&4||||||||||..||||||||||	(236,25):(237,24):(238,23):(239,22):(240,21):(241,20):(242,19):(243,18):(244,17):(245,16):(252,13):(253,12):(254,11):(255,10):(256,9):(257,8):(258,7):(259,6):(260,5):(261,4)
NAL94_RS04885	A00920_76_HCYVTDRXX_1_2264_19795_3771	244	267	1	26	-20.01	-31.93	GGCGUGCUGAUCCGCGAUUACUAGCGAUUCCA	244CGCAAGUAACGCCAUGAGCACGCC&1GGCGUGCUGAUCCGCGAUUACUAGCG	244|||.||||||||.||.||||||||&1||||||||.||..|||.|||||.|||	(244,26):(245,25):(246,24):(248,22):(249,21):(250,20):(251,19):(252,18):(253,16):(254,15):(255,14):(257,11):(258,10):(260,8):(261,7):(262,6):(263,5):(264,4):(265,3):(266,2):(267,1)
NAL94_RS04885	A00920_76_HCYVTDRXX_1_2264_5005_4335	244	267	1	26	-20.13	-30.79	GGCGUGCUGAUCCGCGAUUACUAGCG	244CGCAAGUAACGCCAUGAGCACGCC&1GGCGUGCUGAUCCGCGAUUACUAGCG	244|||.||||||||.||.||||||||&1||||||||.||..|||.|||||.|||	(244,26):(245,25):(246,24):(248,22):(249,21):(250,20):(251,19):(252,18):(253,16):(254,15):(255,14):(257,11):(258,10):(260,8):(261,7):(262,6):(263,5):(264,4):(265,3):(266,2):(267,1)
NAL94_RS04885	A00920_76_HCYVTDRXX_1_2264_4074_4570	244	267	1	26	-20.13	-30.79	GGCGUGCUGAUCCGCGAUUACUAGCG	244CGCAAGUAACGCCAUGAGCACGCC&1GGCGUGCUGAUCCGCGAUUACUAGCG	244|||.||||||||.||.||||||||&1||||||||.||..|||.|||||.|||	(244,26):(245,25):(246,24):(248,22):(249,21):(250,20):(251,19):(252,18):(253,16):(254,15):(255,14):(257,11):(258,10):(260,8):(261,7):(262,6):(263,5):(264,4):(265,3):(266,2):(267,1)
NAL94_RS04885	A00920_76_HCYVTDRXX_1_2264_13313_7357	269	300	3	33	-21.44	-31.12	CUGGUCAUGGGUAGGUCACUUGGUUUCGGGUCUAC	269GGACCUAAACCGAUAGAUGCCAUCCACUGACC&3GGUCAUGGGUAGGUCACUUGGUUUCGGGUCU	269|||||||||||||.....||||||||.|||||&3||||||||||.|||...|||||||.||||||	(269,33):(270,32):(271,31):(272,30):(273,29):(274,28):(275,26):(276,25):(277,24):(278,23):(279,22):(280,21):(281,20):(287,16):(288,15):(289,14):(290,12):(291,11):(292,10):(293,9):(294,8):(296,7):(297,6):(298,5):(299,4):(300,3)
NAL94_RS04885	A00920_76_HCYVTDRXX_1_2264_4065_7999	236	261	4	25	-20.08	-33.57	ACUCUCAUGGUGUGACGGGCGGUGUGUACAAG	236GCGCUGCCCGCAAGUAACGCCAUGAG&4CUCAUGGUGUGACGGGCGGUGU	236||||||||||......||||||||||&4||||||||||..||||||||||	(236,25):(237,24):(238,23):(239,22):(240,21):(241,20):(242,19):(243,18):(244,17):(245,16):(252,13):(253,12):(254,11):(255,10):(256,9):(257,8):(258,7):(259,6):(260,5):(261,4)
NAL94_RS04885	A00920_76_HCYVTDRXX_1_2264_17671_11459	244	267	1	26	-20.87	-31.93	GGCGUGCUGAUCCGCGAUUACUAGCGAUU	244CGCAAGUAACGCCAUGAGCACGCC&1GGCGUGCUGAUCCGCGAUUACUAGCG	244|||.||||||||.||.||||||||&1||||||||.||..|||.|||||.|||	(244,26):(245,25):(246,24):(248,22):(249,21):(250,20):(251,19):(252,18):(253,16):(254,15):(255,14):(257,11):(258,10):(260,8):(261,7):(262,6):(263,5):(264,4):(265,3):(266,2):(267,1)
NAL94_RS04885	A00920_76_HCYVTDRXX_1_2264_29062_15092	236	261	4	25	-20.11	-33.56	ACUCUCAUGGUGUGACGGGCGGUGUGUACAA	236GCGCUGCCCGCAAGUAACGCCAUGAG&4CUCAUGGUGUGACGGGCGGUGU	236||||||||||......||||||||||&4||||||||||..||||||||||	(236,25):(237,24):(238,23):(239,22):(240,21):(241,20):(242,19):(243,18):(244,17):(245,16):(252,13):(253,12):(254,11):(255,10):(256,9):(257,8):(258,7):(259,6):(260,5):(261,4)
NAL94_RS04885	A00920_76_HCYVTDRXX_1_2264_28411_17472	236	261	4	25	-20.11	-33.56	ACUCUCAUGGUGUGACGGGCGGUGUGUACAA	236GCGCUGCCCGCAAGUAACGCCAUGAG&4CUCAUGGUGUGACGGGCGGUGU	236||||||||||......||||||||||&4||||||||||..||||||||||	(236,25):(237,24):(238,23):(239,22):(240,21):(241,20):(242,19):(243,18):(244,17):(245,16):(252,13):(253,12):(254,11):(255,10):(256,9):(257,8):(258,7):(259,6):(260,5):(261,4)
NAL94_RS04885	A00920_76_HCYVTDRXX_1_2264_28284_22169	244	267	1	26	-20.87	-31.93	GGCGUGCUGAUCCGCGAUUACUAGCGAUU	244CGCAAGUAACGCCAUGAGCACGCC&1GGCGUGCUGAUCCGCGAUUACUAGCG	244|||.||||||||.||.||||||||&1||||||||.||..|||.|||||.|||	(244,26):(245,25):(246,24):(248,22):(249,21):(250,20):(251,19):(252,18):(253,16):(254,15):(255,14):(257,11):(258,10):(260,8):(261,7):(262,6):(263,5):(264,4):(265,3):(266,2):(267,1)
NAL94_RS04885	A00920_76_HCYVTDRXX_1_2264_11189_24815	236	261	3	24	-20.16	-33.57	UUCUCAUGGUGUGACGGGCGGUGUGUACAAGG	236GCGCUGCCCGCAAGUAACGCCAUGAG&3CUCAUGGUGUGACGGGCGGUGU	236||||||||||......||||||||||&3||||||||||..||||||||||	(236,24):(237,23):(238,22):(239,21):(240,20):(241,19):(242,18):(243,17):(244,16):(245,15):(252,12):(253,11):(254,10):(255,9):(256,8):(257,7):(258,6):(259,5):(260,4):(261,3)
NAL94_RS04885	A00920_76_HCYVTDRXX_1_2264_15935_33066	244	267	1	26	-20.13	-30.79	GGCGUGCUGAUCCGCGAUUACUAGCG	244CGCAAGUAACGCCAUGAGCACGCC&1GGCGUGCUGAUCCGCGAUUACUAGCG	244|||.||||||||.||.||||||||&1||||||||.||..|||.|||||.|||	(244,26):(245,25):(246,24):(248,22):(249,21):(250,20):(251,19):(252,18):(253,16):(254,15):(255,14):(257,11):(258,10):(260,8):(261,7):(262,6):(263,5):(264,4):(265,3):(266,2):(267,1)
NAL94_RS04885	A00920_76_HCYVTDRXX_1_2264_20283_33896	259	274	6	22	-20.97	-27.15	GACAAAGGUUCUGGCGUAGUUCUAAAG	259GAGCACGCCAGGACCU&6AGGUUCUGGCGUAGUUC	259||||||||||||||||&6||||||||||||.||||	(259,22):(260,21):(261,20):(262,19):(263,17):(264,16):(265,15):(266,14):(267,13):(268,12):(269,11):(270,10):(271,9):(272,8):(273,7):(274,6)
NAL94_RS04885	A00920_76_HCYVTDRXX_1_2265_11975_6731	236	261	4	25	-20.08	-33.57	ACUCUCAUGGUGUGACGGGCGGUGUGUACAAG	236GCGCUGCCCGCAAGUAACGCCAUGAG&4CUCAUGGUGUGACGGGCGGUGU	236||||||||||......||||||||||&4||||||||||..||||||||||	(236,25):(237,24):(238,23):(239,22):(240,21):(241,20):(242,19):(243,18):(244,17):(245,16):(252,13):(253,12):(254,11):(255,10):(256,9):(257,8):(258,7):(259,6):(260,5):(261,4)
NAL94_RS04885	A00920_76_HCYVTDRXX_1_2265_4291_8672	236	261	4	25	-20.11	-33.56	ACUCUCAUGGUGUGACGGGCGGUGUGUACAA	236GCGCUGCCCGCAAGUAACGCCAUGAG&4CUCAUGGUGUGACGGGCGGUGU	236||||||||||......||||||||||&4||||||||||..||||||||||	(236,25):(237,24):(238,23):(239,22):(240,21):(241,20):(242,19):(243,18):(244,17):(245,16):(252,13):(253,12):(254,11):(255,10):(256,9):(257,8):(258,7):(259,6):(260,5):(261,4)
NAL94_RS04885	A00920_76_HCYVTDRXX_1_2265_2790_12587	244	267	1	26	-20.01	-31.93	GGCGUGCUGAUCCGCGAUUACUAGCGAUUCCA	244CGCAAGUAACGCCAUGAGCACGCC&1GGCGUGCUGAUCCGCGAUUACUAGCG	244|||.||||||||.||.||||||||&1||||||||.||..|||.|||||.|||	(244,26):(245,25):(246,24):(248,22):(249,21):(250,20):(251,19):(252,18):(253,16):(254,15):(255,14):(257,11):(258,10):(260,8):(261,7):(262,6):(263,5):(264,4):(265,3):(266,2):(267,1)
NAL94_RS04885	A00920_76_HCYVTDRXX_1_2265_21350_14481	236	261	4	25	-20.13	-33.56	ACUCUCAUGGUGUGACGGGCGGUGUGUACA	236GCGCUGCCCGCAAGUAACGCCAUGAG&4CUCAUGGUGUGACGGGCGGUGU	236||||||||||......||||||||||&4||||||||||..||||||||||	(236,25):(237,24):(238,23):(239,22):(240,21):(241,20):(242,19):(243,18):(244,17):(245,16):(252,13):(253,12):(254,11):(255,10):(256,9):(257,8):(258,7):(259,6):(260,5):(261,4)
NAL94_RS04885	A00920_76_HCYVTDRXX_1_2265_28845_24987	244	267	1	26	-20.98	-31.93	GGCGUGCUGAUCCGCGAUUACUAGCGA	244CGCAAGUAACGCCAUGAGCACGCC&1GGCGUGCUGAUCCGCGAUUACUAGCG	244|||.||||||||.||.||||||||&1||||||||.||..|||.|||||.|||	(244,26):(245,25):(246,24):(248,22):(249,21):(250,20):(251,19):(252,18):(253,16):(254,15):(255,14):(257,11):(258,10):(260,8):(261,7):(262,6):(263,5):(264,4):(265,3):(266,2):(267,1)
NAL94_RS04885	A00920_76_HCYVTDRXX_1_2265_1660_33896	244	267	1	26	-20.87	-31.93	GGCGUGCUGAUCCGCGAUUACUAGCGAUU	244CGCAAGUAACGCCAUGAGCACGCC&1GGCGUGCUGAUCCGCGAUUACUAGCG	244|||.||||||||.||.||||||||&1||||||||.||..|||.|||||.|||	(244,26):(245,25):(246,24):(248,22):(249,21):(250,20):(251,19):(252,18):(253,16):(254,15):(255,14):(257,11):(258,10):(260,8):(261,7):(262,6):(263,5):(264,4):(265,3):(266,2):(267,1)
NAL94_RS04885	A00920_76_HCYVTDRXX_1_2265_25699_34131	236	261	3	24	-20.22	-33.57	CUCUCAUGGUGUGACGGGCGGUGUGUACAA	236GCGCUGCCCGCAAGUAACGCCAUGAG&3CUCAUGGUGUGACGGGCGGUGU	236||||||||||......||||||||||&3||||||||||..||||||||||	(236,24):(237,23):(238,22):(239,21):(240,20):(241,19):(242,18):(243,17):(244,16):(245,15):(252,12):(253,11):(254,10):(255,9):(256,8):(257,7):(258,6):(259,5):(260,4):(261,3)
[truncated: 750 more rows]
