# Supplementary material for: An In Vitro System Mimics the Intestinal Microbiota of Striped Beakfish (Oplegnathus fasciatus) and Inhibits Vibrio alginolyticus by Limosilactobacillus reuteri-Derived Extracellular Vesicles
Source: Animals (Basel). 2024 Jun 14;14(12):1792. doi: 10.3390/ani14121792 (PMC11200397; doi:10.3390/ani14121792)
Supplement: Supplementary file 1 [file animals-14-01792-s001.zip › Data_availability_Table_S3._OMP.csv]

id1	id2	start1	end1	start2	end2	E	E_hybrid	seq2	subseqDB	hybridDB	bpList
NAL94_RS06120	A00920_76_HCYVTDRXX_1_2217_28899_7294	463	486	1	22	-20.4	-27.25	GGUGUGACGGGCGGUGUGUACAAG	463UGUAUCACCGUCGCGCAUUACACC&1GGUGUGACGGGCGGUGUGUACA	463||||||||||||.||..|||||||&1||||||||||||||||.|||||	(463,22):(464,21):(465,20):(466,19):(467,18):(468,16):(469,15):(470,14):(471,13):(472,12):(473,11):(474,10):(476,9):(477,8):(480,7):(481,6):(482,5):(483,4):(484,3):(485,2):(486,1)
NAL94_RS06120	A00920_76_HCYVTDRXX_1_2217_4481_17895	167	199	1	27	-22.1	-32.36	CGCAAGCCAGCAAAGCACAAAGUCAACUAAA	167GUUGAAUCACCUUUGUAUGCUUUGCGGUUUGCG&1CGCAAGCCAGCAAAGCACAAAGUCAAC	167|||||.....||||||..|||||||||||||||&1||||||||.||||||||||||||||||	(167,27):(168,26):(169,25):(170,24):(171,23):(177,22):(178,21):(179,20):(180,19):(181,18):(182,17):(185,16):(186,15):(187,14):(188,13):(189,12):(190,11):(191,10):(192,8):(193,7):(194,6):(195,5):(196,4):(197,3):(198,2):(199,1)
NAL94_RS06120	A00920_76_HCYVTDRXX_1_2218_16613_9878	359	391	1	36	-20.1	-28.53	GGGUUAGCACCAGCAGUAACGUUCUUCAUACCUUCACG	359UGAAGGUAUGUAGAAAUGACGUUGUUUUGAUCC&1GGGUUAGCACCAGCAGUAACGUUCUUCAUACCUUCA	359||||||||||.||||...||||||..|||||||&1|||||||...||||.||....||||.||||||||||	(359,36):(360,35):(361,34):(362,33):(363,32):(364,31):(365,30):(366,29):(367,28):(368,27):(370,25):(371,24):(372,23):(373,22):(377,17):(378,16):(379,14):(380,13):(381,12):(382,11):(385,7):(386,6):(387,5):(388,4):(389,3):(390,2):(391,1)
NAL94_RS06120	A00920_76_HCYVTDRXX_1_2218_15049_18067	373	394	2	30	-21.87	-26.97	GAUUGGAUCAGAAAUAUAAGCAACGUCAUUAUU	373AAUGACGUUGUUUUGAUCCAGU&2AUUGGAUCAGAAAUAUAAGCAACGUCAUU	373||||||||||||||||||||||&2|||||||||||.......|||||||||||	(373,30):(374,29):(375,28):(376,27):(377,26):(378,25):(379,24):(380,23):(381,22):(382,21):(383,20):(384,12):(385,11):(386,10):(387,9):(388,8):(389,7):(390,6):(391,5):(392,4):(393,3):(394,2)
NAL94_RS06120	A00920_76_HCYVTDRXX_1_2218_30581_32690	366	404	1	39	-20.25	-32.88	CAGCUGGUGCGUCUGGAUCUACAUAGCUCAUAUCUGCAUA	366AUGUAGAAAUGACGUUGUUUUGAUCCAGUGUAAAGUCUG&1CAGCUGGUGCGUCUGGAUCUACAUAGCUCAUAUCUGCAU	366|||||||.||||.|||||...|||||||||||.||.|||&1|||||..||||.|||||||...|||||||||.|||||||	(366,39):(367,38):(368,37):(369,36):(370,35):(371,34):(372,33):(374,31):(375,30):(376,29):(377,28):(379,27):(380,26):(381,25):(382,24):(383,23):(387,19):(388,18):(389,17):(390,16):(391,15):(392,14):(393,13):(394,11):(395,10):(396,9):(397,8):(399,5):(400,4):(402,3):(403,2):(404,1)
NAL94_RS06120	A00920_76_HCYVTDRXX_1_2219_14705_27899	116	151	1	34	-22.34	-33.64	GAGGCCUUAUUAUGUGCAUAGUCAACGAUAACUG	116CAGUUGUCGUUGAUUGGCAUAAUAAGUUUGUAGCCC&1GAGGCCUUAUUAUGUGCAUAGUCAACGAUAACUG	116||||||||||||||||||||||||||......||||&1|.|||||||||||||...||||||||||||||||	(116,34):(117,33):(118,32):(119,31):(120,30):(121,29):(122,28):(123,27):(124,26):(125,25):(126,24):(127,23):(128,22):(129,21):(130,20):(131,19):(132,15):(133,14):(134,13):(135,12):(136,11):(137,10):(138,9):(139,8):(140,7):(141,6):(148,5):(149,4):(150,3):(151,1)
NAL94_RS06120	A00920_76_HCYVTDRXX_1_2275_8287_16626	117	145	2	30	-23.12	-32.47	CCAGUCUUAUUAUGCCAAUCAAUUUCAGCUU	117AGUUGUCGUUGAUUGGCAUAAUAAGUUUG&2CAGUCUUAUUAUGCCAAUCAAUUUCAGCU	117|||||..||||||||||||||||||.|||&2|||.||||||||||||||||||..|||||	(117,30):(118,29):(119,28):(120,27):(121,26):(124,23):(125,22):(126,21):(127,20):(128,19):(129,18):(130,17):(131,16):(132,15):(133,14):(134,13):(135,12):(136,11):(137,10):(138,9):(139,8):(140,7):(141,6):(143,4):(144,3):(145,2)
NAL94_RS06120	A00920_76_HCYVTDRXX_1_2276_6786_6887	116	151	1	34	-22.34	-33.64	GAGGCCUUAUUAUGUGCAUAGUCAACGAUAACUG	116CAGUUGUCGUUGAUUGGCAUAAUAAGUUUGUAGCCC&1GAGGCCUUAUUAUGUGCAUAGUCAACGAUAACUG	116||||||||||||||||||||||||||......||||&1|.|||||||||||||...||||||||||||||||	(116,34):(117,33):(118,32):(119,31):(120,30):(121,29):(122,28):(123,27):(124,26):(125,25):(126,24):(127,23):(128,22):(129,21):(130,20):(131,19):(132,15):(133,14):(134,13):(135,12):(136,11):(137,10):(138,9):(139,8):(140,7):(141,6):(148,5):(149,4):(150,3):(151,1)
NAL94_RS06120	A00920_76_HCYVTDRXX_1_2276_17011_10661	116	141	3	31	-20.56	-31.21	GCCUUAUUAUGUGCAUAGUCAACGAUAACUG	116CAGUUGUCGUUGAUUGGCAUAAUAAG&3CUUAUUAUGUGCAUAGUCAACGAUAACUG	116||||||||||||||||||||||||||&3||||||||||...||||||||||||||||	(116,31):(117,30):(118,29):(119,28):(120,27):(121,26):(122,25):(123,24):(124,23):(125,22):(126,21):(127,20):(128,19):(129,18):(130,17):(131,16):(132,12):(133,11):(134,10):(135,9):(136,8):(137,7):(138,6):(139,5):(140,4):(141,3)
NAL94_RS06120	A00920_76_HCYVTDRXX_1_2276_9851_13385	116	151	1	34	-22.34	-33.64	GAGGCCUUAUUAUGUGCAUAGUCAACGAUAACUG	116CAGUUGUCGUUGAUUGGCAUAAUAAGUUUGUAGCCC&1GAGGCCUUAUUAUGUGCAUAGUCAACGAUAACUG	116||||||||||||||||||||||||||......||||&1|.|||||||||||||...||||||||||||||||	(116,34):(117,33):(118,32):(119,31):(120,30):(121,29):(122,28):(123,27):(124,26):(125,25):(126,24):(127,23):(128,22):(129,21):(130,20):(131,19):(132,15):(133,14):(134,13):(135,12):(136,11):(137,10):(138,9):(139,8):(140,7):(141,6):(148,5):(149,4):(150,3):(151,1)
NAL94_RS06120	A00920_76_HCYVTDRXX_1_2277_2474_18709	463	486	1	22	-20.4	-27.25	GGUGUGACGGGCGGUGUGUACAAG	463UGUAUCACCGUCGCGCAUUACACC&1GGUGUGACGGGCGGUGUGUACA	463||||||||||||.||..|||||||&1||||||||||||||||.|||||	(463,22):(464,21):(465,20):(466,19):(467,18):(468,16):(469,15):(470,14):(471,13):(472,12):(473,11):(474,10):(476,9):(477,8):(480,7):(481,6):(482,5):(483,4):(484,3):(485,2):(486,1)
NAL94_RS06120	A00920_76_HCYVTDRXX_1_2278_7129_2660	604	629	1	25	-22.6	-27.65	GAGAUCAAUUGCAUAAAAUAGCCCAUA	604UGGUGCUGUAUUAUGCUUUUGAUCUU&1GAGAUCAAUUGCAUAAAAUAGCCCA	604|||.|||||.||||||..||||||||&1||||||||..||||||.||||||||	(604,25):(605,24):(606,23):(608,22):(609,21):(610,20):(611,19):(612,18):(614,16):(615,15):(616,14):(617,13):(618,12):(619,11):(622,8):(623,7):(624,6):(625,5):(626,4):(627,3):(628,2):(629,1)
NAL94_RS06120	A00920_76_HCYVTDRXX_1_2278_24605_4366	608	628	4	25	-21.44	-25.78	GCCAGAUCAAAAGCAUAGUCCCAGCCGUCAUA	608GCUGUAUUAUGCUUUUGAUCU&4AGAUCAAAAGCAUAGUCCCAGC	608||||.||||||||||||||||&4||||||||||||||||..||||	(608,25):(609,24):(610,23):(611,22):(613,19):(614,18):(615,17):(616,16):(617,15):(618,14):(619,13):(620,12):(621,11):(622,10):(623,9):(624,8):(625,7):(626,6):(627,5):(628,4)
NAL94_RS06120	A00920_76_HCYVTDRXX_1_2110_26512_34788	303	333	1	33	-20.91	-30.69	GGUUAAAAUUUGGGCGGCGUGAUUCAUUCCAUA	303UGUGGAAGUAAGUCGCGCCCGCUAAGUAACC&1GGUUAAAAUUUGGGCGGCGUGAUUCAUUCCAUA	303|||||||...|||||||||..||||||||||&1||||...||||||..|||||||||..|||||||	(303,33):(304,32):(305,31):(306,30):(307,29):(308,28):(309,27):(313,24):(314,23):(315,22):(316,21):(317,20):(318,19):(319,18):(320,17):(321,16):(324,13):(325,12):(326,11):(327,10):(328,9):(329,8):(330,4):(331,3):(332,2):(333,1)
NAL94_RS06120	A00920_76_HCYVTDRXX_1_2110_24316_35462	303	333	1	33	-20.91	-30.69	GGUUAAAAUUUGGGCGGCGUGAUUCAUUCCAUA	303UGUGGAAGUAAGUCGCGCCCGCUAAGUAACC&1GGUUAAAAUUUGGGCGGCGUGAUUCAUUCCAUA	303|||||||...|||||||||..||||||||||&1||||...||||||..|||||||||..|||||||	(303,33):(304,32):(305,31):(306,30):(307,29):(308,28):(309,27):(313,24):(314,23):(315,22):(316,21):(317,20):(318,19):(319,18):(320,17):(321,16):(324,13):(325,12):(326,11):(327,10):(328,9):(329,8):(330,4):(331,3):(332,2):(333,1)
NAL94_RS06120	A00920_76_HCYVTDRXX_1_2110_24035_36730	303	333	1	33	-20.91	-30.69	GGUUAAAAUUUGGGCGGCGUGAUUCAUUCCAUA	303UGUGGAAGUAAGUCGCGCCCGCUAAGUAACC&1GGUUAAAAUUUGGGCGGCGUGAUUCAUUCCAUA	303|||||||...|||||||||..||||||||||&1||||...||||||..|||||||||..|||||||	(303,33):(304,32):(305,31):(306,30):(307,29):(308,28):(309,27):(313,24):(314,23):(315,22):(316,21):(317,20):(318,19):(319,18):(320,17):(321,16):(324,13):(325,12):(326,11):(327,10):(328,9):(329,8):(330,4):(331,3):(332,2):(333,1)
NAL94_RS06120	A00920_76_HCYVTDRXX_1_2111_19994_14418	373	394	2	30	-21.87	-26.97	GAUUGGAUCAGAAAUAUAAGCAACGUCAUUAUU	373AAUGACGUUGUUUUGAUCCAGU&2AUUGGAUCAGAAAUAUAAGCAACGUCAUU	373||||||||||||||||||||||&2|||||||||||.......|||||||||||	(373,30):(374,29):(375,28):(376,27):(377,26):(378,25):(379,24):(380,23):(381,22):(382,21):(383,20):(384,12):(385,11):(386,10):(387,9):(388,8):(389,7):(390,6):(391,5):(392,4):(393,3):(394,2)
NAL94_RS06120	A00920_76_HCYVTDRXX_1_2111_27688_20008	117	145	2	30	-23.12	-32.47	CCAGUCUUAUUAUGCCAAUCAAUUUCAGCUU	117AGUUGUCGUUGAUUGGCAUAAUAAGUUUG&2CAGUCUUAUUAUGCCAAUCAAUUUCAGCU	117|||||..||||||||||||||||||.|||&2|||.||||||||||||||||||..|||||	(117,30):(118,29):(119,28):(120,27):(121,26):(124,23):(125,22):(126,21):(127,20):(128,19):(129,18):(130,17):(131,16):(132,15):(133,14):(134,13):(135,12):(136,11):(137,10):(138,9):(139,8):(140,7):(141,6):(143,4):(144,3):(145,2)
NAL94_RS06120	A00920_76_HCYVTDRXX_1_2111_27480_20650	117	145	2	30	-23.12	-32.47	CCAGUCUUAUUAUGCCAAUCAAUUUCAGCUU	117AGUUGUCGUUGAUUGGCAUAAUAAGUUUG&2CAGUCUUAUUAUGCCAAUCAAUUUCAGCU	117|||||..||||||||||||||||||.|||&2|||.||||||||||||||||||..|||||	(117,30):(118,29):(119,28):(120,27):(121,26):(124,23):(125,22):(126,21):(127,20):(128,19):(129,18):(130,17):(131,16):(132,15):(133,14):(134,13):(135,12):(136,11):(137,10):(138,9):(139,8):(140,7):(141,6):(143,4):(144,3):(145,2)
NAL94_RS06120	A00920_76_HCYVTDRXX_1_2214_18855_2112	313	339	1	26	-21.17	-28.57	UACAAGACUUCUUAGUGGGUGCGCCUGA	313AGUCGCGCCCGCUAAGUAACCUUUGUA&1UACAAGACUUCUUAGUGGGUGCGCCU	313||.|||||||||||||.....||||||&1||||||....|||||||||||||.||	(313,26):(314,25):(316,23):(317,22):(318,21):(319,20):(320,19):(321,18):(322,17):(323,16):(324,15):(325,14):(326,13):(327,12):(328,11):(334,6):(335,5):(336,4):(337,3):(338,2):(339,1)
NAL94_RS06120	A00920_76_HCYVTDRXX_1_2214_7744_14904	463	487	1	23	-20.31	-27.18	UGGUGUGACGGGCGGUGUGUACAAG	463UGUAUCACCGUCGCGCAUUACACCA&1UGGUGUGACGGGCGGUGUGUACA	463||||||||||||.||..||||||||&1|||||||||||||||||.|||||	(463,23):(464,22):(465,21):(466,20):(467,19):(468,17):(469,16):(470,15):(471,14):(472,13):(473,12):(474,11):(476,10):(477,9):(480,8):(481,7):(482,6):(483,5):(484,4):(485,3):(486,2):(487,1)
NAL94_RS06120	A00920_76_HCYVTDRXX_1_2214_17996_21762	301	324	1	30	-20.04	-32.58	GCGGGCGAGAAGACUCGAACUUCCACGAUCUAA	301GAUGUGGAAGUAAGUCGCGCCCGC&1GCGGGCGAGAAGACUCGAACUUCCACGAUC	301|||||||||||.||||.|||||||&1|||||||....||||...||||||||.|||	(301,30):(302,29):(303,28):(304,26):(305,25):(306,24):(307,23):(308,22):(309,21):(310,20):(311,19):(313,15):(314,14):(315,13):(316,12):(318,7):(319,6):(320,5):(321,4):(322,3):(323,2):(324,1)
NAL94_RS06120	A00920_76_HCYVTDRXX_1_2215_14968_35681	463	486	1	22	-20.4	-27.25	GGUGUGACGGGCGGUGUGUACAA	463UGUAUCACCGUCGCGCAUUACACC&1GGUGUGACGGGCGGUGUGUACA	463||||||||||||.||..|||||||&1||||||||||||||||.|||||	(463,22):(464,21):(465,20):(466,19):(467,18):(468,16):(469,15):(470,14):(471,13):(472,12):(473,11):(474,10):(476,9):(477,8):(480,7):(481,6):(482,5):(483,4):(484,3):(485,2):(486,1)
NAL94_RS06120	A00920_76_HCYVTDRXX_1_2216_12436_18176	117	151	1	33	-20.39	-31.1	GAGGCCUUAUUAUGUGCAUAGUCAACGAUAACU	117AGUUGUCGUUGAUUGGCAUAAUAAGUUUGUAGCCC&1GAGGCCUUAUUAUGUGCAUAGUCAACGAUAACU	117|||||||||||||||||||||||||......||||&1|.|||||||||||||...|||||||||||||||	(117,33):(118,32):(119,31):(120,30):(121,29):(122,28):(123,27):(124,26):(125,25):(126,24):(127,23):(128,22):(129,21):(130,20):(131,19):(132,15):(133,14):(134,13):(135,12):(136,11):(137,10):(138,9):(139,8):(140,7):(141,6):(148,5):(149,4):(150,3):(151,1)
NAL94_RS06120	A00920_76_HCYVTDRXX_1_2231_15763_27070	733	756	4	27	-20.16	-31.32	CACCUACGUAUUACCGCGGCUGCUGGCACGU	733GCCAGCAGCUGUCAGAGUAAGUAG&4CUACGUAUUACCGCGGCUGCUGGC	733||||||||||||...||||.||||&4||||.||||...||||||||||||	(733,27):(734,26):(735,25):(736,24):(737,23):(738,22):(739,21):(740,20):(741,19):(742,18):(743,17):(744,16):(748,12):(749,11):(750,10):(751,9):(753,7):(754,6):(755,5):(756,4)
NAL94_RS06120	A00920_76_HCYVTDRXX_1_2231_4020_33348	462	487	8	31	-20.24	-29.19	ACUCUCAUGGUGUGACGGGCGGUGUGUACAG	462CUGUAUCACCGUCGCGCAUUACACCA&8UGGUGUGACGGGCGGUGUGUACAG	462|||||||||||||.||..||||||||&8|||||||||||||||||.||||||	(462,31):(463,30):(464,29):(465,28):(466,27):(467,26):(468,24):(469,23):(470,22):(471,21):(472,20):(473,19):(474,18):(476,17):(477,16):(480,15):(481,14):(482,13):(483,12):(484,11):(485,10):(486,9):(487,8)
NAL94_RS06120	A00920_76_HCYVTDRXX_1_2232_27905_26209	463	486	1	22	-20.39	-27.25	GGUGUGACGGGCGGUGUGUACAAGG	463UGUAUCACCGUCGCGCAUUACACC&1GGUGUGACGGGCGGUGUGUACA	463||||||||||||.||..|||||||&1||||||||||||||||.|||||	(463,22):(464,21):(465,20):(466,19):(467,18):(468,16):(469,15):(470,14):(471,13):(472,12):(473,11):(474,10):(476,9):(477,8):(480,7):(481,6):(482,5):(483,4):(484,3):(485,2):(486,1)
NAL94_RS06120	A00920_76_HCYVTDRXX_1_2232_14299_30796	463	486	1	22	-20.4	-27.25	GGUGUGACGGGCGGUGUGUACAAG	463UGUAUCACCGUCGCGCAUUACACC&1GGUGUGACGGGCGGUGUGUACA	463||||||||||||.||..|||||||&1||||||||||||||||.|||||	(463,22):(464,21):(465,20):(466,19):(467,18):(468,16):(469,15):(470,14):(471,13):(472,12):(473,11):(474,10):(476,9):(477,8):(480,7):(481,6):(482,5):(483,4):(484,3):(485,2):(486,1)
NAL94_RS06120	A00920_76_HCYVTDRXX_1_2233_17390_20055	667	693	2	22	-20.16	-27.88	UGUCUGCAACAACGAUUGGAACU	667GUUCCAACCGCCUUCGUUGUUGUAGAU&2GUCUGCAACAACGAUUGGAAC	667|||||||......||||||||||||||&2|||||||||||||||||||||	(667,22):(668,21):(669,20):(670,19):(671,18):(672,17):(673,16):(680,15):(681,14):(682,13):(683,12):(684,11):(685,10):(686,9):(687,8):(688,7):(689,6):(690,5):(691,4):(692,3):(693,2)
NAL94_RS06120	A00920_76_HCYVTDRXX_1_2233_18466_22889	463	486	1	22	-20.4	-27.25	GGUGUGACGGGCGGUGUGUACAAG	463UGUAUCACCGUCGCGCAUUACACC&1GGUGUGACGGGCGGUGUGUACA	463||||||||||||.||..|||||||&1||||||||||||||||.|||||	(463,22):(464,21):(465,20):(466,19):(467,18):(468,16):(469,15):(470,14):(471,13):(472,12):(473,11):(474,10):(476,9):(477,8):(480,7):(481,6):(482,5):(483,4):(484,3):(485,2):(486,1)
NAL94_RS06120	A00920_76_HCYVTDRXX_1_2233_20591_29230	463	487	1	23	-20.31	-27.18	UGGUGUGACGGGCGGUGUGUACAAG	463UGUAUCACCGUCGCGCAUUACACCA&1UGGUGUGACGGGCGGUGUGUACA	463||||||||||||.||..||||||||&1|||||||||||||||||.|||||	(463,23):(464,22):(465,21):(466,20):(467,19):(468,17):(469,16):(470,15):(471,14):(472,13):(473,12):(474,11):(476,10):(477,9):(480,8):(481,7):(482,6):(483,5):(484,4):(485,3):(486,2):(487,1)
NAL94_RS06120	A00920_76_HCYVTDRXX_1_2233_24451_31375	740	768	2	33	-22.46	-27.06	CAUAUUAAUUGCAGCUACUUCGUCACCAUCAGCACGUC	740GCUGUCAGAGUAAGUAGUGCAAUUAAUGU&2AUAUUAAUUGCAGCUACUUCGUCACCAUCAGC	740||||...||..||||||||||||||||||&2||||||||||||.||||||..||.....||||	(740,33):(741,32):(742,31):(743,30):(747,24):(748,23):(751,20):(752,19):(753,18):(754,17):(755,16):(756,15):(757,13):(758,12):(759,11):(760,10):(761,9):(762,8):(763,7):(764,6):(765,5):(766,4):(767,3):(768,2)
NAL94_RS06120	A00920_76_HCYVTDRXX_1_2234_25708_12038	463	486	1	22	-20.4	-27.25	GGUGUGACGGGCGGUGUGUACAA	463UGUAUCACCGUCGCGCAUUACACC&1GGUGUGACGGGCGGUGUGUACA	463||||||||||||.||..|||||||&1||||||||||||||||.|||||	(463,22):(464,21):(465,20):(466,19):(467,18):(468,16):(469,15):(470,14):(471,13):(472,12):(473,11):(474,10):(476,9):(477,8):(480,7):(481,6):(482,5):(483,4):(484,3):(485,2):(486,1)
NAL94_RS06120	A00920_76_HCYVTDRXX_1_2157_15230_11835	373	394	2	30	-21.87	-26.97	GAUUGGAUCAGAAAUAUAAGCAACGUCAUUAUU	373AAUGACGUUGUUUUGAUCCAGU&2AUUGGAUCAGAAAUAUAAGCAACGUCAUU	373||||||||||||||||||||||&2|||||||||||.......|||||||||||	(373,30):(374,29):(375,28):(376,27):(377,26):(378,25):(379,24):(380,23):(381,22):(382,21):(383,20):(384,12):(385,11):(386,10):(387,9):(388,8):(389,7):(390,6):(391,5):(392,4):(393,3):(394,2)
NAL94_RS06120	A00920_76_HCYVTDRXX_1_2157_14027_35775	359	391	1	36	-20.08	-28.53	GGGUUAGCACCAGCAGUAACGUUCUUCAUACCUUCACGA	359UGAAGGUAUGUAGAAAUGACGUUGUUUUGAUCC&1GGGUUAGCACCAGCAGUAACGUUCUUCAUACCUUCA	359||||||||||.||||...||||||..|||||||&1|||||||...||||.||....||||.||||||||||	(359,36):(360,35):(361,34):(362,33):(363,32):(364,31):(365,30):(366,29):(367,28):(368,27):(370,25):(371,24):(372,23):(373,22):(377,17):(378,16):(379,14):(380,13):(381,12):(382,11):(385,7):(386,6):(387,5):(388,4):(389,3):(390,2):(391,1)
NAL94_RS06120	A00920_76_HCYVTDRXX_1_2158_22046_16125	600	627	5	37	-20.12	-30.77	GGUUGAUCAAAAGCGGUAAUUAAUUUAGUACCAAUUC	600GAAUUGGUGCUGUAUUAUGCUUUUGAUC&5GAUCAAAAGCGGUAAUUAAUUUAGUACCAAUUC	600||||||||||||.|||||||||||||||&5|||||||||||.....||||.||||||||||||	(600,37):(601,36):(602,35):(603,34):(604,33):(605,32):(606,31):(607,30):(608,29):(609,28):(610,27):(611,26):(613,24):(614,23):(615,22):(616,21):(617,15):(618,14):(619,13):(620,12):(621,11):(622,10):(623,9):(624,8):(625,7):(626,6):(627,5)
NAL94_RS06120	A00920_76_HCYVTDRXX_1_2158_24126_30937	373	394	2	30	-21.87	-26.97	GAUUGGAUCAGAAAUAUAAGCAACGUCAUUAUU	373AAUGACGUUGUUUUGAUCCAGU&2AUUGGAUCAGAAAUAUAAGCAACGUCAUU	373||||||||||||||||||||||&2|||||||||||.......|||||||||||	(373,30):(374,29):(375,28):(376,27):(377,26):(378,25):(379,24):(380,23):(381,22):(382,21):(383,20):(384,12):(385,11):(386,10):(387,9):(388,8):(389,7):(390,6):(391,5):(392,4):(393,3):(394,2)
NAL94_RS06120	A00920_76_HCYVTDRXX_1_2158_17327_34601	143	177	1	25	-21.93	-28.55	GGUGAUUCAGGUAAGCUUUCUGCAAU	143UUGUAGCCCACACCAUAGCUUACCGUUGAAUCACC&1GGUGAUUCAGGUAAGCUUUCUGCAA	143||||||..........||||||||..|||||||||&1|||||||||||||||||..||||||	(143,25):(144,24):(145,23):(146,22):(147,21):(148,20):(159,17):(160,16):(161,15):(162,14):(163,13):(164,12):(165,11):(166,10):(169,9):(170,8):(171,7):(172,6):(173,5):(174,4):(175,3):(176,2):(177,1)
NAL94_RS06120	A00920_76_HCYVTDRXX_1_2159_2193_3349	604	629	1	25	-22.6	-27.65	GAGAUCAAUUGCAUAAAAUAGCCCAUA	604UGGUGCUGUAUUAUGCUUUUGAUCUU&1GAGAUCAAUUGCAUAAAAUAGCCCA	604|||.|||||.||||||..||||||||&1||||||||..||||||.||||||||	(604,25):(605,24):(606,23):(608,22):(609,21):(610,20):(611,19):(612,18):(614,16):(615,15):(616,14):(617,13):(618,12):(619,11):(622,8):(623,7):(624,6):(625,5):(626,4):(627,3):(628,2):(629,1)
NAL94_RS06120	A00920_76_HCYVTDRXX_1_2159_18665_11083	301	324	1	30	-20.04	-32.58	GCGGGCGAGAAGACUCGAACUUCCACGAUCUAA	301GAUGUGGAAGUAAGUCGCGCCCGC&1GCGGGCGAGAAGACUCGAACUUCCACGAUC	301|||||||||||.||||.|||||||&1|||||||....||||...||||||||.|||	(301,30):(302,29):(303,28):(304,26):(305,25):(306,24):(307,23):(308,22):(309,21):(310,20):(311,19):(313,15):(314,14):(315,13):(316,12):(318,7):(319,6):(320,5):(321,4):(322,3):(323,2):(324,1)
NAL94_RS06120	A00920_76_HCYVTDRXX_1_2240_5873_18646	373	394	1	29	-21.89	-26.59	AUUGGAUCAGAAAUAUAAGCAACGUCAUUAUU	373AAUGACGUUGUUUUGAUCCAGU&1AUUGGAUCAGAAAUAUAAGCAACGUCAUU	373||||||||||||||||||||||&1|||||||||||.......|||||||||||	(373,29):(374,28):(375,27):(376,26):(377,25):(378,24):(379,23):(380,22):(381,21):(382,20):(383,19):(384,11):(385,10):(386,9):(387,8):(388,7):(389,6):(390,5):(391,4):(392,3):(393,2):(394,1)
NAL94_RS06120	A00920_76_HCYVTDRXX_1_2240_7238_18912	373	394	1	29	-21.89	-26.59	AUUGGAUCAGAAAUAUAAGCAACGUCAUUAUU	373AAUGACGUUGUUUUGAUCCAGU&1AUUGGAUCAGAAAUAUAAGCAACGUCAUU	373||||||||||||||||||||||&1|||||||||||.......|||||||||||	(373,29):(374,28):(375,27):(376,26):(377,25):(378,24):(379,23):(380,22):(381,21):(382,20):(383,19):(384,11):(385,10):(386,9):(387,8):(388,7):(389,6):(390,5):(391,4):(392,3):(393,2):(394,1)
NAL94_RS06120	A00920_76_HCYVTDRXX_1_2240_31503_20572	463	486	1	22	-20.4	-27.25	GGUGUGACGGGCGGUGUGUACAAG	463UGUAUCACCGUCGCGCAUUACACC&1GGUGUGACGGGCGGUGUGUACA	463||||||||||||.||..|||||||&1||||||||||||||||.|||||	(463,22):(464,21):(465,20):(466,19):(467,18):(468,16):(469,15):(470,14):(471,13):(472,12):(473,11):(474,10):(476,9):(477,8):(480,7):(481,6):(482,5):(483,4):(484,3):(485,2):(486,1)
NAL94_RS06120	A00920_76_HCYVTDRXX_1_2240_32334_26177	167	199	1	27	-22.1	-32.36	CGCAAGCCAGCAAAGCACAAAGUCAACUAAA	167GUUGAAUCACCUUUGUAUGCUUUGCGGUUUGCG&1CGCAAGCCAGCAAAGCACAAAGUCAAC	167|||||.....||||||..|||||||||||||||&1||||||||.||||||||||||||||||	(167,27):(168,26):(169,25):(170,24):(171,23):(177,22):(178,21):(179,20):(180,19):(181,18):(182,17):(185,16):(186,15):(187,14):(188,13):(189,12):(190,11):(191,10):(192,8):(193,7):(194,6):(195,5):(196,4):(197,3):(198,2):(199,1)
NAL94_RS06120	A00920_76_HCYVTDRXX_1_2241_19614_6151	159	185	2	27	-22.33	-28.73	ACGUUCAAAUGGUGAUUCAGGUAAGCUU	159AGCUUACCGUUGAAUCACCUUUGUAUG&2CGUUCAAAUGGUGAUUCAGGUAAGCU	159||||||||..|||||||||||||.|||&2|||.||||.|||||||||||||||||	(159,27):(160,26):(161,25):(162,24):(163,23):(164,22):(165,21):(166,20):(169,19):(170,18):(171,17):(172,16):(173,15):(174,14):(175,13):(176,12):(177,11):(178,9):(179,8):(180,7):(181,6):(183,4):(184,3):(185,2)
NAL94_RS06120	A00920_76_HCYVTDRXX_1_2241_5602_10034	463	486	1	22	-20.4	-27.25	GGUGUGACGGGCGGUGUGUACAAG	463UGUAUCACCGUCGCGCAUUACACC&1GGUGUGACGGGCGGUGUGUACA	463||||||||||||.||..|||||||&1||||||||||||||||.|||||	(463,22):(464,21):(465,20):(466,19):(467,18):(468,16):(469,15):(470,14):(471,13):(472,12):(473,11):(474,10):(476,9):(477,8):(480,7):(481,6):(482,5):(483,4):(484,3):(485,2):(486,1)
NAL94_RS06120	A00920_76_HCYVTDRXX_1_2241_1913_32800	463	486	1	22	-20.4	-27.25	GGUGUGACGGGCGGUGUGUACAAG	463UGUAUCACCGUCGCGCAUUACACC&1GGUGUGACGGGCGGUGUGUACA	463||||||||||||.||..|||||||&1||||||||||||||||.|||||	(463,22):(464,21):(465,20):(466,19):(467,18):(468,16):(469,15):(470,14):(471,13):(472,12):(473,11):(474,10):(476,9):(477,8):(480,7):(481,6):(482,5):(483,4):(484,3):(485,2):(486,1)
NAL94_RS06120	A00920_76_HCYVTDRXX_1_2242_25301_11553	676	702	1	27	-21.05	-30.34	AACGGAACGUUUGAAACGACGAAGAGCAUCAUCAAUAG	676GCCUUCGUUGUUGUAGAUGUUACCGUU&1AACGGAACGUUUGAAACGACGAAGAGC	676||||||||||||.||||||||.|||||&1|||||||||||||.||||||||||.||	(676,27):(677,26):(678,24):(679,23):(680,22):(681,21):(682,20):(683,19):(684,18):(685,17):(686,16):(687,15):(689,13):(690,12):(691,11):(692,10):(693,9):(694,8):(695,7):(696,6):(698,5):(699,4):(700,3):(701,2):(702,1)
NAL94_RS06120	A00920_76_HCYVTDRXX_1_2242_32904_11757	462	487	9	32	-20.11	-29.19	GACUCUCAUGGUGUGACGGGCGGUGUGUACAG	462CUGUAUCACCGUCGCGCAUUACACCA&9UGGUGUGACGGGCGGUGUGUACAG	462|||||||||||||.||..||||||||&9|||||||||||||||||.||||||	(462,32):(463,31):(464,30):(465,29):(466,28):(467,27):(468,25):(469,24):(470,23):(471,22):(472,21):(473,20):(474,19):(476,18):(477,17):(480,16):(481,15):(482,14):(483,13):(484,12):(485,11):(486,10):(487,9)
NAL94_RS06120	A00920_76_HCYVTDRXX_1_2242_25870_29481	144	181	4	32	-21.64	-28.79	GUUCAAAUGGUGAUUCAGGUAAGCUUUCUGCA	144UGUAGCCCACACCAUAGCUUACCGUUGAAUCACCUUUG&4CAAAUGGUGAUUCAGGUAAGCUUUCUGCA	144|||||..........||||||||..|||||||||||||&4||||.|||||||||||||||||..|||||	(144,32):(145,31):(146,30):(147,29):(148,28):(159,25):(160,24):(161,23):(162,22):(163,21):(164,20):(165,19):(166,18):(169,17):(170,16):(171,15):(172,14):(173,13):(174,12):(175,11):(176,10):(177,9):(178,7):(179,6):(180,5):(181,4)
NAL94_RS06120	A00920_76_HCYVTDRXX_1_2242_12102_33880	463	486	1	22	-20.4	-27.25	GGUGUGACGGGCGGUGUGUACAAG	463UGUAUCACCGUCGCGCAUUACACC&1GGUGUGACGGGCGGUGUGUACA	463||||||||||||.||..|||||||&1||||||||||||||||.|||||	(463,22):(464,21):(465,20):(466,19):(467,18):(468,16):(469,15):(470,14):(471,13):(472,12):(473,11):(474,10):(476,9):(477,8):(480,7):(481,6):(482,5):(483,4):(484,3):(485,2):(486,1)
NAL94_RS06120	A00920_76_HCYVTDRXX_1_2242_12066_34006	463	486	1	22	-20.4	-27.25	GGUGUGACGGGCGGUGUGUACAAG	463UGUAUCACCGUCGCGCAUUACACC&1GGUGUGACGGGCGGUGUGUACA	463||||||||||||.||..|||||||&1||||||||||||||||.|||||	(463,22):(464,21):(465,20):(466,19):(467,18):(468,16):(469,15):(470,14):(471,13):(472,12):(473,11):(474,10):(476,9):(477,8):(480,7):(481,6):(482,5):(483,4):(484,3):(485,2):(486,1)
NAL94_RS06120	A00920_76_HCYVTDRXX_1_2255_22019_6433	463	486	1	22	-20.4	-27.25	GGUGUGACGGGCGGUGUGUACAAG	463UGUAUCACCGUCGCGCAUUACACC&1GGUGUGACGGGCGGUGUGUACA	463||||||||||||.||..|||||||&1||||||||||||||||.|||||	(463,22):(464,21):(465,20):(466,19):(467,18):(468,16):(469,15):(470,14):(471,13):(472,12):(473,11):(474,10):(476,9):(477,8):(480,7):(481,6):(482,5):(483,4):(484,3):(485,2):(486,1)
NAL94_RS06120	A00920_76_HCYVTDRXX_1_2255_21856_6496	463	486	1	22	-20.4	-27.25	GGUGUGACGGGCGGUGUGUACAAG	463UGUAUCACCGUCGCGCAUUACACC&1GGUGUGACGGGCGGUGUGUACA	463||||||||||||.||..|||||||&1||||||||||||||||.|||||	(463,22):(464,21):(465,20):(466,19):(467,18):(468,16):(469,15):(470,14):(471,13):(472,12):(473,11):(474,10):(476,9):(477,8):(480,7):(481,6):(482,5):(483,4):(484,3):(485,2):(486,1)
NAL94_RS06120	A00920_76_HCYVTDRXX_1_2256_30138_1454	727	747	8	28	-20.36	-33.1	GGUUGUCUUGACUGCUGCUGGGUUAGCUAA	727AGCUGAGCCAGCAGCUGUCAG&8UUGACUGCUGCUGGGUUAGCU	727||||||.||||||||.|||||&8|||||.||||||||.||||||	(727,28):(728,27):(729,26):(730,25):(731,24):(732,23):(734,21):(735,20):(736,19):(737,18):(738,17):(739,16):(740,15):(741,14):(743,12):(744,11):(745,10):(746,9):(747,8)
NAL94_RS06120	A00920_76_HCYVTDRXX_1_2256_19235_22153	463	486	1	22	-20.4	-27.25	GGUGUGACGGGCGGUGUGUACAAG	463UGUAUCACCGUCGCGCAUUACACC&1GGUGUGACGGGCGGUGUGUACA	463||||||||||||.||..|||||||&1||||||||||||||||.|||||	(463,22):(464,21):(465,20):(466,19):(467,18):(468,16):(469,15):(470,14):(471,13):(472,12):(473,11):(474,10):(476,9):(477,8):(480,7):(481,6):(482,5):(483,4):(484,3):(485,2):(486,1)
NAL94_RS06120	A00920_76_HCYVTDRXX_1_2256_13892_26459	463	486	1	22	-20.4	-27.25	GGUGUGACGGGCGGUGUGUACAAG	463UGUAUCACCGUCGCGCAUUACACC&1GGUGUGACGGGCGGUGUGUACA	463||||||||||||.||..|||||||&1||||||||||||||||.|||||	(463,22):(464,21):(465,20):(466,19):(467,18):(468,16):(469,15):(470,14):(471,13):(472,12):(473,11):(474,10):(476,9):(477,8):(480,7):(481,6):(482,5):(483,4):(484,3):(485,2):(486,1)
NAL94_RS06120	A00920_76_HCYVTDRXX_1_2139_14814_10708	117	145	1	29	-22.68	-32.09	CAGUCUUAUUAUGCCAAUCAAUUUCAGCUUG	117AGUUGUCGUUGAUUGGCAUAAUAAGUUUG&1CAGUCUUAUUAUGCCAAUCAAUUUCAGCU	117|||||..||||||||||||||||||.|||&1|||.||||||||||||||||||..|||||	(117,29):(118,28):(119,27):(120,26):(121,25):(124,22):(125,21):(126,20):(127,19):(128,18):(129,17):(130,16):(131,15):(132,14):(133,13):(134,12):(135,11):(136,10):(137,9):(138,8):(139,7):(140,6):(141,5):(143,3):(144,2):(145,1)
NAL94_RS06120	A00920_76_HCYVTDRXX_1_2139_10809_31015	733	756	2	25	-20.19	-31.32	CCUACGUAUUACCGCGGCUGCUGGCACGU	733GCCAGCAGCUGUCAGAGUAAGUAG&2CUACGUAUUACCGCGGCUGCUGGC	733||||||||||||...||||.||||&2||||.||||...||||||||||||	(733,25):(734,24):(735,23):(736,22):(737,21):(738,20):(739,19):(740,18):(741,17):(742,16):(743,15):(744,14):(748,10):(749,9):(750,8):(751,7):(753,5):(754,4):(755,3):(756,2)
NAL94_RS06120	A00920_76_HCYVTDRXX_1_2140_23637_6480	604	625	7	27	-20.81	-25.73	AUCAUCUUAAAGGCAUAGUAAGCACCGUUCAUU	604UGGUGCUGUAUUAUGCUUUUGA&7UUAAAGGCAUAGUAAGCACCG	604|||||||.||||||||||||||&7|||||||||||||||||||||	(604,27):(605,26):(606,25):(607,24):(608,23):(609,22):(610,21):(612,20):(613,19):(614,18):(615,17):(616,16):(617,15):(618,14):(619,13):(620,12):(621,11):(622,10):(623,9):(624,8):(625,7)
NAL94_RS06120	A00920_76_HCYVTDRXX_1_2140_31295_8531	463	486	1	22	-20.04	-26.57	GGUGUGACGGGCGGUGUGUACA	463UGUAUCACCGUCGCGCAUUACACC&1GGUGUGACGGGCGGUGUGUACA	463||||||||||||.||..|||||||&1||||||||||||||||.|||||	(463,22):(464,21):(465,20):(466,19):(467,18):(468,16):(469,15):(470,14):(471,13):(472,12):(473,11):(474,10):(476,9):(477,8):(480,7):(481,6):(482,5):(483,4):(484,3):(485,2):(486,1)
NAL94_RS06120	A00920_76_HCYVTDRXX_1_2140_30662_9408	463	486	1	22	-20.04	-26.57	GGUGUGACGGGCGGUGUGUACA	463UGUAUCACCGUCGCGCAUUACACC&1GGUGUGACGGGCGGUGUGUACA	463||||||||||||.||..|||||||&1||||||||||||||||.|||||	(463,22):(464,21):(465,20):(466,19):(467,18):(468,16):(469,15):(470,14):(471,13):(472,12):(473,11):(474,10):(476,9):(477,8):(480,7):(481,6):(482,5):(483,4):(484,3):(485,2):(486,1)
NAL94_RS06120	A00920_76_HCYVTDRXX_1_2141_12075_2895	199	217	6	24	-21.13	-25.78	CACCAAAGAUAGCGUGAAGCAAACG	199GUUUGCUUCGCGUUGUUUU&6AAGAUAGCGUGAAGCAAAC	199|||||||||||||||||||&6|||||||||||||||||||	(199,24):(200,23):(201,22):(202,21):(203,20):(204,19):(205,18):(206,17):(207,16):(208,15):(209,14):(210,13):(211,12):(212,11):(213,10):(214,9):(215,8):(216,7):(217,6)
NAL94_RS06120	A00920_76_HCYVTDRXX_1_2141_31476_6370	629	651	1	22	-20.3	-30.66	GCUUGUGCAGCGAUCUUUUCAACAUCACGAUCAGU	629UUGAAAAGAUCGCUGCCUUGAGC&1GCUUGUGCAGCGAUCUUUUCAA	629||||||||||||||||..|||||&1|||||.||||||||||||||||	(629,22):(630,21):(631,20):(632,19):(633,18):(634,17):(635,16):(636,15):(637,14):(638,13):(639,12):(640,11):(641,10):(642,9):(643,8):(644,7):(647,5):(648,4):(649,3):(650,2):(651,1)
NAL94_RS06120	A00920_76_HCYVTDRXX_1_2141_13304_16830	463	486	1	22	-20.4	-27.25	GGUGUGACGGGCGGUGUGUACAAG	463UGUAUCACCGUCGCGCAUUACACC&1GGUGUGACGGGCGGUGUGUACA	463||||||||||||.||..|||||||&1||||||||||||||||.|||||	(463,22):(464,21):(465,20):(466,19):(467,18):(468,16):(469,15):(470,14):(471,13):(472,12):(473,11):(474,10):(476,9):(477,8):(480,7):(481,6):(482,5):(483,4):(484,3):(485,2):(486,1)
NAL94_RS06120	A00920_76_HCYVTDRXX_1_2163_10764_10770	463	487	1	23	-21.52	-27.08	UGGUGUGAGGGGCGGUGUGUACAAG	463UGUAUCACCGUCGCGCAUUACACCA&1UGGUGUGAGGGGCGGUGUGUACA	463||||||||||||.|...||||||||&1|||||||||.|||||||.|||||	(463,23):(464,22):(465,21):(466,20):(467,19):(468,17):(469,16):(470,15):(471,14):(472,13):(473,12):(474,11):(476,9):(480,8):(481,7):(482,6):(483,5):(484,4):(485,3):(486,2):(487,1)
NAL94_RS06120	A00920_76_HCYVTDRXX_1_2163_14226_15233	463	487	1	23	-20.3	-27.18	UGGUGUGACGGGCGGUGUGUACAAGA	463UGUAUCACCGUCGCGCAUUACACCA&1UGGUGUGACGGGCGGUGUGUACA	463||||||||||||.||..||||||||&1|||||||||||||||||.|||||	(463,23):(464,22):(465,21):(466,20):(467,19):(468,17):(469,16):(470,15):(471,14):(472,13):(473,12):(474,11):(476,10):(477,9):(480,8):(481,7):(482,6):(483,5):(484,4):(485,3):(486,2):(487,1)
NAL94_RS06120	A00920_76_HCYVTDRXX_1_2163_9516_25050	360	387	3	30	-20.24	-26.37	UGCAAAGAGCUUCAUUUCUACGUCACCUUUCUC	360GAAGGUAUGUAGAAAUGACGUUGUUUUG&3CAAAGAGCUUCAUUUCUACGUCACCUUU	360||||||||||||||||||.|||.|||||&3||||||||.||||||||||||.||||||	(360,30):(361,29):(362,28):(363,27):(364,26):(365,25):(366,23):(367,22):(368,21):(369,20):(370,19):(371,18):(372,17):(373,16):(374,15):(375,14):(376,13):(377,12):(379,10):(380,9):(381,8):(383,7):(384,6):(385,5):(386,4):(387,3)
NAL94_RS06120	A00920_76_HCYVTDRXX_1_2164_10013_2519	360	387	3	30	-20.24	-26.37	UGCAAAGAGCUUCAUUUCUACGUCACCUUUCUC	360GAAGGUAUGUAGAAAUGACGUUGUUUUG&3CAAAGAGCUUCAUUUCUACGUCACCUUU	360||||||||||||||||||.|||.|||||&3||||||||.||||||||||||.||||||	(360,30):(361,29):(362,28):(363,27):(364,26):(365,25):(366,23):(367,22):(368,21):(369,20):(370,19):(371,18):(372,17):(373,16):(374,15):(375,14):(376,13):(377,12):(379,10):(380,9):(381,8):(383,7):(384,6):(385,5):(386,4):(387,3)
NAL94_RS06120	A00920_76_HCYVTDRXX_1_2164_12852_7529	463	486	1	22	-20.4	-27.25	GGUGUGACGGGCGGUGUGUACAAG	463UGUAUCACCGUCGCGCAUUACACC&1GGUGUGACGGGCGGUGUGUACA	463||||||||||||.||..|||||||&1||||||||||||||||.|||||	(463,22):(464,21):(465,20):(466,19):(467,18):(468,16):(469,15):(470,14):(471,13):(472,12):(473,11):(474,10):(476,9):(477,8):(480,7):(481,6):(482,5):(483,4):(484,3):(485,2):(486,1)
NAL94_RS06120	A00920_76_HCYVTDRXX_1_2164_11984_7560	463	486	1	22	-20.4	-27.25	GGUGUGACGGGCGGUGUGUACAAG	463UGUAUCACCGUCGCGCAUUACACC&1GGUGUGACGGGCGGUGUGUACA	463||||||||||||.||..|||||||&1||||||||||||||||.|||||	(463,22):(464,21):(465,20):(466,19):(467,18):(468,16):(469,15):(470,14):(471,13):(472,12):(473,11):(474,10):(476,9):(477,8):(480,7):(481,6):(482,5):(483,4):(484,3):(485,2):(486,1)
NAL94_RS06120	A00920_76_HCYVTDRXX_1_2164_31575_20666	463	486	1	22	-20.4	-27.25	GGUGUGACGGGCGGUGUGUACAA	463UGUAUCACCGUCGCGCAUUACACC&1GGUGUGACGGGCGGUGUGUACA	463||||||||||||.||..|||||||&1||||||||||||||||.|||||	(463,22):(464,21):(465,20):(466,19):(467,18):(468,16):(469,15):(470,14):(471,13):(472,12):(473,11):(474,10):(476,9):(477,8):(480,7):(481,6):(482,5):(483,4):(484,3):(485,2):(486,1)
NAL94_RS06120	A00920_76_HCYVTDRXX_1_2164_13964_21324	733	756	4	27	-20.16	-31.32	CACCUACGUAUUACCGCGGCUGCUGGCACGU	733GCCAGCAGCUGUCAGAGUAAGUAG&4CUACGUAUUACCGCGGCUGCUGGC	733||||||||||||...||||.||||&4||||.||||...||||||||||||	(733,27):(734,26):(735,25):(736,24):(737,23):(738,22):(739,21):(740,20):(741,19):(742,18):(743,17):(744,16):(748,12):(749,11):(750,10):(751,9):(753,7):(754,6):(755,5):(756,4)
NAL94_RS06120	A00920_76_HCYVTDRXX_1_2165_31991_10269	602	624	1	25	-20.04	-24.3	CAGAAGCAGUCUUACCAGUACCAAUA	602AUUGGUGCUGUAUUAUGCUUUUG&1CAGAAGCAGUCUUACCAGUACCAAU	602||||||||||||...||||||||&1||||||||....||.||||||||||	(602,25):(603,24):(604,23):(605,22):(606,21):(607,20):(608,19):(609,18):(610,17):(611,16):(612,14):(613,13):(617,8):(618,7):(619,6):(620,5):(621,4):(622,3):(623,2):(624,1)
NAL94_RS06120	A00920_76_HCYVTDRXX_1_2154_24966_3176	463	486	1	22	-20.4	-27.25	GGUGUGACGGGCGGUGUGUACAA	463UGUAUCACCGUCGCGCAUUACACC&1GGUGUGACGGGCGGUGUGUACA	463||||||||||||.||..|||||||&1||||||||||||||||.|||||	(463,22):(464,21):(465,20):(466,19):(467,18):(468,16):(469,15):(470,14):(471,13):(472,12):(473,11):(474,10):(476,9):(477,8):(480,7):(481,6):(482,5):(483,4):(484,3):(485,2):(486,1)
NAL94_RS06120	A00920_76_HCYVTDRXX_1_2154_28131_13573	463	486	1	22	-20.04	-26.57	GGUGUGACGGGCGGUGUGUACA	463UGUAUCACCGUCGCGCAUUACACC&1GGUGUGACGGGCGGUGUGUACA	463||||||||||||.||..|||||||&1||||||||||||||||.|||||	(463,22):(464,21):(465,20):(466,19):(467,18):(468,16):(469,15):(470,14):(471,13):(472,12):(473,11):(474,10):(476,9):(477,8):(480,7):(481,6):(482,5):(483,4):(484,3):(485,2):(486,1)
NAL94_RS06120	A00920_76_HCYVTDRXX_1_2154_26910_14559	463	486	1	22	-20.04	-26.57	GGUGUGACGGGCGGUGUGUACA	463UGUAUCACCGUCGCGCAUUACACC&1GGUGUGACGGGCGGUGUGUACA	463||||||||||||.||..|||||||&1||||||||||||||||.|||||	(463,22):(464,21):(465,20):(466,19):(467,18):(468,16):(469,15):(470,14):(471,13):(472,12):(473,11):(474,10):(476,9):(477,8):(480,7):(481,6):(482,5):(483,4):(484,3):(485,2):(486,1)
NAL94_RS06120	A00920_76_HCYVTDRXX_1_2154_18069_25833	463	486	1	22	-20.4	-27.25	GGUGUGACGGGCGGUGUGUACAAG	463UGUAUCACCGUCGCGCAUUACACC&1GGUGUGACGGGCGGUGUGUACA	463||||||||||||.||..|||||||&1||||||||||||||||.|||||	(463,22):(464,21):(465,20):(466,19):(467,18):(468,16):(469,15):(470,14):(471,13):(472,12):(473,11):(474,10):(476,9):(477,8):(480,7):(481,6):(482,5):(483,4):(484,3):(485,2):(486,1)
NAL94_RS06120	A00920_76_HCYVTDRXX_1_2154_1796_32346	463	486	1	22	-20.39	-27.25	GGUGUGACGGGCGGUGUGUACAAGG	463UGUAUCACCGUCGCGCAUUACACC&1GGUGUGACGGGCGGUGUGUACA	463||||||||||||.||..|||||||&1||||||||||||||||.|||||	(463,22):(464,21):(465,20):(466,19):(467,18):(468,16):(469,15):(470,14):(471,13):(472,12):(473,11):(474,10):(476,9):(477,8):(480,7):(481,6):(482,5):(483,4):(484,3):(485,2):(486,1)
NAL94_RS06120	A00920_76_HCYVTDRXX_1_2156_3956_21214	118	150	1	33	-20.32	-31.88	GGCAAAGAGUUAUUAGGCGCAAUCAAUGACAAU	118GUUGUCGUUGAUUGGCAUAAUAAGUUUGUAGCC&1GGCAAAGAGUUAUUAGGCGCAAUCAAUGACAAU	118||||||||||||||||.||||||.|||...|||&1|||..|||.||||||.||.||||||||||||||	(118,33):(119,32):(120,31):(121,30):(122,29):(123,28):(124,27):(125,26):(126,25):(127,24):(128,23):(129,22):(130,21):(131,20):(132,18):(133,17):(135,15):(136,14):(137,13):(138,12):(139,11):(140,10):(142,8):(143,7):(144,6):(148,3):(149,2):(150,1)
NAL94_RS06120	A00920_76_HCYVTDRXX_1_2127_11397_35853	463	486	1	22	-20.4	-27.25	GGUGUGACGGGCGGUGUGUACAAG	463UGUAUCACCGUCGCGCAUUACACC&1GGUGUGACGGGCGGUGUGUACA	463||||||||||||.||..|||||||&1||||||||||||||||.|||||	(463,22):(464,21):(465,20):(466,19):(467,18):(468,16):(469,15):(470,14):(471,13):(472,12):(473,11):(474,10):(476,9):(477,8):(480,7):(481,6):(482,5):(483,4):(484,3):(485,2):(486,1)
NAL94_RS06120	A00920_76_HCYVTDRXX_1_2127_11713_36526	463	486	1	22	-20.4	-27.25	GGUGUGACGGGCGGUGUGUACAAG	463UGUAUCACCGUCGCGCAUUACACC&1GGUGUGACGGGCGGUGUGUACA	463||||||||||||.||..|||||||&1||||||||||||||||.|||||	(463,22):(464,21):(465,20):(466,19):(467,18):(468,16):(469,15):(470,14):(471,13):(472,12):(473,11):(474,10):(476,9):(477,8):(480,7):(481,6):(482,5):(483,4):(484,3):(485,2):(486,1)
NAL94_RS06120	A00920_76_HCYVTDRXX_1_2128_21920_8578	733	756	4	27	-20.16	-31.32	CACCUACGUAUUACCGCGGCUGCUGGCACGU	733GCCAGCAGCUGUCAGAGUAAGUAG&4CUACGUAUUACCGCGGCUGCUGGC	733||||||||||||...||||.||||&4||||.||||...||||||||||||	(733,27):(734,26):(735,25):(736,24):(737,23):(738,22):(739,21):(740,20):(741,19):(742,18):(743,17):(744,16):(748,12):(749,11):(750,10):(751,9):(753,7):(754,6):(755,5):(756,4)
NAL94_RS06120	A00920_76_HCYVTDRXX_1_2128_26060_12305	463	486	1	22	-20.4	-27.25	GGUGUGACGGGCGGUGUGUACAAG	463UGUAUCACCGUCGCGCAUUACACC&1GGUGUGACGGGCGGUGUGUACA	463||||||||||||.||..|||||||&1||||||||||||||||.|||||	(463,22):(464,21):(465,20):(466,19):(467,18):(468,16):(469,15):(470,14):(471,13):(472,12):(473,11):(474,10):(476,9):(477,8):(480,7):(481,6):(482,5):(483,4):(484,3):(485,2):(486,1)
NAL94_RS06120	A00920_76_HCYVTDRXX_1_2128_11433_23015	463	486	1	22	-20.4	-27.25	GGUGUGACGGGCGGUGUGUACAAG	463UGUAUCACCGUCGCGCAUUACACC&1GGUGUGACGGGCGGUGUGUACA	463||||||||||||.||..|||||||&1||||||||||||||||.|||||	(463,22):(464,21):(465,20):(466,19):(467,18):(468,16):(469,15):(470,14):(471,13):(472,12):(473,11):(474,10):(476,9):(477,8):(480,7):(481,6):(482,5):(483,4):(484,3):(485,2):(486,1)
NAL94_RS06120	A00920_76_HCYVTDRXX_1_2128_26847_28573	463	486	1	22	-20.4	-27.25	GGUGUGACGGGCGGUGUGUACAAG	463UGUAUCACCGUCGCGCAUUACACC&1GGUGUGACGGGCGGUGUGUACA	463||||||||||||.||..|||||||&1||||||||||||||||.|||||	(463,22):(464,21):(465,20):(466,19):(467,18):(468,16):(469,15):(470,14):(471,13):(472,12):(473,11):(474,10):(476,9):(477,8):(480,7):(481,6):(482,5):(483,4):(484,3):(485,2):(486,1)
NAL94_RS06120	A00920_76_HCYVTDRXX_1_2128_23231_31704	463	486	1	22	-20.39	-27.25	GGUGUGACGGGCGGUGUGUACAAGG	463UGUAUCACCGUCGCGCAUUACACC&1GGUGUGACGGGCGGUGUGUACA	463||||||||||||.||..|||||||&1||||||||||||||||.|||||	(463,22):(464,21):(465,20):(466,19):(467,18):(468,16):(469,15):(470,14):(471,13):(472,12):(473,11):(474,10):(476,9):(477,8):(480,7):(481,6):(482,5):(483,4):(484,3):(485,2):(486,1)
NAL94_RS06120	A00920_76_HCYVTDRXX_1_2129_14073_2722	463	486	1	22	-20.39	-27.25	GGUGUGACGGGCGGUGUGUACAAGG	463UGUAUCACCGUCGCGCAUUACACC&1GGUGUGACGGGCGGUGUGUACA	463||||||||||||.||..|||||||&1||||||||||||||||.|||||	(463,22):(464,21):(465,20):(466,19):(467,18):(468,16):(469,15):(470,14):(471,13):(472,12):(473,11):(474,10):(476,9):(477,8):(480,7):(481,6):(482,5):(483,4):(484,3):(485,2):(486,1)
NAL94_RS06120	A00920_76_HCYVTDRXX_1_2129_13404_3255	463	486	1	22	-20.39	-27.25	GGUGUGACGGGCGGUGUGUACAAGG	463UGUAUCACCGUCGCGCAUUACACC&1GGUGUGACGGGCGGUGUGUACA	463||||||||||||.||..|||||||&1||||||||||||||||.|||||	(463,22):(464,21):(465,20):(466,19):(467,18):(468,16):(469,15):(470,14):(471,13):(472,12):(473,11):(474,10):(476,9):(477,8):(480,7):(481,6):(482,5):(483,4):(484,3):(485,2):(486,1)
NAL94_RS06120	A00920_76_HCYVTDRXX_1_2129_8015_17566	463	486	1	22	-20.39	-27.25	GGUGUGACGGGCGGUGUGUACAAGG	463UGUAUCACCGUCGCGCAUUACACC&1GGUGUGACGGGCGGUGUGUACA	463||||||||||||.||..|||||||&1||||||||||||||||.|||||	(463,22):(464,21):(465,20):(466,19):(467,18):(468,16):(469,15):(470,14):(471,13):(472,12):(473,11):(474,10):(476,9):(477,8):(480,7):(481,6):(482,5):(483,4):(484,3):(485,2):(486,1)
NAL94_RS06120	A00920_76_HCYVTDRXX_1_2243_10357_34428	733	758	2	28	-20.59	-31.51	CCACCUACGUAUUACCGCGGCUGCUGGCACG	733GCCAGCAGCUGUCAGAGUAAGUAGUG&2CACCUACGUAUUACCGCGGCUGCUGGC	733||||||||||||...||||.||||||&2|||.|||.||||...||||||||||||	(733,28):(734,27):(735,26):(736,25):(737,24):(738,23):(739,22):(740,21):(741,20):(742,19):(743,18):(744,17):(748,13):(749,12):(750,11):(751,10):(753,8):(754,7):(755,6):(756,4):(757,3):(758,2)
NAL94_RS06120	A00920_76_HCYVTDRXX_1_2244_21350_8155	463	487	1	23	-20.3	-27.18	UGGUGUGACGGGCGGUGUGUACAAGG	463UGUAUCACCGUCGCGCAUUACACCA&1UGGUGUGACGGGCGGUGUGUACA	463||||||||||||.||..||||||||&1|||||||||||||||||.|||||	(463,23):(464,22):(465,21):(466,20):(467,19):(468,17):(469,16):(470,15):(471,14):(472,13):(473,12):(474,11):(476,10):(477,9):(480,8):(481,7):(482,6):(483,5):(484,4):(485,3):(486,2):(487,1)
NAL94_RS06120	A00920_76_HCYVTDRXX_1_2244_28574_23202	463	483	2	21	-20.3	-24.52	AGUAAUAGUGAUGGUGGUAUAA	463UGUAUCACCGUCGCGCAUUAC&2GUAAUAGUGAUGGUGGUAUA	463||||||||||||||..|||||&2|||||.||||||||||||||	(463,21):(464,20):(465,19):(466,18):(467,17):(468,16):(469,15):(470,14):(471,13):(472,12):(473,11):(474,10):(475,9):(476,8):(479,6):(480,5):(481,4):(482,3):(483,2)
NAL94_RS06120	A00920_76_HCYVTDRXX_1_2244_10520_30076	463	486	1	22	-20.4	-27.25	GGUGUGACGGGCGGUGUGUACAAG	463UGUAUCACCGUCGCGCAUUACACC&1GGUGUGACGGGCGGUGUGUACA	463||||||||||||.||..|||||||&1||||||||||||||||.|||||	(463,22):(464,21):(465,20):(466,19):(467,18):(468,16):(469,15):(470,14):(471,13):(472,12):(473,11):(474,10):(476,9):(477,8):(480,7):(481,6):(482,5):(483,4):(484,3):(485,2):(486,1)
NAL94_RS06120	A00920_76_HCYVTDRXX_1_2245_10212_14700	463	486	1	22	-20.4	-27.25	GGUGUGACGGGCGGUGUGUACAAG	463UGUAUCACCGUCGCGCAUUACACC&1GGUGUGACGGGCGGUGUGUACA	463||||||||||||.||..|||||||&1||||||||||||||||.|||||	(463,22):(464,21):(465,20):(466,19):(467,18):(468,16):(469,15):(470,14):(471,13):(472,12):(473,11):(474,10):(476,9):(477,8):(480,7):(481,6):(482,5):(483,4):(484,3):(485,2):(486,1)
NAL94_RS06120	A00920_76_HCYVTDRXX_1_2245_24026_22216	463	486	1	22	-20.4	-27.25	GGUGUGACGGGCGGUGUGUACAAG	463UGUAUCACCGUCGCGCAUUACACC&1GGUGUGACGGGCGGUGUGUACA	463||||||||||||.||..|||||||&1||||||||||||||||.|||||	(463,22):(464,21):(465,20):(466,19):(467,18):(468,16):(469,15):(470,14):(471,13):(472,12):(473,11):(474,10):(476,9):(477,8):(480,7):(481,6):(482,5):(483,4):(484,3):(485,2):(486,1)
NAL94_RS06120	A00920_76_HCYVTDRXX_1_2245_10746_27211	463	486	1	22	-20.39	-27.25	GGUGUGACGGGCGGUGUGUACAAGG	463UGUAUCACCGUCGCGCAUUACACC&1GGUGUGACGGGCGGUGUGUACA	463||||||||||||.||..|||||||&1||||||||||||||||.|||||	(463,22):(464,21):(465,20):(466,19):(467,18):(468,16):(469,15):(470,14):(471,13):(472,12):(473,11):(474,10):(476,9):(477,8):(480,7):(481,6):(482,5):(483,4):(484,3):(485,2):(486,1)
NAL94_RS06120	A00920_76_HCYVTDRXX_1_2205_32678_11115	463	486	1	22	-20.39	-27.25	GGUGUGACGGGCGGUGUGUACAAGG	463UGUAUCACCGUCGCGCAUUACACC&1GGUGUGACGGGCGGUGUGUACA	463||||||||||||.||..|||||||&1||||||||||||||||.|||||	(463,22):(464,21):(465,20):(466,19):(467,18):(468,16):(469,15):(470,14):(471,13):(472,12):(473,11):(474,10):(476,9):(477,8):(480,7):(481,6):(482,5):(483,4):(484,3):(485,2):(486,1)
NAL94_RS06120	A00920_76_HCYVTDRXX_1_2205_16830_29731	374	406	3	37	-20.4	-29.1	ACUACAGUAGUACCUGGAUCAAUCUUAGCAGCAUCAUCA	374AUGACGUUGUUUUGAUCCAGUGUAAAGUCUGUG&3UACAGUAGUACCUGGAUCAAUCUUAGCAGCAUCAU	374||||.|||||||||||||||.|||....|||||&3|||||...||||||||||||....||||||.||||	(374,37):(375,36):(376,35):(377,34):(379,32):(380,31):(381,30):(382,29):(383,28):(384,27):(385,22):(386,21):(387,20):(388,19):(389,18):(390,17):(391,16):(392,15):(393,14):(395,13):(396,12):(397,11):(402,7):(403,6):(404,5):(405,4):(406,3)
NAL94_RS06120	A00920_76_HCYVTDRXX_1_2206_14100_31297	116	141	3	31	-20.56	-31.21	GCCUUAUUAUGUGCAUAGUCAACGAUAACUG	116CAGUUGUCGUUGAUUGGCAUAAUAAG&3CUUAUUAUGUGCAUAGUCAACGAUAACUG	116||||||||||||||||||||||||||&3||||||||||...||||||||||||||||	(116,31):(117,30):(118,29):(119,28):(120,27):(121,26):(122,25):(123,24):(124,23):(125,22):(126,21):(127,20):(128,19):(129,18):(130,17):(131,16):(132,12):(133,11):(134,10):(135,9):(136,8):(137,7):(138,6):(139,5):(140,4):(141,3)
NAL94_RS06120	A00920_76_HCYVTDRXX_1_2206_22444_34381	117	145	1	29	-22.74	-32.09	CAGUCUUAUUAUGCCAAUCAAUUUCAGCUU	117AGUUGUCGUUGAUUGGCAUAAUAAGUUUG&1CAGUCUUAUUAUGCCAAUCAAUUUCAGCU	117|||||..||||||||||||||||||.|||&1|||.||||||||||||||||||..|||||	(117,29):(118,28):(119,27):(120,26):(121,25):(124,22):(125,21):(126,20):(127,19):(128,18):(129,17):(130,16):(131,15):(132,14):(133,13):(134,12):(135,11):(136,10):(137,9):(138,8):(139,7):(140,6):(141,5):(143,3):(144,2):(145,1)
NAL94_RS06120	A00920_76_HCYVTDRXX_1_2207_19416_10128	733	756	2	25	-21.21	-31.32	CCUACGUAUUACCGCGGCUGCUGGCACG	733GCCAGCAGCUGUCAGAGUAAGUAG&2CUACGUAUUACCGCGGCUGCUGGC	733||||||||||||...||||.||||&2||||.||||...||||||||||||	(733,25):(734,24):(735,23):(736,22):(737,21):(738,20):(739,19):(740,18):(741,17):(742,16):(743,15):(744,14):(748,10):(749,9):(750,8):(751,7):(753,5):(754,4):(755,3):(756,2)
NAL94_RS06120	A00920_76_HCYVTDRXX_1_2159_13078_27430	116	141	3	31	-20.56	-31.21	GCCUUAUUAUGUGCAUAGUCAACGAUAACUG	116CAGUUGUCGUUGAUUGGCAUAAUAAG&3CUUAUUAUGUGCAUAGUCAACGAUAACUG	116||||||||||||||||||||||||||&3||||||||||...||||||||||||||||	(116,31):(117,30):(118,29):(119,28):(120,27):(121,26):(122,25):(123,24):(124,23):(125,22):(126,21):(127,20):(128,19):(129,18):(130,17):(131,16):(132,12):(133,11):(134,10):(135,9):(136,8):(137,7):(138,6):(139,5):(140,4):(141,3)
NAL94_RS06120	A00920_76_HCYVTDRXX_1_2160_1805_17832	347	382	5	36	-20.86	-30.65	CGUCCAACGUAUUCCAAGCCUUCAGCAUUAAAUCGGA	347CUGAUAUCGUGCUGAAGGUAUGUAGAAAUGACGUUG&5CAACGUAUUCCAAGCCUUCAGCAUUAAAUCGG	347|||||...|||||||||||.||..|||...||||||&5||||||.|||||.|||||||||||...|||||	(347,36):(348,35):(349,34):(350,33):(351,32):(355,28):(356,27):(357,26):(358,25):(359,24):(360,23):(361,22):(362,21):(363,20):(364,19):(365,18):(367,16):(368,15):(371,14):(372,13):(373,12):(377,10):(378,9):(379,8):(380,7):(381,6):(382,5)
NAL94_RS06120	A00920_76_HCYVTDRXX_1_2160_2085_29716	733	756	3	26	-20.17	-31.32	ACCUACGUAUUACCGCGGCUGCUGGCACGU	733GCCAGCAGCUGUCAGAGUAAGUAG&3CUACGUAUUACCGCGGCUGCUGGC	733||||||||||||...||||.||||&3||||.||||...||||||||||||	(733,26):(734,25):(735,24):(736,23):(737,22):(738,21):(739,20):(740,19):(741,18):(742,17):(743,16):(744,15):(748,11):(749,10):(750,9):(751,8):(753,6):(754,5):(755,4):(756,3)
NAL94_RS06120	A00920_76_HCYVTDRXX_1_2161_7853_27242	167	199	1	27	-22.1	-32.36	CGCAAGCCAGCAAAGCACAAAGUCAACUAAA	167GUUGAAUCACCUUUGUAUGCUUUGCGGUUUGCG&1CGCAAGCCAGCAAAGCACAAAGUCAAC	167|||||.....||||||..|||||||||||||||&1||||||||.||||||||||||||||||	(167,27):(168,26):(169,25):(170,24):(171,23):(177,22):(178,21):(179,20):(180,19):(181,18):(182,17):(185,16):(186,15):(187,14):(188,13):(189,12):(190,11):(191,10):(192,8):(193,7):(194,6):(195,5):(196,4):(197,3):(198,2):(199,1)
NAL94_RS06120	A00920_76_HCYVTDRXX_1_2130_1967_20776	355	391	1	40	-20.32	-29.5	GGAUAUAGAUAAGCGUCUUCAUUUUCAAUACUUACAGCGC	355GUGCUGAAGGUAUGUAGAAAUGACGUUGUUUUGAUCC&1GGAUAUAGAUAAGCGUCUUCAUUUUCAAUACUUACAGCGC	355||||||.||||||...|||||||||||..||||||||&1||||.||||..||||...|||||||..||||||.||||||	(355,40):(356,39):(357,38):(358,37):(359,36):(360,35):(362,33):(363,32):(364,31):(365,30):(366,29):(367,28):(371,25):(372,24):(373,23):(374,22):(375,21):(376,20):(377,19):(378,15):(379,14):(380,13):(381,12):(384,9):(385,8):(386,7):(387,6):(388,4):(389,3):(390,2):(391,1)
NAL94_RS06120	A00920_76_HCYVTDRXX_1_2131_23366_14810	463	486	1	22	-20.4	-27.25	GGUGUGACGGGCGGUGUGUACAAG	463UGUAUCACCGUCGCGCAUUACACC&1GGUGUGACGGGCGGUGUGUACA	463||||||||||||.||..|||||||&1||||||||||||||||.|||||	(463,22):(464,21):(465,20):(466,19):(467,18):(468,16):(469,15):(470,14):(471,13):(472,12):(473,11):(474,10):(476,9):(477,8):(480,7):(481,6):(482,5):(483,4):(484,3):(485,2):(486,1)
NAL94_RS06120	A00920_76_HCYVTDRXX_1_2131_22797_14826	463	486	1	22	-20.4	-27.25	GGUGUGACGGGCGGUGUGUACAAG	463UGUAUCACCGUCGCGCAUUACACC&1GGUGUGACGGGCGGUGUGUACA	463||||||||||||.||..|||||||&1||||||||||||||||.|||||	(463,22):(464,21):(465,20):(466,19):(467,18):(468,16):(469,15):(470,14):(471,13):(472,12):(473,11):(474,10):(476,9):(477,8):(480,7):(481,6):(482,5):(483,4):(484,3):(485,2):(486,1)
NAL94_RS06120	A00920_76_HCYVTDRXX_1_2131_16514_15687	463	486	1	22	-20.4	-27.25	GGUGUGACGGGCGGUGUGUACAA	463UGUAUCACCGUCGCGCAUUACACC&1GGUGUGACGGGCGGUGUGUACA	463||||||||||||.||..|||||||&1||||||||||||||||.|||||	(463,22):(464,21):(465,20):(466,19):(467,18):(468,16):(469,15):(470,14):(471,13):(472,12):(473,11):(474,10):(476,9):(477,8):(480,7):(481,6):(482,5):(483,4):(484,3):(485,2):(486,1)
NAL94_RS06120	A00920_76_HCYVTDRXX_1_2132_9959_2394	301	324	1	30	-20.04	-32.58	GCGGGCGAGAAGACUCGAACUUCCACGAUCUAA	301GAUGUGGAAGUAAGUCGCGCCCGC&1GCGGGCGAGAAGACUCGAACUUCCACGAUC	301|||||||||||.||||.|||||||&1|||||||....||||...||||||||.|||	(301,30):(302,29):(303,28):(304,26):(305,25):(306,24):(307,23):(308,22):(309,21):(310,20):(311,19):(313,15):(314,14):(315,13):(316,12):(318,7):(319,6):(320,5):(321,4):(322,3):(323,2):(324,1)
NAL94_RS06120	A00920_76_HCYVTDRXX_1_2260_18195_24518	359	391	1	36	-20.1	-28.53	GGGUUAGCACCAGCAGUAACGUUCUUCAUACCUUCACG	359UGAAGGUAUGUAGAAAUGACGUUGUUUUGAUCC&1GGGUUAGCACCAGCAGUAACGUUCUUCAUACCUUCA	359||||||||||.||||...||||||..|||||||&1|||||||...||||.||....||||.||||||||||	(359,36):(360,35):(361,34):(362,33):(363,32):(364,31):(365,30):(366,29):(367,28):(368,27):(370,25):(371,24):(372,23):(373,22):(377,17):(378,16):(379,14):(380,13):(381,12):(382,11):(385,7):(386,6):(387,5):(388,4):(389,3):(390,2):(391,1)
NAL94_RS06120	A00920_76_HCYVTDRXX_1_2262_29604_5228	463	486	1	22	-20.4	-27.25	GGUGUGACGGGCGGUGUGUACAA	463UGUAUCACCGUCGCGCAUUACACC&1GGUGUGACGGGCGGUGUGUACA	463||||||||||||.||..|||||||&1||||||||||||||||.|||||	(463,22):(464,21):(465,20):(466,19):(467,18):(468,16):(469,15):(470,14):(471,13):(472,12):(473,11):(474,10):(476,9):(477,8):(480,7):(481,6):(482,5):(483,4):(484,3):(485,2):(486,1)
NAL94_RS06120	A00920_76_HCYVTDRXX_1_2262_23845_21026	463	488	1	24	-21.73	-30.34	GUGGUGUGACGGGCGGUGUGUACAAG	463UGUAUCACCGUCGCGCAUUACACCAC&1GUGGUGUGACGGGCGGUGUGUACA	463||||||||||||.||..|||||||||&1||||||||||||||||||.|||||	(463,24):(464,23):(465,22):(466,21):(467,20):(468,18):(469,17):(470,16):(471,15):(472,14):(473,13):(474,12):(476,11):(477,10):(480,9):(481,8):(482,7):(483,6):(484,5):(485,4):(486,3):(487,2):(488,1)
NAL94_RS06120	A00920_76_HCYVTDRXX_1_2262_23782_20979	463	488	1	24	-21.73	-30.34	GUGGUGUGACGGGCGGUGUGUACAAG	463UGUAUCACCGUCGCGCAUUACACCAC&1GUGGUGUGACGGGCGGUGUGUACA	463||||||||||||.||..|||||||||&1||||||||||||||||||.|||||	(463,24):(464,23):(465,22):(466,21):(467,20):(468,18):(469,17):(470,16):(471,15):(472,14):(473,13):(474,12):(476,11):(477,10):(480,9):(481,8):(482,7):(483,6):(484,5):(485,4):(486,3):(487,2):(488,1)
NAL94_RS06120	A00920_76_HCYVTDRXX_1_2262_26784_31062	200	222	6	30	-22.25	-27.63	CACAAGGUGUAGAACAGGGGUUGGAGCAAGGAAGA	200UUUGCUUCGCGUUGUUUUACACC&6GGUGUAGAACAGGGGUUGGAGCAAG	200||||||||||.||||||||||||&6||||||||||||.|..|||||||||	(200,30):(201,29):(202,28):(203,27):(204,26):(205,25):(206,24):(207,23):(208,22):(209,19):(211,17):(212,16):(213,15):(214,14):(215,13):(216,12):(217,11):(218,10):(219,9):(220,8):(221,7):(222,6)
NAL94_RS06120	A00920_76_HCYVTDRXX_1_2262_5394_31407	676	702	1	27	-21.05	-30.34	AACGGAACGUUUGAAACGACGAAGAGCAUCAUCAAUAG	676GCCUUCGUUGUUGUAGAUGUUACCGUU&1AACGGAACGUUUGAAACGACGAAGAGC	676||||||||||||.||||||||.|||||&1|||||||||||||.||||||||||.||	(676,27):(677,26):(678,24):(679,23):(680,22):(681,21):(682,20):(683,19):(684,18):(685,17):(686,16):(687,15):(689,13):(690,12):(691,11):(692,10):(693,9):(694,8):(695,7):(696,6):(698,5):(699,4):(700,3):(701,2):(702,1)
NAL94_RS06120	A00920_76_HCYVTDRXX_1_2262_27353_32017	167	199	6	32	-22.16	-32.45	UCCAUCGCAAGCCAGCAAAGCACAAAGUCAACUA	167GUUGAAUCACCUUUGUAUGCUUUGCGGUUUGCG&6CGCAAGCCAGCAAAGCACAAAGUCAAC	167|||||.....||||||..|||||||||||||||&6||||||||.||||||||||||||||||	(167,32):(168,31):(169,30):(170,29):(171,28):(177,27):(178,26):(179,25):(180,24):(181,23):(182,22):(185,21):(186,20):(187,19):(188,18):(189,17):(190,16):(191,15):(192,13):(193,12):(194,11):(195,10):(196,9):(197,8):(198,7):(199,6)
NAL94_RS06120	A00920_76_HCYVTDRXX_1_2249_21594_2284	463	486	1	22	-20.4	-27.25	GGUGUGACGGGCGGUGUGUACAAG	463UGUAUCACCGUCGCGCAUUACACC&1GGUGUGACGGGCGGUGUGUACA	463||||||||||||.||..|||||||&1||||||||||||||||.|||||	(463,22):(464,21):(465,20):(466,19):(467,18):(468,16):(469,15):(470,14):(471,13):(472,12):(473,11):(474,10):(476,9):(477,8):(480,7):(481,6):(482,5):(483,4):(484,3):(485,2):(486,1)
NAL94_RS06120	A00920_76_HCYVTDRXX_1_2249_22589_14465	733	756	1	24	-21.15	-30.95	CUACGUAUUACCGCGGCUGCUGGCAC	733GCCAGCAGCUGUCAGAGUAAGUAG&1CUACGUAUUACCGCGGCUGCUGGC	733||||||||||||...||||.||||&1||||.||||...||||||||||||	(733,24):(734,23):(735,22):(736,21):(737,20):(738,19):(739,18):(740,17):(741,16):(742,15):(743,14):(744,13):(748,9):(749,8):(750,7):(751,6):(753,4):(754,3):(755,2):(756,1)
NAL94_RS06120	A00920_76_HCYVTDRXX_1_2250_26449_6621	463	487	1	23	-20.31	-27.18	UGGUGUGACGGGCGGUGUGUACAAG	463UGUAUCACCGUCGCGCAUUACACCA&1UGGUGUGACGGGCGGUGUGUACA	463||||||||||||.||..||||||||&1|||||||||||||||||.|||||	(463,23):(464,22):(465,21):(466,20):(467,19):(468,17):(469,16):(470,15):(471,14):(472,13):(473,12):(474,11):(476,10):(477,9):(480,8):(481,7):(482,6):(483,5):(484,4):(485,3):(486,2):(487,1)
NAL94_RS06120	A00920_76_HCYVTDRXX_1_2250_25075_8155	360	387	2	29	-20.36	-26.37	GCAAAGAGCUUCAUUUCUACGUCACCUUUC	360GAAGGUAUGUAGAAAUGACGUUGUUUUG&2CAAAGAGCUUCAUUUCUACGUCACCUUU	360||||||||||||||||||.|||.|||||&2||||||||.||||||||||||.||||||	(360,29):(361,28):(362,27):(363,26):(364,25):(365,24):(366,22):(367,21):(368,20):(369,19):(370,18):(371,17):(372,16):(373,15):(374,14):(375,13):(376,12):(377,11):(379,9):(380,8):(381,7):(383,6):(384,5):(385,4):(386,3):(387,2)
NAL94_RS06120	A00920_76_HCYVTDRXX_1_2250_13666_15984	463	486	1	22	-20.4	-27.25	GGUGUGACGGGCGGUGUGUACAA	463UGUAUCACCGUCGCGCAUUACACC&1GGUGUGACGGGCGGUGUGUACA	463||||||||||||.||..|||||||&1||||||||||||||||.|||||	(463,22):(464,21):(465,20):(466,19):(467,18):(468,16):(469,15):(470,14):(471,13):(472,12):(473,11):(474,10):(476,9):(477,8):(480,7):(481,6):(482,5):(483,4):(484,3):(485,2):(486,1)
NAL94_RS06120	A00920_76_HCYVTDRXX_1_2250_27561_25363	463	486	1	22	-20.39	-27.25	GGUGUGACGGGCGGUGUGUACAAGG	463UGUAUCACCGUCGCGCAUUACACC&1GGUGUGACGGGCGGUGUGUACA	463||||||||||||.||..|||||||&1||||||||||||||||.|||||	(463,22):(464,21):(465,20):(466,19):(467,18):(468,16):(469,15):(470,14):(471,13):(472,12):(473,11):(474,10):(476,9):(477,8):(480,7):(481,6):(482,5):(483,4):(484,3):(485,2):(486,1)
NAL94_RS06120	A00920_76_HCYVTDRXX_1_2250_14913_25441	733	756	2	25	-21.21	-31.32	CCUACGUAUUACCGCGGCUGCUGGCACG	733GCCAGCAGCUGUCAGAGUAAGUAG&2CUACGUAUUACCGCGGCUGCUGGC	733||||||||||||...||||.||||&2||||.||||...||||||||||||	(733,25):(734,24):(735,23):(736,22):(737,21):(738,20):(739,19):(740,18):(741,17):(742,16):(743,15):(744,14):(748,10):(749,9):(750,8):(751,7):(753,5):(754,4):(755,3):(756,2)
NAL94_RS06120	A00920_76_HCYVTDRXX_1_2251_2202_11663	608	628	2	23	-20.33	-25.18	CAGGUCAAAAGCAUAGUCCCAGCCGUCA	608GCUGUAUUAUGCUUUUGAUCU&2AGGUCAAAAGCAUAGUCCCAGC	608||||.||||||||||||||||&2||||||||||||||||..||||	(608,23):(609,22):(610,21):(611,20):(613,17):(614,16):(615,15):(616,14):(617,13):(618,12):(619,11):(620,10):(621,9):(622,8):(623,7):(624,6):(625,5):(626,4):(627,3):(628,2)
NAL94_RS06120	A00920_76_HCYVTDRXX_1_2251_18964_27132	463	486	1	22	-20.4	-27.25	GGUGUGACGGGCGGUGUGUACAAG	463UGUAUCACCGUCGCGCAUUACACC&1GGUGUGACGGGCGGUGUGUACA	463||||||||||||.||..|||||||&1||||||||||||||||.|||||	(463,22):(464,21):(465,20):(466,19):(467,18):(468,16):(469,15):(470,14):(471,13):(472,12):(473,11):(474,10):(476,9):(477,8):(480,7):(481,6):(482,5):(483,4):(484,3):(485,2):(486,1)
NAL94_RS06120	A00920_76_HCYVTDRXX_1_2251_2636_28134	116	141	3	31	-20.56	-31.21	GCCUUAUUAUGUGCAUAGUCAACGAUAACUG	116CAGUUGUCGUUGAUUGGCAUAAUAAG&3CUUAUUAUGUGCAUAGUCAACGAUAACUG	116||||||||||||||||||||||||||&3||||||||||...||||||||||||||||	(116,31):(117,30):(118,29):(119,28):(120,27):(121,26):(122,25):(123,24):(124,23):(125,22):(126,21):(127,20):(128,19):(129,18):(130,17):(131,16):(132,12):(133,11):(134,10):(135,9):(136,8):(137,7):(138,6):(139,5):(140,4):(141,3)
NAL94_RS06120	A00920_76_HCYVTDRXX_1_2145_15248_23860	463	486	1	22	-20.4	-27.25	GGUGUGACGGGCGGUGUGUACAAG	463UGUAUCACCGUCGCGCAUUACACC&1GGUGUGACGGGCGGUGUGUACA	463||||||||||||.||..|||||||&1||||||||||||||||.|||||	(463,22):(464,21):(465,20):(466,19):(467,18):(468,16):(469,15):(470,14):(471,13):(472,12):(473,11):(474,10):(476,9):(477,8):(480,7):(481,6):(482,5):(483,4):(484,3):(485,2):(486,1)
NAL94_RS06120	A00920_76_HCYVTDRXX_1_2145_14136_33207	463	487	1	23	-20.31	-27.18	UGGUGUGACGGGCGGUGUGUACAA	463UGUAUCACCGUCGCGCAUUACACCA&1UGGUGUGACGGGCGGUGUGUACA	463||||||||||||.||..||||||||&1|||||||||||||||||.|||||	(463,23):(464,22):(465,21):(466,20):(467,19):(468,17):(469,16):(470,15):(471,14):(472,13):(473,12):(474,11):(476,10):(477,9):(480,8):(481,7):(482,6):(483,5):(484,4):(485,3):(486,2):(487,1)
NAL94_RS06120	A00920_76_HCYVTDRXX_1_2146_7500_7623	147	175	1	33	-20.49	-28.09	UGAUAUUAGACGAGUCGCAGUUAUGGUGGGGUUC	147AGCCCACACCAUAGCUUACCGUUGAAUCA&1UGAUAUUAGACGAGUCGCAGUUAUGGUGGGGUU	147|||||.||||||||||.||||||..||||&1||||....||||.||...|||||||||||||||	(147,33):(148,32):(149,31):(150,30):(151,29):(153,28):(154,27):(155,26):(156,25):(157,24):(158,23):(159,22):(160,21):(161,20):(162,19):(164,15):(165,14):(166,12):(167,11):(168,10):(169,9):(172,4):(173,3):(174,2):(175,1)
NAL94_RS06120	A00920_76_HCYVTDRXX_1_2146_2772_15624	301	324	1	30	-20.04	-32.58	GCGGGCGAGAAGACUCGAACUUCCACGAUCUAAAA	301GAUGUGGAAGUAAGUCGCGCCCGC&1GCGGGCGAGAAGACUCGAACUUCCACGAUC	301|||||||||||.||||.|||||||&1|||||||....||||...||||||||.|||	(301,30):(302,29):(303,28):(304,26):(305,25):(306,24):(307,23):(308,22):(309,21):(310,20):(311,19):(313,15):(314,14):(315,13):(316,12):(318,7):(319,6):(320,5):(321,4):(322,3):(323,2):(324,1)
NAL94_RS06120	A00920_76_HCYVTDRXX_1_2146_8006_28385	358	391	2	31	-20.08	-27.66	GGGGUCAAGUCAUUAGUACGAAUAUCUUCAGA	358CUGAAGGUAUGUAGAAAUGACGUUGUUUUGAUCC&2GGGUCAAGUCAUUAGUACGAAUAUCUUCAG	358|||||||||||||..||||||......|||||||&2|||||||||||||..|||..||||||||||	(358,31):(359,30):(360,29):(361,28):(362,27):(363,26):(364,25):(365,24):(366,23):(367,22):(368,19):(369,18):(370,17):(373,14):(374,13):(375,12):(376,11):(377,10):(378,9):(385,8):(386,7):(387,6):(388,5):(389,4):(390,3):(391,2)
NAL94_RS06120	A00920_76_HCYVTDRXX_1_2147_23312_8265	733	756	2	25	-21.51	-31.32	CCUACGUAUUACCGCGGCUGCUGGCAC	733GCCAGCAGCUGUCAGAGUAAGUAG&2CUACGUAUUACCGCGGCUGCUGGC	733||||||||||||...||||.||||&2||||.||||...||||||||||||	(733,25):(734,24):(735,23):(736,22):(737,21):(738,20):(739,19):(740,18):(741,17):(742,16):(743,15):(744,14):(748,10):(749,9):(750,8):(751,7):(753,5):(754,4):(755,3):(756,2)
NAL94_RS06120	A00920_76_HCYVTDRXX_1_2147_15564_10316	733	756	2	25	-21.21	-31.32	CCUACGUAUUACCGCGGCUGCUGGCACG	733GCCAGCAGCUGUCAGAGUAAGUAG&2CUACGUAUUACCGCGGCUGCUGGC	733||||||||||||...||||.||||&2||||.||||...||||||||||||	(733,25):(734,24):(735,23):(736,22):(737,21):(738,20):(739,19):(740,18):(741,17):(742,16):(743,15):(744,14):(748,10):(749,9):(750,8):(751,7):(753,5):(754,4):(755,3):(756,2)
NAL94_RS06120	A00920_76_HCYVTDRXX_1_2211_21314_24909	608	628	2	23	-20.33	-25.18	CAGGUCAAAAGCAUAGUCCCAGCCGUCA	608GCUGUAUUAUGCUUUUGAUCU&2AGGUCAAAAGCAUAGUCCCAGC	608||||.||||||||||||||||&2||||||||||||||||..||||	(608,23):(609,22):(610,21):(611,20):(613,17):(614,16):(615,15):(616,14):(617,13):(618,12):(619,11):(620,10):(621,9):(622,8):(623,7):(624,6):(625,5):(626,4):(627,3):(628,2)
NAL94_RS06120	A00920_76_HCYVTDRXX_1_2211_17761_29371	463	486	1	22	-20.4	-27.25	GGUGUGACGGGCGGUGUGUACAAG	463UGUAUCACCGUCGCGCAUUACACC&1GGUGUGACGGGCGGUGUGUACA	463||||||||||||.||..|||||||&1||||||||||||||||.|||||	(463,22):(464,21):(465,20):(466,19):(467,18):(468,16):(469,15):(470,14):(471,13):(472,12):(473,11):(474,10):(476,9):(477,8):(480,7):(481,6):(482,5):(483,4):(484,3):(485,2):(486,1)
NAL94_RS06120	A00920_76_HCYVTDRXX_1_2212_18313_2832	463	486	1	22	-20.4	-27.25	GGUGUGACGGGCGGUGUGUACAAG	463UGUAUCACCGUCGCGCAUUACACC&1GGUGUGACGGGCGGUGUGUACA	463||||||||||||.||..|||||||&1||||||||||||||||.|||||	(463,22):(464,21):(465,20):(466,19):(467,18):(468,16):(469,15):(470,14):(471,13):(472,12):(473,11):(474,10):(476,9):(477,8):(480,7):(481,6):(482,5):(483,4):(484,3):(485,2):(486,1)
NAL94_RS06120	A00920_76_HCYVTDRXX_1_2212_29975_26506	131	169	1	35	-20.39	-33.74	GACGAGUCGCAGUUAUGGUGGGGUUCAUUUAUGCCUGA	131GGCAUAAUAAGUUUGUAGCCCACACCAUAGCUUACCGUU&1GACGAGUCGCAGUUAUGGUGGGGUUCAUUUAUGCC	131|||||||......||.|||||.||||||||||.||||||&1||||.||...|||||||||||||||||.|||||||	(131,35):(132,34):(133,33):(134,32):(135,31):(136,30):(137,29):(144,27):(145,26):(147,25):(148,24):(149,23):(150,22):(151,21):(153,20):(154,19):(155,18):(156,17):(157,16):(158,15):(159,14):(160,13):(161,12):(162,11):(164,7):(165,6):(166,4):(167,3):(168,2):(169,1)
NAL94_RS06120	A00920_76_HCYVTDRXX_1_2212_11776_27336	138	177	1	30	-20.34	-30.18	GGUGGUUCUGGAAGAGUUGCUACAGACUUAA	138UAAGUUUGUAGCCCACACCAUAGCUUACCGUUGAAUCACC&1GGUGGUUCUGGAAGAGUUGCUACAGACUUA	138||||||||||||.........|||||.|||..||||||||&1|||||||||||..|||||||||||||||||	(138,30):(139,29):(140,28):(141,27):(142,26):(143,25):(144,24):(145,23):(146,22):(147,21):(148,20):(149,19):(159,18):(160,17):(161,16):(162,15):(163,14):(165,11):(166,10):(167,9):(170,8):(171,7):(172,6):(173,5):(174,4):(175,3):(176,2):(177,1)
NAL94_RS06120	A00920_76_HCYVTDRXX_1_2165_27425_26663	463	486	1	22	-20.4	-27.25	GGUGUGACGGGCGGUGUGUACAA	463UGUAUCACCGUCGCGCAUUACACC&1GGUGUGACGGGCGGUGUGUACA	463||||||||||||.||..|||||||&1||||||||||||||||.|||||	(463,22):(464,21):(465,20):(466,19):(467,18):(468,16):(469,15):(470,14):(471,13):(472,12):(473,11):(474,10):(476,9):(477,8):(480,7):(481,6):(482,5):(483,4):(484,3):(485,2):(486,1)
NAL94_RS06120	A00920_76_HCYVTDRXX_1_2165_20844_31704	301	324	1	30	-20.02	-32.58	GCGGGCGAGAAGACUCGAACUUCCACGAUCUAAAAGC	301GAUGUGGAAGUAAGUCGCGCCCGC&1GCGGGCGAGAAGACUCGAACUUCCACGAUC	301|||||||||||.||||.|||||||&1|||||||....||||...||||||||.|||	(301,30):(302,29):(303,28):(304,26):(305,25):(306,24):(307,23):(308,22):(309,21):(310,20):(311,19):(313,15):(314,14):(315,13):(316,12):(318,7):(319,6):(320,5):(321,4):(322,3):(323,2):(324,1)
NAL94_RS06120	A00920_76_HCYVTDRXX_1_2166_24596_3975	360	387	2	29	-20.33	-26.37	GCAAAGAGCUUCAUUUCUACGUCACCUUUCUC	360GAAGGUAUGUAGAAAUGACGUUGUUUUG&2CAAAGAGCUUCAUUUCUACGUCACCUUU	360||||||||||||||||||.|||.|||||&2||||||||.||||||||||||.||||||	(360,29):(361,28):(362,27):(363,26):(364,25):(365,24):(366,22):(367,21):(368,20):(369,19):(370,18):(371,17):(372,16):(373,15):(374,14):(375,13):(376,12):(377,11):(379,9):(380,8):(381,7):(383,6):(384,5):(385,4):(386,3):(387,2)
NAL94_RS06120	A00920_76_HCYVTDRXX_1_2166_4363_20478	733	756	4	27	-20.16	-31.32	CACCUACGUAUUACCGCGGCUGCUGGCACGU	733GCCAGCAGCUGUCAGAGUAAGUAG&4CUACGUAUUACCGCGGCUGCUGGC	733||||||||||||...||||.||||&4||||.||||...||||||||||||	(733,27):(734,26):(735,25):(736,24):(737,23):(738,22):(739,21):(740,20):(741,19):(742,18):(743,17):(744,16):(748,12):(749,11):(750,10):(751,9):(753,7):(754,6):(755,5):(756,4)
NAL94_RS06120	A00920_76_HCYVTDRXX_1_2167_5385_29418	357	391	1	31	-20.25	-28.98	GGAUCCACUUGGACGUCAGCAUUUCUUCAGUUG	357GCUGAAGGUAUGUAGAAAUGACGUUGUUUUGAUCC&1GGAUCCACUUGGACGUCAGCAUUUCUUCAGU	357||||||||.||||.....|||||||.....|||||&1|||||......|||||||||||.||||||||	(357,31):(358,30):(359,29):(360,28):(361,27):(362,26):(363,25):(364,24):(366,22):(367,21):(368,20):(369,19):(375,18):(376,17):(377,16):(378,15):(379,14):(380,13):(381,12):(387,5):(388,4):(389,3):(390,2):(391,1)
NAL94_RS06120	A00920_76_HCYVTDRXX_1_2167_12771_30499	463	486	1	22	-20.39	-27.25	GGUGUGACGGGCGGUGUGUACAAGG	463UGUAUCACCGUCGCGCAUUACACC&1GGUGUGACGGGCGGUGUGUACA	463||||||||||||.||..|||||||&1||||||||||||||||.|||||	(463,22):(464,21):(465,20):(466,19):(467,18):(468,16):(469,15):(470,14):(471,13):(472,12):(473,11):(474,10):(476,9):(477,8):(480,7):(481,6):(482,5):(483,4):(484,3):(485,2):(486,1)
NAL94_RS06120	A00920_76_HCYVTDRXX_1_2219_1841_36025	718	739	3	24	-20.87	-35.07	AAUGCUGGCUCAGUAGUUGUUGGUCCA	718GCCAGCGAAAGCUGAGCCAGCA&3UGCUGGCUCAGUAGUUGUUGGU	718||||||||..||||||||||||&3||||||||||||..||||||||	(718,24):(719,23):(720,22):(721,21):(722,20):(723,19):(724,18):(725,17):(728,14):(729,13):(730,12):(731,11):(732,10):(733,9):(734,8):(735,7):(736,6):(737,5):(738,4):(739,3)
NAL94_RS06120	A00920_76_HCYVTDRXX_1_2220_18177_22514	463	483	3	22	-20.04	-24.52	CAGUAAUAGUGAUGGUGGUAUAA	463UGUAUCACCGUCGCGCAUUAC&3GUAAUAGUGAUGGUGGUAUA	463||||||||||||||..|||||&3|||||.||||||||||||||	(463,22):(464,21):(465,20):(466,19):(467,18):(468,17):(469,16):(470,15):(471,14):(472,13):(473,12):(474,11):(475,10):(476,9):(479,7):(480,6):(481,5):(482,4):(483,3)
NAL94_RS06120	A00920_76_HCYVTDRXX_1_2220_10664_28510	463	483	3	22	-20.04	-24.52	CAGUAAUAGUGAUGGUGGUAUAA	463UGUAUCACCGUCGCGCAUUAC&3GUAAUAGUGAUGGUGGUAUA	463||||||||||||||..|||||&3|||||.||||||||||||||	(463,22):(464,21):(465,20):(466,19):(467,18):(468,17):(469,16):(470,15):(471,14):(472,13):(473,12):(474,11):(475,10):(476,9):(479,7):(480,6):(481,5):(482,4):(483,3)
NAL94_RS06120	A00920_76_HCYVTDRXX_1_2220_19542_35430	740	768	2	33	-22.45	-27.06	CAUAUUAAUUGCAGCUACUUCGUCACCAUCAGCACGUCUA	740GCUGUCAGAGUAAGUAGUGCAAUUAAUGU&2AUAUUAAUUGCAGCUACUUCGUCACCAUCAGC	740||||...||..||||||||||||||||||&2||||||||||||.||||||..||.....||||	(740,33):(741,32):(742,31):(743,30):(747,24):(748,23):(751,20):(752,19):(753,18):(754,17):(755,16):(756,15):(757,13):(758,12):(759,11):(760,10):(761,9):(762,8):(763,7):(764,6):(765,5):(766,4):(767,3):(768,2)
NAL94_RS06120	A00920_76_HCYVTDRXX_1_2221_20428_9878	116	141	3	31	-20.56	-31.21	GCCUUAUUAUGUGCAUAGUCAACGAUAACUG	116CAGUUGUCGUUGAUUGGCAUAAUAAG&3CUUAUUAUGUGCAUAGUCAACGAUAACUG	116||||||||||||||||||||||||||&3||||||||||...||||||||||||||||	(116,31):(117,30):(118,29):(119,28):(120,27):(121,26):(122,25):(123,24):(124,23):(125,22):(126,21):(127,20):(128,19):(129,18):(130,17):(131,16):(132,12):(133,11):(134,10):(135,9):(136,8):(137,7):(138,6):(139,5):(140,4):(141,3)
NAL94_RS06120	A00920_76_HCYVTDRXX_1_2221_10908_27273	373	394	2	30	-21.87	-26.97	GAUUGGAUCAGAAAUAUAAGCAACGUCAUUAUU	373AAUGACGUUGUUUUGAUCCAGU&2AUUGGAUCAGAAAUAUAAGCAACGUCAUU	373||||||||||||||||||||||&2|||||||||||.......|||||||||||	(373,30):(374,29):(375,28):(376,27):(377,26):(378,25):(379,24):(380,23):(381,22):(382,21):(383,20):(384,12):(385,11):(386,10):(387,9):(388,8):(389,7):(390,6):(391,5):(392,4):(393,3):(394,2)
NAL94_RS06120	A00920_76_HCYVTDRXX_1_2221_17517_27759	463	486	1	22	-20.4	-27.25	GGUGUGACGGGCGGUGUGUACAAG	463UGUAUCACCGUCGCGCAUUACACC&1GGUGUGACGGGCGGUGUGUACA	463||||||||||||.||..|||||||&1||||||||||||||||.|||||	(463,22):(464,21):(465,20):(466,19):(467,18):(468,16):(469,15):(470,14):(471,13):(472,12):(473,11):(474,10):(476,9):(477,8):(480,7):(481,6):(482,5):(483,4):(484,3):(485,2):(486,1)
NAL94_RS06120	A00920_76_HCYVTDRXX_1_2221_18177_27868	463	486	1	22	-20.4	-27.25	GGUGUGACGGGCGGUGUGUACAAG	463UGUAUCACCGUCGCGCAUUACACC&1GGUGUGACGGGCGGUGUGUACA	463||||||||||||.||..|||||||&1||||||||||||||||.|||||	(463,22):(464,21):(465,20):(466,19):(467,18):(468,16):(469,15):(470,14):(471,13):(472,12):(473,11):(474,10):(476,9):(477,8):(480,7):(481,6):(482,5):(483,4):(484,3):(485,2):(486,1)
NAL94_RS06120	A00920_76_HCYVTDRXX_1_2221_19045_29183	463	486	1	22	-20.4	-27.25	GGUGUGACGGGCGGUGUGUACAAG	463UGUAUCACCGUCGCGCAUUACACC&1GGUGUGACGGGCGGUGUGUACA	463||||||||||||.||..|||||||&1||||||||||||||||.|||||	(463,22):(464,21):(465,20):(466,19):(467,18):(468,16):(469,15):(470,14):(471,13):(472,12):(473,11):(474,10):(476,9):(477,8):(480,7):(481,6):(482,5):(483,4):(484,3):(485,2):(486,1)
NAL94_RS06120	A00920_76_HCYVTDRXX_1_2222_26639_17065	301	322	3	24	-20.44	-30.04	UGGGGCGUUUUUACUUCCACAAUCUAUCU	301GAUGUGGAAGUAAGUCGCGCCC&3GGGCGUUUUUACUUCCACAAUC	301||||||||||||||..||||||&3||||||.|||||||||||.|||	(301,24):(302,23):(303,22):(304,20):(305,19):(306,18):(307,17):(308,16):(309,15):(310,14):(311,13):(312,12):(313,11):(314,10):(317,8):(318,7):(319,6):(320,5):(321,4):(322,3)
NAL94_RS06120	A00920_76_HCYVTDRXX_1_2246_19379_16047	235	267	1	31	-20.89	-31.44	GCUAACCCAACUUGCCAAGGUGAAUACCGUG	235UACGUAGUCUUCACUUUGAUAAGUUAGGUUAGC&1GCUAACCCAACUUGCCAAGGUGAAUACCGUG	235||||..||.|||||||||.||||||.|||||||&1|||||||.||||||.|||||||||.||||||	(235,31):(236,30):(237,29):(238,28):(241,27):(242,26):(244,24):(245,23):(246,22):(247,21):(248,20):(249,19):(250,18):(251,17):(252,16):(254,14):(255,13):(256,12):(257,11):(258,10):(259,9):(261,7):(262,6):(263,5):(264,4):(265,3):(266,2):(267,1)
NAL94_RS06120	A00920_76_HCYVTDRXX_1_2246_20103_22247	463	487	1	23	-20.31	-27.18	UGGUGUGACGGGCGGUGUGUACAAG	463UGUAUCACCGUCGCGCAUUACACCA&1UGGUGUGACGGGCGGUGUGUACA	463||||||||||||.||..||||||||&1|||||||||||||||||.|||||	(463,23):(464,22):(465,21):(466,20):(467,19):(468,17):(469,16):(470,15):(471,14):(472,13):(473,12):(474,11):(476,10):(477,9):(480,8):(481,7):(482,6):(483,5):(484,4):(485,3):(486,2):(487,1)
NAL94_RS06120	A00920_76_HCYVTDRXX_1_2246_19804_22482	463	487	1	23	-20.31	-27.18	UGGUGUGACGGGCGGUGUGUACAAG	463UGUAUCACCGUCGCGCAUUACACCA&1UGGUGUGACGGGCGGUGUGUACA	463||||||||||||.||..||||||||&1|||||||||||||||||.|||||	(463,23):(464,22):(465,21):(466,20):(467,19):(468,17):(469,16):(470,15):(471,14):(472,13):(473,12):(474,11):(476,10):(477,9):(480,8):(481,7):(482,6):(483,5):(484,4):(485,3):(486,2):(487,1)
NAL94_RS06120	A00920_76_HCYVTDRXX_1_2246_20229_23563	463	487	1	23	-20.31	-27.18	UGGUGUGACGGGCGGUGUGUACAAG	463UGUAUCACCGUCGCGCAUUACACCA&1UGGUGUGACGGGCGGUGUGUACA	463||||||||||||.||..||||||||&1|||||||||||||||||.|||||	(463,23):(464,22):(465,21):(466,20):(467,19):(468,17):(469,16):(470,15):(471,14):(472,13):(473,12):(474,11):(476,10):(477,9):(480,8):(481,7):(482,6):(483,5):(484,4):(485,3):(486,2):(487,1)
NAL94_RS06120	A00920_76_HCYVTDRXX_1_2246_23285_23657	463	487	1	23	-20.31	-27.18	UGGUGUGACGGGCGGUGUGUACAAG	463UGUAUCACCGUCGCGCAUUACACCA&1UGGUGUGACGGGCGGUGUGUACA	463||||||||||||.||..||||||||&1|||||||||||||||||.|||||	(463,23):(464,22):(465,21):(466,20):(467,19):(468,17):(469,16):(470,15):(471,14):(472,13):(473,12):(474,11):(476,10):(477,9):(480,8):(481,7):(482,6):(483,5):(484,4):(485,3):(486,2):(487,1)
NAL94_RS06120	A00920_76_HCYVTDRXX_1_2246_22435_24220	463	487	1	23	-20.31	-27.18	UGGUGUGACGGGCGGUGUGUACAAG	463UGUAUCACCGUCGCGCAUUACACCA&1UGGUGUGACGGGCGGUGUGUACA	463||||||||||||.||..||||||||&1|||||||||||||||||.|||||	(463,23):(464,22):(465,21):(466,20):(467,19):(468,17):(469,16):(470,15):(471,14):(472,13):(473,12):(474,11):(476,10):(477,9):(480,8):(481,7):(482,6):(483,5):(484,4):(485,3):(486,2):(487,1)
NAL94_RS06120	A00920_76_HCYVTDRXX_1_2246_22516_26490	463	486	1	22	-20.04	-26.57	GGUGUGACGGGCGGUGUGUACA	463UGUAUCACCGUCGCGCAUUACACC&1GGUGUGACGGGCGGUGUGUACA	463||||||||||||.||..|||||||&1||||||||||||||||.|||||	(463,22):(464,21):(465,20):(466,19):(467,18):(468,16):(469,15):(470,14):(471,13):(472,12):(473,11):(474,10):(476,9):(477,8):(480,7):(481,6):(482,5):(483,4):(484,3):(485,2):(486,1)
NAL94_RS06120	A00920_76_HCYVTDRXX_1_2247_9200_10347	463	486	1	22	-20.39	-27.25	GGUGUGACGGGCGGUGUGUACAAGG	463UGUAUCACCGUCGCGCAUUACACC&1GGUGUGACGGGCGGUGUGUACA	463||||||||||||.||..|||||||&1||||||||||||||||.|||||	(463,22):(464,21):(465,20):(466,19):(467,18):(468,16):(469,15):(470,14):(471,13):(472,12):(473,11):(474,10):(476,9):(477,8):(480,7):(481,6):(482,5):(483,4):(484,3):(485,2):(486,1)
NAL94_RS06120	A00920_76_HCYVTDRXX_1_2247_10068_19680	118	145	7	34	-22.1	-30.62	CCUUUCCAGUCUUAUUAUGCCAAUCAAUUUCAGC	118GUUGUCGUUGAUUGGCAUAAUAAGUUUG&7CAGUCUUAUUAUGCCAAUCAAUUUCAGC	118||||..||||||||||||||||||.|||&7|||.||||||||||||||||||..||||	(118,34):(119,33):(120,32):(121,31):(124,28):(125,27):(126,26):(127,25):(128,24):(129,23):(130,22):(131,21):(132,20):(133,19):(134,18):(135,17):(136,16):(137,15):(138,14):(139,13):(140,12):(141,11):(143,9):(144,8):(145,7)
NAL94_RS06120	A00920_76_HCYVTDRXX_1_2247_31439_33426	733	756	2	25	-21.21	-31.32	CCUACGUAUUACCGCGGCUGCUGGCACG	733GCCAGCAGCUGUCAGAGUAAGUAG&2CUACGUAUUACCGCGGCUGCUGGC	733||||||||||||...||||.||||&2||||.||||...||||||||||||	(733,25):(734,24):(735,23):(736,22):(737,21):(738,20):(739,19):(740,18):(741,17):(742,16):(743,15):(744,14):(748,10):(749,9):(750,8):(751,7):(753,5):(754,4):(755,3):(756,2)
NAL94_RS06120	A00920_76_HCYVTDRXX_1_2247_12680_33567	733	756	2	25	-21.21	-31.32	CCUACGUAUUACCGCGGCUGCUGGCACG	733GCCAGCAGCUGUCAGAGUAAGUAG&2CUACGUAUUACCGCGGCUGCUGGC	733||||||||||||...||||.||||&2||||.||||...||||||||||||	(733,25):(734,24):(735,23):(736,22):(737,21):(738,20):(739,19):(740,18):(741,17):(742,16):(743,15):(744,14):(748,10):(749,9):(750,8):(751,7):(753,5):(754,4):(755,3):(756,2)
NAL94_RS06120	A00920_76_HCYVTDRXX_1_2247_31186_34898	463	486	1	22	-20.4	-27.25	GGUGUGACGGGCGGUGUGUACAA	463UGUAUCACCGUCGCGCAUUACACC&1GGUGUGACGGGCGGUGUGUACA	463||||||||||||.||..|||||||&1||||||||||||||||.|||||	(463,22):(464,21):(465,20):(466,19):(467,18):(468,16):(469,15):(470,14):(471,13):(472,12):(473,11):(474,10):(476,9):(477,8):(480,7):(481,6):(482,5):(483,4):(484,3):(485,2):(486,1)
NAL94_RS06120	A00920_76_HCYVTDRXX_1_2247_32371_36354	733	756	2	25	-21.21	-31.32	CCUACGUAUUACCGCGGCUGCUGGCACG	733GCCAGCAGCUGUCAGAGUAAGUAG&2CUACGUAUUACCGCGGCUGCUGGC	733||||||||||||...||||.||||&2||||.||||...||||||||||||	(733,25):(734,24):(735,23):(736,22):(737,21):(738,20):(739,19):(740,18):(741,17):(742,16):(743,15):(744,14):(748,10):(749,9):(750,8):(751,7):(753,5):(754,4):(755,3):(756,2)
NAL94_RS06120	A00920_76_HCYVTDRXX_1_2248_2718_27023	373	394	2	30	-21.9	-26.97	GAUUGGAUCAGAAAUAUAAGCAACGUCAUUA	373AAUGACGUUGUUUUGAUCCAGU&2AUUGGAUCAGAAAUAUAAGCAACGUCAUU	373||||||||||||||||||||||&2|||||||||||.......|||||||||||	(373,30):(374,29):(375,28):(376,27):(377,26):(378,25):(379,24):(380,23):(381,22):(382,21):(383,20):(384,12):(385,11):(386,10):(387,9):(388,8):(389,7):(390,6):(391,5):(392,4):(393,3):(394,2)
NAL94_RS06120	A00920_76_HCYVTDRXX_1_2248_20455_29434	301	322	3	24	-20.44	-30.04	UGGGGCGUUUUUACUUCCACAAUCUA	301GAUGUGGAAGUAAGUCGCGCCC&3GGGCGUUUUUACUUCCACAAUC	301||||||||||||||..||||||&3||||||.|||||||||||.|||	(301,24):(302,23):(303,22):(304,20):(305,19):(306,18):(307,17):(308,16):(309,15):(310,14):(311,13):(312,12):(313,11):(314,10):(317,8):(318,7):(319,6):(320,5):(321,4):(322,3)
NAL94_RS06120	A00920_76_HCYVTDRXX_1_2123_20844_14168	463	486	1	22	-20.4	-27.25	GGUGUGACGGGCGGUGUGUACAAG	463UGUAUCACCGUCGCGCAUUACACC&1GGUGUGACGGGCGGUGUGUACA	463||||||||||||.||..|||||||&1||||||||||||||||.|||||	(463,22):(464,21):(465,20):(466,19):(467,18):(468,16):(469,15):(470,14):(471,13):(472,12):(473,11):(474,10):(476,9):(477,8):(480,7):(481,6):(482,5):(483,4):(484,3):(485,2):(486,1)
NAL94_RS06120	A00920_76_HCYVTDRXX_1_2124_6623_8234	117	145	1	29	-22.74	-32.09	CAGUCUUAUUAUGCCAAUCAAUUUCAGCUU	117AGUUGUCGUUGAUUGGCAUAAUAAGUUUG&1CAGUCUUAUUAUGCCAAUCAAUUUCAGCU	117|||||..||||||||||||||||||.|||&1|||.||||||||||||||||||..|||||	(117,29):(118,28):(119,27):(120,26):(121,25):(124,22):(125,21):(126,20):(127,19):(128,18):(129,17):(130,16):(131,15):(132,14):(133,13):(134,12):(135,11):(136,10):(137,9):(138,8):(139,7):(140,6):(141,5):(143,3):(144,2):(145,1)
NAL94_RS06120	A00920_76_HCYVTDRXX_1_2237_24126_27649	138	177	1	30	-20.34	-30.18	GGUGGUUCUGGAAGAGUUGCUACAGACUUAA	138UAAGUUUGUAGCCCACACCAUAGCUUACCGUUGAAUCACC&1GGUGGUUCUGGAAGAGUUGCUACAGACUUA	138||||||||||||.........|||||.|||..||||||||&1|||||||||||..|||||||||||||||||	(138,30):(139,29):(140,28):(141,27):(142,26):(143,25):(144,24):(145,23):(146,22):(147,21):(148,20):(149,19):(159,18):(160,17):(161,16):(162,15):(163,14):(165,11):(166,10):(167,9):(170,8):(171,7):(172,6):(173,5):(174,4):(175,3):(176,2):(177,1)
NAL94_RS06120	A00920_76_HCYVTDRXX_1_2238_6090_8876	463	486	1	22	-20.04	-26.57	GGUGUGACGGGCGGUGUGUACA	463UGUAUCACCGUCGCGCAUUACACC&1GGUGUGACGGGCGGUGUGUACA	463||||||||||||.||..|||||||&1||||||||||||||||.|||||	(463,22):(464,21):(465,20):(466,19):(467,18):(468,16):(469,15):(470,14):(471,13):(472,12):(473,11):(474,10):(476,9):(477,8):(480,7):(481,6):(482,5):(483,4):(484,3):(485,2):(486,1)
NAL94_RS06120	A00920_76_HCYVTDRXX_1_2239_19859_4131	463	486	1	22	-20.4	-27.25	GGUGUGACGGGCGGUGUGUACAAG	463UGUAUCACCGUCGCGCAUUACACC&1GGUGUGACGGGCGGUGUGUACA	463||||||||||||.||..|||||||&1||||||||||||||||.|||||	(463,22):(464,21):(465,20):(466,19):(467,18):(468,16):(469,15):(470,14):(471,13):(472,12):(473,11):(474,10):(476,9):(477,8):(480,7):(481,6):(482,5):(483,4):(484,3):(485,2):(486,1)
NAL94_RS06120	A00920_76_HCYVTDRXX_1_2239_17173_23093	463	486	1	22	-20.39	-27.25	GGUGUGACGGGCGGUGUGUACAAGG	463UGUAUCACCGUCGCGCAUUACACC&1GGUGUGACGGGCGGUGUGUACA	463||||||||||||.||..|||||||&1||||||||||||||||.|||||	(463,22):(464,21):(465,20):(466,19):(467,18):(468,16):(469,15):(470,14):(471,13):(472,12):(473,11):(474,10):(476,9):(477,8):(480,7):(481,6):(482,5):(483,4):(484,3):(485,2):(486,1)
NAL94_RS06120	A00920_76_HCYVTDRXX_1_2133_1814_22138	116	141	3	31	-20.56	-31.21	GCCUUAUUAUGUGCAUAGUCAACGAUAACUG	116CAGUUGUCGUUGAUUGGCAUAAUAAG&3CUUAUUAUGUGCAUAGUCAACGAUAACUG	116||||||||||||||||||||||||||&3||||||||||...||||||||||||||||	(116,31):(117,30):(118,29):(119,28):(120,27):(121,26):(122,25):(123,24):(124,23):(125,22):(126,21):(127,20):(128,19):(129,18):(130,17):(131,16):(132,12):(133,11):(134,10):(135,9):(136,8):(137,7):(138,6):(139,5):(140,4):(141,3)
NAL94_RS06120	A00920_76_HCYVTDRXX_1_2134_1226_2300	313	339	1	22	-20.17	-27.47	UGCGAAACUGGCGGGAGCGACUG	313AGUCGCGCCCGCUAAGUAACCUUUGUA&1UGCGAAACUGGCGGGAGCGACU	313||||||.|||||||.||....||||||&1|||||||||||||||.||||||	(313,22):(314,21):(315,20):(316,19):(317,18):(318,17):(320,15):(321,14):(322,13):(323,12):(324,11):(325,10):(326,9):(328,8):(329,7):(334,6):(335,5):(336,4):(337,3):(338,2):(339,1)
NAL94_RS06120	A00920_76_HCYVTDRXX_1_2134_1271_2378	313	339	1	22	-20.17	-27.47	UGCGAAACUGGCGGGAGCGACUG	313AGUCGCGCCCGCUAAGUAACCUUUGUA&1UGCGAAACUGGCGGGAGCGACU	313||||||.|||||||.||....||||||&1|||||||||||||||.||||||	(313,22):(314,21):(315,20):(316,19):(317,18):(318,17):(320,15):(321,14):(322,13):(323,12):(324,11):(325,10):(326,9):(328,8):(329,7):(334,6):(335,5):(336,4):(337,3):(338,2):(339,1)
NAL94_RS06120	A00920_76_HCYVTDRXX_1_2135_5231_7513	463	486	1	22	-20.4	-27.25	GGUGUGACGGGCGGUGUGUACAAG	463UGUAUCACCGUCGCGCAUUACACC&1GGUGUGACGGGCGGUGUGUACA	463||||||||||||.||..|||||||&1||||||||||||||||.|||||	(463,22):(464,21):(465,20):(466,19):(467,18):(468,16):(469,15):(470,14):(471,13):(472,12):(473,11):(474,10):(476,9):(477,8):(480,7):(481,6):(482,5):(483,4):(484,3):(485,2):(486,1)
NAL94_RS06120	A00920_76_HCYVTDRXX_1_2136_7925_9737	116	141	3	31	-20.56	-31.21	GCCUUAUUAUGUGCAUAGUCAACGAUAACUG	116CAGUUGUCGUUGAUUGGCAUAAUAAG&3CUUAUUAUGUGCAUAGUCAACGAUAACUG	116||||||||||||||||||||||||||&3||||||||||...||||||||||||||||	(116,31):(117,30):(118,29):(119,28):(120,27):(121,26):(122,25):(123,24):(124,23):(125,22):(126,21):(127,20):(128,19):(129,18):(130,17):(131,16):(132,12):(133,11):(134,10):(135,9):(136,8):(137,7):(138,6):(139,5):(140,4):(141,3)
NAL94_RS06120	A00920_76_HCYVTDRXX_1_2223_28935_5729	733	756	2	25	-21.52	-31.32	CCUACGUAUUACCGCGGCUGCUGGCA	733GCCAGCAGCUGUCAGAGUAAGUAG&2CUACGUAUUACCGCGGCUGCUGGC	733||||||||||||...||||.||||&2||||.||||...||||||||||||	(733,25):(734,24):(735,23):(736,22):(737,21):(738,20):(739,19):(740,18):(741,17):(742,16):(743,15):(744,14):(748,10):(749,9):(750,8):(751,7):(753,5):(754,4):(755,3):(756,2)
NAL94_RS06120	A00920_76_HCYVTDRXX_1_2223_16812_9157	304	325	1	22	-21.77	-30.8	AGCGGGCGAGCGACUUUUCCAUUA	304GUGGAAGUAAGUCGCGCCCGCU&1AGCGGGCGAGCGACUUUUCCAU	304||||||..||||||||||||||&1|||||||..|||||||||||||	(304,22):(305,21):(306,20):(307,19):(308,18):(309,17):(312,16):(313,15):(314,14):(315,13):(316,12):(317,11):(318,10):(319,7):(320,6):(321,5):(322,4):(323,3):(324,2):(325,1)
NAL94_RS06120	A00920_76_HCYVTDRXX_1_2224_18014_3599	463	486	1	22	-20.4	-27.25	GGUGUGACGGGCGGUGUGUACAAG	463UGUAUCACCGUCGCGCAUUACACC&1GGUGUGACGGGCGGUGUGUACA	463||||||||||||.||..|||||||&1||||||||||||||||.|||||	(463,22):(464,21):(465,20):(466,19):(467,18):(468,16):(469,15):(470,14):(471,13):(472,12):(473,11):(474,10):(476,9):(477,8):(480,7):(481,6):(482,5):(483,4):(484,3):(485,2):(486,1)
NAL94_RS06120	A00920_76_HCYVTDRXX_1_2224_5141_13307	463	487	1	23	-20.31	-27.18	UGGUGUGACGGGCGGUGUGUACAAG	463UGUAUCACCGUCGCGCAUUACACCA&1UGGUGUGACGGGCGGUGUGUACA	463||||||||||||.||..||||||||&1|||||||||||||||||.|||||	(463,23):(464,22):(465,21):(466,20):(467,19):(468,17):(469,16):(470,15):(471,14):(472,13):(473,12):(474,11):(476,10):(477,9):(480,8):(481,7):(482,6):(483,5):(484,4):(485,3):(486,2):(487,1)
NAL94_RS06120	A00920_76_HCYVTDRXX_1_2224_23348_16752	740	768	2	33	-22.45	-27.06	CAUAUUAAUUGCAGCUACUUCGUCACCAUCAGCACGUCU	740GCUGUCAGAGUAAGUAGUGCAAUUAAUGU&2AUAUUAAUUGCAGCUACUUCGUCACCAUCAGC	740||||...||..||||||||||||||||||&2||||||||||||.||||||..||.....||||	(740,33):(741,32):(742,31):(743,30):(747,24):(748,23):(751,20):(752,19):(753,18):(754,17):(755,16):(756,15):(757,13):(758,12):(759,11):(760,10):(761,9):(762,8):(763,7):(764,6):(765,5):(766,4):(767,3):(768,2)
NAL94_RS06120	A00920_76_HCYVTDRXX_1_2224_23131_18505	159	181	4	25	-21.77	-27.2	GUUCAAAUGGUGAUUCAGGUAAGCUUUCU	159AGCUUACCGUUGAAUCACCUUUG&4CAAAUGGUGAUUCAGGUAAGCU	159||||||||..|||||||||||||&4||||.|||||||||||||||||	(159,25):(160,24):(161,23):(162,22):(163,21):(164,20):(165,19):(166,18):(169,17):(170,16):(171,15):(172,14):(173,13):(174,12):(175,11):(176,10):(177,9):(178,7):(179,6):(180,5):(181,4)
NAL94_RS06120	A00920_76_HCYVTDRXX_1_2224_21477_23938	740	768	2	33	-22.45	-27.06	CAUAUUAAUUGCAGCUACUUCGUCACCAUCAGCACGUCU	740GCUGUCAGAGUAAGUAGUGCAAUUAAUGU&2AUAUUAAUUGCAGCUACUUCGUCACCAUCAGC	740||||...||..||||||||||||||||||&2||||||||||||.||||||..||.....||||	(740,33):(741,32):(742,31):(743,30):(747,24):(748,23):(751,20):(752,19):(753,18):(754,17):(755,16):(756,15):(757,13):(758,12):(759,11):(760,10):(761,9):(762,8):(763,7):(764,6):(765,5):(766,4):(767,3):(768,2)
NAL94_RS06120	A00920_76_HCYVTDRXX_1_2225_24560_4351	347	382	1	32	-20.68	-30.25	CAACGUAUUCCAAGCCUUCAGCAUUAAAUCGGA	347CUGAUAUCGUGCUGAAGGUAUGUAGAAAUGACGUUG&1CAACGUAUUCCAAGCCUUCAGCAUUAAAUCGG	347|||||...|||||||||||.||..|||...||||||&1||||||.|||||.|||||||||||...|||||	(347,32):(348,31):(349,30):(350,29):(351,28):(355,24):(356,23):(357,22):(358,21):(359,20):(360,19):(361,18):(362,17):(363,16):(364,15):(365,14):(367,12):(368,11):(371,10):(372,9):(373,8):(377,6):(378,5):(379,4):(380,3):(381,2):(382,1)
NAL94_RS06120	A00920_76_HCYVTDRXX_1_2124_3649_29794	463	486	1	22	-20.4	-27.25	GGUGUGACGGGCGGUGUGUACAAG	463UGUAUCACCGUCGCGCAUUACACC&1GGUGUGACGGGCGGUGUGUACA	463||||||||||||.||..|||||||&1||||||||||||||||.|||||	(463,22):(464,21):(465,20):(466,19):(467,18):(468,16):(469,15):(470,14):(471,13):(472,12):(473,11):(474,10):(476,9):(477,8):(480,7):(481,6):(482,5):(483,4):(484,3):(485,2):(486,1)
NAL94_RS06120	A00920_76_HCYVTDRXX_1_2124_24469_31501	117	145	1	29	-22.68	-32.09	CAGUCUUAUUAUGCCAAUCAAUUUCAGCUUG	117AGUUGUCGUUGAUUGGCAUAAUAAGUUUG&1CAGUCUUAUUAUGCCAAUCAAUUUCAGCU	117|||||..||||||||||||||||||.|||&1|||.||||||||||||||||||..|||||	(117,29):(118,28):(119,27):(120,26):(121,25):(124,22):(125,21):(126,20):(127,19):(128,18):(129,17):(130,16):(131,15):(132,14):(133,13):(134,12):(135,11):(136,10):(137,9):(138,8):(139,7):(140,6):(141,5):(143,3):(144,2):(145,1)
NAL94_RS06120	A00920_76_HCYVTDRXX_1_2126_16025_4257	735	773	2	37	-22.71	-32.26	GGGAAGACAUUCUUAUUAGUUACUAAGUCAGCUGCUGU	735CAGCAGCUGUCAGAGUAAGUAGUGCAAUUAAUGUUUUUU&2GGAAGACAUUCUUAUUAGUUACUAAGUCAGCUGCUG	735|||||||||.|..|||||.|||||.....||||||||||&2||||||||||..|||||.|||||..|.|||||||||	(735,37):(736,36):(737,35):(738,34):(739,33):(740,32):(741,31):(742,30):(743,29):(745,27):(748,24):(749,23):(750,22):(751,21):(752,20):(754,18):(755,17):(756,16):(757,15):(758,14):(764,11):(765,10):(766,9):(767,8):(768,7):(769,6):(770,5):(771,4):(772,3):(773,2)
NAL94_RS06120	A00920_76_HCYVTDRXX_1_2126_9146_36589	167	199	1	27	-22.1	-32.36	CGCAAGCCAGCAAAGCACAAAGUCAACUAAA	167GUUGAAUCACCUUUGUAUGCUUUGCGGUUUGCG&1CGCAAGCCAGCAAAGCACAAAGUCAAC	167|||||.....||||||..|||||||||||||||&1||||||||.||||||||||||||||||	(167,27):(168,26):(169,25):(170,24):(171,23):(177,22):(178,21):(179,20):(180,19):(181,18):(182,17):(185,16):(186,15):(187,14):(188,13):(189,12):(190,11):(191,10):(192,8):(193,7):(194,6):(195,5):(196,4):(197,3):(198,2):(199,1)
NAL94_RS06120	A00920_76_HCYVTDRXX_1_2136_30888_28682	747	768	11	33	-20.11	-22.37	GUAUCCAUCCAUAUUAAUUGCAGCUACUUCGUCA	747GAGUAAGUAGUGCAAUUAAUGU&11AUAUUAAUUGCAGCUACUUCGUC	747||..||||||||||||||||||&11||||||||||||.||||||..||	(747,33):(748,32):(751,29):(752,28):(753,27):(754,26):(755,25):(756,24):(757,22):(758,21):(759,20):(760,19):(761,18):(762,17):(763,16):(764,15):(765,14):(766,13):(767,12):(768,11)
NAL94_RS06120	A00920_76_HCYVTDRXX_1_2136_13494_33191	453	471	1	18	-20.64	-28.03	GGUGGUGCAGCAGGAGCCCUUG	453GGCUUUUCGCUGUAUCACC&1GGUGGUGCAGCAGGAGCC	453|||||||.|||||||||||&1||||||||||||||||||	(453,18):(454,17):(455,16):(456,15):(457,14):(458,13):(459,12):(461,11):(462,10):(463,9):(464,8):(465,7):(466,6):(467,5):(468,4):(469,3):(470,2):(471,1)
NAL94_RS06120	A00920_76_HCYVTDRXX_1_2137_11107_6699	463	486	1	22	-20.4	-27.25	GGUGUGACGGGCGGUGUGUACAAG	463UGUAUCACCGUCGCGCAUUACACC&1GGUGUGACGGGCGGUGUGUACA	463||||||||||||.||..|||||||&1||||||||||||||||.|||||	(463,22):(464,21):(465,20):(466,19):(467,18):(468,16):(469,15):(470,14):(471,13):(472,12):(473,11):(474,10):(476,9):(477,8):(480,7):(481,6):(482,5):(483,4):(484,3):(485,2):(486,1)
NAL94_RS06120	A00920_76_HCYVTDRXX_1_2137_9426_13526	463	486	1	22	-20.4	-27.25	GGUGUGACGGGCGGUGUGUACAAG	463UGUAUCACCGUCGCGCAUUACACC&1GGUGUGACGGGCGGUGUGUACA	463||||||||||||.||..|||||||&1||||||||||||||||.|||||	(463,22):(464,21):(465,20):(466,19):(467,18):(468,16):(469,15):(470,14):(471,13):(472,12):(473,11):(474,10):(476,9):(477,8):(480,7):(481,6):(482,5):(483,4):(484,3):(485,2):(486,1)
NAL94_RS06120	A00920_76_HCYVTDRXX_1_2138_18566_14700	235	267	1	31	-20.89	-31.44	GCUAACCCAACUUGCCAAGGUGAAUACCGUG	235UACGUAGUCUUCACUUUGAUAAGUUAGGUUAGC&1GCUAACCCAACUUGCCAAGGUGAAUACCGUG	235||||..||.|||||||||.||||||.|||||||&1|||||||.||||||.|||||||||.||||||	(235,31):(236,30):(237,29):(238,28):(241,27):(242,26):(244,24):(245,23):(246,22):(247,21):(248,20):(249,19):(250,18):(251,17):(252,16):(254,14):(255,13):(256,12):(257,11):(258,10):(259,9):(261,7):(262,6):(263,5):(264,4):(265,3):(266,2):(267,1)
NAL94_RS06120	A00920_76_HCYVTDRXX_1_2138_10122_16517	301	324	1	30	-20.04	-32.58	GCGGGCGAGAAGACUCGAACUUCCACGAUCUAAAA	301GAUGUGGAAGUAAGUCGCGCCCGC&1GCGGGCGAGAAGACUCGAACUUCCACGAUC	301|||||||||||.||||.|||||||&1|||||||....||||...||||||||.|||	(301,30):(302,29):(303,28):(304,26):(305,25):(306,24):(307,23):(308,22):(309,21):(310,20):(311,19):(313,15):(314,14):(315,13):(316,12):(318,7):(319,6):(320,5):(321,4):(322,3):(323,2):(324,1)
NAL94_RS06120	A00920_76_HCYVTDRXX_1_2138_10348_17315	301	324	1	30	-20.04	-32.58	GCGGGCGAGAAGACUCGAACUUCCACGAUCUAAAA	301GAUGUGGAAGUAAGUCGCGCCCGC&1GCGGGCGAGAAGACUCGAACUUCCACGAUC	301|||||||||||.||||.|||||||&1|||||||....||||...||||||||.|||	(301,30):(302,29):(303,28):(304,26):(305,25):(306,24):(307,23):(308,22):(309,21):(310,20):(311,19):(313,15):(314,14):(315,13):(316,12):(318,7):(319,6):(320,5):(321,4):(322,3):(323,2):(324,1)
NAL94_RS06120	A00920_76_HCYVTDRXX_1_2138_4833_18818	733	756	2	25	-21.21	-31.32	CCUACGUAUUACCGCGGCUGCUGGCACG	733GCCAGCAGCUGUCAGAGUAAGUAG&2CUACGUAUUACCGCGGCUGCUGGC	733||||||||||||...||||.||||&2||||.||||...||||||||||||	(733,25):(734,24):(735,23):(736,22):(737,21):(738,20):(739,19):(740,18):(741,17):(742,16):(743,15):(744,14):(748,10):(749,9):(750,8):(751,7):(753,5):(754,4):(755,3):(756,2)
NAL94_RS06120	A00920_76_HCYVTDRXX_1_2138_7880_33207	301	324	1	30	-20.04	-32.58	GCGGGCGAGAAGACUCGAACUUCCACGAUCUAAAA	301GAUGUGGAAGUAAGUCGCGCCCGC&1GCGGGCGAGAAGACUCGAACUUCCACGAUC	301|||||||||||.||||.|||||||&1|||||||....||||...||||||||.|||	(301,30):(302,29):(303,28):(304,26):(305,25):(306,24):(307,23):(308,22):(309,21):(310,20):(311,19):(313,15):(314,14):(315,13):(316,12):(318,7):(319,6):(320,5):(321,4):(322,3):(323,2):(324,1)
NAL94_RS06120	A00920_76_HCYVTDRXX_1_2204_10167_26553	347	390	1	41	-20.47	-30.73	GAUUAAUCGACCUUGUUUCUUAGCUUCUUCAGUAAUAUUAGG	347CUGAUAUCGUGCUGAAGGUAUGUAGAAAUGACGUUGUUUUGAUC&1GAUUAAUCGACCUUGUUUCUUAGCUUCUUCAGUAAUAUUAG	347|||||||..|||||||||.....||||||||.||||..||||||&1||||||.||||.||||||||.....||||||||||||||||	(347,41):(348,40):(349,39):(350,38):(351,37):(352,36):(353,35):(356,34):(357,33):(358,32):(359,31):(360,30):(361,29):(362,28):(363,27):(364,26):(370,20):(371,19):(372,18):(373,17):(374,16):(375,15):(376,14):(377,13):(379,11):(380,10):(381,9):(382,8):(385,6):(386,5):(387,4):(388,3):(389,2):(390,1)
NAL94_RS06120	A00920_76_HCYVTDRXX_1_2204_10122_26694	347	390	1	41	-20.47	-30.73	GAUUAAUCGACCUUGUUUCUUAGCUUCUUCAGUAAUAUUAGG	347CUGAUAUCGUGCUGAAGGUAUGUAGAAAUGACGUUGUUUUGAUC&1GAUUAAUCGACCUUGUUUCUUAGCUUCUUCAGUAAUAUUAG	347|||||||..|||||||||.....||||||||.||||..||||||&1||||||.||||.||||||||.....||||||||||||||||	(347,41):(348,40):(349,39):(350,38):(351,37):(352,36):(353,35):(356,34):(357,33):(358,32):(359,31):(360,30):(361,29):(362,28):(363,27):(364,26):(370,20):(371,19):(372,18):(373,17):(374,16):(375,15):(376,14):(377,13):(379,11):(380,10):(381,9):(382,8):(385,6):(386,5):(387,4):(388,3):(389,2):(390,1)
NAL94_RS06120	A00920_76_HCYVTDRXX_1_2263_7491_35133	604	629	1	25	-22.6	-27.65	GAGAUCAAUUGCAUAAAAUAGCCCAUA	604UGGUGCUGUAUUAUGCUUUUGAUCUU&1GAGAUCAAUUGCAUAAAAUAGCCCA	604|||.|||||.||||||..||||||||&1||||||||..||||||.||||||||	(604,25):(605,24):(606,23):(608,22):(609,21):(610,20):(611,19):(612,18):(614,16):(615,15):(616,14):(617,13):(618,12):(619,11):(622,8):(623,7):(624,6):(625,5):(626,4):(627,3):(628,2):(629,1)
NAL94_RS06120	A00920_76_HCYVTDRXX_1_2264_7509_26083	463	486	1	22	-20.4	-27.25	GGUGUGACGGGCGGUGUGUACAAG	463UGUAUCACCGUCGCGCAUUACACC&1GGUGUGACGGGCGGUGUGUACA	463||||||||||||.||..|||||||&1||||||||||||||||.|||||	(463,22):(464,21):(465,20):(466,19):(467,18):(468,16):(469,15):(470,14):(471,13):(472,12):(473,11):(474,10):(476,9):(477,8):(480,7):(481,6):(482,5):(483,4):(484,3):(485,2):(486,1)
NAL94_RS06120	A00920_76_HCYVTDRXX_1_2264_3595_34397	463	486	1	22	-20.4	-27.25	GGUGUGACGGGCGGUGUGUACAAG	463UGUAUCACCGUCGCGCAUUACACC&1GGUGUGACGGGCGGUGUGUACA	463||||||||||||.||..|||||||&1||||||||||||||||.|||||	(463,22):(464,21):(465,20):(466,19):(467,18):(468,16):(469,15):(470,14):(471,13):(472,12):(473,11):(474,10):(476,9):(477,8):(480,7):(481,6):(482,5):(483,4):(484,3):(485,2):(486,1)
NAL94_RS06120	A00920_76_HCYVTDRXX_1_2265_4227_23500	373	394	2	30	-21.9	-26.97	GAUUGGAUCAGAAAUAUAAGCAACGUCAUUA	373AAUGACGUUGUUUUGAUCCAGU&2AUUGGAUCAGAAAUAUAAGCAACGUCAUU	373||||||||||||||||||||||&2|||||||||||.......|||||||||||	(373,30):(374,29):(375,28):(376,27):(377,26):(378,25):(379,24):(380,23):(381,22):(382,21):(383,20):(384,12):(385,11):(386,10):(387,9):(388,8):(389,7):(390,6):(391,5):(392,4):(393,3):(394,2)
NAL94_RS06120	A00920_76_HCYVTDRXX_1_2265_11478_31516	463	486	1	22	-20.4	-27.25	GGUGUGACGGGCGGUGUGUACAAG	463UGUAUCACCGUCGCGCAUUACACC&1GGUGUGACGGGCGGUGUGUACA	463||||||||||||.||..|||||||&1||||||||||||||||.|||||	(463,22):(464,21):(465,20):(466,19):(467,18):(468,16):(469,15):(470,14):(471,13):(472,12):(473,11):(474,10):(476,9):(477,8):(480,7):(481,6):(482,5):(483,4):(484,3):(485,2):(486,1)
NAL94_RS06120	A00920_76_HCYVTDRXX_1_2266_24198_10739	463	486	1	22	-20.4	-27.25	GGUGUGACGGGCGGUGUGUACAA	463UGUAUCACCGUCGCGCAUUACACC&1GGUGUGACGGGCGGUGUGUACA	463||||||||||||.||..|||||||&1||||||||||||||||.|||||	(463,22):(464,21):(465,20):(466,19):(467,18):(468,16):(469,15):(470,14):(471,13):(472,12):(473,11):(474,10):(476,9):(477,8):(480,7):(481,6):(482,5):(483,4):(484,3):(485,2):(486,1)
NAL94_RS06120	A00920_76_HCYVTDRXX_1_2142_13051_23719	631	661	1	26	-21.98	-31.31	AGCAGGUGUGGUUGUAGGAUCUUUUUUAG	631GAAAAGAUCGCUGCCUUGAGCCACACCAGCU&1AGCAGGUGUGGUUGUAGGAUCUUUUU	631|||||||||.||||....|||||||||.|||&1|||.||||||||||||||||||||||	(631,26):(632,25):(633,24):(634,23):(635,22):(636,21):(637,20):(638,19):(639,18):(641,17):(642,16):(643,15):(644,14):(649,13):(650,12):(651,11):(652,10):(653,9):(654,8):(655,7):(656,6):(657,5):(659,3):(660,2):(661,1)
NAL94_RS06120	A00920_76_HCYVTDRXX_1_2143_3152_2879	167	199	1	27	-22.1	-32.36	CGCAAGCCAGCAAAGCACAAAGUCAACUAAA	167GUUGAAUCACCUUUGUAUGCUUUGCGGUUUGCG&1CGCAAGCCAGCAAAGCACAAAGUCAAC	167|||||.....||||||..|||||||||||||||&1||||||||.||||||||||||||||||	(167,27):(168,26):(169,25):(170,24):(171,23):(177,22):(178,21):(179,20):(180,19):(181,18):(182,17):(185,16):(186,15):(187,14):(188,13):(189,12):(190,11):(191,10):(192,8):(193,7):(194,6):(195,5):(196,4):(197,3):(198,2):(199,1)
NAL94_RS06120	A00920_76_HCYVTDRXX_1_2143_17400_10113	138	177	1	30	-20.34	-30.18	GGUGGUUCUGGAAGAGUUGCUACAGACUUAA	138UAAGUUUGUAGCCCACACCAUAGCUUACCGUUGAAUCACC&1GGUGGUUCUGGAAGAGUUGCUACAGACUUA	138||||||||||||.........|||||.|||..||||||||&1|||||||||||..|||||||||||||||||	(138,30):(139,29):(140,28):(141,27):(142,26):(143,25):(144,24):(145,23):(146,22):(147,21):(148,20):(149,19):(159,18):(160,17):(161,16):(162,15):(163,14):(165,11):(166,10):(167,9):(170,8):(171,7):(172,6):(173,5):(174,4):(175,3):(176,2):(177,1)
NAL94_RS06120	A00920_76_HCYVTDRXX_1_2143_17571_25911	138	177	1	30	-20.34	-30.18	GGUGGUUCUGGAAGAGUUGCUACAGACUUAA	138UAAGUUUGUAGCCCACACCAUAGCUUACCGUUGAAUCACC&1GGUGGUUCUGGAAGAGUUGCUACAGACUUA	138||||||||||||.........|||||.|||..||||||||&1|||||||||||..|||||||||||||||||	(138,30):(139,29):(140,28):(141,27):(142,26):(143,25):(144,24):(145,23):(146,22):(147,21):(148,20):(149,19):(159,18):(160,17):(161,16):(162,15):(163,14):(165,11):(166,10):(167,9):(170,8):(171,7):(172,6):(173,5):(174,4):(175,3):(176,2):(177,1)
NAL94_RS06120	A00920_76_HCYVTDRXX_1_2143_30807_28103	463	487	1	23	-20.3	-27.18	UGGUGUGACGGGCGGUGUGUACAAGG	463UGUAUCACCGUCGCGCAUUACACCA&1UGGUGUGACGGGCGGUGUGUACA	463||||||||||||.||..||||||||&1|||||||||||||||||.|||||	(463,23):(464,22):(465,21):(466,20):(467,19):(468,17):(469,16):(470,15):(471,14):(472,13):(473,12):(474,11):(476,10):(477,9):(480,8):(481,7):(482,6):(483,5):(484,4):(485,3):(486,2):(487,1)
NAL94_RS06120	A00920_76_HCYVTDRXX_1_2144_14470_4977	463	487	1	23	-20.31	-27.18	UGGUGUGACGGGCGGUGUGUACAAG	463UGUAUCACCGUCGCGCAUUACACCA&1UGGUGUGACGGGCGGUGUGUACA	463||||||||||||.||..||||||||&1|||||||||||||||||.|||||	(463,23):(464,22):(465,21):(466,20):(467,19):(468,17):(469,16):(470,15):(471,14):(472,13):(473,12):(474,11):(476,10):(477,9):(480,8):(481,7):(482,6):(483,5):(484,4):(485,3):(486,2):(487,1)
NAL94_RS06120	A00920_76_HCYVTDRXX_1_2144_30138_13761	463	486	1	22	-20.4	-27.25	GGUGUGACGGGCGGUGUGUACAAG	463UGUAUCACCGUCGCGCAUUACACC&1GGUGUGACGGGCGGUGUGUACA	463||||||||||||.||..|||||||&1||||||||||||||||.|||||	(463,22):(464,21):(465,20):(466,19):(467,18):(468,16):(469,15):(470,14):(471,13):(472,12):(473,11):(474,10):(476,9):(477,8):(480,7):(481,6):(482,5):(483,4):(484,3):(485,2):(486,1)
NAL94_RS06120	A00920_76_HCYVTDRXX_1_2144_19379_14137	301	324	1	30	-20.02	-32.58	GCGGGCGAGAAGACUCGAACUUCCACGAUCUAAAAGC	301GAUGUGGAAGUAAGUCGCGCCCGC&1GCGGGCGAGAAGACUCGAACUUCCACGAUC	301|||||||||||.||||.|||||||&1|||||||....||||...||||||||.|||	(301,30):(302,29):(303,28):(304,26):(305,25):(306,24):(307,23):(308,22):(309,21):(310,20):(311,19):(313,15):(314,14):(315,13):(316,12):(318,7):(319,6):(320,5):(321,4):(322,3):(323,2):(324,1)
NAL94_RS06120	A00920_76_HCYVTDRXX_1_2144_17110_14935	733	756	2	25	-21.21	-31.32	CCUACGUAUUACCGCGGCUGCUGGCACG	733GCCAGCAGCUGUCAGAGUAAGUAG&2CUACGUAUUACCGCGGCUGCUGGC	733||||||||||||...||||.||||&2||||.||||...||||||||||||	(733,25):(734,24):(735,23):(736,22):(737,21):(738,20):(739,19):(740,18):(741,17):(742,16):(743,15):(744,14):(748,10):(749,9):(750,8):(751,7):(753,5):(754,4):(755,3):(756,2)
NAL94_RS06120	A00920_76_HCYVTDRXX_1_2113_1307_6480	463	486	1	22	-20.39	-27.25	GGUGUGACGGGCGGUGUGUACAAGG	463UGUAUCACCGUCGCGCAUUACACC&1GGUGUGACGGGCGGUGUGUACA	463||||||||||||.||..|||||||&1||||||||||||||||.|||||	(463,22):(464,21):(465,20):(466,19):(467,18):(468,16):(469,15):(470,14):(471,13):(472,12):(473,11):(474,10):(476,9):(477,8):(480,7):(481,6):(482,5):(483,4):(484,3):(485,2):(486,1)
NAL94_RS06120	A00920_76_HCYVTDRXX_1_2115_10502_26130	463	486	1	22	-20.4	-27.25	GGUGUGACGGGCGGUGUGUACAAG	463UGUAUCACCGUCGCGCAUUACACC&1GGUGUGACGGGCGGUGUGUACA	463||||||||||||.||..|||||||&1||||||||||||||||.|||||	(463,22):(464,21):(465,20):(466,19):(467,18):(468,16):(469,15):(470,14):(471,13):(472,12):(473,11):(474,10):(476,9):(477,8):(480,7):(481,6):(482,5):(483,4):(484,3):(485,2):(486,1)
NAL94_RS06120	A00920_76_HCYVTDRXX_1_2115_18394_27492	117	141	4	28	-22.04	-31.02	UGUCUUAUUAUGCCAAUCAAUUUCAGCUUG	117AGUUGUCGUUGAUUGGCAUAAUAAG&4CUUAUUAUGCCAAUCAAUUUCAGCU	117|||||..||||||||||||||||||&4||||||||||||||||||..|||||	(117,28):(118,27):(119,26):(120,25):(121,24):(124,21):(125,20):(126,19):(127,18):(128,17):(129,16):(130,15):(131,14):(132,13):(133,12):(134,11):(135,10):(136,9):(137,8):(138,7):(139,6):(140,5):(141,4)
NAL94_RS06120	A00920_76_HCYVTDRXX_1_2115_23674_32095	373	394	2	30	-21.87	-26.97	GAUUGGAUCAGAAAUAUAAGCAACGUCAUUAUU	373AAUGACGUUGUUUUGAUCCAGU&2AUUGGAUCAGAAAUAUAAGCAACGUCAUU	373||||||||||||||||||||||&2|||||||||||.......|||||||||||	(373,30):(374,29):(375,28):(376,27):(377,26):(378,25):(379,24):(380,23):(381,22):(382,21):(383,20):(384,12):(385,11):(386,10):(387,9):(388,8):(389,7):(390,6):(391,5):(392,4):(393,3):(394,2)
NAL94_RS06120	A00920_76_HCYVTDRXX_1_2115_23140_32236	373	394	2	30	-21.87	-26.97	GAUUGGAUCAGAAAUAUAAGCAACGUCAUUAUU	373AAUGACGUUGUUUUGAUCCAGU&2AUUGGAUCAGAAAUAUAAGCAACGUCAUU	373||||||||||||||||||||||&2|||||||||||.......|||||||||||	(373,30):(374,29):(375,28):(376,27):(377,26):(378,25):(379,24):(380,23):(381,22):(382,21):(383,20):(384,12):(385,11):(386,10):(387,9):(388,8):(389,7):(390,6):(391,5):(392,4):(393,3):(394,2)
NAL94_RS06120	A00920_76_HCYVTDRXX_1_2115_14814_33004	463	483	3	22	-20.04	-24.52	CAGUAAUAGUGAUGGUGGUAUAA	463UGUAUCACCGUCGCGCAUUAC&3GUAAUAGUGAUGGUGGUAUA	463||||||||||||||..|||||&3|||||.||||||||||||||	(463,22):(464,21):(465,20):(466,19):(467,18):(468,17):(469,16):(470,15):(471,14):(472,13):(473,12):(474,11):(475,10):(476,9):(479,7):(480,6):(481,5):(482,4):(483,3)
NAL94_RS06120	A00920_76_HCYVTDRXX_1_2115_15628_34914	463	486	1	22	-20.4	-27.25	GGUGUGACGGGCGGUGUGUACAAG	463UGUAUCACCGUCGCGCAUUACACC&1GGUGUGACGGGCGGUGUGUACA	463||||||||||||.||..|||||||&1||||||||||||||||.|||||	(463,22):(464,21):(465,20):(466,19):(467,18):(468,16):(469,15):(470,14):(471,13):(472,12):(473,11):(474,10):(476,9):(477,8):(480,7):(481,6):(482,5):(483,4):(484,3):(485,2):(486,1)
NAL94_RS06120	A00920_76_HCYVTDRXX_1_2269_13783_20572	740	768	2	33	-22.42	-27.06	CAUAUUAAUUGCAGCUACUUCGUCACCAUCAGCACGUCUAAA	740GCUGUCAGAGUAAGUAGUGCAAUUAAUGU&2AUAUUAAUUGCAGCUACUUCGUCACCAUCAGC	740||||...||..||||||||||||||||||&2||||||||||||.||||||..||.....||||	(740,33):(741,32):(742,31):(743,30):(747,24):(748,23):(751,20):(752,19):(753,18):(754,17):(755,16):(756,15):(757,13):(758,12):(759,11):(760,10):(761,9):(762,8):(763,7):(764,6):(765,5):(766,4):(767,3):(768,2)
NAL94_RS06120	A00920_76_HCYVTDRXX_1_2270_21224_7373	463	486	1	22	-21	-27.85	GGUGUGACGGACGGUGUGUACAAGG	463UGUAUCACCGUCGCGCAUUACACC&1GGUGUGACGGACGGUGUGUACA	463||||||||||||.||..|||||||&1||||||||||||||||.|||||	(463,22):(464,21):(465,20):(466,19):(467,18):(468,16):(469,15):(470,14):(471,13):(472,12):(473,11):(474,10):(476,9):(477,8):(480,7):(481,6):(482,5):(483,4):(484,3):(485,2):(486,1)
NAL94_RS06120	A00920_76_HCYVTDRXX_1_2270_30183_27492	604	630	2	27	-22.52	-28.77	UGGAGAUCAAUUGCAUAAAAUAGCCCAUAAUUUUG	604UGGUGCUGUAUUAUGCUUUUGAUCUUU&2GGAGAUCAAUUGCAUAAAAUAGCCCA	604|||.|||||.||||||..|||||||||&2|||||||||..||||||.||||||||	(604,27):(605,26):(606,25):(608,24):(609,23):(610,22):(611,21):(612,20):(614,18):(615,17):(616,16):(617,15):(618,14):(619,13):(622,10):(623,9):(624,8):(625,7):(626,6):(627,5):(628,4):(629,3):(630,2)
NAL94_RS06120	A00920_76_HCYVTDRXX_1_2270_24822_34522	201	217	10	26	-20.87	-25.08	AAGCAAUCAAAGACAAUGCGAAGCAAG	201UUGCUUCGCGUUGUUUU&10AAGACAAUGCGAAGCAA	201|||||||||||||||||&10|||||||||||||||||	(201,26):(202,25):(203,24):(204,23):(205,22):(206,21):(207,20):(208,19):(209,18):(210,17):(211,16):(212,15):(213,14):(214,13):(215,12):(216,11):(217,10)
NAL94_RS06120	A00920_76_HCYVTDRXX_1_2270_24948_34773	201	217	10	26	-20.87	-25.08	AAGCAAUCAAAGACAAUGCGAAGCAAG	201UUGCUUCGCGUUGUUUU&10AAGACAAUGCGAAGCAA	201|||||||||||||||||&10|||||||||||||||||	(201,26):(202,25):(203,24):(204,23):(205,22):(206,21):(207,20):(208,19):(209,18):(210,17):(211,16):(212,15):(213,14):(214,13):(215,12):(216,11):(217,10)
NAL94_RS06120	A00920_76_HCYVTDRXX_1_2271_6180_4617	359	391	1	36	-20.08	-28.53	GGGUUAGCACCAGCAGUAACGUUCUUCAUACCUUCACGA	359UGAAGGUAUGUAGAAAUGACGUUGUUUUGAUCC&1GGGUUAGCACCAGCAGUAACGUUCUUCAUACCUUCA	359||||||||||.||||...||||||..|||||||&1|||||||...||||.||....||||.||||||||||	(359,36):(360,35):(361,34):(362,33):(363,32):(364,31):(365,30):(366,29):(367,28):(368,27):(370,25):(371,24):(372,23):(373,22):(377,17):(378,16):(379,14):(380,13):(381,12):(382,11):(385,7):(386,6):(387,5):(388,4):(389,3):(390,2):(391,1)
NAL94_RS06120	A00920_76_HCYVTDRXX_1_2271_19443_22357	733	769	2	40	-20.11	-36.55	GGACAACGCUUGCCACCUACGUAUUACCGCGGCUGCUGGCAC	733GCCAGCAGCUGUCAGAGUAAGUAGUGCAAUUAAUGUU&2GACAACGCUUGCCACCUACGUAUUACCGCGGCUGCUGGC	733||||||||||||...||||.||||.||||....||||&2||||....||||...||||.||||...||||||||||||	(733,40):(734,39):(735,38):(736,37):(737,36):(738,35):(739,34):(740,33):(741,32):(742,31):(743,30):(744,29):(748,25):(749,24):(750,23):(751,22):(753,20):(754,19):(755,18):(756,17):(758,13):(759,12):(760,11):(761,10):(766,5):(767,4):(768,3):(769,2)
NAL94_RS06120	A00920_76_HCYVTDRXX_1_2271_7654_24361	463	486	1	22	-20.39	-27.25	GGUGUGACGGGCGGUGUGUACAAGG	463UGUAUCACCGUCGCGCAUUACACC&1GGUGUGACGGGCGGUGUGUACA	463||||||||||||.||..|||||||&1||||||||||||||||.|||||	(463,22):(464,21):(465,20):(466,19):(467,18):(468,16):(469,15):(470,14):(471,13):(472,12):(473,11):(474,10):(476,9):(477,8):(480,7):(481,6):(482,5):(483,4):(484,3):(485,2):(486,1)
NAL94_RS06120	A00920_76_HCYVTDRXX_1_2271_8287_31814	463	486	1	22	-20.4	-27.25	GGUGUGACGGGCGGUGUGUACAAG	463UGUAUCACCGUCGCGCAUUACACC&1GGUGUGACGGGCGGUGUGUACA	463||||||||||||.||..|||||||&1||||||||||||||||.|||||	(463,22):(464,21):(465,20):(466,19):(467,18):(468,16):(469,15):(470,14):(471,13):(472,12):(473,11):(474,10):(476,9):(477,8):(480,7):(481,6):(482,5):(483,4):(484,3):(485,2):(486,1)
NAL94_RS06120	A00920_76_HCYVTDRXX_1_2271_14525_36354	463	486	1	22	-20.4	-27.25	GGUGUGACGGGCGGUGUGUACAAG	463UGUAUCACCGUCGCGCAUUACACC&1GGUGUGACGGGCGGUGUGUACA	463||||||||||||.||..|||||||&1||||||||||||||||.|||||	(463,22):(464,21):(465,20):(466,19):(467,18):(468,16):(469,15):(470,14):(471,13):(472,12):(473,11):(474,10):(476,9):(477,8):(480,7):(481,6):(482,5):(483,4):(484,3):(485,2):(486,1)
NAL94_RS06120	A00920_76_HCYVTDRXX_1_2272_24099_6339	373	394	1	29	-21.83	-26.59	AUUGGAUCAGAAAUAUAAGCAACGUCAUUAUUG	373AAUGACGUUGUUUUGAUCCAGU&1AUUGGAUCAGAAAUAUAAGCAACGUCAUU	373||||||||||||||||||||||&1|||||||||||.......|||||||||||	(373,29):(374,28):(375,27):(376,26):(377,25):(378,24):(379,23):(380,22):(381,21):(382,20):(383,19):(384,11):(385,10):(386,9):(387,8):(388,7):(389,6):(390,5):(391,4):(392,3):(393,2):(394,1)
NAL94_RS06120	A00920_76_HCYVTDRXX_1_2278_23086_33959	463	486	1	22	-20.4	-27.25	GGUGUGACGGGCGGUGUGUACAAG	463UGUAUCACCGUCGCGCAUUACACC&1GGUGUGACGGGCGGUGUGUACA	463||||||||||||.||..|||||||&1||||||||||||||||.|||||	(463,22):(464,21):(465,20):(466,19):(467,18):(468,16):(469,15):(470,14):(471,13):(472,12):(473,11):(474,10):(476,9):(477,8):(480,7):(481,6):(482,5):(483,4):(484,3):(485,2):(486,1)
NAL94_RS06120	A00920_76_HCYVTDRXX_1_2272_2745_14011	116	141	3	31	-20.56	-31.21	GCCUUAUUAUGUGCAUAGUCAACGAUAACUG	116CAGUUGUCGUUGAUUGGCAUAAUAAG&3CUUAUUAUGUGCAUAGUCAACGAUAACUG	116||||||||||||||||||||||||||&3||||||||||...||||||||||||||||	(116,31):(117,30):(118,29):(119,28):(120,27):(121,26):(122,25):(123,24):(124,23):(125,22):(126,21):(127,20):(128,19):(129,18):(130,17):(131,16):(132,12):(133,11):(134,10):(135,9):(136,8):(137,7):(138,6):(139,5):(140,4):(141,3)
NAL94_RS06120	A00920_76_HCYVTDRXX_1_2272_26196_33395	739	766	1	27	-23.26	-29.22	GUUAAUUGCACCACUUGCUUACCAGCUCUUGAAG	739AGCUGUCAGAGUAAGUAGUGCAAUUAAU&1GUUAAUUGCACCACUUGCUUACCAGCU	739|||||...||||||||.|||||||||||&1|||||||||||.||||||||..|||||	(739,27):(740,26):(741,25):(742,24):(743,23):(747,20):(748,19):(749,18):(750,17):(751,16):(752,15):(753,14):(754,13):(756,11):(757,10):(758,9):(759,8):(760,7):(761,6):(762,5):(763,4):(764,3):(765,2):(766,1)
NAL94_RS06120	A00920_76_HCYVTDRXX_1_2273_2663_16814	733	758	2	28	-20.59	-31.51	CCACCUACGUAUUACCGCGGCUGCUGGCACG	733GCCAGCAGCUGUCAGAGUAAGUAGUG&2CACCUACGUAUUACCGCGGCUGCUGGC	733||||||||||||...||||.||||||&2|||.|||.||||...||||||||||||	(733,28):(734,27):(735,26):(736,25):(737,24):(738,23):(739,22):(740,21):(741,20):(742,19):(743,18):(744,17):(748,13):(749,12):(750,11):(751,10):(753,8):(754,7):(755,6):(756,4):(757,3):(758,2)
NAL94_RS06120	A00920_76_HCYVTDRXX_1_2273_7202_18944	733	756	2	25	-20.19	-31.32	CCUACGUAUUACCGCGGCUGCUGGCACGU	733GCCAGCAGCUGUCAGAGUAAGUAG&2CUACGUAUUACCGCGGCUGCUGGC	733||||||||||||...||||.||||&2||||.||||...||||||||||||	(733,25):(734,24):(735,23):(736,22):(737,21):(738,20):(739,19):(740,18):(741,17):(742,16):(743,15):(744,14):(748,10):(749,9):(750,8):(751,7):(753,5):(754,4):(755,3):(756,2)
NAL94_RS06120	A00920_76_HCYVTDRXX_1_2273_31964_34616	463	486	1	22	-20.04	-26.57	GGUGUGACGGGCGGUGUGUACA	463UGUAUCACCGUCGCGCAUUACACC&1GGUGUGACGGGCGGUGUGUACA	463||||||||||||.||..|||||||&1||||||||||||||||.|||||	(463,22):(464,21):(465,20):(466,19):(467,18):(468,16):(469,15):(470,14):(471,13):(472,12):(473,11):(474,10):(476,9):(477,8):(480,7):(481,6):(482,5):(483,4):(484,3):(485,2):(486,1)
NAL94_RS06120	A00920_76_HCYVTDRXX_1_2274_12409_11992	463	486	1	22	-20.4	-27.25	GGUGUGACGGGCGGUGUGUACAAG	463UGUAUCACCGUCGCGCAUUACACC&1GGUGUGACGGGCGGUGUGUACA	463||||||||||||.||..|||||||&1||||||||||||||||.|||||	(463,22):(464,21):(465,20):(466,19):(467,18):(468,16):(469,15):(470,14):(471,13):(472,12):(473,11):(474,10):(476,9):(477,8):(480,7):(481,6):(482,5):(483,4):(484,3):(485,2):(486,1)
NAL94_RS06120	A00920_76_HCYVTDRXX_1_2101_30563_14779	463	486	1	22	-20.39	-27.25	GGUGUGACGGGCGGUGUGUACAAGG	463UGUAUCACCGUCGCGCAUUACACC&1GGUGUGACGGGCGGUGUGUACA	463||||||||||||.||..|||||||&1||||||||||||||||.|||||	(463,22):(464,21):(465,20):(466,19):(467,18):(468,16):(469,15):(470,14):(471,13):(472,12):(473,11):(474,10):(476,9):(477,8):(480,7):(481,6):(482,5):(483,4):(484,3):(485,2):(486,1)
NAL94_RS06120	A00920_76_HCYVTDRXX_1_2102_21187_27195	463	486	1	22	-20.4	-27.25	GGUGUGACGGGCGGUGUGUACAAG	463UGUAUCACCGUCGCGCAUUACACC&1GGUGUGACGGGCGGUGUGUACA	463||||||||||||.||..|||||||&1||||||||||||||||.|||||	(463,22):(464,21):(465,20):(466,19):(467,18):(468,16):(469,15):(470,14):(471,13):(472,12):(473,11):(474,10):(476,9):(477,8):(480,7):(481,6):(482,5):(483,4):(484,3):(485,2):(486,1)
NAL94_RS06120	A00920_76_HCYVTDRXX_1_2103_26476_29152	604	629	1	25	-22.6	-27.65	GAGAUCAAUUGCAUAAAAUAGCCCAUA	604UGGUGCUGUAUUAUGCUUUUGAUCUU&1GAGAUCAAUUGCAUAAAAUAGCCCA	604|||.|||||.||||||..||||||||&1||||||||..||||||.||||||||	(604,25):(605,24):(606,23):(608,22):(609,21):(610,20):(611,19):(612,18):(614,16):(615,15):(616,14):(617,13):(618,12):(619,11):(622,8):(623,7):(624,6):(625,5):(626,4):(627,3):(628,2):(629,1)
NAL94_RS06120	A00920_76_HCYVTDRXX_1_2103_31476_30013	167	199	1	27	-22.1	-32.36	CGCAAGCCAGCAAAGCACAAAGUCAACUAAA	167GUUGAAUCACCUUUGUAUGCUUUGCGGUUUGCG&1CGCAAGCCAGCAAAGCACAAAGUCAAC	167|||||.....||||||..|||||||||||||||&1||||||||.||||||||||||||||||	(167,27):(168,26):(169,25):(170,24):(171,23):(177,22):(178,21):(179,20):(180,19):(181,18):(182,17):(185,16):(186,15):(187,14):(188,13):(189,12):(190,11):(191,10):(192,8):(193,7):(194,6):(195,5):(196,4):(197,3):(198,2):(199,1)
NAL94_RS06120	A00920_76_HCYVTDRXX_1_2103_31837_31109	167	199	1	27	-22.1	-32.36	CGCAAGCCAGCAAAGCACAAAGUCAACUAAA	167GUUGAAUCACCUUUGUAUGCUUUGCGGUUUGCG&1CGCAAGCCAGCAAAGCACAAAGUCAAC	167|||||.....||||||..|||||||||||||||&1||||||||.||||||||||||||||||	(167,27):(168,26):(169,25):(170,24):(171,23):(177,22):(178,21):(179,20):(180,19):(181,18):(182,17):(185,16):(186,15):(187,14):(188,13):(189,12):(190,11):(191,10):(192,8):(193,7):(194,6):(195,5):(196,4):(197,3):(198,2):(199,1)
NAL94_RS06120	A00920_76_HCYVTDRXX_1_2103_28040_31673	604	629	1	25	-22.6	-27.65	GAGAUCAAUUGCAUAAAAUAGCCCAUA	604UGGUGCUGUAUUAUGCUUUUGAUCUU&1GAGAUCAAUUGCAUAAAAUAGCCCA	604|||.|||||.||||||..||||||||&1||||||||..||||||.||||||||	(604,25):(605,24):(606,23):(608,22):(609,21):(610,20):(611,19):(612,18):(614,16):(615,15):(616,14):(617,13):(618,12):(619,11):(622,8):(623,7):(624,6):(625,5):(626,4):(627,3):(628,2):(629,1)
NAL94_RS06120	A00920_76_HCYVTDRXX_1_2104_2202_3552	356	390	1	32	-20.1	-29.37	GAUCGAACCGAUGUCCUCCUGCGUGCAAAGCA	356UGCUGAAGGUAUGUAGAAAUGACGUUGUUUUGAUC&1GAUCGAACCGAUGUCCUCCUGCGUGCAAAGCA	356||||....||||||||....|||||||.|||||||&1|||||||.|||||||...||||||||..||||	(356,32):(357,31):(358,30):(359,29):(364,26):(365,25):(366,24):(367,23):(368,22):(369,21):(370,20):(371,19):(376,15):(377,14):(378,13):(379,12):(380,11):(381,10):(382,9):(384,7):(385,6):(386,5):(387,4):(388,3):(389,2):(390,1)
NAL94_RS06120	A00920_76_HCYVTDRXX_1_2104_5150_7842	463	487	1	23	-20.3	-27.18	UGGUGUGACGGGCGGUGUGUACAAGG	463UGUAUCACCGUCGCGCAUUACACCA&1UGGUGUGACGGGCGGUGUGUACA	463||||||||||||.||..||||||||&1|||||||||||||||||.|||||	(463,23):(464,22):(465,21):(466,20):(467,19):(468,17):(469,16):(470,15):(471,14):(472,13):(473,12):(474,11):(476,10):(477,9):(480,8):(481,7):(482,6):(483,5):(484,4):(485,3):(486,2):(487,1)
NAL94_RS06120	A00920_76_HCYVTDRXX_1_2258_24487_8422	138	177	1	30	-20.34	-30.18	GGUGGUUCUGGAAGAGUUGCUACAGACUUAA	138UAAGUUUGUAGCCCACACCAUAGCUUACCGUUGAAUCACC&1GGUGGUUCUGGAAGAGUUGCUACAGACUUA	138||||||||||||.........|||||.|||..||||||||&1|||||||||||..|||||||||||||||||	(138,30):(139,29):(140,28):(141,27):(142,26):(143,25):(144,24):(145,23):(146,22):(147,21):(148,20):(149,19):(159,18):(160,17):(161,16):(162,15):(163,14):(165,11):(166,10):(167,9):(170,8):(171,7):(172,6):(173,5):(174,4):(175,3):(176,2):(177,1)
NAL94_RS06120	A00920_76_HCYVTDRXX_1_2258_29053_18803	463	486	1	22	-20.4	-27.25	GGUGUGACGGGCGGUGUGUACAAG	463UGUAUCACCGUCGCGCAUUACACC&1GGUGUGACGGGCGGUGUGUACA	463||||||||||||.||..|||||||&1||||||||||||||||.|||||	(463,22):(464,21):(465,20):(466,19):(467,18):(468,16):(469,15):(470,14):(471,13):(472,12):(473,11):(474,10):(476,9):(477,8):(480,7):(481,6):(482,5):(483,4):(484,3):(485,2):(486,1)
NAL94_RS06120	A00920_76_HCYVTDRXX_1_2258_27335_18928	463	486	1	22	-20.4	-27.25	GGUGUGACGGGCGGUGUGUACAAG	463UGUAUCACCGUCGCGCAUUACACC&1GGUGUGACGGGCGGUGUGUACA	463||||||||||||.||..|||||||&1||||||||||||||||.|||||	(463,22):(464,21):(465,20):(466,19):(467,18):(468,16):(469,15):(470,14):(471,13):(472,12):(473,11):(474,10):(476,9):(477,8):(480,7):(481,6):(482,5):(483,4):(484,3):(485,2):(486,1)
NAL94_RS06120	A00920_76_HCYVTDRXX_1_2258_20455_26772	313	329	4	19	-20.04	-25.49	GAAACUGGCGGGAGCGACUG	313AGUCGCGCCCGCUAAGU&4ACUGGCGGGAGCGACU	313||||||.|||||||.||&4|||||||||.||||||	(313,19):(314,18):(315,17):(316,16):(317,15):(318,14):(320,12):(321,11):(322,10):(323,9):(324,8):(325,7):(326,6):(328,5):(329,4)
NAL94_RS06120	A00920_76_HCYVTDRXX_1_2259_8377_26772	463	486	1	22	-20.04	-26.57	GGUGUGACGGGCGGUGUGUACA	463UGUAUCACCGUCGCGCAUUACACC&1GGUGUGACGGGCGGUGUGUACA	463||||||||||||.||..|||||||&1||||||||||||||||.|||||	(463,22):(464,21):(465,20):(466,19):(467,18):(468,16):(469,15):(470,14):(471,13):(472,12):(473,11):(474,10):(476,9):(477,8):(480,7):(481,6):(482,5):(483,4):(484,3):(485,2):(486,1)
NAL94_RS06120	A00920_76_HCYVTDRXX_1_2259_8666_26835	463	486	1	22	-20.04	-26.57	GGUGUGACGGGCGGUGUGUACA	463UGUAUCACCGUCGCGCAUUACACC&1GGUGUGACGGGCGGUGUGUACA	463||||||||||||.||..|||||||&1||||||||||||||||.|||||	(463,22):(464,21):(465,20):(466,19):(467,18):(468,16):(469,15):(470,14):(471,13):(472,12):(473,11):(474,10):(476,9):(477,8):(480,7):(481,6):(482,5):(483,4):(484,3):(485,2):(486,1)
NAL94_RS06120	A00920_76_HCYVTDRXX_1_2260_1922_17315	740	768	2	33	-22.45	-27.06	CAUAUUAAUUGCAGCUACUUCGUCACCAUCAGCACGUCU	740GCUGUCAGAGUAAGUAGUGCAAUUAAUGU&2AUAUUAAUUGCAGCUACUUCGUCACCAUCAGC	740||||...||..||||||||||||||||||&2||||||||||||.||||||..||.....||||	(740,33):(741,32):(742,31):(743,30):(747,24):(748,23):(751,20):(752,19):(753,18):(754,17):(755,16):(756,15):(757,13):(758,12):(759,11):(760,10):(761,9):(762,8):(763,7):(764,6):(765,5):(766,4):(767,3):(768,2)
NAL94_RS06120	A00920_76_HCYVTDRXX_1_2116_9968_17159	463	486	1	22	-20.4	-27.25	GGUGUGACGGGCGGUGUGUACAA	463UGUAUCACCGUCGCGCAUUACACC&1GGUGUGACGGGCGGUGUGUACA	463||||||||||||.||..|||||||&1||||||||||||||||.|||||	(463,22):(464,21):(465,20):(466,19):(467,18):(468,16):(469,15):(470,14):(471,13):(472,12):(473,11):(474,10):(476,9):(477,8):(480,7):(481,6):(482,5):(483,4):(484,3):(485,2):(486,1)
NAL94_RS06120	A00920_76_HCYVTDRXX_1_2117_5511_5494	201	217	17	33	-20.74	-25.08	ACUAUCCAAGCAAUCAAAGACAAUGCGAAGCAAG	201UUGCUUCGCGUUGUUUU&17AAGACAAUGCGAAGCAA	201|||||||||||||||||&17|||||||||||||||||	(201,33):(202,32):(203,31):(204,30):(205,29):(206,28):(207,27):(208,26):(209,25):(210,24):(211,23):(212,22):(213,21):(214,20):(215,19):(216,18):(217,17)
NAL94_RS06120	A00920_76_HCYVTDRXX_1_2117_5556_5478	201	217	17	33	-20.74	-25.08	ACUAUCCAAGCAAUCAAAGACAAUGCGAAGCAAG	201UUGCUUCGCGUUGUUUU&17AAGACAAUGCGAAGCAA	201|||||||||||||||||&17|||||||||||||||||	(201,33):(202,32):(203,31):(204,30):(205,29):(206,28):(207,27):(208,26):(209,25):(210,24):(211,23):(212,22):(213,21):(214,20):(215,19):(216,18):(217,17)
NAL94_RS06120	A00920_76_HCYVTDRXX_1_2117_16613_18834	304	326	3	25	-23.14	-32.19	UAUAGCGGGCGAGCGACUUUUCCAUU	304GUGGAAGUAAGUCGCGCCCGCUA&3UAGCGGGCGAGCGACUUUUCCAU	304||||||..|||||||||||||||&3||||||||..|||||||||||||	(304,25):(305,24):(306,23):(307,22):(308,21):(309,20):(312,19):(313,18):(314,17):(315,16):(316,15):(317,14):(318,13):(319,10):(320,9):(321,8):(322,7):(323,6):(324,5):(325,4):(326,3)
NAL94_RS06120	A00920_76_HCYVTDRXX_1_2117_1660_19022	463	486	1	22	-20.4	-27.25	GGUGUGACGGGCGGUGUGUACAAG	463UGUAUCACCGUCGCGCAUUACACC&1GGUGUGACGGGCGGUGUGUACA	463||||||||||||.||..|||||||&1||||||||||||||||.|||||	(463,22):(464,21):(465,20):(466,19):(467,18):(468,16):(469,15):(470,14):(471,13):(472,12):(473,11):(474,10):(476,9):(477,8):(480,7):(481,6):(482,5):(483,4):(484,3):(485,2):(486,1)
NAL94_RS06120	A00920_76_HCYVTDRXX_1_2117_15754_25676	199	217	6	24	-21.13	-25.78	CACCAAAGAUAGCGUGAAGCAAACG	199GUUUGCUUCGCGUUGUUUU&6AAGAUAGCGUGAAGCAAAC	199|||||||||||||||||||&6|||||||||||||||||||	(199,24):(200,23):(201,22):(202,21):(203,20):(204,19):(205,18):(206,17):(207,16):(208,15):(209,14):(210,13):(211,12):(212,11):(213,10):(214,9):(215,8):(216,7):(217,6)
NAL94_RS06120	A00920_76_HCYVTDRXX_1_2117_32895_28651	116	141	3	31	-20.56	-31.21	GCCUUAUUAUGUGCAUAGUCAACGAUAACUG	116CAGUUGUCGUUGAUUGGCAUAAUAAG&3CUUAUUAUGUGCAUAGUCAACGAUAACUG	116||||||||||||||||||||||||||&3||||||||||...||||||||||||||||	(116,31):(117,30):(118,29):(119,28):(120,27):(121,26):(122,25):(123,24):(124,23):(125,22):(126,21):(127,20):(128,19):(129,18):(130,17):(131,16):(132,12):(133,11):(134,10):(135,9):(136,8):(137,7):(138,6):(139,5):(140,4):(141,3)
NAL94_RS06120	A00920_76_HCYVTDRXX_1_2107_9362_23281	131	169	1	35	-20.39	-33.74	GACGAGUCGCAGUUAUGGUGGGGUUCAUUUAUGCCUGA	131GGCAUAAUAAGUUUGUAGCCCACACCAUAGCUUACCGUU&1GACGAGUCGCAGUUAUGGUGGGGUUCAUUUAUGCC	131|||||||......||.|||||.||||||||||.||||||&1||||.||...|||||||||||||||||.|||||||	(131,35):(132,34):(133,33):(134,32):(135,31):(136,30):(137,29):(144,27):(145,26):(147,25):(148,24):(149,23):(150,22):(151,21):(153,20):(154,19):(155,18):(156,17):(157,16):(158,15):(159,14):(160,13):(161,12):(162,11):(164,7):(165,6):(166,4):(167,3):(168,2):(169,1)
NAL94_RS06120	A00920_76_HCYVTDRXX_1_2107_20410_32393	301	322	3	24	-20.44	-30.04	UGGGGCGUUUUUACUUCCACAAUCUA	301GAUGUGGAAGUAAGUCGCGCCC&3GGGCGUUUUUACUUCCACAAUC	301||||||||||||||..||||||&3||||||.|||||||||||.|||	(301,24):(302,23):(303,22):(304,20):(305,19):(306,18):(307,17):(308,16):(309,15):(310,14):(311,13):(312,12):(313,11):(314,10):(317,8):(318,7):(319,6):(320,5):(321,4):(322,3)
NAL94_RS06120	A00920_76_HCYVTDRXX_1_2108_12563_26631	463	486	1	22	-20.4	-27.25	GGUGUGACGGGCGGUGUGUACAAG	463UGUAUCACCGUCGCGCAUUACACC&1GGUGUGACGGGCGGUGUGUACA	463||||||||||||.||..|||||||&1||||||||||||||||.|||||	(463,22):(464,21):(465,20):(466,19):(467,18):(468,16):(469,15):(470,14):(471,13):(472,12):(473,11):(474,10):(476,9):(477,8):(480,7):(481,6):(482,5):(483,4):(484,3):(485,2):(486,1)
NAL94_RS06120	A00920_76_HCYVTDRXX_1_2109_10474_31093	116	141	3	31	-20.56	-31.21	GCCUUAUUAUGUGCAUAGUCAACGAUAACUG	116CAGUUGUCGUUGAUUGGCAUAAUAAG&3CUUAUUAUGUGCAUAGUCAACGAUAACUG	116||||||||||||||||||||||||||&3||||||||||...||||||||||||||||	(116,31):(117,30):(118,29):(119,28):(120,27):(121,26):(122,25):(123,24):(124,23):(125,22):(126,21):(127,20):(128,19):(129,18):(130,17):(131,16):(132,12):(133,11):(134,10):(135,9):(136,8):(137,7):(138,6):(139,5):(140,4):(141,3)
NAL94_RS06120	A00920_76_HCYVTDRXX_1_2267_30264_27195	463	487	2	24	-20.23	-27.18	AUGGUGUGACGGGCGGUGUGUACAAG	463UGUAUCACCGUCGCGCAUUACACCA&2UGGUGUGACGGGCGGUGUGUACA	463||||||||||||.||..||||||||&2|||||||||||||||||.|||||	(463,24):(464,23):(465,22):(466,21):(467,20):(468,18):(469,17):(470,16):(471,15):(472,14):(473,13):(474,12):(476,11):(477,10):(480,9):(481,8):(482,7):(483,6):(484,5):(485,4):(486,3):(487,2)
NAL94_RS06120	A00920_76_HCYVTDRXX_1_2267_30707_35164	301	324	5	34	-20.2	-35.58	UGGUGCGGGCGAGACGACUCGAACUUCCACGAUCUAAAA	301GAUGUGGAAGUAAGUCGCGCCCGC&5GCGGGCGAGACGACUCGAACUUCCACGAUC	301|||||||||||.||||||||||||&5|||||||...|||||...||||||||.|||	(301,34):(302,33):(303,32):(304,30):(305,29):(306,28):(307,27):(308,26):(309,25):(310,24):(311,23):(313,19):(314,18):(315,17):(316,16):(317,15):(318,11):(319,10):(320,9):(321,8):(322,7):(323,6):(324,5)
NAL94_RS06120	A00920_76_HCYVTDRXX_1_2268_30409_21151	463	486	1	22	-20.4	-27.25	GGUGUGACGGGCGGUGUGUACAA	463UGUAUCACCGUCGCGCAUUACACC&1GGUGUGACGGGCGGUGUGUACA	463||||||||||||.||..|||||||&1||||||||||||||||.|||||	(463,22):(464,21):(465,20):(466,19):(467,18):(468,16):(469,15):(470,14):(471,13):(472,12):(473,11):(474,10):(476,9):(477,8):(480,7):(481,6):(482,5):(483,4):(484,3):(485,2):(486,1)
NAL94_RS06120	A00920_76_HCYVTDRXX_1_2268_12608_35227	463	486	1	22	-20.4	-27.25	GGUGUGACGGGCGGUGUGUACAAG	463UGUAUCACCGUCGCGCAUUACACC&1GGUGUGACGGGCGGUGUGUACA	463||||||||||||.||..|||||||&1||||||||||||||||.|||||	(463,22):(464,21):(465,20):(466,19):(467,18):(468,16):(469,15):(470,14):(471,13):(472,12):(473,11):(474,10):(476,9):(477,8):(480,7):(481,6):(482,5):(483,4):(484,3):(485,2):(486,1)
NAL94_RS06120	A00920_76_HCYVTDRXX_1_2269_25283_5447	463	486	1	22	-20.4	-27.25	GGUGUGACGGGCGGUGUGUACAA	463UGUAUCACCGUCGCGCAUUACACC&1GGUGUGACGGGCGGUGUGUACA	463||||||||||||.||..|||||||&1||||||||||||||||.|||||	(463,22):(464,21):(465,20):(466,19):(467,18):(468,16):(469,15):(470,14):(471,13):(472,12):(473,11):(474,10):(476,9):(477,8):(480,7):(481,6):(482,5):(483,4):(484,3):(485,2):(486,1)
NAL94_RS06120	A00920_76_HCYVTDRXX_1_2252_9914_4820	167	199	1	27	-22.1	-32.36	CGCAAGCCAGCAAAGCACAAAGUCAACUAAA	167GUUGAAUCACCUUUGUAUGCUUUGCGGUUUGCG&1CGCAAGCCAGCAAAGCACAAAGUCAAC	167|||||.....||||||..|||||||||||||||&1||||||||.||||||||||||||||||	(167,27):(168,26):(169,25):(170,24):(171,23):(177,22):(178,21):(179,20):(180,19):(181,18):(182,17):(185,16):(186,15):(187,14):(188,13):(189,12):(190,11):(191,10):(192,8):(193,7):(194,6):(195,5):(196,4):(197,3):(198,2):(199,1)
NAL94_RS06120	A00920_76_HCYVTDRXX_1_2253_25952_2159	694	721	6	36	-20.09	-31.75	GUAGAUGGGGAUUCUUACAUUCGUUCAAUUGGUGGCGAUG	694GUUACCGUUACGAAUGUAAGUAUCGCCA&6UGGGGAUUCUUACAUUCGUUCAAUUGGUGGC	694|||||||..|||||||||||.|||.|||&6|||.|||.|||||||||||.....|||||||	(694,36):(695,35):(696,34):(697,33):(698,32):(699,31):(700,30):(703,24):(704,23):(705,22):(706,21):(707,20):(708,19):(709,18):(710,17):(711,16):(712,15):(713,14):(715,12):(716,11):(717,10):(719,8):(720,7):(721,6)
NAL94_RS06120	A00920_76_HCYVTDRXX_1_2253_32316_16752	463	486	1	22	-20.4	-27.25	GGUGUGACGGGCGGUGUGUACAAG	463UGUAUCACCGUCGCGCAUUACACC&1GGUGUGACGGGCGGUGUGUACA	463||||||||||||.||..|||||||&1||||||||||||||||.|||||	(463,22):(464,21):(465,20):(466,19):(467,18):(468,16):(469,15):(470,14):(471,13):(472,12):(473,11):(474,10):(476,9):(477,8):(480,7):(481,6):(482,5):(483,4):(484,3):(485,2):(486,1)
NAL94_RS06120	A00920_76_HCYVTDRXX_1_2253_32389_16783	463	486	1	22	-20.4	-27.25	GGUGUGACGGGCGGUGUGUACAAG	463UGUAUCACCGUCGCGCAUUACACC&1GGUGUGACGGGCGGUGUGUACA	463||||||||||||.||..|||||||&1||||||||||||||||.|||||	(463,22):(464,21):(465,20):(466,19):(467,18):(468,16):(469,15):(470,14):(471,13):(472,12):(473,11):(474,10):(476,9):(477,8):(480,7):(481,6):(482,5):(483,4):(484,3):(485,2):(486,1)
NAL94_RS06120	A00920_76_HCYVTDRXX_1_2253_20717_20556	463	486	1	22	-20.4	-27.25	GGUGUGACGGGCGGUGUGUACAAG	463UGUAUCACCGUCGCGCAUUACACC&1GGUGUGACGGGCGGUGUGUACA	463||||||||||||.||..|||||||&1||||||||||||||||.|||||	(463,22):(464,21):(465,20):(466,19):(467,18):(468,16):(469,15):(470,14):(471,13):(472,12):(473,11):(474,10):(476,9):(477,8):(480,7):(481,6):(482,5):(483,4):(484,3):(485,2):(486,1)
NAL94_RS06120	A00920_76_HCYVTDRXX_1_2253_11659_35336	463	486	1	22	-20.39	-27.25	GGUGUGACGGGCGGUGUGUACAAGG	463UGUAUCACCGUCGCGCAUUACACC&1GGUGUGACGGGCGGUGUGUACA	463||||||||||||.||..|||||||&1||||||||||||||||.|||||	(463,22):(464,21):(465,20):(466,19):(467,18):(468,16):(469,15):(470,14):(471,13):(472,12):(473,11):(474,10):(476,9):(477,8):(480,7):(481,6):(482,5):(483,4):(484,3):(485,2):(486,1)
NAL94_RS06120	A00920_76_HCYVTDRXX_1_2253_6922_35524	739	759	8	31	-20.08	-25.9	UGGUAAAGCACAGACUCUAACUUUGACAGCUAA	739AGCUGUCAGAGUAAGUAGUGC&8GCACAGACUCUAACUUUGACAGCU	739||||||||||||.|||.||||&8||||..|||...||||||||||||	(739,31):(740,30):(741,29):(742,28):(743,27):(744,26):(745,25):(746,24):(747,23):(748,22):(749,21):(750,20):(752,16):(753,15):(754,14):(756,11):(757,10):(758,9):(759,8)
NAL94_RS06120	A00920_76_HCYVTDRXX_1_2174_26702_12915	301	324	1	30	-20.04	-32.58	GCGGGCGAGAAGACUCGAACUUCCACGAUCUAA	301GAUGUGGAAGUAAGUCGCGCCCGC&1GCGGGCGAGAAGACUCGAACUUCCACGAUC	301|||||||||||.||||.|||||||&1|||||||....||||...||||||||.|||	(301,30):(302,29):(303,28):(304,26):(305,25):(306,24):(307,23):(308,22):(309,21):(310,20):(311,19):(313,15):(314,14):(315,13):(316,12):(318,7):(319,6):(320,5):(321,4):(322,3):(323,2):(324,1)
NAL94_RS06120	A00920_76_HCYVTDRXX_1_2175_22761_1673	463	486	1	22	-20.39	-27.25	GGUGUGACGGGCGGUGUGUACAAGG	463UGUAUCACCGUCGCGCAUUACACC&1GGUGUGACGGGCGGUGUGUACA	463||||||||||||.||..|||||||&1||||||||||||||||.|||||	(463,22):(464,21):(465,20):(466,19):(467,18):(468,16):(469,15):(470,14):(471,13):(472,12):(473,11):(474,10):(476,9):(477,8):(480,7):(481,6):(482,5):(483,4):(484,3):(485,2):(486,1)
NAL94_RS06120	A00920_76_HCYVTDRXX_1_2175_27082_3176	167	199	1	27	-22.1	-32.36	CGCAAGCCAGCAAAGCACAAAGUCAACUAAA	167GUUGAAUCACCUUUGUAUGCUUUGCGGUUUGCG&1CGCAAGCCAGCAAAGCACAAAGUCAAC	167|||||.....||||||..|||||||||||||||&1||||||||.||||||||||||||||||	(167,27):(168,26):(169,25):(170,24):(171,23):(177,22):(178,21):(179,20):(180,19):(181,18):(182,17):(185,16):(186,15):(187,14):(188,13):(189,12):(190,11):(191,10):(192,8):(193,7):(194,6):(195,5):(196,4):(197,3):(198,2):(199,1)
NAL94_RS06120	A00920_76_HCYVTDRXX_1_2175_23954_14857	373	394	2	30	-21.87	-26.97	GAUUGGAUCAGAAAUAUAAGCAACGUCAUUAUU	373AAUGACGUUGUUUUGAUCCAGU&2AUUGGAUCAGAAAUAUAAGCAACGUCAUU	373||||||||||||||||||||||&2|||||||||||.......|||||||||||	(373,30):(374,29):(375,28):(376,27):(377,26):(378,25):(379,24):(380,23):(381,22):(382,21):(383,20):(384,12):(385,11):(386,10):(387,9):(388,8):(389,7):(390,6):(391,5):(392,4):(393,3):(394,2)
NAL94_RS06120	A00920_76_HCYVTDRXX_1_2175_16089_14951	167	199	1	27	-22.1	-32.36	CGCAAGCCAGCAAAGCACAAAGUCAACUAAA	167GUUGAAUCACCUUUGUAUGCUUUGCGGUUUGCG&1CGCAAGCCAGCAAAGCACAAAGUCAAC	167|||||.....||||||..|||||||||||||||&1||||||||.||||||||||||||||||	(167,27):(168,26):(169,25):(170,24):(171,23):(177,22):(178,21):(179,20):(180,19):(181,18):(182,17):(185,16):(186,15):(187,14):(188,13):(189,12):(190,11):(191,10):(192,8):(193,7):(194,6):(195,5):(196,4):(197,3):(198,2):(199,1)
NAL94_RS06120	A00920_76_HCYVTDRXX_1_2175_22507_17112	373	394	2	30	-21.87	-26.97	GAUUGGAUCAGAAAUAUAAGCAACGUCAUUAUU	373AAUGACGUUGUUUUGAUCCAGU&2AUUGGAUCAGAAAUAUAAGCAACGUCAUU	373||||||||||||||||||||||&2|||||||||||.......|||||||||||	(373,30):(374,29):(375,28):(376,27):(377,26):(378,25):(379,24):(380,23):(381,22):(382,21):(383,20):(384,12):(385,11):(386,10):(387,9):(388,8):(389,7):(390,6):(391,5):(392,4):(393,3):(394,2)
NAL94_RS06120	A00920_76_HCYVTDRXX_1_2175_32949_17347	462	487	10	33	-20.12	-29.19	AGACUCUCAUGGUGUGACGGGCGGUGUGUACAG	462CUGUAUCACCGUCGCGCAUUACACCA&10UGGUGUGACGGGCGGUGUGUACAG	462|||||||||||||.||..||||||||&10|||||||||||||||||.||||||	(462,33):(463,32):(464,31):(465,30):(466,29):(467,28):(468,26):(469,25):(470,24):(471,23):(472,22):(473,21):(474,20):(476,19):(477,18):(480,17):(481,16):(482,15):(483,14):(484,13):(485,12):(486,11):(487,10)
NAL94_RS06120	A00920_76_HCYVTDRXX_1_2175_21450_21042	463	486	1	22	-20.4	-27.25	GGUGUGACGGGCGGUGUGUACAAG	463UGUAUCACCGUCGCGCAUUACACC&1GGUGUGACGGGCGGUGUGUACA	463||||||||||||.||..|||||||&1||||||||||||||||.|||||	(463,22):(464,21):(465,20):(466,19):(467,18):(468,16):(469,15):(470,14):(471,13):(472,12):(473,11):(474,10):(476,9):(477,8):(480,7):(481,6):(482,5):(483,4):(484,3):(485,2):(486,1)
NAL94_RS06120	A00920_76_HCYVTDRXX_1_2176_5900_26115	463	486	1	22	-20.4	-27.25	GGUGUGACGGGCGGUGUGUACAAG	463UGUAUCACCGUCGCGCAUUACACC&1GGUGUGACGGGCGGUGUGUACA	463||||||||||||.||..|||||||&1||||||||||||||||.|||||	(463,22):(464,21):(465,20):(466,19):(467,18):(468,16):(469,15):(470,14):(471,13):(472,12):(473,11):(474,10):(476,9):(477,8):(480,7):(481,6):(482,5):(483,4):(484,3):(485,2):(486,1)
NAL94_RS06120	A00920_76_HCYVTDRXX_1_2177_30382_1595	463	486	1	22	-20.4	-27.25	GGUGUGACGGGCGGUGUGUACAAG	463UGUAUCACCGUCGCGCAUUACACC&1GGUGUGACGGGCGGUGUGUACA	463||||||||||||.||..|||||||&1||||||||||||||||.|||||	(463,22):(464,21):(465,20):(466,19):(467,18):(468,16):(469,15):(470,14):(471,13):(472,12):(473,11):(474,10):(476,9):(477,8):(480,7):(481,6):(482,5):(483,4):(484,3):(485,2):(486,1)
NAL94_RS06120	A00920_76_HCYVTDRXX_1_2177_2808_2722	463	486	1	22	-20.4	-27.25	GGUGUGACGGGCGGUGUGUACAAG	463UGUAUCACCGUCGCGCAUUACACC&1GGUGUGACGGGCGGUGUGUACA	463||||||||||||.||..|||||||&1||||||||||||||||.|||||	(463,22):(464,21):(465,20):(466,19):(467,18):(468,16):(469,15):(470,14):(471,13):(472,12):(473,11):(474,10):(476,9):(477,8):(480,7):(481,6):(482,5):(483,4):(484,3):(485,2):(486,1)
NAL94_RS06120	A00920_76_HCYVTDRXX_1_2177_21694_3020	629	651	1	22	-20.3	-30.66	GCUUGUGCAGCGAUCUUUUCAACAUCACGAUCAGU	629UUGAAAAGAUCGCUGCCUUGAGC&1GCUUGUGCAGCGAUCUUUUCAA	629||||||||||||||||..|||||&1|||||.||||||||||||||||	(629,22):(630,21):(631,20):(632,19):(633,18):(634,17):(635,16):(636,15):(637,14):(638,13):(639,12):(640,11):(641,10):(642,9):(643,8):(644,7):(647,5):(648,4):(649,3):(650,2):(651,1)
NAL94_RS06120	A00920_76_HCYVTDRXX_1_2171_22815_12978	131	169	1	35	-20.39	-33.74	GACGAGUCGCAGUUAUGGUGGGGUUCAUUUAUGCCUGA	131GGCAUAAUAAGUUUGUAGCCCACACCAUAGCUUACCGUU&1GACGAGUCGCAGUUAUGGUGGGGUUCAUUUAUGCC	131|||||||......||.|||||.||||||||||.||||||&1||||.||...|||||||||||||||||.|||||||	(131,35):(132,34):(133,33):(134,32):(135,31):(136,30):(137,29):(144,27):(145,26):(147,25):(148,24):(149,23):(150,22):(151,21):(153,20):(154,19):(155,18):(156,17):(157,16):(158,15):(159,14):(160,13):(161,12):(162,11):(164,7):(165,6):(166,4):(167,3):(168,2):(169,1)
NAL94_RS06120	A00920_76_HCYVTDRXX_1_2171_1931_19147	357	391	1	31	-20.25	-28.98	GGAUCCACUUGGACGUCAGCAUUUCUUCAGUUG	357GCUGAAGGUAUGUAGAAAUGACGUUGUUUUGAUCC&1GGAUCCACUUGGACGUCAGCAUUUCUUCAGU	357||||||||.||||.....|||||||.....|||||&1|||||......|||||||||||.||||||||	(357,31):(358,30):(359,29):(360,28):(361,27):(362,26):(363,25):(364,24):(366,22):(367,21):(368,20):(369,19):(375,18):(376,17):(377,16):(378,15):(379,14):(380,13):(381,12):(387,5):(388,4):(389,3):(390,2):(391,1)
NAL94_RS06120	A00920_76_HCYVTDRXX_1_2171_18584_20619	304	325	1	22	-21.77	-30.8	AGCGGGCGAGCGACUUUUCCAUUA	304GUGGAAGUAAGUCGCGCCCGCU&1AGCGGGCGAGCGACUUUUCCAU	304||||||..||||||||||||||&1|||||||..|||||||||||||	(304,22):(305,21):(306,20):(307,19):(308,18):(309,17):(312,16):(313,15):(314,14):(315,13):(316,12):(317,11):(318,10):(319,7):(320,6):(321,5):(322,4):(323,3):(324,2):(325,1)
NAL94_RS06120	A00920_76_HCYVTDRXX_1_2172_19732_3975	463	487	8	30	-20.6	-29.28	ACUCUCAUGGUGUGGCGGGCGGUGUGUACAAG	463UGUAUCACCGUCGCGCAUUACACCA&8UGGUGUGGCGGGCGGUGUGUACA	463||||||||||||.|||..|||||||&8|||||||||||||||||.|||||	(463,30):(464,29):(465,28):(466,27):(467,26):(468,24):(469,23):(470,22):(471,21):(472,20):(473,19):(474,18):(476,17):(477,16):(478,15):(481,14):(482,13):(483,12):(484,11):(485,10):(486,9):(487,8)
NAL94_RS06120	A00920_76_HCYVTDRXX_1_2173_13440_14622	740	768	2	33	-22.42	-27.06	CAUAUUAAUUGCAGCUACUUCGUCACCAUCAGCACGUCUAAA	740GCUGUCAGAGUAAGUAGUGCAAUUAAUGU&2AUAUUAAUUGCAGCUACUUCGUCACCAUCAGC	740||||...||..||||||||||||||||||&2||||||||||||.||||||..||.....||||	(740,33):(741,32):(742,31):(743,30):(747,24):(748,23):(751,20):(752,19):(753,18):(754,17):(755,16):(756,15):(757,13):(758,12):(759,11):(760,10):(761,9):(762,8):(763,7):(764,6):(765,5):(766,4):(767,3):(768,2)
NAL94_RS06120	A00920_76_HCYVTDRXX_1_2174_25925_8249	463	486	1	22	-20.4	-27.25	GGUGUGACGGGCGGUGUGUACAAG	463UGUAUCACCGUCGCGCAUUACACC&1GGUGUGACGGGCGGUGUGUACA	463||||||||||||.||..|||||||&1||||||||||||||||.|||||	(463,22):(464,21):(465,20):(466,19):(467,18):(468,16):(469,15):(470,14):(471,13):(472,12):(473,11):(474,10):(476,9):(477,8):(480,7):(481,6):(482,5):(483,4):(484,3):(485,2):(486,1)
NAL94_RS06120	A00920_76_HCYVTDRXX_1_2228_22236_28416	116	141	3	31	-20.56	-31.21	GCCUUAUUAUGUGCAUAGUCAACGAUAACUG	116CAGUUGUCGUUGAUUGGCAUAAUAAG&3CUUAUUAUGUGCAUAGUCAACGAUAACUG	116||||||||||||||||||||||||||&3||||||||||...||||||||||||||||	(116,31):(117,30):(118,29):(119,28):(120,27):(121,26):(122,25):(123,24):(124,23):(125,22):(126,21):(127,20):(128,19):(129,18):(130,17):(131,16):(132,12):(133,11):(134,10):(135,9):(136,8):(137,7):(138,6):(139,5):(140,4):(141,3)
NAL94_RS06120	A00920_76_HCYVTDRXX_1_2229_17879_33019	463	487	2	24	-20.23	-27.18	AUGGUGUGACGGGCGGUGUGUACAAG	463UGUAUCACCGUCGCGCAUUACACCA&2UGGUGUGACGGGCGGUGUGUACA	463||||||||||||.||..||||||||&2|||||||||||||||||.|||||	(463,24):(464,23):(465,22):(466,21):(467,20):(468,18):(469,17):(470,16):(471,15):(472,14):(473,13):(474,12):(476,11):(477,10):(480,9):(481,8):(482,7):(483,6):(484,5):(485,4):(486,3):(487,2)
NAL94_RS06120	A00920_76_HCYVTDRXX_1_2230_29758_8907	458	487	1	31	-21.93	-29.31	UGGUGUUGUUAGUGGGAGGUAUUACAGUGAGG	458UUCGCUGUAUCACCGUCGCGCAUUACACCA&1UGGUGUUGUUAGUGGGAGGUAUUACAGUGAG	458|||||||||..|||.||.|||...||||||&1||||||.....|||.|||||..|||||||||	(458,31):(459,30):(460,29):(461,28):(462,27):(463,26):(464,25):(465,24):(466,23):(469,20):(470,19):(471,18):(473,17):(474,16):(476,14):(477,13):(478,12):(482,6):(483,5):(484,4):(485,3):(486,2):(487,1)
NAL94_RS06120	A00920_76_HCYVTDRXX_1_2230_10520_13604	740	767	1	31	-21.04	-25.67	UAUUAAUUGCAGCUACUUCGUCACCAUCAGCACGUCUAAA	740GCUGUCAGAGUAAGUAGUGCAAUUAAUG&1UAUUAAUUGCAGCUACUUCGUCACCAUCAGC	740||||...||..|||||||||||||||||&1|||||||||||.||||||..||.....||||	(740,31):(741,30):(742,29):(743,28):(747,22):(748,21):(751,18):(752,17):(753,16):(754,15):(755,14):(756,13):(757,11):(758,10):(759,9):(760,8):(761,7):(762,6):(763,5):(764,4):(765,3):(766,2):(767,1)
NAL94_RS06120	A00920_76_HCYVTDRXX_1_2230_7301_21652	463	486	1	22	-20.04	-26.57	GGUGUGACGGGCGGUGUGUACA	463UGUAUCACCGUCGCGCAUUACACC&1GGUGUGACGGGCGGUGUGUACA	463||||||||||||.||..|||||||&1||||||||||||||||.|||||	(463,22):(464,21):(465,20):(466,19):(467,18):(468,16):(469,15):(470,14):(471,13):(472,12):(473,11):(474,10):(476,9):(477,8):(480,7):(481,6):(482,5):(483,4):(484,3):(485,2):(486,1)
NAL94_RS06120	A00920_76_HCYVTDRXX_1_2226_25500_6261	116	141	3	31	-20.56	-31.21	GCCUUAUUAUGUGCAUAGUCAACGAUAACUG	116CAGUUGUCGUUGAUUGGCAUAAUAAG&3CUUAUUAUGUGCAUAGUCAACGAUAACUG	116||||||||||||||||||||||||||&3||||||||||...||||||||||||||||	(116,31):(117,30):(118,29):(119,28):(120,27):(121,26):(122,25):(123,24):(124,23):(125,22):(126,21):(127,20):(128,19):(129,18):(130,17):(131,16):(132,12):(133,11):(134,10):(135,9):(136,8):(137,7):(138,6):(139,5):(140,4):(141,3)
NAL94_RS06120	A00920_76_HCYVTDRXX_1_2227_28094_5431	463	486	1	22	-20.4	-27.25	GGUGUGACGGGCGGUGUGUACAAG	463UGUAUCACCGUCGCGCAUUACACC&1GGUGUGACGGGCGGUGUGUACA	463||||||||||||.||..|||||||&1||||||||||||||||.|||||	(463,22):(464,21):(465,20):(466,19):(467,18):(468,16):(469,15):(470,14):(471,13):(472,12):(473,11):(474,10):(476,9):(477,8):(480,7):(481,6):(482,5):(483,4):(484,3):(485,2):(486,1)
NAL94_RS06120	A00920_76_HCYVTDRXX_1_2227_27651_5729	463	486	1	22	-20.4	-27.25	GGUGUGACGGGCGGUGUGUACAAG	463UGUAUCACCGUCGCGCAUUACACC&1GGUGUGACGGGCGGUGUGUACA	463||||||||||||.||..|||||||&1||||||||||||||||.|||||	(463,22):(464,21):(465,20):(466,19):(467,18):(468,16):(469,15):(470,14):(471,13):(472,12):(473,11):(474,10):(476,9):(477,8):(480,7):(481,6):(482,5):(483,4):(484,3):(485,2):(486,1)
NAL94_RS06120	A00920_76_HCYVTDRXX_1_2227_7157_17362	733	756	2	25	-21.21	-31.32	CCUACGUAUUACCGCGGCUGCUGGCACG	733GCCAGCAGCUGUCAGAGUAAGUAG&2CUACGUAUUACCGCGGCUGCUGGC	733||||||||||||...||||.||||&2||||.||||...||||||||||||	(733,25):(734,24):(735,23):(736,22):(737,21):(738,20):(739,19):(740,18):(741,17):(742,16):(743,15):(744,14):(748,10):(749,9):(750,8):(751,7):(753,5):(754,4):(755,3):(756,2)
NAL94_RS06120	A00920_76_HCYVTDRXX_1_2228_30318_3051	118	145	7	34	-22.1	-30.62	CCUUUCCAGUCUUAUUAUGCCAAUCAAUUUCAGC	118GUUGUCGUUGAUUGGCAUAAUAAGUUUG&7CAGUCUUAUUAUGCCAAUCAAUUUCAGC	118||||..||||||||||||||||||.|||&7|||.||||||||||||||||||..||||	(118,34):(119,33):(120,32):(121,31):(124,28):(125,27):(126,26):(127,25):(128,24):(129,23):(130,22):(131,21):(132,20):(133,19):(134,18):(135,17):(136,16):(137,15):(138,14):(139,13):(140,12):(141,11):(143,9):(144,8):(145,7)
NAL94_RS06120	A00920_76_HCYVTDRXX_1_2148_22092_5963	116	141	3	31	-20.56	-31.21	GCCUUAUUAUGUGCAUAGUCAACGAUAACUG	116CAGUUGUCGUUGAUUGGCAUAAUAAG&3CUUAUUAUGUGCAUAGUCAACGAUAACUG	116||||||||||||||||||||||||||&3||||||||||...||||||||||||||||	(116,31):(117,30):(118,29):(119,28):(120,27):(121,26):(122,25):(123,24):(124,23):(125,22):(126,21):(127,20):(128,19):(129,18):(130,17):(131,16):(132,12):(133,11):(134,10):(135,9):(136,8):(137,7):(138,6):(139,5):(140,4):(141,3)
NAL94_RS06120	A00920_76_HCYVTDRXX_1_2148_23728_6449	116	141	3	31	-20.56	-31.21	GCCUUAUUAUGUGCAUAGUCAACGAUAACUG	116CAGUUGUCGUUGAUUGGCAUAAUAAG&3CUUAUUAUGUGCAUAGUCAACGAUAACUG	116||||||||||||||||||||||||||&3||||||||||...||||||||||||||||	(116,31):(117,30):(118,29):(119,28):(120,27):(121,26):(122,25):(123,24):(124,23):(125,22):(126,21):(127,20):(128,19):(129,18):(130,17):(131,16):(132,12):(133,11):(134,10):(135,9):(136,8):(137,7):(138,6):(139,5):(140,4):(141,3)
NAL94_RS06120	A00920_76_HCYVTDRXX_1_2148_28745_27258	359	391	1	36	-20.08	-28.53	GGGUUAGCACCAGCAGUAACGUUCUUCAUACCUUCACGA	359UGAAGGUAUGUAGAAAUGACGUUGUUUUGAUCC&1GGGUUAGCACCAGCAGUAACGUUCUUCAUACCUUCA	359||||||||||.||||...||||||..|||||||&1|||||||...||||.||....||||.||||||||||	(359,36):(360,35):(361,34):(362,33):(363,32):(364,31):(365,30):(366,29):(367,28):(368,27):(370,25):(371,24):(372,23):(373,22):(377,17):(378,16):(379,14):(380,13):(381,12):(382,11):(385,7):(386,6):(387,5):(388,4):(389,3):(390,2):(391,1)
NAL94_RS06120	A00920_76_HCYVTDRXX_1_2148_28809_27242	359	391	1	36	-20.08	-28.53	GGGUUAGCACCAGCAGUAACGUUCUUCAUACCUUCACGA	359UGAAGGUAUGUAGAAAUGACGUUGUUUUGAUCC&1GGGUUAGCACCAGCAGUAACGUUCUUCAUACCUUCA	359||||||||||.||||...||||||..|||||||&1|||||||...||||.||....||||.||||||||||	(359,36):(360,35):(361,34):(362,33):(363,32):(364,31):(365,30):(366,29):(367,28):(368,27):(370,25):(371,24):(372,23):(373,22):(377,17):(378,16):(379,14):(380,13):(381,12):(382,11):(385,7):(386,6):(387,5):(388,4):(389,3):(390,2):(391,1)
NAL94_RS06120	A00920_76_HCYVTDRXX_1_2148_5755_34695	463	486	1	22	-20.4	-27.25	GGUGUGACGGGCGGUGUGUACAAG	463UGUAUCACCGUCGCGCAUUACACC&1GGUGUGACGGGCGGUGUGUACA	463||||||||||||.||..|||||||&1||||||||||||||||.|||||	(463,22):(464,21):(465,20):(466,19):(467,18):(468,16):(469,15):(470,14):(471,13):(472,12):(473,11):(474,10):(476,9):(477,8):(480,7):(481,6):(482,5):(483,4):(484,3):(485,2):(486,1)
NAL94_RS06120	A00920_76_HCYVTDRXX_1_2149_9344_10097	463	486	1	22	-20.4	-27.25	GGUGUGACGGGCGGUGUGUACAAG	463UGUAUCACCGUCGCGCAUUACACC&1GGUGUGACGGGCGGUGUGUACA	463||||||||||||.||..|||||||&1||||||||||||||||.|||||	(463,22):(464,21):(465,20):(466,19):(467,18):(468,16):(469,15):(470,14):(471,13):(472,12):(473,11):(474,10):(476,9):(477,8):(480,7):(481,6):(482,5):(483,4):(484,3):(485,2):(486,1)
NAL94_RS06120	A00920_76_HCYVTDRXX_1_2149_8440_10567	728	770	1	31	-22.25	-33.6	AAACAUUCCUGCUCUUUGACGGCUGCCCAGCA	728GCUGAGCCAGCAGCUGUCAGAGUAAGUAGUGCAAUUAAUGUUU&1AAACAUUCCUGCUCUUUGACGGCUGCCCAGC	728||||.|...|||||||||||||..|||||.|.....|||||||&1|||||||||||||||||||||||||||||||	(728,31):(729,30):(730,29):(731,28):(733,27):(737,26):(738,25):(739,24):(740,23):(741,22):(742,21):(743,20):(744,19):(745,18):(746,17):(747,16):(748,15):(749,14):(752,13):(753,12):(754,11):(755,10):(756,9):(758,8):(764,7):(765,6):(766,5):(767,4):(768,3):(769,2):(770,1)
NAL94_RS06120	A00920_76_HCYVTDRXX_1_2149_14678_10848	631	661	1	26	-21.98	-31.31	AGCAGGUGUGGUUGUAGGAUCUUUUUUAG	631GAAAAGAUCGCUGCCUUGAGCCACACCAGCU&1AGCAGGUGUGGUUGUAGGAUCUUUUU	631|||||||||.||||....|||||||||.|||&1|||.||||||||||||||||||||||	(631,26):(632,25):(633,24):(634,23):(635,22):(636,21):(637,20):(638,19):(639,18):(641,17):(642,16):(643,15):(644,14):(649,13):(650,12):(651,11):(652,10):(653,9):(654,8):(655,7):(656,6):(657,5):(659,3):(660,2):(661,1)
NAL94_RS06120	A00920_76_HCYVTDRXX_1_2149_19696_23797	463	486	1	22	-20.4	-27.25	GGUGUGACGGGCGGUGUGUACAAG	463UGUAUCACCGUCGCGCAUUACACC&1GGUGUGACGGGCGGUGUGUACA	463||||||||||||.||..|||||||&1||||||||||||||||.|||||	(463,22):(464,21):(465,20):(466,19):(467,18):(468,16):(469,15):(470,14):(471,13):(472,12):(473,11):(474,10):(476,9):(477,8):(480,7):(481,6):(482,5):(483,4):(484,3):(485,2):(486,1)
NAL94_RS06120	A00920_76_HCYVTDRXX_1_2149_7247_25974	463	486	1	22	-20.4	-27.25	GGUGUGACGGGCGGUGUGUACAA	463UGUAUCACCGUCGCGCAUUACACC&1GGUGUGACGGGCGGUGUGUACA	463||||||||||||.||..|||||||&1||||||||||||||||.|||||	(463,22):(464,21):(465,20):(466,19):(467,18):(468,16):(469,15):(470,14):(471,13):(472,12):(473,11):(474,10):(476,9):(477,8):(480,7):(481,6):(482,5):(483,4):(484,3):(485,2):(486,1)
NAL94_RS06120	A00920_76_HCYVTDRXX_1_2150_10700_10347	608	627	1	21	-20.84	-24.89	GGUCAAAAGCAUAGUCUCAGCC	608GCUGUAUUAUGCUUUUGAUC&1GGUCAAAAGCAUAGUCUCAGC	608||||.|||||||||||||||&1|||||||||||||||..||||	(608,21):(609,20):(610,19):(611,18):(613,15):(614,14):(615,13):(616,12):(617,11):(618,10):(619,9):(620,8):(621,7):(622,6):(623,5):(624,4):(625,3):(626,2):(627,1)
NAL94_RS06120	A00920_76_HCYVTDRXX_1_2177_1488_28401	463	486	1	22	-20.39	-27.25	GGUGUGACGGGCGGUGUGUACAAGG	463UGUAUCACCGUCGCGCAUUACACC&1GGUGUGACGGGCGGUGUGUACA	463||||||||||||.||..|||||||&1||||||||||||||||.|||||	(463,22):(464,21):(465,20):(466,19):(467,18):(468,16):(469,15):(470,14):(471,13):(472,12):(473,11):(474,10):(476,9):(477,8):(480,7):(481,6):(482,5):(483,4):(484,3):(485,2):(486,1)
NAL94_RS06120	A00920_76_HCYVTDRXX_1_2201_19515_14465	463	486	1	22	-20.39	-27.25	GGUGUGACGGGCGGUGUGUACAAGG	463UGUAUCACCGUCGCGCAUUACACC&1GGUGUGACGGGCGGUGUGUACA	463||||||||||||.||..|||||||&1||||||||||||||||.|||||	(463,22):(464,21):(465,20):(466,19):(467,18):(468,16):(469,15):(470,14):(471,13):(472,12):(473,11):(474,10):(476,9):(477,8):(480,7):(481,6):(482,5):(483,4):(484,3):(485,2):(486,1)
NAL94_RS06120	A00920_76_HCYVTDRXX_1_2202_30978_6762	360	387	3	30	-20.24	-26.37	UGCAAAGAGCUUCAUUUCUACGUCACCUUUCUC	360GAAGGUAUGUAGAAAUGACGUUGUUUUG&3CAAAGAGCUUCAUUUCUACGUCACCUUU	360||||||||||||||||||.|||.|||||&3||||||||.||||||||||||.||||||	(360,30):(361,29):(362,28):(363,27):(364,26):(365,25):(366,23):(367,22):(368,21):(369,20):(370,19):(371,18):(372,17):(373,16):(374,15):(375,14):(376,13):(377,12):(379,10):(380,9):(381,8):(383,7):(384,6):(385,5):(386,4):(387,3)
NAL94_RS06120	A00920_76_HCYVTDRXX_1_2119_4092_25864	144	181	4	32	-21.64	-28.79	GUUCAAAUGGUGAUUCAGGUAAGCUUUCUGCA	144UGUAGCCCACACCAUAGCUUACCGUUGAAUCACCUUUG&4CAAAUGGUGAUUCAGGUAAGCUUUCUGCA	144|||||..........||||||||..|||||||||||||&4||||.|||||||||||||||||..|||||	(144,32):(145,31):(146,30):(147,29):(148,28):(159,25):(160,24):(161,23):(162,22):(163,21):(164,20):(165,19):(166,18):(169,17):(170,16):(171,15):(172,14):(173,13):(174,12):(175,11):(176,10):(177,9):(178,7):(179,6):(180,5):(181,4)
NAL94_RS06120	A00920_76_HCYVTDRXX_1_2120_1136_1078	463	486	1	22	-20.4	-27.25	GGUGUGACGGGCGGUGUGUACAAG	463UGUAUCACCGUCGCGCAUUACACC&1GGUGUGACGGGCGGUGUGUACA	463||||||||||||.||..|||||||&1||||||||||||||||.|||||	(463,22):(464,21):(465,20):(466,19):(467,18):(468,16):(469,15):(470,14):(471,13):(472,12):(473,11):(474,10):(476,9):(477,8):(480,7):(481,6):(482,5):(483,4):(484,3):(485,2):(486,1)
NAL94_RS06120	A00920_76_HCYVTDRXX_1_2120_23068_4899	463	486	1	22	-20.4	-27.25	GGUGUGACGGGCGGUGUGUACAAG	463UGUAUCACCGUCGCGCAUUACACC&1GGUGUGACGGGCGGUGUGUACA	463||||||||||||.||..|||||||&1||||||||||||||||.|||||	(463,22):(464,21):(465,20):(466,19):(467,18):(468,16):(469,15):(470,14):(471,13):(472,12):(473,11):(474,10):(476,9):(477,8):(480,7):(481,6):(482,5):(483,4):(484,3):(485,2):(486,1)
NAL94_RS06120	A00920_76_HCYVTDRXX_1_2120_17861_34867	733	758	2	28	-20.68	-31.51	CCACCUACGUAUUACCGCGGCUGCUGGCAC	733GCCAGCAGCUGUCAGAGUAAGUAGUG&2CACCUACGUAUUACCGCGGCUGCUGGC	733||||||||||||...||||.||||||&2|||.|||.||||...||||||||||||	(733,28):(734,27):(735,26):(736,25):(737,24):(738,23):(739,22):(740,21):(741,20):(742,19):(743,18):(744,17):(748,13):(749,12):(750,11):(751,10):(753,8):(754,7):(755,6):(756,4):(757,3):(758,2)
NAL94_RS06120	A00920_76_HCYVTDRXX_1_2168_2880_25864	733	756	2	25	-21.21	-31.32	CCUACGUAUUACCGCGGCUGCUGGCACG	733GCCAGCAGCUGUCAGAGUAAGUAG&2CUACGUAUUACCGCGGCUGCUGGC	733||||||||||||...||||.||||&2||||.||||...||||||||||||	(733,25):(734,24):(735,23):(736,22):(737,21):(738,20):(739,19):(740,18):(741,17):(742,16):(743,15):(744,14):(748,10):(749,9):(750,8):(751,7):(753,5):(754,4):(755,3):(756,2)
NAL94_RS06120	A00920_76_HCYVTDRXX_1_2168_6117_31782	301	338	2	39	-20.03	-38.12	GACAAGGGUUGCGCUCGUUGCGGGACUUAUCCCAACAUCUCC	301GAUGUGGAAGUAAGUCGCGCCCGCUAAGUAACCUUUGU&2ACAAGGGUUGCGCUCGUUGCGGGACUUAUCCCAACAUC	301|||||||..|||||||.|||.||....|||||||||||&2|||||||||||...||..|||.|||||||.||.|||||	(301,39):(302,38):(303,37):(304,36):(305,35):(306,33):(307,32):(310,30):(311,29):(312,28):(313,27):(314,26):(315,25):(316,24):(318,22):(319,21):(320,20):(322,17):(323,16):(328,12):(329,11):(330,10):(331,9):(332,8):(333,7):(334,6):(335,5):(336,4):(337,3):(338,2)
NAL94_RS06120	A00920_76_HCYVTDRXX_1_2168_1163_35728	463	486	1	22	-20.4	-27.25	GGUGUGACGGGCGGUGUGUACAAG	463UGUAUCACCGUCGCGCAUUACACC&1GGUGUGACGGGCGGUGUGUACA	463||||||||||||.||..|||||||&1||||||||||||||||.|||||	(463,22):(464,21):(465,20):(466,19):(467,18):(468,16):(469,15):(470,14):(471,13):(472,12):(473,11):(474,10):(476,9):(477,8):(480,7):(481,6):(482,5):(483,4):(484,3):(485,2):(486,1)
NAL94_RS06120	A00920_76_HCYVTDRXX_1_2169_13304_13823	463	486	1	22	-20.4	-27.25	GGUGUGACGGGCGGUGUGUACAAG	463UGUAUCACCGUCGCGCAUUACACC&1GGUGUGACGGGCGGUGUGUACA	463||||||||||||.||..|||||||&1||||||||||||||||.|||||	(463,22):(464,21):(465,20):(466,19):(467,18):(468,16):(469,15):(470,14):(471,13):(472,12):(473,11):(474,10):(476,9):(477,8):(480,7):(481,6):(482,5):(483,4):(484,3):(485,2):(486,1)
NAL94_RS06120	A00920_76_HCYVTDRXX_1_2169_7509_23516	463	486	1	22	-20.4	-27.25	GGUGUGACGGGCGGUGUGUACAAG	463UGUAUCACCGUCGCGCAUUACACC&1GGUGUGACGGGCGGUGUGUACA	463||||||||||||.||..|||||||&1||||||||||||||||.|||||	(463,22):(464,21):(465,20):(466,19):(467,18):(468,16):(469,15):(470,14):(471,13):(472,12):(473,11):(474,10):(476,9):(477,8):(480,7):(481,6):(482,5):(483,4):(484,3):(485,2):(486,1)
NAL94_RS06120	A00920_76_HCYVTDRXX_1_2171_29324_7842	463	486	1	22	-20.4	-27.25	GGUGUGACGGGCGGUGUGUACAAG	463UGUAUCACCGUCGCGCAUUACACC&1GGUGUGACGGGCGGUGUGUACA	463||||||||||||.||..|||||||&1||||||||||||||||.|||||	(463,22):(464,21):(465,20):(466,19):(467,18):(468,16):(469,15):(470,14):(471,13):(472,12):(473,11):(474,10):(476,9):(477,8):(480,7):(481,6):(482,5):(483,4):(484,3):(485,2):(486,1)
NAL94_RS06120	A00920_76_HCYVTDRXX_1_2234_23348_18724	463	486	1	22	-20.39	-27.25	GGUGUGACGGGCGGUGUGUACAAGG	463UGUAUCACCGUCGCGCAUUACACC&1GGUGUGACGGGCGGUGUGUACA	463||||||||||||.||..|||||||&1||||||||||||||||.|||||	(463,22):(464,21):(465,20):(466,19):(467,18):(468,16):(469,15):(470,14):(471,13):(472,12):(473,11):(474,10):(476,9):(477,8):(480,7):(481,6):(482,5):(483,4):(484,3):(485,2):(486,1)
NAL94_RS06120	A00920_76_HCYVTDRXX_1_2236_9236_18615	142	163	8	27	-20.01	-24.58	AAUGAAAAAGUUAUGGUGGGGAGCAAA	142UUUGUAGCCCACACCAUAGCUU&8AAGUUAUGGUGGGGAGCAAA	142|||||..|||.|||||||||||&8||||||||||||||.|||||	(142,27):(143,26):(144,25):(145,24):(146,23):(149,21):(150,20):(151,19):(153,18):(154,17):(155,16):(156,15):(157,14):(158,13):(159,12):(160,11):(161,10):(162,9):(163,8)
NAL94_RS06120	A00920_76_HCYVTDRXX_1_2151_21016_23265	463	487	2	24	-20.23	-27.18	AUGGUGUGACGGGCGGUGUGUACAAG	463UGUAUCACCGUCGCGCAUUACACCA&2UGGUGUGACGGGCGGUGUGUACA	463||||||||||||.||..||||||||&2|||||||||||||||||.|||||	(463,24):(464,23):(465,22):(466,21):(467,20):(468,18):(469,17):(470,16):(471,15):(472,14):(473,13):(474,12):(476,11):(477,10):(480,9):(481,8):(482,7):(483,6):(484,5):(485,4):(486,3):(487,2)
NAL94_RS06120	A00920_76_HCYVTDRXX_1_2151_26205_26177	629	652	1	23	-24.27	-34.85	GGCUUGUGCAGCGAUCUUUUCAACAUCACGAUCAGUUA	629UUGAAAAGAUCGCUGCCUUGAGCC&1GGCUUGUGCAGCGAUCUUUUCAA	629||||||||||||||||..||||||&1||||||.||||||||||||||||	(629,23):(630,22):(631,21):(632,20):(633,19):(634,18):(635,17):(636,16):(637,15):(638,14):(639,13):(640,12):(641,11):(642,10):(643,9):(644,8):(647,6):(648,5):(649,4):(650,3):(651,2):(652,1)
NAL94_RS06120	A00920_76_HCYVTDRXX_1_2152_32488_8281	629	652	1	23	-24.27	-34.85	GGCUUGUGCAGCGAUCUUUUCAACAUCACGAUCAGUUA	629UUGAAAAGAUCGCUGCCUUGAGCC&1GGCUUGUGCAGCGAUCUUUUCAA	629||||||||||||||||..||||||&1||||||.||||||||||||||||	(629,23):(630,22):(631,21):(632,20):(633,19):(634,18):(635,17):(636,16):(637,15):(638,14):(639,13):(640,12):(641,11):(642,10):(643,9):(644,8):(647,6):(648,5):(649,4):(650,3):(651,2):(652,1)
NAL94_RS06120	A00920_76_HCYVTDRXX_1_2152_14724_10582	138	177	1	30	-20.32	-30.18	GGUGGUUCUGGAAGAGUUGCUACAGACUUAAUUAA	138UAAGUUUGUAGCCCACACCAUAGCUUACCGUUGAAUCACC&1GGUGGUUCUGGAAGAGUUGCUACAGACUUA	138||||||||||||.........|||||.|||..||||||||&1|||||||||||..|||||||||||||||||	(138,30):(139,29):(140,28):(141,27):(142,26):(143,25):(144,24):(145,23):(146,22):(147,21):(148,20):(149,19):(159,18):(160,17):(161,16):(162,15):(163,14):(165,11):(166,10):(167,9):(170,8):(171,7):(172,6):(173,5):(174,4):(175,3):(176,2):(177,1)
NAL94_RS06120	A00920_76_HCYVTDRXX_1_2152_12192_12524	357	379	5	28	-20.29	-26.61	CCUCCGUCAAUUCUACAGACCUUUCAGU	357GCUGAAGGUAUGUAGAAAUGACG&5CGUCAAUUCUACAGACCUUUCAGU	357|||||||||.|||||||.|||||&5|||||.|||||||.|||.||||||	(357,28):(358,27):(359,26):(360,25):(361,24):(362,23):(363,21):(364,20):(365,19):(367,17):(368,16):(369,15):(370,14):(371,13):(372,12):(373,11):(375,9):(376,8):(377,7):(378,6):(379,5)
NAL94_RS06120	A00920_76_HCYVTDRXX_1_2153_29857_23015	733	756	2	25	-21.21	-31.32	CCUACGUAUUACCGCGGCUGCUGGCACG	733GCCAGCAGCUGUCAGAGUAAGUAG&2CUACGUAUUACCGCGGCUGCUGGC	733||||||||||||...||||.||||&2||||.||||...||||||||||||	(733,25):(734,24):(735,23):(736,22):(737,21):(738,20):(739,19):(740,18):(741,17):(742,16):(743,15):(744,14):(748,10):(749,9):(750,8):(751,7):(753,5):(754,4):(755,3):(756,2)
NAL94_RS06120	A00920_76_HCYVTDRXX_1_2210_12717_27430	463	487	1	23	-20.31	-27.18	UGGUGUGACGGGCGGUGUGUACAAG	463UGUAUCACCGUCGCGCAUUACACCA&1UGGUGUGACGGGCGGUGUGUACA	463||||||||||||.||..||||||||&1|||||||||||||||||.|||||	(463,23):(464,22):(465,21):(466,20):(467,19):(468,17):(469,16):(470,15):(471,14):(472,13):(473,12):(474,11):(476,10):(477,9):(480,8):(481,7):(482,6):(483,5):(484,4):(485,3):(486,2):(487,1)
NAL94_RS06120	A00920_76_HCYVTDRXX_1_2210_18484_27868	733	756	2	25	-21.21	-31.32	CCUACGUAUUACCGCGGCUGCUGGCACG	733GCCAGCAGCUGUCAGAGUAAGUAG&2CUACGUAUUACCGCGGCUGCUGGC	733||||||||||||...||||.||||&2||||.||||...||||||||||||	(733,25):(734,24):(735,23):(736,22):(737,21):(738,20):(739,19):(740,18):(741,17):(742,16):(743,15):(744,14):(748,10):(749,9):(750,8):(751,7):(753,5):(754,4):(755,3):(756,2)
NAL94_RS06120	A00920_76_HCYVTDRXX_1_2210_13910_31407	463	487	1	23	-20.31	-27.18	UGGUGUGACGGGCGGUGUGUACAAG	463UGUAUCACCGUCGCGCAUUACACCA&1UGGUGUGACGGGCGGUGUGUACA	463||||||||||||.||..||||||||&1|||||||||||||||||.|||||	(463,23):(464,22):(465,21):(466,20):(467,19):(468,17):(469,16):(470,15):(471,14):(472,13):(473,12):(474,11):(476,10):(477,9):(480,8):(481,7):(482,6):(483,5):(484,4):(485,3):(486,2):(487,1)
NAL94_RS06120	A00920_76_HCYVTDRXX_1_2104_23565_9204	357	391	1	31	-20.25	-28.98	GGAUCCACUUGGACGUCAGCAUUUCUUCAGUUG	357GCUGAAGGUAUGUAGAAAUGACGUUGUUUUGAUCC&1GGAUCCACUUGGACGUCAGCAUUUCUUCAGU	357||||||||.||||.....|||||||.....|||||&1|||||......|||||||||||.||||||||	(357,31):(358,30):(359,29):(360,28):(361,27):(362,26):(363,25):(364,24):(366,22):(367,21):(368,20):(369,19):(375,18):(376,17):(377,16):(378,15):(379,14):(380,13):(381,12):(387,5):(388,4):(389,3):(390,2):(391,1)
NAL94_RS06120	A00920_76_HCYVTDRXX_1_2106_7545_27899	463	486	1	22	-20.4	-27.25	GGUGUGACGGGCGGUGUGUACAAG	463UGUAUCACCGUCGCGCAUUACACC&1GGUGUGACGGGCGGUGUGUACA	463||||||||||||.||..|||||||&1||||||||||||||||.|||||	(463,22):(464,21):(465,20):(466,19):(467,18):(468,16):(469,15):(470,14):(471,13):(472,12):(473,11):(474,10):(476,9):(477,8):(480,7):(481,6):(482,5):(483,4):(484,3):(485,2):(486,1)
