# Supplementary material for: An In Vitro System Mimics the Intestinal Microbiota of Striped Beakfish (Oplegnathus fasciatus) and Inhibits Vibrio alginolyticus by Limosilactobacillus reuteri-Derived Extracellular Vesicles
Source: Animals (Basel). 2024 Jun 14;14(12):1792. doi: 10.3390/ani14121792 (PMC11200397; doi:10.3390/ani14121792)
Supplement: Supplementary file 1 [file animals-14-01792-s001.zip › Data_availability_Table_S4._CatB.csv]

id1	id2	start1	end1	start2	end2	E	E_hybrid	seq2	subseqDB	hybridDB	bpList
NAL94_RS07195	A00920_76_HCYVTDRXX_1_2217_1859_10191	47	64	1	18	-24.32	-27.19	AUGUUCAGACGAUUUAGACCU	47UCUAAAUCGUCUGAACAU&1AUGUUCAGACGAUUUAGA	47||||||||||||||||||&1||||||||||||||||||	(47,18):(48,17):(49,16):(50,15):(51,14):(52,13):(53,12):(54,11):(55,10):(56,9):(57,8):(58,7):(59,6):(60,5):(61,4):(62,3):(63,2):(64,1)
NAL94_RS07195	A00920_76_HCYVTDRXX_1_2217_22968_20791	47	63	1	17	-22.58	-25.99	UGUUCAGACGAUUUAGACCUGCAAG	47UCUAAAUCGUCUGAACA&1UGUUCAGACGAUUUAGA	47|||||||||||||||||&1|||||||||||||||||	(47,17):(48,16):(49,15):(50,14):(51,13):(52,12):(53,11):(54,10):(55,9):(56,8):(57,7):(58,6):(59,5):(60,4):(61,3):(62,2):(63,1)
NAL94_RS07195	A00920_76_HCYVTDRXX_1_2217_20889_28338	47	64	2	19	-24.28	-27.49	AAUGUUCAGACGAUUUAGACCGCCAA	47UCUAAAUCGUCUGAACAU&2AUGUUCAGACGAUUUAGA	47||||||||||||||||||&2||||||||||||||||||	(47,19):(48,18):(49,17):(50,16):(51,15):(52,14):(53,13):(54,12):(55,11):(56,10):(57,9):(58,8):(59,7):(60,6):(61,5):(62,4):(63,3):(64,2)
NAL94_RS07195	A00920_76_HCYVTDRXX_1_2218_30987_2300	47	63	1	17	-22.61	-25.99	UGUUCAGACGAUUUAGACCUGCAA	47UCUAAAUCGUCUGAACA&1UGUUCAGACGAUUUAGA	47|||||||||||||||||&1|||||||||||||||||	(47,17):(48,16):(49,15):(50,14):(51,13):(52,12):(53,11):(54,10):(55,9):(56,8):(57,7):(58,6):(59,5):(60,4):(61,3):(62,2):(63,1)
NAL94_RS07195	A00920_76_HCYVTDRXX_1_2218_32633_2926	47	63	1	17	-22.61	-25.99	UGUUCAGACGAUUUAGACCUGCAA	47UCUAAAUCGUCUGAACA&1UGUUCAGACGAUUUAGA	47|||||||||||||||||&1|||||||||||||||||	(47,17):(48,16):(49,15):(50,14):(51,13):(52,12):(53,11):(54,10):(55,9):(56,8):(57,7):(58,6):(59,5):(60,4):(61,3):(62,2):(63,1)
NAL94_RS07195	A00920_76_HCYVTDRXX_1_2218_3052_21057	190	214	1	24	-20.29	-29.72	GACGAAAGGCGUUGAGUUACCAGCU	190GCUGUAAGGCUCAACAUCUUUCGUC&1GACGAAAGGCGUUGAGUUACCAGC	190||||...||||||||.|||||||||&1|||||||||.||||||||..||||	(190,24):(191,23):(192,22):(193,21):(197,18):(198,17):(199,16):(200,15):(201,14):(202,13):(203,12):(204,11):(206,9):(207,8):(208,7):(209,6):(210,5):(211,4):(212,3):(213,2):(214,1)
NAL94_RS07195	A00920_76_HCYVTDRXX_1_2219_19849_6934	47	64	2	19	-23.86	-27.49	AAUGUUCAGACGAUUUAGACCUGCAAGUU	47UCUAAAUCGUCUGAACAU&2AUGUUCAGACGAUUUAGA	47||||||||||||||||||&2||||||||||||||||||	(47,19):(48,18):(49,17):(50,16):(51,15):(52,14):(53,13):(54,12):(55,11):(56,10):(57,9):(58,8):(59,7):(60,6):(61,5):(62,4):(63,3):(64,2)
NAL94_RS07195	A00920_76_HCYVTDRXX_1_2276_15863_5290	47	64	3	20	-24.27	-27.49	CAAUGUUCAGACGAUUUAGACCGCCAA	47UCUAAAUCGUCUGAACAU&3AUGUUCAGACGAUUUAGA	47||||||||||||||||||&3||||||||||||||||||	(47,20):(48,19):(49,18):(50,17):(51,16):(52,15):(53,14):(54,13):(55,12):(56,11):(57,10):(58,9):(59,8):(60,7):(61,6):(62,5):(63,4):(64,3)
NAL94_RS07195	A00920_76_HCYVTDRXX_1_2276_24008_8218	47	62	1	16	-22.09	-25.49	GUUCAGACGAUUUAGACCUGCAAGUU	47UCUAAAUCGUCUGAAC&1GUUCAGACGAUUUAGA	47||||||||||||||||&1||||||||||||||||	(47,16):(48,15):(49,14):(50,13):(51,12):(52,11):(53,10):(54,9):(55,8):(56,7):(57,6):(58,5):(59,4):(60,3):(61,2):(62,1)
NAL94_RS07195	A00920_76_HCYVTDRXX_1_2276_12310_25285	47	62	1	16	-22.24	-25.49	GUUCAGACGAUUUAGACCUGCAA	47UCUAAAUCGUCUGAAC&1GUUCAGACGAUUUAGA	47||||||||||||||||&1||||||||||||||||	(47,16):(48,15):(49,14):(50,13):(51,12):(52,11):(53,10):(54,9):(55,8):(56,7):(57,6):(58,5):(59,4):(60,3):(61,2):(62,1)
NAL94_RS07195	A00920_76_HCYVTDRXX_1_2276_9525_27101	206	232	1	32	-20.94	-29.73	UGCUGGUUUCAACAGUUGAUGGUGACGUAAGAA	206UCUUUCGUCACCACACUGUUUGCCGCA&1UGCUGGUUUCAACAGUUGAUGGUGACGUAAGA	206||||.|||||||||||||||.||||||&1|||.|||...||||||.|.||||||||.||||	(206,32):(207,31):(208,30):(209,29):(211,27):(212,26):(213,25):(214,24):(215,23):(216,22):(217,21):(218,20):(219,18):(220,16):(221,15):(222,14):(223,13):(224,12):(225,11):(227,7):(228,6):(229,5):(230,3):(231,2):(232,1)
NAL94_RS07195	A00920_76_HCYVTDRXX_1_2277_32172_5822	47	64	8	25	-22.78	-27.49	AAGAACAAUGUUCAGACGAUUUAGACCGCCAA	47UCUAAAUCGUCUGAACAU&8AUGUUCAGACGAUUUAGA	47||||||||||||||||||&8||||||||||||||||||	(47,25):(48,24):(49,23):(50,22):(51,21):(52,20):(53,19):(54,18):(55,17):(56,16):(57,15):(58,14):(59,13):(60,12):(61,11):(62,10):(63,9):(64,8)
NAL94_RS07195	A00920_76_HCYVTDRXX_1_2277_21197_29528	47	62	1	16	-22.21	-25.49	GUUCAGACGAUUUAGACCUGCAAG	47UCUAAAUCGUCUGAAC&1GUUCAGACGAUUUAGA	47||||||||||||||||&1||||||||||||||||	(47,16):(48,15):(49,14):(50,13):(51,12):(52,11):(53,10):(54,9):(55,8):(56,7):(57,6):(58,5):(59,4):(60,3):(61,2):(62,1)
NAL94_RS07195	A00920_76_HCYVTDRXX_1_2277_31078_36714	47	63	1	17	-22.61	-25.99	UGUUCAGACGAUUUAGACCUGCAA	47UCUAAAUCGUCUGAACA&1UGUUCAGACGAUUUAGA	47|||||||||||||||||&1|||||||||||||||||	(47,17):(48,16):(49,15):(50,14):(51,13):(52,12):(53,11):(54,10):(55,9):(56,8):(57,7):(58,6):(59,5):(60,4):(61,3):(62,2):(63,1)
NAL94_RS07195	A00920_76_HCYVTDRXX_1_2278_4896_1799	47	62	1	16	-22.19	-25.49	GUUCAGACGAUUUAGACCUGCAAGU	47UCUAAAUCGUCUGAAC&1GUUCAGACGAUUUAGA	47||||||||||||||||&1||||||||||||||||	(47,16):(48,15):(49,14):(50,13):(51,12):(52,11):(53,10):(54,9):(55,8):(56,7):(57,6):(58,5):(59,4):(60,3):(61,2):(62,1)
NAL94_RS07195	A00920_76_HCYVTDRXX_1_2110_1253_12085	206	231	1	31	-20.52	-29	GCUGGUUUCAACAGUUGAUGGUGACGUAAGAAUA	206UCUUUCGUCACCACACUGUUUGCCGC&1GCUGGUUUCAACAGUUGAUGGUGACGUAAGA	206||||.|||||||||||||||.|||||&1||.|||...||||||.|.||||||||.||||	(206,31):(207,30):(208,29):(209,28):(211,26):(212,25):(213,24):(214,23):(215,22):(216,21):(217,20):(218,19):(219,17):(220,15):(221,14):(222,13):(223,12):(224,11):(225,10):(227,6):(228,5):(229,4):(230,2):(231,1)
NAL94_RS07195	A00920_76_HCYVTDRXX_1_2110_24731_28260	47	63	1	17	-22.78	-25.99	UGUUCAGACGAUUUAGACCGCCAA	47UCUAAAUCGUCUGAACA&1UGUUCAGACGAUUUAGA	47|||||||||||||||||&1|||||||||||||||||	(47,17):(48,16):(49,15):(50,14):(51,13):(52,12):(53,11):(54,10):(55,9):(56,8):(57,7):(58,6):(59,5):(60,4):(61,3):(62,2):(63,1)
NAL94_RS07195	A00920_76_HCYVTDRXX_1_2110_30183_31908	47	64	4	21	-22.45	-26.86	GCAAUGUUCAGACGAUUUAGACCUGCAAGUUAAA	47UCUAAAUCGUCUGAACAU&4AUGUUCAGACGAUUUAGA	47||||||||||||||||||&4||||||||||||||||||	(47,21):(48,20):(49,19):(50,18):(51,17):(52,16):(53,15):(54,14):(55,13):(56,12):(57,11):(58,10):(59,9):(60,8):(61,7):(62,6):(63,5):(64,4)
NAL94_RS07195	A00920_76_HCYVTDRXX_1_2110_28176_33129	49	75	7	29	-20.86	-24.69	CAAAUUAAGAGUAAUGUUCAGACGAUUUA	49UAAAUCGUCUGAACAUAAAAAUCUCUU&7AAGAGUAAUGUUCAGACGAUUUA	49||||||||||||||||......|||||&7|||||..||||||||||||||||	(49,29):(50,28):(51,27):(52,26):(53,25):(54,24):(55,23):(56,22):(57,21):(58,20):(59,19):(60,18):(61,17):(62,16):(63,15):(64,14):(71,11):(72,10):(73,9):(74,8):(75,7)
NAL94_RS07195	A00920_76_HCYVTDRXX_1_2111_8513_1172	47	64	2	19	-24.28	-27.49	AAUGUUCAGACGAUUUAGACCGCCAA	47UCUAAAUCGUCUGAACAU&2AUGUUCAGACGAUUUAGA	47||||||||||||||||||&2||||||||||||||||||	(47,19):(48,18):(49,17):(50,16):(51,15):(52,14):(53,13):(54,12):(55,11):(56,10):(57,9):(58,8):(59,7):(60,6):(61,5):(62,4):(63,3):(64,2)
NAL94_RS07195	A00920_76_HCYVTDRXX_1_2111_22489_18803	47	64	5	22	-24.25	-27.49	AACAAUGUUCAGACGAUUUAGACCGCCAC	47UCUAAAUCGUCUGAACAU&5AUGUUCAGACGAUUUAGA	47||||||||||||||||||&5||||||||||||||||||	(47,22):(48,21):(49,20):(50,19):(51,18):(52,17):(53,16):(54,15):(55,14):(56,13):(57,12):(58,11):(59,10):(60,9):(61,8):(62,7):(63,6):(64,5)
NAL94_RS07195	A00920_76_HCYVTDRXX_1_2111_6008_26303	47	62	1	16	-22.19	-25.49	GUUCAGACGAUUUAGACCUGCAAGU	47UCUAAAUCGUCUGAAC&1GUUCAGACGAUUUAGA	47||||||||||||||||&1||||||||||||||||	(47,16):(48,15):(49,14):(50,13):(51,12):(52,11):(53,10):(54,9):(55,8):(56,7):(57,6):(58,5):(59,4):(60,3):(61,2):(62,1)
NAL94_RS07195	A00920_76_HCYVTDRXX_1_2111_18475_31641	47	64	5	22	-24.26	-27.49	AACAAUGUUCAGACGAUUUAGACCGCCAA	47UCUAAAUCGUCUGAACAU&5AUGUUCAGACGAUUUAGA	47||||||||||||||||||&5||||||||||||||||||	(47,22):(48,21):(49,20):(50,19):(51,18):(52,17):(53,16):(54,15):(55,14):(56,13):(57,12):(58,11):(59,10):(60,9):(61,8):(62,7):(63,6):(64,5)
NAL94_RS07195	A00920_76_HCYVTDRXX_1_2112_4842_2644	47	62	1	16	-22.34	-25.07	GUUCAGACGAUUUAGA	47UCUAAAUCGUCUGAAC&1GUUCAGACGAUUUAGA	47||||||||||||||||&1||||||||||||||||	(47,16):(48,15):(49,14):(50,13):(51,12):(52,11):(53,10):(54,9):(55,8):(56,7):(57,6):(58,5):(59,4):(60,3):(61,2):(62,1)
NAL94_RS07195	A00920_76_HCYVTDRXX_1_2112_32063_3161	47	62	1	16	-22.19	-25.49	GUUCAGACGAUUUAGACCUGCAAGU	47UCUAAAUCGUCUGAAC&1GUUCAGACGAUUUAGA	47||||||||||||||||&1||||||||||||||||	(47,16):(48,15):(49,14):(50,13):(51,12):(52,11):(53,10):(54,9):(55,8):(56,7):(57,6):(58,5):(59,4):(60,3):(61,2):(62,1)
NAL94_RS07195	A00920_76_HCYVTDRXX_1_2112_4924_13495	47	64	16	33	-23	-27.49	UACAAAUUAAGAACAAUGUUCAGACGAUUUAGACC	47UCUAAAUCGUCUGAACAU&16AUGUUCAGACGAUUUAGA	47||||||||||||||||||&16||||||||||||||||||	(47,33):(48,32):(49,31):(50,30):(51,29):(52,28):(53,27):(54,26):(55,25):(56,24):(57,23):(58,22):(59,21):(60,20):(61,19):(62,18):(63,17):(64,16)
NAL94_RS07195	A00920_76_HCYVTDRXX_1_2112_15167_16110	47	64	2	19	-24.28	-27.49	AAUGUUCAGACGAUUUAGACCGCCAA	47UCUAAAUCGUCUGAACAU&2AUGUUCAGACGAUUUAGA	47||||||||||||||||||&2||||||||||||||||||	(47,19):(48,18):(49,17):(50,16):(51,15):(52,14):(53,13):(54,12):(55,11):(56,10):(57,9):(58,8):(59,7):(60,6):(61,5):(62,4):(63,3):(64,2)
NAL94_RS07195	A00920_76_HCYVTDRXX_1_2112_6985_18850	47	64	2	19	-24.28	-27.49	AAUGUUCAGACGAUUUAGACCGCCAA	47UCUAAAUCGUCUGAACAU&2AUGUUCAGACGAUUUAGA	47||||||||||||||||||&2||||||||||||||||||	(47,19):(48,18):(49,17):(50,16):(51,15):(52,14):(53,13):(54,12):(55,11):(56,10):(57,9):(58,8):(59,7):(60,6):(61,5):(62,4):(63,3):(64,2)
NAL94_RS07195	A00920_76_HCYVTDRXX_1_2112_32380_25567	47	64	4	21	-22.49	-26.86	GCAAUGUUCAGACGAUUUAGACCUGCAA	47UCUAAAUCGUCUGAACAU&4AUGUUCAGACGAUUUAGA	47||||||||||||||||||&4||||||||||||||||||	(47,21):(48,20):(49,19):(50,18):(51,17):(52,16):(53,15):(54,14):(55,13):(56,12):(57,11):(58,10):(59,9):(60,8):(61,7):(62,6):(63,5):(64,4)
NAL94_RS07195	A00920_76_HCYVTDRXX_1_2112_26693_26804	47	62	1	16	-22.09	-25.49	GUUCAGACGAUUUAGACCUGCAAGUU	47UCUAAAUCGUCUGAAC&1GUUCAGACGAUUUAGA	47||||||||||||||||&1||||||||||||||||	(47,16):(48,15):(49,14):(50,13):(51,12):(52,11):(53,10):(54,9):(55,8):(56,7):(57,6):(58,5):(59,4):(60,3):(61,2):(62,1)
NAL94_RS07195	A00920_76_HCYVTDRXX_1_2112_15402_28322	47	62	1	16	-22.09	-25.49	GUUCAGACGAUUUAGACCUGCAAGUU	47UCUAAAUCGUCUGAAC&1GUUCAGACGAUUUAGA	47||||||||||||||||&1||||||||||||||||	(47,16):(48,15):(49,14):(50,13):(51,12):(52,11):(53,10):(54,9):(55,8):(56,7):(57,6):(58,5):(59,4):(60,3):(61,2):(62,1)
NAL94_RS07195	A00920_76_HCYVTDRXX_1_2214_27670_3975	47	63	1	17	-22.78	-25.99	UGUUCAGACGAUUUAGACCGCCAA	47UCUAAAUCGUCUGAACA&1UGUUCAGACGAUUUAGA	47|||||||||||||||||&1|||||||||||||||||	(47,17):(48,16):(49,15):(50,14):(51,13):(52,12):(53,11):(54,10):(55,9):(56,8):(57,7):(58,6):(59,5):(60,4):(61,3):(62,2):(63,1)
NAL94_RS07195	A00920_76_HCYVTDRXX_1_2214_16848_14450	47	63	1	17	-22.56	-25.99	UGUUCAGACGAUUUAGACCUGCAAGU	47UCUAAAUCGUCUGAACA&1UGUUCAGACGAUUUAGA	47|||||||||||||||||&1|||||||||||||||||	(47,17):(48,16):(49,15):(50,14):(51,13):(52,12):(53,11):(54,10):(55,9):(56,8):(57,7):(58,6):(59,5):(60,4):(61,3):(62,2):(63,1)
NAL94_RS07195	A00920_76_HCYVTDRXX_1_2214_15646_29966	47	64	2	19	-24.53	-27.49	AAUGUUCAGACGAUUUAGACCACCAA	47UCUAAAUCGUCUGAACAU&2AUGUUCAGACGAUUUAGA	47||||||||||||||||||&2||||||||||||||||||	(47,19):(48,18):(49,17):(50,16):(51,15):(52,14):(53,13):(54,12):(55,11):(56,10):(57,9):(58,8):(59,7):(60,6):(61,5):(62,4):(63,3):(64,2)
NAL94_RS07195	A00920_76_HCYVTDRXX_1_2215_10158_3646	47	62	1	16	-22.57	-25.49	GUUCAGACGAUUUAGACCG	47UCUAAAUCGUCUGAAC&1GUUCAGACGAUUUAGA	47||||||||||||||||&1||||||||||||||||	(47,16):(48,15):(49,14):(50,13):(51,12):(52,11):(53,10):(54,9):(55,8):(56,7):(57,6):(58,5):(59,4):(60,3):(61,2):(62,1)
NAL94_RS07195	A00920_76_HCYVTDRXX_1_2215_2320_11553	47	63	1	17	-22.78	-25.99	UGUUCAGACGAUUUAGACCGCCAA	47UCUAAAUCGUCUGAACA&1UGUUCAGACGAUUUAGA	47|||||||||||||||||&1|||||||||||||||||	(47,17):(48,16):(49,15):(50,14):(51,13):(52,12):(53,11):(54,10):(55,9):(56,8):(57,7):(58,6):(59,5):(60,4):(61,3):(62,2):(63,1)
NAL94_RS07195	A00920_76_HCYVTDRXX_1_2215_3848_14606	47	63	1	17	-22.78	-25.99	UGUUCAGACGAUUUAGACCGCCAA	47UCUAAAUCGUCUGAACA&1UGUUCAGACGAUUUAGA	47|||||||||||||||||&1|||||||||||||||||	(47,17):(48,16):(49,15):(50,14):(51,13):(52,12):(53,11):(54,10):(55,9):(56,8):(57,7):(58,6):(59,5):(60,4):(61,3):(62,2):(63,1)
NAL94_RS07195	A00920_76_HCYVTDRXX_1_2215_4634_21762	380	400	1	22	-24.87	-29.9	GGGGCGGAAGCAGUUUAUAUAGUCA	380CUAUGUGUACUGUUUCCCCCC&1GGGGCGGAAGCAGUUUAUAUAG	380|||||||.|||||||||||||&1||||.|||||||||.|||||||	(380,22):(381,21):(382,20):(383,19):(384,18):(385,17):(386,16):(388,14):(389,13):(390,12):(391,11):(392,10):(393,9):(394,8):(395,7):(396,6):(397,4):(398,3):(399,2):(400,1)
NAL94_RS07195	A00920_76_HCYVTDRXX_1_2215_32253_22341	47	62	1	16	-21.38	-25.48	GUUCAGACGAUUUAGACCUGCAAGUUAAAAUG	47UCUAAAUCGUCUGAAC&1GUUCAGACGAUUUAGA	47||||||||||||||||&1||||||||||||||||	(47,16):(48,15):(49,14):(50,13):(51,12):(52,11):(53,10):(54,9):(55,8):(56,7):(57,6):(58,5):(59,4):(60,3):(61,2):(62,1)
NAL94_RS07195	A00920_76_HCYVTDRXX_1_2215_3495_23328	380	400	1	22	-24.87	-29.9	GGGGCGGAAGCAGUUUAUAUAGUCA	380CUAUGUGUACUGUUUCCCCCC&1GGGGCGGAAGCAGUUUAUAUAG	380|||||||.|||||||||||||&1||||.|||||||||.|||||||	(380,22):(381,21):(382,20):(383,19):(384,18):(385,17):(386,16):(388,14):(389,13):(390,12):(391,11):(392,10):(393,9):(394,8):(395,7):(396,6):(397,4):(398,3):(399,2):(400,1)
NAL94_RS07195	A00920_76_HCYVTDRXX_1_2215_5846_28338	47	63	1	17	-22.78	-25.99	UGUUCAGACGAUUUAGACCGCCAA	47UCUAAAUCGUCUGAACA&1UGUUCAGACGAUUUAGA	47|||||||||||||||||&1|||||||||||||||||	(47,17):(48,16):(49,15):(50,14):(51,13):(52,12):(53,11):(54,10):(55,9):(56,8):(57,7):(58,6):(59,5):(60,4):(61,3):(62,2):(63,1)
NAL94_RS07195	A00920_76_HCYVTDRXX_1_2216_9706_4335	47	62	1	16	-22.19	-25.49	GUUCAGACGAUUUAGACCUGCAAGU	47UCUAAAUCGUCUGAAC&1GUUCAGACGAUUUAGA	47||||||||||||||||&1||||||||||||||||	(47,16):(48,15):(49,14):(50,13):(51,12):(52,11):(53,10):(54,9):(55,8):(56,7):(57,6):(58,5):(59,4):(60,3):(61,2):(62,1)
NAL94_RS07195	A00920_76_HCYVTDRXX_1_2216_9607_4382	47	62	1	16	-22.19	-25.49	GUUCAGACGAUUUAGACCUGCAAGU	47UCUAAAUCGUCUGAAC&1GUUCAGACGAUUUAGA	47||||||||||||||||&1||||||||||||||||	(47,16):(48,15):(49,14):(50,13):(51,12):(52,11):(53,10):(54,9):(55,8):(56,7):(57,6):(58,5):(59,4):(60,3):(61,2):(62,1)
NAL94_RS07195	A00920_76_HCYVTDRXX_1_2216_6334_5415	47	62	1	16	-22.31	-25.49	GUUCAGACGAUUUAGACCGCCAA	47UCUAAAUCGUCUGAAC&1GUUCAGACGAUUUAGA	47||||||||||||||||&1||||||||||||||||	(47,16):(48,15):(49,14):(50,13):(51,12):(52,11):(53,10):(54,9):(55,8):(56,7):(57,6):(58,5):(59,4):(60,3):(61,2):(62,1)
NAL94_RS07195	A00920_76_HCYVTDRXX_1_2216_31548_8124	30	48	1	22	-20.41	-25.6	GAAUGGGCUGAUGAAGUGGCAAUG	30UUGCCUUUCUCAGCCCUUC&1GAAUGGGCUGAUGAAGUGGCAA	30|||||||||||||||||||&1|||.|||||||.||||.|||||	(30,22):(31,21):(32,20):(33,19):(34,18):(35,16):(36,15):(37,14):(38,13):(39,11):(40,10):(41,9):(42,8):(43,7):(44,6):(45,5):(46,3):(47,2):(48,1)
NAL94_RS07195	A00920_76_HCYVTDRXX_1_2216_5728_9721	47	64	2	19	-24.03	-27.49	AAUGUUCAGACGAUUUAGACCUGCAAGU	47UCUAAAUCGUCUGAACAU&2AUGUUCAGACGAUUUAGA	47||||||||||||||||||&2||||||||||||||||||	(47,19):(48,18):(49,17):(50,16):(51,15):(52,14):(53,13):(54,12):(55,11):(56,10):(57,9):(58,8):(59,7):(60,6):(61,5):(62,4):(63,3):(64,2)
NAL94_RS07195	A00920_76_HCYVTDRXX_1_2216_16929_15687	47	64	2	19	-24.28	-27.49	AAUGUUCAGACGAUUUAGACCGCCAA	47UCUAAAUCGUCUGAACAU&2AUGUUCAGACGAUUUAGA	47||||||||||||||||||&2||||||||||||||||||	(47,19):(48,18):(49,17):(50,16):(51,15):(52,14):(53,13):(54,12):(55,11):(56,10):(57,9):(58,8):(59,7):(60,6):(61,5):(62,4):(63,3):(64,2)
NAL94_RS07195	A00920_76_HCYVTDRXX_1_2216_15600_22373	448	475	1	28	-20.52	-28.71	GGAAUCAAUUGUGGGGGAAGAUGAGUUAAACGUCUUU	448UAACUUAUCAAUCUUCCAUUUUGGUUCC&1GGAAUCAAUUGUGGGGGAAGAUGAGUUA	448|||||||||..||||||||.||||||||&1||||||||..||||||||.|||||||||	(448,28):(449,27):(450,26):(451,25):(452,24):(453,23):(454,22):(455,21):(456,20):(459,18):(460,17):(461,16):(462,15):(463,14):(464,13):(465,12):(466,11):(468,8):(469,7):(470,6):(471,5):(472,4):(473,3):(474,2):(475,1)
NAL94_RS07195	A00920_76_HCYVTDRXX_1_2216_15393_23296	448	475	1	28	-20.52	-28.71	GGAAUCAAUUGUGGGGGAAGAUGAGUUAAACGUCUUU	448UAACUUAUCAAUCUUCCAUUUUGGUUCC&1GGAAUCAAUUGUGGGGGAAGAUGAGUUA	448|||||||||..||||||||.||||||||&1||||||||..||||||||.|||||||||	(448,28):(449,27):(450,26):(451,25):(452,24):(453,23):(454,22):(455,21):(456,20):(459,18):(460,17):(461,16):(462,15):(463,14):(464,13):(465,12):(466,11):(468,8):(469,7):(470,6):(471,5):(472,4):(473,3):(474,2):(475,1)
NAL94_RS07195	A00920_76_HCYVTDRXX_1_2231_29315_30686	47	62	1	16	-22.19	-25.49	GUUCAGACGAUUUAGACCUGCAAGU	47UCUAAAUCGUCUGAAC&1GUUCAGACGAUUUAGA	47||||||||||||||||&1||||||||||||||||	(47,16):(48,15):(49,14):(50,13):(51,12):(52,11):(53,10):(54,9):(55,8):(56,7):(57,6):(58,5):(59,4):(60,3):(61,2):(62,1)
NAL94_RS07195	A00920_76_HCYVTDRXX_1_2232_1922_8108	380	400	1	22	-24.69	-29.9	GGGGCGGAAGCAGUUUAUAUAGUCACUUU	380CUAUGUGUACUGUUUCCCCCC&1GGGGCGGAAGCAGUUUAUAUAG	380|||||||.|||||||||||||&1||||.|||||||||.|||||||	(380,22):(381,21):(382,20):(383,19):(384,18):(385,17):(386,16):(388,14):(389,13):(390,12):(391,11):(392,10):(393,9):(394,8):(395,7):(396,6):(397,4):(398,3):(399,2):(400,1)
NAL94_RS07195	A00920_76_HCYVTDRXX_1_2232_3477_13589	47	64	2	19	-24.28	-27.49	AAUGUUCAGACGAUUUAGACCGCCAA	47UCUAAAUCGUCUGAACAU&2AUGUUCAGACGAUUUAGA	47||||||||||||||||||&2||||||||||||||||||	(47,19):(48,18):(49,17):(50,16):(51,15):(52,14):(53,13):(54,12):(55,11):(56,10):(57,9):(58,8):(59,7):(60,6):(61,5):(62,4):(63,3):(64,2)
NAL94_RS07195	A00920_76_HCYVTDRXX_1_2232_3296_13777	47	62	1	16	-21.68	-25.49	GUUCAGACGAUUUAGACCUGCAAGUUAAAAU	47UCUAAAUCGUCUGAAC&1GUUCAGACGAUUUAGA	47||||||||||||||||&1||||||||||||||||	(47,16):(48,15):(49,14):(50,13):(51,12):(52,11):(53,10):(54,9):(55,8):(56,7):(57,6):(58,5):(59,4):(60,3):(61,2):(62,1)
NAL94_RS07195	A00920_76_HCYVTDRXX_1_2232_30445_25254	143	179	1	35	-21.19	-37.64	GGUACACCAGCGGUAUGUCAAUCCCGGUCCUCUCGUA	143CGAGAAAAGCGAUAUUUGACAUGCUUAGCUGGUGACC&1GGUACACCAGCGGUAUGUCAAUCCCGGUCCUCUCG	143|||||..|.||....||||||||||..||||||||||&1|||.|||||||||||||||||...||.|..|||||	(143,35):(144,34):(145,33):(146,32):(147,31):(150,28):(152,26):(153,25):(158,21):(159,20):(160,19):(161,18):(162,17):(163,16):(164,15):(165,14):(166,13):(167,12):(170,11):(171,10):(172,9):(173,8):(174,7):(175,6):(176,5):(177,3):(178,2):(179,1)
NAL94_RS07195	A00920_76_HCYVTDRXX_1_2232_28537_26209	143	179	1	35	-21.19	-37.64	GGUACACCAGCGGUAUGUCAAUCCCGGUCCUCUCGUA	143CGAGAAAAGCGAUAUUUGACAUGCUUAGCUGGUGACC&1GGUACACCAGCGGUAUGUCAAUCCCGGUCCUCUCG	143|||||..|.||....||||||||||..||||||||||&1|||.|||||||||||||||||...||.|..|||||	(143,35):(144,34):(145,33):(146,32):(147,31):(150,28):(152,26):(153,25):(158,21):(159,20):(160,19):(161,18):(162,17):(163,16):(164,15):(165,14):(166,13):(167,12):(170,11):(171,10):(172,9):(173,8):(174,7):(175,6):(176,5):(177,3):(178,2):(179,1)
NAL94_RS07195	A00920_76_HCYVTDRXX_1_2232_24505_36605	143	179	1	35	-21.19	-37.64	GGUACACCAGCGGUAUGUCAAUCCCGGUCCUCUCGUA	143CGAGAAAAGCGAUAUUUGACAUGCUUAGCUGGUGACC&1GGUACACCAGCGGUAUGUCAAUCCCGGUCCUCUCG	143|||||..|.||....||||||||||..||||||||||&1|||.|||||||||||||||||...||.|..|||||	(143,35):(144,34):(145,33):(146,32):(147,31):(150,28):(152,26):(153,25):(158,21):(159,20):(160,19):(161,18):(162,17):(163,16):(164,15):(165,14):(166,13):(167,12):(170,11):(171,10):(172,9):(173,8):(174,7):(175,6):(176,5):(177,3):(178,2):(179,1)
NAL94_RS07195	A00920_76_HCYVTDRXX_1_2233_15799_5932	47	62	1	16	-22.19	-25.49	GUUCAGACGAUUUAGACCUGCAAGU	47UCUAAAUCGUCUGAAC&1GUUCAGACGAUUUAGA	47||||||||||||||||&1||||||||||||||||	(47,16):(48,15):(49,14):(50,13):(51,12):(52,11):(53,10):(54,9):(55,8):(56,7):(57,6):(58,5):(59,4):(60,3):(61,2):(62,1)
NAL94_RS07195	A00920_76_HCYVTDRXX_1_2233_1325_10958	47	64	4	21	-22.49	-26.86	GCAAUGUUCAGACGAUUUAGACCUGCAAG	47UCUAAAUCGUCUGAACAU&4AUGUUCAGACGAUUUAGA	47||||||||||||||||||&4||||||||||||||||||	(47,21):(48,20):(49,19):(50,18):(51,17):(52,16):(53,15):(54,14):(55,13):(56,12):(57,11):(58,10):(59,9):(60,8):(61,7):(62,6):(63,5):(64,4)
NAL94_RS07195	A00920_76_HCYVTDRXX_1_2233_1588_11318	47	64	4	21	-22.49	-26.86	GCAAUGUUCAGACGAUUUAGACCUGCAAG	47UCUAAAUCGUCUGAACAU&4AUGUUCAGACGAUUUAGA	47||||||||||||||||||&4||||||||||||||||||	(47,21):(48,20):(49,19):(50,18):(51,17):(52,16):(53,15):(54,14):(55,13):(56,12):(57,11):(58,10):(59,9):(60,8):(61,7):(62,6):(63,5):(64,4)
NAL94_RS07195	A00920_76_HCYVTDRXX_1_2233_27462_23030	47	62	1	16	-21.7	-25.49	GUUCAGACGAUUUAGACCGCCAAGUUAAAAU	47UCUAAAUCGUCUGAAC&1GUUCAGACGAUUUAGA	47||||||||||||||||&1||||||||||||||||	(47,16):(48,15):(49,14):(50,13):(51,12):(52,11):(53,10):(54,9):(55,8):(56,7):(57,6):(58,5):(59,4):(60,3):(61,2):(62,1)
NAL94_RS07195	A00920_76_HCYVTDRXX_1_2234_32407_6825	47	64	13	30	-23.05	-27.49	AAAUUAAGAACAAUGUUCAGACGAUUUAGAC	47UCUAAAUCGUCUGAACAU&13AUGUUCAGACGAUUUAGA	47||||||||||||||||||&13||||||||||||||||||	(47,30):(48,29):(49,28):(50,27):(51,26):(52,25):(53,24):(54,23):(55,22):(56,21):(57,20):(58,19):(59,18):(60,17):(61,16):(62,15):(63,14):(64,13)
NAL94_RS07195	A00920_76_HCYVTDRXX_1_2234_22968_8766	47	64	2	19	-24.37	-27.49	AAUGUUCAGACGAUUUAGACCGCC	47UCUAAAUCGUCUGAACAU&2AUGUUCAGACGAUUUAGA	47||||||||||||||||||&2||||||||||||||||||	(47,19):(48,18):(49,17):(50,16):(51,15):(52,14):(53,13):(54,12):(55,11):(56,10):(57,9):(58,8):(59,7):(60,6):(61,5):(62,4):(63,3):(64,2)
NAL94_RS07195	A00920_76_HCYVTDRXX_1_2234_20971_14387	20	49	2	31	-21.52	-27.75	CAGCAGGUGGUGAGAAAGGAGGUGGUAAGUAA	20UAUUCAGCGCUUGCCUUUCUCAGCCCUUCU&2AGCAGGUGGUGAGAAAGGAGGUGGUAAGUA	20||||.|.|||||.|||||||||.||||.||&2||.|||.|.||||||||||||||.|.||||	(20,31):(21,30):(22,29):(23,28):(25,26):(27,24):(28,23):(29,22):(30,21):(31,20):(33,19):(34,18):(35,17):(36,16):(37,15):(38,14):(39,13):(40,12):(41,11):(43,9):(44,7):(45,6):(46,5):(48,3):(49,2)
NAL94_RS07195	A00920_76_HCYVTDRXX_1_2157_20880_4836	47	62	1	16	-22.46	-25.49	GUUCAGACGAUUUAGACCGC	47UCUAAAUCGUCUGAAC&1GUUCAGACGAUUUAGA	47||||||||||||||||&1||||||||||||||||	(47,16):(48,15):(49,14):(50,13):(51,12):(52,11):(53,10):(54,9):(55,8):(56,7):(57,6):(58,5):(59,4):(60,3):(61,2):(62,1)
NAL94_RS07195	A00920_76_HCYVTDRXX_1_2157_7789_32080	47	75	2	26	-24.08	-29.17	UAAGAGCAAUGUUCAGACGAUUUAGACCUG	47UCUAAAUCGUCUGAACAUAAAAAUCUCUU&2AAGAGCAAUGUUCAGACGAUUUAGA	47||||||||||||||||||......|||||&2|||||..||||||||||||||||||	(47,26):(48,25):(49,24):(50,23):(51,22):(52,21):(53,20):(54,19):(55,18):(56,17):(57,16):(58,15):(59,14):(60,13):(61,12):(62,11):(63,10):(64,9):(71,6):(72,5):(73,4):(74,3):(75,2)
NAL94_RS07195	A00920_76_HCYVTDRXX_1_2157_17490_33317	47	62	1	16	-22.09	-25.49	GUUCAGACGAUUUAGACCUGCAAGUU	47UCUAAAUCGUCUGAAC&1GUUCAGACGAUUUAGA	47||||||||||||||||&1||||||||||||||||	(47,16):(48,15):(49,14):(50,13):(51,12):(52,11):(53,10):(54,9):(55,8):(56,7):(57,6):(58,5):(59,4):(60,3):(61,2):(62,1)
NAL94_RS07195	A00920_76_HCYVTDRXX_1_2157_15555_33880	47	62	1	16	-22.09	-25.49	GUUCAGACGAUUUAGACCUGCAAGUU	47UCUAAAUCGUCUGAAC&1GUUCAGACGAUUUAGA	47||||||||||||||||&1||||||||||||||||	(47,16):(48,15):(49,14):(50,13):(51,12):(52,11):(53,10):(54,9):(55,8):(56,7):(57,6):(58,5):(59,4):(60,3):(61,2):(62,1)
NAL94_RS07195	A00920_76_HCYVTDRXX_1_2158_25409_3129	47	62	1	16	-22.09	-25.49	GUUCAGACGAUUUAGACCUGCAAGUU	47UCUAAAUCGUCUGAAC&1GUUCAGACGAUUUAGA	47||||||||||||||||&1||||||||||||||||	(47,16):(48,15):(49,14):(50,13):(51,12):(52,11):(53,10):(54,9):(55,8):(56,7):(57,6):(58,5):(59,4):(60,3):(61,2):(62,1)
NAL94_RS07195	A00920_76_HCYVTDRXX_1_2158_30192_11788	327	351	2	23	-20.25	-26.82	GGUGGGCUAUUGAAGGAGCUAUGA	327CGUACGCUUCUUCAAUAAAGUCCAU&2GUGGGCUAUUGAAGGAGCUAUG	327||||.|||||||||||..|||||||&2||||||||||||||||||||||	(327,23):(328,22):(329,21):(330,20):(332,19):(333,18):(334,17):(335,16):(336,15):(337,14):(338,13):(339,12):(340,11):(341,10):(342,9):(345,8):(346,7):(347,6):(348,5):(349,4):(350,3):(351,2)
NAL94_RS07195	A00920_76_HCYVTDRXX_1_2158_8449_23296	47	62	1	16	-20.46	-24.79	GUUCGGACGAUUUAGACCUGCAAGU	47UCUAAAUCGUCUGAAC&1GUUCGGACGAUUUAGA	47||||||||||||||||&1||||||||||||||||	(47,16):(48,15):(49,14):(50,13):(51,12):(52,11):(53,10):(54,9):(55,8):(56,7):(57,6):(58,5):(59,4):(60,3):(61,2):(62,1)
NAL94_RS07195	A00920_76_HCYVTDRXX_1_2158_8169_23343	47	62	1	16	-22.19	-25.49	GUUCAGACGAUUUAGACCUGCAAGU	47UCUAAAUCGUCUGAAC&1GUUCAGACGAUUUAGA	47||||||||||||||||&1||||||||||||||||	(47,16):(48,15):(49,14):(50,13):(51,12):(52,11):(53,10):(54,9):(55,8):(56,7):(57,6):(58,5):(59,4):(60,3):(61,2):(62,1)
NAL94_RS07195	A00920_76_HCYVTDRXX_1_2158_12201_23876	47	64	3	20	-24.52	-27.49	CAAUGUUCAGACGAUUUAGACCG	47UCUAAAUCGUCUGAACAU&3AUGUUCAGACGAUUUAGA	47||||||||||||||||||&3||||||||||||||||||	(47,20):(48,19):(49,18):(50,17):(51,16):(52,15):(53,14):(54,13):(55,12):(56,11):(57,10):(58,9):(59,8):(60,7):(61,6):(62,5):(63,4):(64,3)
NAL94_RS07195	A00920_76_HCYVTDRXX_1_2159_15709_4742	47	64	4	21	-22.49	-26.86	GCAAUGUUCAGACGAUUUAGACCUGCAAGU	47UCUAAAUCGUCUGAACAU&4AUGUUCAGACGAUUUAGA	47||||||||||||||||||&4||||||||||||||||||	(47,21):(48,20):(49,19):(50,18):(51,17):(52,16):(53,15):(54,14):(55,13):(56,12):(57,11):(58,10):(59,9):(60,8):(61,7):(62,6):(63,5):(64,4)
NAL94_RS07195	A00920_76_HCYVTDRXX_1_2159_15356_11553	47	64	4	21	-22.49	-26.86	GCAAUGUUCAGACGAUUUAGACCUGCAAGU	47UCUAAAUCGUCUGAACAU&4AUGUUCAGACGAUUUAGA	47||||||||||||||||||&4||||||||||||||||||	(47,21):(48,20):(49,19):(50,18):(51,17):(52,16):(53,15):(54,14):(55,13):(56,12):(57,11):(58,10):(59,9):(60,8):(61,7):(62,6):(63,5):(64,4)
NAL94_RS07195	A00920_76_HCYVTDRXX_1_2159_3287_13385	47	62	1	16	-21.68	-25.49	GUUCAGACGAUUUAGACCUGCAAGUUAAAAU	47UCUAAAUCGUCUGAAC&1GUUCAGACGAUUUAGA	47||||||||||||||||&1||||||||||||||||	(47,16):(48,15):(49,14):(50,13):(51,12):(52,11):(53,10):(54,9):(55,8):(56,7):(57,6):(58,5):(59,4):(60,3):(61,2):(62,1)
NAL94_RS07195	A00920_76_HCYVTDRXX_1_2240_11062_18991	47	62	1	16	-22.09	-25.49	GUUCAGACGAUUUAGACCUGCAAGUU	47UCUAAAUCGUCUGAAC&1GUUCAGACGAUUUAGA	47||||||||||||||||&1||||||||||||||||	(47,16):(48,15):(49,14):(50,13):(51,12):(52,11):(53,10):(54,9):(55,8):(56,7):(57,6):(58,5):(59,4):(60,3):(61,2):(62,1)
NAL94_RS07195	A00920_76_HCYVTDRXX_1_2240_28149_20588	47	62	1	16	-22.19	-25.49	GUUCAGACGAUUUAGACCUGCAAGU	47UCUAAAUCGUCUGAAC&1GUUCAGACGAUUUAGA	47||||||||||||||||&1||||||||||||||||	(47,16):(48,15):(49,14):(50,13):(51,12):(52,11):(53,10):(54,9):(55,8):(56,7):(57,6):(58,5):(59,4):(60,3):(61,2):(62,1)
NAL94_RS07195	A00920_76_HCYVTDRXX_1_2240_6849_27946	42	75	1	30	-22.93	-30.72	AAGAGCAAUGUUCAGACGAUUUAGACCUGCAAG	42GCCCUUCUAAAUCGUCUGAACAUAAAAAUCUCUU&1AAGAGCAAUGUUCAGACGAUUUAGACCUGC	42||...||||||||||||||||||......|||||&1|||||..||||||||||||||||||...||	(42,30):(43,29):(47,25):(48,24):(49,23):(50,22):(51,21):(52,20):(53,19):(54,18):(55,17):(56,16):(57,15):(58,14):(59,13):(60,12):(61,11):(62,10):(63,9):(64,8):(71,5):(72,4):(73,3):(74,2):(75,1)
NAL94_RS07195	A00920_76_HCYVTDRXX_1_2240_12138_34413	47	62	1	16	-22.09	-25.49	GUUCAGACGAUUUAGACCUGCAAGUU	47UCUAAAUCGUCUGAAC&1GUUCAGACGAUUUAGA	47||||||||||||||||&1||||||||||||||||	(47,16):(48,15):(49,14):(50,13):(51,12):(52,11):(53,10):(54,9):(55,8):(56,7):(57,6):(58,5):(59,4):(60,3):(61,2):(62,1)
NAL94_RS07195	A00920_76_HCYVTDRXX_1_2241_8079_14669	235	260	2	25	-20.65	-26.51	UGUGUGAUGAGUGGGGAAGAGUAUCA	235GAUUGCUCCUUCUCCGAUAGUCACAC&2GUGUGAUGAGUGGGGAAGAGUAUC	235|||.||||.|||||||...|||||||&2|||||||...||||||||||||||	(235,25):(236,24):(237,23):(239,22):(240,21):(241,20):(242,19):(244,18):(245,17):(246,16):(247,15):(248,14):(249,13):(250,12):(254,8):(255,7):(256,6):(257,5):(258,4):(259,3):(260,2)
NAL94_RS07195	A00920_76_HCYVTDRXX_1_2241_6967_21856	47	64	4	21	-24.66	-27.49	GCAAUGUUCAGACGAUUUAGAC	47UCUAAAUCGUCUGAACAU&4AUGUUCAGACGAUUUAGA	47||||||||||||||||||&4||||||||||||||||||	(47,21):(48,20):(49,19):(50,18):(51,17):(52,16):(53,15):(54,14):(55,13):(56,12):(57,11):(58,10):(59,9):(60,8):(61,7):(62,6):(63,5):(64,4)
NAL94_RS07195	A00920_76_HCYVTDRXX_1_2241_21314_27007	47	64	2	19	-24.43	-27.49	AAUGUUCAGACGAUUUAGACCGC	47UCUAAAUCGUCUGAACAU&2AUGUUCAGACGAUUUAGA	47||||||||||||||||||&2||||||||||||||||||	(47,19):(48,18):(49,17):(50,16):(51,15):(52,14):(53,13):(54,12):(55,11):(56,10):(57,9):(58,8):(59,7):(60,6):(61,5):(62,4):(63,3):(64,2)
NAL94_RS07195	A00920_76_HCYVTDRXX_1_2242_22381_12352	47	64	2	19	-24.28	-27.49	AAUGUUCAGACGAUUUAGACCGCCAA	47UCUAAAUCGUCUGAACAU&2AUGUUCAGACGAUUUAGA	47||||||||||||||||||&2||||||||||||||||||	(47,19):(48,18):(49,17):(50,16):(51,15):(52,14):(53,13):(54,12):(55,11):(56,10):(57,9):(58,8):(59,7):(60,6):(61,5):(62,4):(63,3):(64,2)
NAL94_RS07195	A00920_76_HCYVTDRXX_1_2242_11171_32424	47	64	13	30	-22.64	-27.07	AAAUUAAGAACAAUGUUCAGACGAUUUAGA	47UCUAAAUCGUCUGAACAU&13AUGUUCAGACGAUUUAGA	47||||||||||||||||||&13||||||||||||||||||	(47,30):(48,29):(49,28):(50,27):(51,26):(52,25):(53,24):(54,23):(55,22):(56,21):(57,20):(58,19):(59,18):(60,17):(61,16):(62,15):(63,14):(64,13)
NAL94_RS07195	A00920_76_HCYVTDRXX_1_2254_11198_30060	47	62	1	16	-21.68	-25.49	GUUCAGACGAUUUAGACCUGCAAGUUAAAAU	47UCUAAAUCGUCUGAAC&1GUUCAGACGAUUUAGA	47||||||||||||||||&1||||||||||||||||	(47,16):(48,15):(49,14):(50,13):(51,12):(52,11):(53,10):(54,9):(55,8):(56,7):(57,6):(58,5):(59,4):(60,3):(61,2):(62,1)
NAL94_RS07195	A00920_76_HCYVTDRXX_1_2255_30056_18599	47	62	1	16	-22.31	-25.49	GUUCAGACGAUUUAGACCGCCAA	47UCUAAAUCGUCUGAAC&1GUUCAGACGAUUUAGA	47||||||||||||||||&1||||||||||||||||	(47,16):(48,15):(49,14):(50,13):(51,12):(52,11):(53,10):(54,9):(55,8):(56,7):(57,6):(58,5):(59,4):(60,3):(61,2):(62,1)
NAL94_RS07195	A00920_76_HCYVTDRXX_1_2255_28131_25191	377	400	1	28	-20.49	-25.42	GGGGGGAGUUCGACACGUACAAUUCAGC	377GCUCUAUGUGUACUGUUUCCCCCC&1GGGGGGAGUUCGACACGUACAAUUCAGC	377|||.....||||||||||||||||&1|||||||....||||.|||||....|||	(377,28):(378,27):(379,26):(385,21):(386,20):(387,19):(388,18):(389,17):(390,15):(391,14):(392,13):(393,12):(394,7):(395,6):(396,5):(397,4):(398,3):(399,2):(400,1)
NAL94_RS07195	A00920_76_HCYVTDRXX_1_2255_14443_32017	263	285	1	23	-21.67	-28.72	GGUUUGCGUCCAUGAUAUUUGCCCUGCUGCUUA	263GGCAUUAUCAUGGAUCGCAUACC&1GGUUUGCGUCCAUGAUAUUUGCC	263||||.|||||||||.||||.|||&1|||.|||||||||||||..||||	(263,23):(264,22):(265,21):(266,20):(268,17):(269,16):(270,15):(271,14):(272,13):(273,12):(274,11):(275,10):(276,9):(278,8):(279,7):(280,6):(281,5):(283,3):(284,2):(285,1)
NAL94_RS07195	A00920_76_HCYVTDRXX_1_2256_17336_11068	47	62	1	16	-22.09	-25.49	GUUCAGACGAUUUAGACCUGCAAGUU	47UCUAAAUCGUCUGAAC&1GUUCAGACGAUUUAGA	47||||||||||||||||&1||||||||||||||||	(47,16):(48,15):(49,14):(50,13):(51,12):(52,11):(53,10):(54,9):(55,8):(56,7):(57,6):(58,5):(59,4):(60,3):(61,2):(62,1)
NAL94_RS07195	A00920_76_HCYVTDRXX_1_2256_12427_14027	47	64	4	21	-22.49	-26.86	GCAAUGUUCAGACGAUUUAGACCUGCAA	47UCUAAAUCGUCUGAACAU&4AUGUUCAGACGAUUUAGA	47||||||||||||||||||&4||||||||||||||||||	(47,21):(48,20):(49,19):(50,18):(51,17):(52,16):(53,15):(54,14):(55,13):(56,12):(57,11):(58,10):(59,9):(60,8):(61,7):(62,6):(63,5):(64,4)
NAL94_RS07195	A00920_76_HCYVTDRXX_1_2256_11134_14669	47	64	2	19	-24.03	-27.49	AAUGUUCAGACGAUUUAGACCUGCAAGU	47UCUAAAUCGUCUGAACAU&2AUGUUCAGACGAUUUAGA	47||||||||||||||||||&2||||||||||||||||||	(47,19):(48,18):(49,17):(50,16):(51,15):(52,14):(53,13):(54,12):(55,11):(56,10):(57,9):(58,8):(59,7):(60,6):(61,5):(62,4):(63,3):(64,2)
NAL94_RS07195	A00920_76_HCYVTDRXX_1_2257_6361_14356	377	397	1	22	-20.97	-25.47	GGGAUAAUAGUAUAUAUAGUGCAAA	377GCUCUAUGUGUACUGUUUCCC&1GGGAUAAUAGUAUAUAUAGUGC	377||.||||||||||||||||||&1||||.||||||||||||||.||	(377,22):(378,21):(380,19):(381,18):(382,17):(383,16):(384,15):(385,14):(386,13):(387,12):(388,11):(389,10):(390,9):(391,8):(392,7):(393,6):(394,4):(395,3):(396,2):(397,1)
NAL94_RS07195	A00920_76_HCYVTDRXX_1_2139_3703_15013	47	64	2	19	-24.03	-27.49	AAUGUUCAGACGAUUUAGACCUGCAAGU	47UCUAAAUCGUCUGAACAU&2AUGUUCAGACGAUUUAGA	47||||||||||||||||||&2||||||||||||||||||	(47,19):(48,18):(49,17):(50,16):(51,15):(52,14):(53,13):(54,12):(55,11):(56,10):(57,9):(58,8):(59,7):(60,6):(61,5):(62,4):(63,3):(64,2)
NAL94_RS07195	A00920_76_HCYVTDRXX_1_2139_18945_30264	47	64	4	21	-22.47	-26.86	GCAAUGUUCAGACGAUUUAGACCUGCAAGUU	47UCUAAAUCGUCUGAACAU&4AUGUUCAGACGAUUUAGA	47||||||||||||||||||&4||||||||||||||||||	(47,21):(48,20):(49,19):(50,18):(51,17):(52,16):(53,15):(54,14):(55,13):(56,12):(57,11):(58,10):(59,9):(60,8):(61,7):(62,6):(63,5):(64,4)
NAL94_RS07195	A00920_76_HCYVTDRXX_1_2139_10746_35790	47	64	3	20	-24.52	-27.49	CAAUGUUCAGACGAUUUAGACCACCAA	47UCUAAAUCGUCUGAACAU&3AUGUUCAGACGAUUUAGA	47||||||||||||||||||&3||||||||||||||||||	(47,20):(48,19):(49,18):(50,17):(51,16):(52,15):(53,14):(54,13):(55,12):(56,11):(57,10):(58,9):(59,8):(60,7):(61,6):(62,5):(63,4):(64,3)
NAL94_RS07195	A00920_76_HCYVTDRXX_1_2139_32615_36777	47	62	1	16	-22.31	-25.49	GUUCAGACGAUUUAGACCGCCAA	47UCUAAAUCGUCUGAAC&1GUUCAGACGAUUUAGA	47||||||||||||||||&1||||||||||||||||	(47,16):(48,15):(49,14):(50,13):(51,12):(52,11):(53,10):(54,9):(55,8):(56,7):(57,6):(58,5):(59,4):(60,3):(61,2):(62,1)
NAL94_RS07195	A00920_76_HCYVTDRXX_1_2140_23158_2049	47	62	1	16	-22.19	-25.49	GUUCAGACGAUUUAGACCUGCAAGU	47UCUAAAUCGUCUGAAC&1GUUCAGACGAUUUAGA	47||||||||||||||||&1||||||||||||||||	(47,16):(48,15):(49,14):(50,13):(51,12):(52,11):(53,10):(54,9):(55,8):(56,7):(57,6):(58,5):(59,4):(60,3):(61,2):(62,1)
NAL94_RS07195	A00920_76_HCYVTDRXX_1_2140_26341_10160	47	64	2	19	-24.37	-27.49	AAUGUUCAGACGAUUUAGACCGCC	47UCUAAAUCGUCUGAACAU&2AUGUUCAGACGAUUUAGA	47||||||||||||||||||&2||||||||||||||||||	(47,19):(48,18):(49,17):(50,16):(51,15):(52,14):(53,13):(54,12):(55,11):(56,10):(57,9):(58,8):(59,7):(60,6):(61,5):(62,4):(63,3):(64,2)
NAL94_RS07195	A00920_76_HCYVTDRXX_1_2140_18530_24408	47	62	1	16	-22.09	-25.49	GUUCAGACGAUUUAGACCUGCAAGUU	47UCUAAAUCGUCUGAAC&1GUUCAGACGAUUUAGA	47||||||||||||||||&1||||||||||||||||	(47,16):(48,15):(49,14):(50,13):(51,12):(52,11):(53,10):(54,9):(55,8):(56,7):(57,6):(58,5):(59,4):(60,3):(61,2):(62,1)
NAL94_RS07195	A00920_76_HCYVTDRXX_1_2140_12545_31798	47	64	3	20	-24.52	-27.49	CAAUGUUCAGACGAUUUAGACCACCAA	47UCUAAAUCGUCUGAACAU&3AUGUUCAGACGAUUUAGA	47||||||||||||||||||&3||||||||||||||||||	(47,20):(48,19):(49,18):(50,17):(51,16):(52,15):(53,14):(54,13):(55,12):(56,11):(57,10):(58,9):(59,8):(60,7):(61,6):(62,5):(63,4):(64,3)
NAL94_RS07195	A00920_76_HCYVTDRXX_1_2140_13132_31876	47	64	3	20	-24.52	-27.49	CAAUGUUCAGACGAUUUAGACCACCAA	47UCUAAAUCGUCUGAACAU&3AUGUUCAGACGAUUUAGA	47||||||||||||||||||&3||||||||||||||||||	(47,20):(48,19):(49,18):(50,17):(51,16):(52,15):(53,14):(54,13):(55,12):(56,11):(57,10):(58,9):(59,8):(60,7):(61,6):(62,5):(63,4):(64,3)
NAL94_RS07195	A00920_76_HCYVTDRXX_1_2141_4942_19946	263	285	1	23	-21.67	-28.72	GGUUUGCGUCCAUGAUAUUUGCCCUGCUGCUUA	263GGCAUUAUCAUGGAUCGCAUACC&1GGUUUGCGUCCAUGAUAUUUGCC	263||||.|||||||||.||||.|||&1|||.|||||||||||||..||||	(263,23):(264,22):(265,21):(266,20):(268,17):(269,16):(270,15):(271,14):(272,13):(273,12):(274,11):(275,10):(276,9):(278,8):(279,7):(280,6):(281,5):(283,3):(284,2):(285,1)
NAL94_RS07195	A00920_76_HCYVTDRXX_1_2141_4227_19993	263	285	1	23	-21.67	-28.72	GGUUUGCGUCCAUGAUAUUUGCCCUGCUGCUUA	263GGCAUUAUCAUGGAUCGCAUACC&1GGUUUGCGUCCAUGAUAUUUGCC	263||||.|||||||||.||||.|||&1|||.|||||||||||||..||||	(263,23):(264,22):(265,21):(266,20):(268,17):(269,16):(270,15):(271,14):(272,13):(273,12):(274,11):(275,10):(276,9):(278,8):(279,7):(280,6):(281,5):(283,3):(284,2):(285,1)
NAL94_RS07195	A00920_76_HCYVTDRXX_1_2162_14000_21981	225	260	6	36	-24.83	-35.75	CUUAAGUGGGCUAUUGAAGGAGCUAUGAUGUGGCAA	225UUGCCGCAACGAUUGCUCCUUCUCCGAUAGUCACAC&6GUGGGCUAUUGAAGGAGCUAUGAUGUGGCAA	225||||||||.||...||||||||...|||||||.|||&6||||||||||||||||||..||.||||||||	(225,36):(226,35):(227,34):(228,33):(229,32):(230,31):(231,30):(232,29):(234,27):(235,26):(239,23):(240,22):(241,21):(242,20):(243,19):(244,18):(245,17):(246,16):(250,15):(251,14):(252,13):(253,12):(254,11):(255,10):(256,9):(258,8):(259,7):(260,6)
NAL94_RS07195	A00920_76_HCYVTDRXX_1_2162_25129_26381	47	64	4	21	-22.43	-26.86	GCAAUGUUCAGACGAUUUAGACCUGCAAGUUAAAAU	47UCUAAAUCGUCUGAACAU&4AUGUUCAGACGAUUUAGA	47||||||||||||||||||&4||||||||||||||||||	(47,21):(48,20):(49,19):(50,18):(51,17):(52,16):(53,15):(54,14):(55,13):(56,12):(57,11):(58,10):(59,9):(60,8):(61,7):(62,6):(63,5):(64,4)
NAL94_RS07195	A00920_76_HCYVTDRXX_1_2162_32235_28761	47	64	2	19	-24.28	-27.59	GAUGUUCAGACGAUUUAGACCGCCAAGU	47UCUAAAUCGUCUGAACAU&2AUGUUCAGACGAUUUAGA	47||||||||||||||||||&2||||||||||||||||||	(47,19):(48,18):(49,17):(50,16):(51,15):(52,14):(53,13):(54,12):(55,11):(56,10):(57,9):(58,8):(59,7):(60,6):(61,5):(62,4):(63,3):(64,2)
NAL94_RS07195	A00920_76_HCYVTDRXX_1_2162_12970_33004	47	64	2	19	-24.54	-27.49	AAUGUUCAGACGAUUUAGACCG	47UCUAAAUCGUCUGAACAU&2AUGUUCAGACGAUUUAGA	47||||||||||||||||||&2||||||||||||||||||	(47,19):(48,18):(49,17):(50,16):(51,15):(52,14):(53,13):(54,12):(55,11):(56,10):(57,9):(58,8):(59,7):(60,6):(61,5):(62,4):(63,3):(64,2)
NAL94_RS07195	A00920_76_HCYVTDRXX_1_2163_31729_4398	47	64	14	31	-22.67	-27.49	CAAAUUAAGAACAAUGUUCAGACGAUUUAGACCGCCAA	47UCUAAAUCGUCUGAACAU&14AUGUUCAGACGAUUUAGA	47||||||||||||||||||&14||||||||||||||||||	(47,31):(48,30):(49,29):(50,28):(51,27):(52,26):(53,25):(54,24):(55,23):(56,22):(57,21):(58,20):(59,19):(60,18):(61,17):(62,16):(63,15):(64,14)
NAL94_RS07195	A00920_76_HCYVTDRXX_1_2163_31087_8328	47	62	1	16	-22.09	-25.49	GUUCAGACGAUUUAGACCUGCAAGUU	47UCUAAAUCGUCUGAAC&1GUUCAGACGAUUUAGA	47||||||||||||||||&1||||||||||||||||	(47,16):(48,15):(49,14):(50,13):(51,12):(52,11):(53,10):(54,9):(55,8):(56,7):(57,6):(58,5):(59,4):(60,3):(61,2):(62,1)
NAL94_RS07195	A00920_76_HCYVTDRXX_1_2163_14742_22420	47	64	2	19	-24.28	-27.49	AAUGUUCAGACGAUUUAGACCGCCAA	47UCUAAAUCGUCUGAACAU&2AUGUUCAGACGAUUUAGA	47||||||||||||||||||&2||||||||||||||||||	(47,19):(48,18):(49,17):(50,16):(51,15):(52,14):(53,13):(54,12):(55,11):(56,10):(57,9):(58,8):(59,7):(60,6):(61,5):(62,4):(63,3):(64,2)
NAL94_RS07195	A00920_76_HCYVTDRXX_1_2164_32823_27993	395	418	1	24	-22.93	-26.07	GGACAAGUUGCAGUUAUGGUGGGGUU	395CCCCCCAUAACAAUGACAACUUCC&1GGACAAGUUGCAGUUAUGGUGGGG	395|||||||||||..||.||||||||&1|||..||||||||||||||.||||	(395,24):(396,23):(397,22):(398,21):(399,19):(400,18):(401,17):(402,16):(403,15):(404,14):(405,13):(408,12):(409,11):(411,10):(412,9):(413,8):(414,7):(415,6):(416,3):(417,2):(418,1)
NAL94_RS07195	A00920_76_HCYVTDRXX_1_2164_30074_28369	47	64	2	19	-24.28	-27.49	AAUGUUCAGACGAUUUAGACCGCCAA	47UCUAAAUCGUCUGAACAU&2AUGUUCAGACGAUUUAGA	47||||||||||||||||||&2||||||||||||||||||	(47,19):(48,18):(49,17):(50,16):(51,15):(52,14):(53,13):(54,12):(55,11):(56,10):(57,9):(58,8):(59,7):(60,6):(61,5):(62,4):(63,3):(64,2)
NAL94_RS07195	A00920_76_HCYVTDRXX_1_2164_30083_28354	47	64	1	18	-23.98	-27.19	AUGUUCAGACGAUUUAGACCGCCAA	47UCUAAAUCGUCUGAACAU&1AUGUUCAGACGAUUUAGA	47||||||||||||||||||&1||||||||||||||||||	(47,18):(48,17):(49,16):(50,15):(51,14):(52,13):(53,12):(54,11):(55,10):(56,9):(57,8):(58,7):(59,6):(60,5):(61,4):(62,3):(63,2):(64,1)
NAL94_RS07195	A00920_76_HCYVTDRXX_1_2165_2763_4961	47	62	1	16	-21.68	-25.49	GUUCAGACGAUUUAGACCUGCAAGUUAAAAU	47UCUAAAUCGUCUGAAC&1GUUCAGACGAUUUAGA	47||||||||||||||||&1||||||||||||||||	(47,16):(48,15):(49,14):(50,13):(51,12):(52,11):(53,10):(54,9):(55,8):(56,7):(57,6):(58,5):(59,4):(60,3):(61,2):(62,1)
NAL94_RS07195	A00920_76_HCYVTDRXX_1_2153_1877_34397	47	62	1	16	-22.57	-25.49	GUUCAGACGAUUUAGACCG	47UCUAAAUCGUCUGAAC&1GUUCAGACGAUUUAGA	47||||||||||||||||&1||||||||||||||||	(47,16):(48,15):(49,14):(50,13):(51,12):(52,11):(53,10):(54,9):(55,8):(56,7):(57,6):(58,5):(59,4):(60,3):(61,2):(62,1)
NAL94_RS07195	A00920_76_HCYVTDRXX_1_2154_13494_8265	47	64	2	19	-24.28	-27.49	AAUGUUCAGACGAUUUAGACCGCCAA	47UCUAAAUCGUCUGAACAU&2AUGUUCAGACGAUUUAGA	47||||||||||||||||||&2||||||||||||||||||	(47,19):(48,18):(49,17):(50,16):(51,15):(52,14):(53,13):(54,12):(55,11):(56,10):(57,9):(58,8):(59,7):(60,6):(61,5):(62,4):(63,3):(64,2)
NAL94_RS07195	A00920_76_HCYVTDRXX_1_2154_22860_8985	47	64	2	19	-24.28	-27.49	AAUGUUCAGACGAUUUAGACCGCCAA	47UCUAAAUCGUCUGAACAU&2AUGUUCAGACGAUUUAGA	47||||||||||||||||||&2||||||||||||||||||	(47,19):(48,18):(49,17):(50,16):(51,15):(52,14):(53,13):(54,12):(55,11):(56,10):(57,9):(58,8):(59,7):(60,6):(61,5):(62,4):(63,3):(64,2)
NAL94_RS07195	A00920_76_HCYVTDRXX_1_2154_14470_18975	20	49	2	31	-21.52	-27.75	CAGCAGGUGGUGAGAAAGGAGGUGGUAAGUAA	20UAUUCAGCGCUUGCCUUUCUCAGCCCUUCU&2AGCAGGUGGUGAGAAAGGAGGUGGUAAGUA	20||||.|.|||||.|||||||||.||||.||&2||.|||.|.||||||||||||||.|.||||	(20,31):(21,30):(22,29):(23,28):(25,26):(27,24):(28,23):(29,22):(30,21):(31,20):(33,19):(34,18):(35,17):(36,16):(37,15):(38,14):(39,13):(40,12):(41,11):(43,9):(44,7):(45,6):(46,5):(48,3):(49,2)
NAL94_RS07195	A00920_76_HCYVTDRXX_1_2154_14434_19006	20	49	2	31	-21.52	-27.75	CAGCAGGUGGUGAGAAAGGAGGUGGUAAGUAA	20UAUUCAGCGCUUGCCUUUCUCAGCCCUUCU&2AGCAGGUGGUGAGAAAGGAGGUGGUAAGUA	20||||.|.|||||.|||||||||.||||.||&2||.|||.|.||||||||||||||.|.||||	(20,31):(21,30):(22,29):(23,28):(25,26):(27,24):(28,23):(29,22):(30,21):(31,20):(33,19):(34,18):(35,17):(36,16):(37,15):(38,14):(39,13):(40,12):(41,11):(43,9):(44,7):(45,6):(46,5):(48,3):(49,2)
NAL94_RS07195	A00920_76_HCYVTDRXX_1_2154_21649_21543	47	64	2	19	-24.28	-27.49	AAUGUUCAGACGAUUUAGACCGCCAA	47UCUAAAUCGUCUGAACAU&2AUGUUCAGACGAUUUAGA	47||||||||||||||||||&2||||||||||||||||||	(47,19):(48,18):(49,17):(50,16):(51,15):(52,14):(53,13):(54,12):(55,11):(56,10):(57,9):(58,8):(59,7):(60,6):(61,5):(62,4):(63,3):(64,2)
NAL94_RS07195	A00920_76_HCYVTDRXX_1_2154_16486_30420	215	248	6	33	-24.97	-32.77	GGAUAGAGAUGGAUAUUUGGUAAACGGUGUGGUA	215ACCACACUGUUUGCCGCAACGAUUGCUCCUUCUC&6GAGAUGGAUAUUUGGUAAACGGUGUGGU	215||||||||||||||||....|||...|||.||||&6||||.|||.|||||||||||||||||||	(215,33):(216,32):(217,31):(218,30):(219,29):(220,28):(221,27):(222,26):(223,25):(224,24):(225,23):(226,22):(227,21):(228,20):(229,19):(230,18):(235,17):(236,16):(237,15):(241,13):(242,12):(243,11):(245,9):(246,8):(247,7):(248,6)
NAL94_RS07195	A00920_76_HCYVTDRXX_1_2155_22146_33771	47	62	1	16	-22.09	-25.49	GUUCAGACGAUUUAGACCUGCAAGUU	47UCUAAAUCGUCUGAAC&1GUUCAGACGAUUUAGA	47||||||||||||||||&1||||||||||||||||	(47,16):(48,15):(49,14):(50,13):(51,12):(52,11):(53,10):(54,9):(55,8):(56,7):(57,6):(58,5):(59,4):(60,3):(61,2):(62,1)
NAL94_RS07195	A00920_76_HCYVTDRXX_1_2155_5936_34945	47	62	1	16	-22.19	-25.49	GUUCAGACGAUUUAGACCUGCAAGU	47UCUAAAUCGUCUGAAC&1GUUCAGACGAUUUAGA	47||||||||||||||||&1||||||||||||||||	(47,16):(48,15):(49,14):(50,13):(51,12):(52,11):(53,10):(54,9):(55,8):(56,7):(57,6):(58,5):(59,4):(60,3):(61,2):(62,1)
NAL94_RS07195	A00920_76_HCYVTDRXX_1_2127_21703_30624	47	62	1	16	-22.09	-25.49	GUUCAGACGAUUUAGACCUGCAAGUU	47UCUAAAUCGUCUGAAC&1GUUCAGACGAUUUAGA	47||||||||||||||||&1||||||||||||||||	(47,16):(48,15):(49,14):(50,13):(51,12):(52,11):(53,10):(54,9):(55,8):(56,7):(57,6):(58,5):(59,4):(60,3):(61,2):(62,1)
NAL94_RS07195	A00920_76_HCYVTDRXX_1_2127_31250_30624	47	64	7	24	-22.41	-26.92	AGAGCAAUGUUCAGACGAUUUAGACCUGCAAGU	47UCUAAAUCGUCUGAACAU&7AUGUUCAGACGAUUUAGA	47||||||||||||||||||&7||||||||||||||||||	(47,24):(48,23):(49,22):(50,21):(51,20):(52,19):(53,18):(54,17):(55,16):(56,15):(57,14):(58,13):(59,12):(60,11):(61,10):(62,9):(63,8):(64,7)
NAL94_RS07195	A00920_76_HCYVTDRXX_1_2128_8874_4899	47	62	1	16	-22.09	-25.49	GUUCAGACGAUUUAGACCUGCAAGUU	47UCUAAAUCGUCUGAAC&1GUUCAGACGAUUUAGA	47||||||||||||||||&1||||||||||||||||	(47,16):(48,15):(49,14):(50,13):(51,12):(52,11):(53,10):(54,9):(55,8):(56,7):(57,6):(58,5):(59,4):(60,3):(61,2):(62,1)
NAL94_RS07195	A00920_76_HCYVTDRXX_1_2128_4164_22263	47	64	2	19	-24.11	-27.49	AAUGUUCAGACGAUUUAGACCUGCAA	47UCUAAAUCGUCUGAACAU&2AUGUUCAGACGAUUUAGA	47||||||||||||||||||&2||||||||||||||||||	(47,19):(48,18):(49,17):(50,16):(51,15):(52,14):(53,13):(54,12):(55,11):(56,10):(57,9):(58,8):(59,7):(60,6):(61,5):(62,4):(63,3):(64,2)
NAL94_RS07195	A00920_76_HCYVTDRXX_1_2128_11297_23876	47	64	2	19	-24.28	-27.49	AAUGUUCAGACGAUUUAGACCGCCAA	47UCUAAAUCGUCUGAACAU&2AUGUUCAGACGAUUUAGA	47||||||||||||||||||&2||||||||||||||||||	(47,19):(48,18):(49,17):(50,16):(51,15):(52,14):(53,13):(54,12):(55,11):(56,10):(57,9):(58,8):(59,7):(60,6):(61,5):(62,4):(63,3):(64,2)
NAL94_RS07195	A00920_76_HCYVTDRXX_1_2128_6497_32878	47	64	2	19	-24.27	-27.49	AAUGUUCAGACGAUUUAGACCGCCAAG	47UCUAAAUCGUCUGAACAU&2AUGUUCAGACGAUUUAGA	47||||||||||||||||||&2||||||||||||||||||	(47,19):(48,18):(49,17):(50,16):(51,15):(52,14):(53,13):(54,12):(55,11):(56,10):(57,9):(58,8):(59,7):(60,6):(61,5):(62,4):(63,3):(64,2)
NAL94_RS07195	A00920_76_HCYVTDRXX_1_2128_4255_35383	47	62	1	16	-22.09	-25.49	GUUCAGACGAUUUAGACCUGCAAGUU	47UCUAAAUCGUCUGAAC&1GUUCAGACGAUUUAGA	47||||||||||||||||&1||||||||||||||||	(47,16):(48,15):(49,14):(50,13):(51,12):(52,11):(53,10):(54,9):(55,8):(56,7):(57,6):(58,5):(59,4):(60,3):(61,2):(62,1)
NAL94_RS07195	A00920_76_HCYVTDRXX_1_2129_9200_4554	216	248	6	32	-23.34	-30.81	GGAUAGAGAUGGAUAUUUGGUAAACGGUGUGG	216CCACACUGUUUGCCGCAACGAUUGCUCCUUCUC&6GAGAUGGAUAUUUGGUAAACGGUGUGG	216|||||||||||||||....|||...|||.||||&6||||.|||.||||||||||||||||||	(216,32):(217,31):(218,30):(219,29):(220,28):(221,27):(222,26):(223,25):(224,24):(225,23):(226,22):(227,21):(228,20):(229,19):(230,18):(235,17):(236,16):(237,15):(241,13):(242,12):(243,11):(245,9):(246,8):(247,7):(248,6)
NAL94_RS07195	A00920_76_HCYVTDRXX_1_2129_10728_17816	47	64	23	40	-22.71	-27.49	AUUAACCUACAAAUUAAGAACAAUGUUCAGACGAUUUAGAC	47UCUAAAUCGUCUGAACAU&23AUGUUCAGACGAUUUAGA	47||||||||||||||||||&23||||||||||||||||||	(47,40):(48,39):(49,38):(50,37):(51,36):(52,35):(53,34):(54,33):(55,32):(56,31):(57,30):(58,29):(59,28):(60,27):(61,26):(62,25):(63,24):(64,23)
NAL94_RS07195	A00920_76_HCYVTDRXX_1_2243_25482_11146	47	62	1	16	-22.09	-25.49	GUUCAGACGAUUUAGACCUGCAAGUU	47UCUAAAUCGUCUGAAC&1GUUCAGACGAUUUAGA	47||||||||||||||||&1||||||||||||||||	(47,16):(48,15):(49,14):(50,13):(51,12):(52,11):(53,10):(54,9):(55,8):(56,7):(57,6):(58,5):(59,4):(60,3):(61,2):(62,1)
NAL94_RS07195	A00920_76_HCYVTDRXX_1_2244_15438_5337	47	64	13	30	-23.05	-27.49	AAAUUAAGAACAAUGUUCAGACGAUUUAGAC	47UCUAAAUCGUCUGAACAU&13AUGUUCAGACGAUUUAGA	47||||||||||||||||||&13||||||||||||||||||	(47,30):(48,29):(49,28):(50,27):(51,26):(52,25):(53,24):(54,23):(55,22):(56,21):(57,20):(58,19):(59,18):(60,17):(61,16):(62,15):(63,14):(64,13)
NAL94_RS07195	A00920_76_HCYVTDRXX_1_2244_25608_6324	47	64	2	19	-24.28	-27.49	AAUGUUCAGACGAUUUAGACCGCCAA	47UCUAAAUCGUCUGAACAU&2AUGUUCAGACGAUUUAGA	47||||||||||||||||||&2||||||||||||||||||	(47,19):(48,18):(49,17):(50,16):(51,15):(52,14):(53,13):(54,12):(55,11):(56,10):(57,9):(58,8):(59,7):(60,6):(61,5):(62,4):(63,3):(64,2)
NAL94_RS07195	A00920_76_HCYVTDRXX_1_2244_29197_10567	47	64	4	21	-22.47	-26.86	GCAAUGUUCAGACGAUUUAGACCUGCAAGUU	47UCUAAAUCGUCUGAACAU&4AUGUUCAGACGAUUUAGA	47||||||||||||||||||&4||||||||||||||||||	(47,21):(48,20):(49,19):(50,18):(51,17):(52,16):(53,15):(54,14):(55,13):(56,12):(57,11):(58,10):(59,9):(60,8):(61,7):(62,6):(63,5):(64,4)
NAL94_RS07195	A00920_76_HCYVTDRXX_1_2244_14507_25708	462	491	1	34	-21.81	-30.66	AGUUUAGCAGAAAGAGAGGUGAACCGAAUAUGGAUAU	462UCCAUUUUGGUUCCCAAUCUCGGCUGAACU&1AGUUUAGCAGAAAGAGAGGUGAACCGAAUAUGGA	462|||||||||||||||..|||..||||||||&1||||||||....|||..||.||||||||.|||||	(462,34):(463,33):(464,32):(465,31):(466,30):(467,28):(468,27):(469,26):(470,25):(471,24):(472,23):(473,22):(474,21):(475,19):(476,18):(479,15):(480,14):(481,13):(484,8):(485,7):(486,6):(487,5):(488,4):(489,3):(490,2):(491,1)
NAL94_RS07195	A00920_76_HCYVTDRXX_1_2244_1136_26850	47	62	1	16	-22.34	-25.07	GUUCAGACGAUUUAGA	47UCUAAAUCGUCUGAAC&1GUUCAGACGAUUUAGA	47||||||||||||||||&1||||||||||||||||	(47,16):(48,15):(49,14):(50,13):(51,12):(52,11):(53,10):(54,9):(55,8):(56,7):(57,6):(58,5):(59,4):(60,3):(61,2):(62,1)
NAL94_RS07195	A00920_76_HCYVTDRXX_1_2244_21395_28557	47	62	1	16	-22.72	-25.49	GUUCAGACGAUUUAGAC	47UCUAAAUCGUCUGAAC&1GUUCAGACGAUUUAGA	47||||||||||||||||&1||||||||||||||||	(47,16):(48,15):(49,14):(50,13):(51,12):(52,11):(53,10):(54,9):(55,8):(56,7):(57,6):(58,5):(59,4):(60,3):(61,2):(62,1)
NAL94_RS07195	A00920_76_HCYVTDRXX_1_2244_13847_29230	30	48	1	22	-20.41	-25.6	GAAUGGGCUGAUGAAGUGGCAAUG	30UUGCCUUUCUCAGCCCUUC&1GAAUGGGCUGAUGAAGUGGCAA	30|||||||||||||||||||&1|||.|||||||.||||.|||||	(30,22):(31,21):(32,20):(33,19):(34,18):(35,16):(36,15):(37,14):(38,13):(39,11):(40,10):(41,9):(42,8):(43,7):(44,6):(45,5):(46,3):(47,2):(48,1)
NAL94_RS07195	A00920_76_HCYVTDRXX_1_2245_18141_4382	47	64	2	19	-24.28	-27.49	AAUGUUCAGACGAUUUAGACCGCCAA	47UCUAAAUCGUCUGAACAU&2AUGUUCAGACGAUUUAGA	47||||||||||||||||||&2||||||||||||||||||	(47,19):(48,18):(49,17):(50,16):(51,15):(52,14):(53,13):(54,12):(55,11):(56,10):(57,9):(58,8):(59,7):(60,6):(61,5):(62,4):(63,3):(64,2)
NAL94_RS07195	A00920_76_HCYVTDRXX_1_2245_26711_5822	47	62	1	16	-22.66	-25.49	GUUCAGACGAUUUAGACC	47UCUAAAUCGUCUGAAC&1GUUCAGACGAUUUAGA	47||||||||||||||||&1||||||||||||||||	(47,16):(48,15):(49,14):(50,13):(51,12):(52,11):(53,10):(54,9):(55,8):(56,7):(57,6):(58,5):(59,4):(60,3):(61,2):(62,1)
NAL94_RS07195	A00920_76_HCYVTDRXX_1_2245_25952_10895	47	64	2	19	-24.37	-27.49	AAUGUUCAGACGAUUUAGACCGCC	47UCUAAAUCGUCUGAACAU&2AUGUUCAGACGAUUUAGA	47||||||||||||||||||&2||||||||||||||||||	(47,19):(48,18):(49,17):(50,16):(51,15):(52,14):(53,13):(54,12):(55,11):(56,10):(57,9):(58,8):(59,7):(60,6):(61,5):(62,4):(63,3):(64,2)
NAL94_RS07195	A00920_76_HCYVTDRXX_1_2245_11930_24001	222	254	1	32	-21.93	-32.68	CUGGUGGAGUUGGAGCUAUUGUUGGAGCUACAA	222UGUUUGCCGCAACGAUUGCUCCUUCUCCGAUAG&1CUGGUGGAGUUGGAGCUAUUGUUGGAGCUACA	222|||..||..|||||||.|||||..|||||.|||&1|||.|||||..|||||.|||||||..||.|||	(222,32):(223,31):(224,30):(227,28):(228,27):(231,24):(232,23):(233,22):(234,21):(235,20):(236,19):(237,18):(239,16):(240,15):(241,14):(242,13):(243,12):(246,9):(247,8):(248,7):(249,6):(250,5):(252,3):(253,2):(254,1)
NAL94_RS07195	A00920_76_HCYVTDRXX_1_2246_26359_1517	47	62	1	16	-22.28	-25.49	GUUCAGACGAUUUAGACCGCCAAGU	47UCUAAAUCGUCUGAAC&1GUUCAGACGAUUUAGA	47||||||||||||||||&1||||||||||||||||	(47,16):(48,15):(49,14):(50,13):(51,12):(52,11):(53,10):(54,9):(55,8):(56,7):(57,6):(58,5):(59,4):(60,3):(61,2):(62,1)
NAL94_RS07195	A00920_76_HCYVTDRXX_1_2205_27416_14372	47	62	1	16	-22.19	-25.49	GUUCAGACGAUUUAGACCUGCAAGU	47UCUAAAUCGUCUGAAC&1GUUCAGACGAUUUAGA	47||||||||||||||||&1||||||||||||||||	(47,16):(48,15):(49,14):(50,13):(51,12):(52,11):(53,10):(54,9):(55,8):(56,7):(57,6):(58,5):(59,4):(60,3):(61,2):(62,1)
NAL94_RS07195	A00920_76_HCYVTDRXX_1_2205_26295_16282	47	62	1	16	-22.19	-25.49	GUUCAGACGAUUUAGACCUGCAAGU	47UCUAAAUCGUCUGAAC&1GUUCAGACGAUUUAGA	47||||||||||||||||&1||||||||||||||||	(47,16):(48,15):(49,14):(50,13):(51,12):(52,11):(53,10):(54,9):(55,8):(56,7):(57,6):(58,5):(59,4):(60,3):(61,2):(62,1)
NAL94_RS07195	A00920_76_HCYVTDRXX_1_2205_4020_26522	47	62	1	16	-22.28	-25.49	GUUCAGACGAUUUAGACCGCCAAGU	47UCUAAAUCGUCUGAAC&1GUUCAGACGAUUUAGA	47||||||||||||||||&1||||||||||||||||	(47,16):(48,15):(49,14):(50,13):(51,12):(52,11):(53,10):(54,9):(55,8):(56,7):(57,6):(58,5):(59,4):(60,3):(61,2):(62,1)
NAL94_RS07195	A00920_76_HCYVTDRXX_1_2206_14525_7639	47	64	6	23	-22.92	-27.49	GAACAAUGUUCAGACGAUUUAGACCG	47UCUAAAUCGUCUGAACAU&6AUGUUCAGACGAUUUAGA	47||||||||||||||||||&6||||||||||||||||||	(47,23):(48,22):(49,21):(50,20):(51,19):(52,18):(53,17):(54,16):(55,15):(56,14):(57,13):(58,12):(59,11):(60,10):(61,9):(62,8):(63,7):(64,6)
NAL94_RS07195	A00920_76_HCYVTDRXX_1_2206_20365_13808	47	64	2	19	-24.28	-27.49	AAUGUUCAGACGAUUUAGACCGCCAA	47UCUAAAUCGUCUGAACAU&2AUGUUCAGACGAUUUAGA	47||||||||||||||||||&2||||||||||||||||||	(47,19):(48,18):(49,17):(50,16):(51,15):(52,14):(53,13):(54,12):(55,11):(56,10):(57,9):(58,8):(59,7):(60,6):(61,5):(62,4):(63,3):(64,2)
NAL94_RS07195	A00920_76_HCYVTDRXX_1_2206_11550_14982	47	62	1	16	-22.09	-25.49	GUUCAGACGAUUUAGACCUGCAAGUU	47UCUAAAUCGUCUGAAC&1GUUCAGACGAUUUAGA	47||||||||||||||||&1||||||||||||||||	(47,16):(48,15):(49,14):(50,13):(51,12):(52,11):(53,10):(54,9):(55,8):(56,7):(57,6):(58,5):(59,4):(60,3):(61,2):(62,1)
NAL94_RS07195	A00920_76_HCYVTDRXX_1_2207_22752_33348	47	62	1	16	-22.09	-25.49	GUUCAGACGAUUUAGACCUGCAAGUU	47UCUAAAUCGUCUGAAC&1GUUCAGACGAUUUAGA	47||||||||||||||||&1||||||||||||||||	(47,16):(48,15):(49,14):(50,13):(51,12):(52,11):(53,10):(54,9):(55,8):(56,7):(57,6):(58,5):(59,4):(60,3):(61,2):(62,1)
NAL94_RS07195	A00920_76_HCYVTDRXX_1_2159_15555_23265	47	62	1	16	-22.09	-25.49	GUUCAGACGAUUUAGACCUGCAAGUU	47UCUAAAUCGUCUGAAC&1GUUCAGACGAUUUAGA	47||||||||||||||||&1||||||||||||||||	(47,16):(48,15):(49,14):(50,13):(51,12):(52,11):(53,10):(54,9):(55,8):(56,7):(57,6):(58,5):(59,4):(60,3):(61,2):(62,1)
NAL94_RS07195	A00920_76_HCYVTDRXX_1_2159_32389_33348	47	62	1	16	-22.19	-25.49	GUUCAGACGAUUUAGACCUGCAAGU	47UCUAAAUCGUCUGAAC&1GUUCAGACGAUUUAGA	47||||||||||||||||&1||||||||||||||||	(47,16):(48,15):(49,14):(50,13):(51,12):(52,11):(53,10):(54,9):(55,8):(56,7):(57,6):(58,5):(59,4):(60,3):(61,2):(62,1)
NAL94_RS07195	A00920_76_HCYVTDRXX_1_2160_32063_19319	47	64	3	20	-24.59	-27.49	CAAUGUUCAGACGAUUUAGACCU	47UCUAAAUCGUCUGAACAU&3AUGUUCAGACGAUUUAGA	47||||||||||||||||||&3||||||||||||||||||	(47,20):(48,19):(49,18):(50,17):(51,16):(52,15):(53,14):(54,13):(55,12):(56,11):(57,10):(58,9):(59,8):(60,7):(61,6):(62,5):(63,4):(64,3)
NAL94_RS07195	A00920_76_HCYVTDRXX_1_2161_22110_35211	47	64	4	21	-22.49	-26.86	GCAAUGUUCAGACGAUUUAGACCUGCAAGU	47UCUAAAUCGUCUGAACAU&4AUGUUCAGACGAUUUAGA	47||||||||||||||||||&4||||||||||||||||||	(47,21):(48,20):(49,19):(50,18):(51,17):(52,16):(53,15):(54,14):(55,13):(56,12):(57,11):(58,10):(59,9):(60,8):(61,7):(62,6):(63,5):(64,4)
NAL94_RS07195	A00920_76_HCYVTDRXX_1_2162_8314_9721	47	62	1	16	-22.09	-25.49	GUUCAGACGAUUUAGACCUGCAAGUU	47UCUAAAUCGUCUGAAC&1GUUCAGACGAUUUAGA	47||||||||||||||||&1||||||||||||||||	(47,16):(48,15):(49,14):(50,13):(51,12):(52,11):(53,10):(54,9):(55,8):(56,7):(57,6):(58,5):(59,4):(60,3):(61,2):(62,1)
NAL94_RS07195	A00920_76_HCYVTDRXX_1_2162_24225_10629	47	64	2	19	-24.28	-27.49	AAUGUUCAGACGAUUUAGACCGCCAA	47UCUAAAUCGUCUGAACAU&2AUGUUCAGACGAUUUAGA	47||||||||||||||||||&2||||||||||||||||||	(47,19):(48,18):(49,17):(50,16):(51,15):(52,14):(53,13):(54,12):(55,11):(56,10):(57,9):(58,8):(59,7):(60,6):(61,5):(62,4):(63,3):(64,2)
NAL94_RS07195	A00920_76_HCYVTDRXX_1_2162_25690_12007	47	62	1	16	-22.09	-25.49	GUUCAGACGAUUUAGACCUGCAAGUU	47UCUAAAUCGUCUGAAC&1GUUCAGACGAUUUAGA	47||||||||||||||||&1||||||||||||||||	(47,16):(48,15):(49,14):(50,13):(51,12):(52,11):(53,10):(54,9):(55,8):(56,7):(57,6):(58,5):(59,4):(60,3):(61,2):(62,1)
NAL94_RS07195	A00920_76_HCYVTDRXX_1_2162_9082_16344	47	64	4	21	-24.52	-27.49	ACAAUGUUCAGACGAUUUAGACCG	47UCUAAAUCGUCUGAACAU&4AUGUUCAGACGAUUUAGA	47||||||||||||||||||&4||||||||||||||||||	(47,21):(48,20):(49,19):(50,18):(51,17):(52,16):(53,15):(54,14):(55,13):(56,12):(57,11):(58,10):(59,9):(60,8):(61,7):(62,6):(63,5):(64,4)
NAL94_RS07195	A00920_76_HCYVTDRXX_1_2130_9824_30968	47	62	1	16	-22.24	-25.49	GUUCAGACGAUUUAGACCUGCAA	47UCUAAAUCGUCUGAAC&1GUUCAGACGAUUUAGA	47||||||||||||||||&1||||||||||||||||	(47,16):(48,15):(49,14):(50,13):(51,12):(52,11):(53,10):(54,9):(55,8):(56,7):(57,6):(58,5):(59,4):(60,3):(61,2):(62,1)
NAL94_RS07195	A00920_76_HCYVTDRXX_1_2131_29107_10034	190	214	1	24	-20.29	-29.72	GACGAAAGGCGUUGAGUUACCAGCU	190GCUGUAAGGCUCAACAUCUUUCGUC&1GACGAAAGGCGUUGAGUUACCAGC	190||||...||||||||.|||||||||&1|||||||||.||||||||..||||	(190,24):(191,23):(192,22):(193,21):(197,18):(198,17):(199,16):(200,15):(201,14):(202,13):(203,12):(204,11):(206,9):(207,8):(208,7):(209,6):(210,5):(211,4):(212,3):(213,2):(214,1)
NAL94_RS07195	A00920_76_HCYVTDRXX_1_2131_31141_23077	47	64	6	23	-22.92	-27.49	GAACAAUGUUCAGACGAUUUAGACCG	47UCUAAAUCGUCUGAACAU&6AUGUUCAGACGAUUUAGA	47||||||||||||||||||&6||||||||||||||||||	(47,23):(48,22):(49,21):(50,20):(51,19):(52,18):(53,17):(54,16):(55,15):(56,14):(57,13):(58,12):(59,11):(60,10):(61,9):(62,8):(63,7):(64,6)
NAL94_RS07195	A00920_76_HCYVTDRXX_1_2131_10276_24330	47	62	1	16	-22.19	-25.49	GUUCAGACGAUUUAGACCUGCAAGU	47UCUAAAUCGUCUGAAC&1GUUCAGACGAUUUAGA	47||||||||||||||||&1||||||||||||||||	(47,16):(48,15):(49,14):(50,13):(51,12):(52,11):(53,10):(54,9):(55,8):(56,7):(57,6):(58,5):(59,4):(60,3):(61,2):(62,1)
NAL94_RS07195	A00920_76_HCYVTDRXX_1_2131_20003_28494	47	62	1	16	-22.09	-25.49	GUUCAGACGAUUUAGACCUGCAAGUU	47UCUAAAUCGUCUGAAC&1GUUCAGACGAUUUAGA	47||||||||||||||||&1||||||||||||||||	(47,16):(48,15):(49,14):(50,13):(51,12):(52,11):(53,10):(54,9):(55,8):(56,7):(57,6):(58,5):(59,4):(60,3):(61,2):(62,1)
NAL94_RS07195	A00920_76_HCYVTDRXX_1_2131_7645_33144	47	64	2	19	-24.28	-27.49	AAUGUUCAGACGAUUUAGACCGCCAA	47UCUAAAUCGUCUGAACAU&2AUGUUCAGACGAUUUAGA	47||||||||||||||||||&2||||||||||||||||||	(47,19):(48,18):(49,17):(50,16):(51,15):(52,14):(53,13):(54,12):(55,11):(56,10):(57,9):(58,8):(59,7):(60,6):(61,5):(62,4):(63,3):(64,2)
NAL94_RS07195	A00920_76_HCYVTDRXX_1_2132_5059_4304	47	64	2	19	-24.27	-27.49	AAUGUUCAGACGAUUUAGACCGCCAAG	47UCUAAAUCGUCUGAACAU&2AUGUUCAGACGAUUUAGA	47||||||||||||||||||&2||||||||||||||||||	(47,19):(48,18):(49,17):(50,16):(51,15):(52,14):(53,13):(54,12):(55,11):(56,10):(57,9):(58,8):(59,7):(60,6):(61,5):(62,4):(63,3):(64,2)
NAL94_RS07195	A00920_76_HCYVTDRXX_1_2132_22200_8406	47	64	2	19	-24.03	-27.49	AAUGUUCAGACGAUUUAGACCUGCAAGU	47UCUAAAUCGUCUGAACAU&2AUGUUCAGACGAUUUAGA	47||||||||||||||||||&2||||||||||||||||||	(47,19):(48,18):(49,17):(50,16):(51,15):(52,14):(53,13):(54,12):(55,11):(56,10):(57,9):(58,8):(59,7):(60,6):(61,5):(62,4):(63,3):(64,2)
NAL94_RS07195	A00920_76_HCYVTDRXX_1_2132_15582_24001	47	62	1	16	-22.09	-25.49	GUUCAGACGAUUUAGACCUGCAAGUU	47UCUAAAUCGUCUGAAC&1GUUCAGACGAUUUAGA	47||||||||||||||||&1||||||||||||||||	(47,16):(48,15):(49,14):(50,13):(51,12):(52,11):(53,10):(54,9):(55,8):(56,7):(57,6):(58,5):(59,4):(60,3):(61,2):(62,1)
NAL94_RS07195	A00920_76_HCYVTDRXX_1_2132_12418_27508	47	64	8	25	-22.8	-27.07	AAGAACAAUGUUCAGACGAUUUAGA	47UCUAAAUCGUCUGAACAU&8AUGUUCAGACGAUUUAGA	47||||||||||||||||||&8||||||||||||||||||	(47,25):(48,24):(49,23):(50,22):(51,21):(52,20):(53,19):(54,18):(55,17):(56,16):(57,15):(58,14):(59,13):(60,12):(61,11):(62,10):(63,9):(64,8)
NAL94_RS07195	A00920_76_HCYVTDRXX_1_2133_13006_9330	47	64	6	23	-21.98	-27.49	GAACAAUGUUCAGACGAUUUAGACCGCCAAGUUAAAAU	47UCUAAAUCGUCUGAACAU&6AUGUUCAGACGAUUUAGA	47||||||||||||||||||&6||||||||||||||||||	(47,23):(48,22):(49,21):(50,20):(51,19):(52,18):(53,17):(54,16):(55,15):(56,14):(57,13):(58,12):(59,11):(60,10):(61,9):(62,8):(63,7):(64,6)
NAL94_RS07195	A00920_76_HCYVTDRXX_1_2260_26567_35947	263	285	1	23	-21.67	-28.72	GGUUUGCGUCCAUGAUAUUUGCCCUGCUGCUUA	263GGCAUUAUCAUGGAUCGCAUACC&1GGUUUGCGUCCAUGAUAUUUGCC	263||||.|||||||||.||||.|||&1|||.|||||||||||||..||||	(263,23):(264,22):(265,21):(266,20):(268,17):(269,16):(270,15):(271,14):(272,13):(273,12):(274,11):(275,10):(276,9):(278,8):(279,7):(280,6):(281,5):(283,3):(284,2):(285,1)
NAL94_RS07195	A00920_76_HCYVTDRXX_1_2261_20166_10113	47	64	18	35	-22.48	-27.49	CCUACAAAUUAAGAACAAUGUUCAGACGAUUUAGACCGCCAA	47UCUAAAUCGUCUGAACAU&18AUGUUCAGACGAUUUAGA	47||||||||||||||||||&18||||||||||||||||||	(47,35):(48,34):(49,33):(50,32):(51,31):(52,30):(53,29):(54,28):(55,27):(56,26):(57,25):(58,24):(59,23):(60,22):(61,21):(62,20):(63,19):(64,18)
NAL94_RS07195	A00920_76_HCYVTDRXX_1_2261_29414_13823	47	62	1	16	-22.09	-25.49	GUUCAGACGAUUUAGACCUGCAAGUU	47UCUAAAUCGUCUGAAC&1GUUCAGACGAUUUAGA	47||||||||||||||||&1||||||||||||||||	(47,16):(48,15):(49,14):(50,13):(51,12):(52,11):(53,10):(54,9):(55,8):(56,7):(57,6):(58,5):(59,4):(60,3):(61,2):(62,1)
NAL94_RS07195	A00920_76_HCYVTDRXX_1_2261_24885_24361	47	62	1	16	-22.19	-25.49	GUUCAGACGAUUUAGACCUGCAAGU	47UCUAAAUCGUCUGAAC&1GUUCAGACGAUUUAGA	47||||||||||||||||&1||||||||||||||||	(47,16):(48,15):(49,14):(50,13):(51,12):(52,11):(53,10):(54,9):(55,8):(56,7):(57,6):(58,5):(59,4):(60,3):(61,2):(62,1)
NAL94_RS07195	A00920_76_HCYVTDRXX_1_2262_11442_3302	47	62	1	16	-22.19	-25.49	GUUCAGACGAUUUAGACCUGCAAGU	47UCUAAAUCGUCUGAAC&1GUUCAGACGAUUUAGA	47||||||||||||||||&1||||||||||||||||	(47,16):(48,15):(49,14):(50,13):(51,12):(52,11):(53,10):(54,9):(55,8):(56,7):(57,6):(58,5):(59,4):(60,3):(61,2):(62,1)
NAL94_RS07195	A00920_76_HCYVTDRXX_1_2262_16785_6856	47	62	1	16	-21.68	-25.49	GUUCAGACGAUUUAGACCUGCAAGUUAAAAU	47UCUAAAUCGUCUGAAC&1GUUCAGACGAUUUAGA	47||||||||||||||||&1||||||||||||||||	(47,16):(48,15):(49,14):(50,13):(51,12):(52,11):(53,10):(54,9):(55,8):(56,7):(57,6):(58,5):(59,4):(60,3):(61,2):(62,1)
NAL94_RS07195	A00920_76_HCYVTDRXX_1_2262_16468_7059	47	62	1	16	-21.68	-25.49	GUUCAGACGAUUUAGACCUGCAAGUUAAAAU	47UCUAAAUCGUCUGAAC&1GUUCAGACGAUUUAGA	47||||||||||||||||&1||||||||||||||||	(47,16):(48,15):(49,14):(50,13):(51,12):(52,11):(53,10):(54,9):(55,8):(56,7):(57,6):(58,5):(59,4):(60,3):(61,2):(62,1)
NAL94_RS07195	A00920_76_HCYVTDRXX_1_2262_3531_11083	47	64	4	21	-22.49	-26.86	GCAAUGUUCAGACGAUUUAGACCUGCAAG	47UCUAAAUCGUCUGAACAU&4AUGUUCAGACGAUUUAGA	47||||||||||||||||||&4||||||||||||||||||	(47,21):(48,20):(49,19):(50,18):(51,17):(52,16):(53,15):(54,14):(55,13):(56,12):(57,11):(58,10):(59,9):(60,8):(61,7):(62,6):(63,5):(64,4)
NAL94_RS07195	A00920_76_HCYVTDRXX_1_2262_19940_19899	47	62	1	16	-22.34	-25.07	GUUCAGACGAUUUAGA	47UCUAAAUCGUCUGAAC&1GUUCAGACGAUUUAGA	47||||||||||||||||&1||||||||||||||||	(47,16):(48,15):(49,14):(50,13):(51,12):(52,11):(53,10):(54,9):(55,8):(56,7):(57,6):(58,5):(59,4):(60,3):(61,2):(62,1)
NAL94_RS07195	A00920_76_HCYVTDRXX_1_2262_9498_23985	47	64	2	19	-24.28	-27.49	AAUGUUCAGACGAUUUAGACCGCCAA	47UCUAAAUCGUCUGAACAU&2AUGUUCAGACGAUUUAGA	47||||||||||||||||||&2||||||||||||||||||	(47,19):(48,18):(49,17):(50,16):(51,15):(52,14):(53,13):(54,12):(55,11):(56,10):(57,9):(58,8):(59,7):(60,6):(61,5):(62,4):(63,3):(64,2)
NAL94_RS07195	A00920_76_HCYVTDRXX_1_2262_29794_24533	47	64	2	19	-24.03	-27.49	AAUGUUCAGACGAUUUAGACCUGCAAGU	47UCUAAAUCGUCUGAACAU&2AUGUUCAGACGAUUUAGA	47||||||||||||||||||&2||||||||||||||||||	(47,19):(48,18):(49,17):(50,16):(51,15):(52,14):(53,13):(54,12):(55,11):(56,10):(57,9):(58,8):(59,7):(60,6):(61,5):(62,4):(63,3):(64,2)
NAL94_RS07195	A00920_76_HCYVTDRXX_1_2263_26901_13072	47	62	1	16	-22.09	-25.49	GUUCAGACGAUUUAGACCUGCAAGUU	47UCUAAAUCGUCUGAAC&1GUUCAGACGAUUUAGA	47||||||||||||||||&1||||||||||||||||	(47,16):(48,15):(49,14):(50,13):(51,12):(52,11):(53,10):(54,9):(55,8):(56,7):(57,6):(58,5):(59,4):(60,3):(61,2):(62,1)
NAL94_RS07195	A00920_76_HCYVTDRXX_1_2263_27416_13432	47	62	1	16	-22.09	-25.49	GUUCAGACGAUUUAGACCUGCAAGUU	47UCUAAAUCGUCUGAAC&1GUUCAGACGAUUUAGA	47||||||||||||||||&1||||||||||||||||	(47,16):(48,15):(49,14):(50,13):(51,12):(52,11):(53,10):(54,9):(55,8):(56,7):(57,6):(58,5):(59,4):(60,3):(61,2):(62,1)
NAL94_RS07195	A00920_76_HCYVTDRXX_1_2249_16396_28479	47	64	4	21	-24.24	-27.49	ACAAUGUUCAGACGAUUUAGACCGCCAAGU	47UCUAAAUCGUCUGAACAU&4AUGUUCAGACGAUUUAGA	47||||||||||||||||||&4||||||||||||||||||	(47,21):(48,20):(49,19):(50,18):(51,17):(52,16):(53,15):(54,14):(55,13):(56,12):(57,11):(58,10):(59,9):(60,8):(61,7):(62,6):(63,5):(64,4)
NAL94_RS07195	A00920_76_HCYVTDRXX_1_2249_6072_32393	47	64	21	38	-22.69	-27.49	UAACCUACAAAUUAAGAACAAUGUUCAGACGAUUUAGAC	47UCUAAAUCGUCUGAACAU&21AUGUUCAGACGAUUUAGA	47||||||||||||||||||&21||||||||||||||||||	(47,38):(48,37):(49,36):(50,35):(51,34):(52,33):(53,32):(54,31):(55,30):(56,29):(57,28):(58,27):(59,26):(60,25):(61,24):(62,23):(63,22):(64,21)
NAL94_RS07195	A00920_76_HCYVTDRXX_1_2249_27326_33098	371	398	1	28	-21.39	-28.47	GGAGAAUAGGUAACAUAGGGCAUGAUUGCG	371CAAUCAGCUCUAUGUGUACUGUUUCCCC&1GGAGAAUAGGUAACAUAGGGCAUGAUUG	371|||||||||||||||.||||..|||.||&1||.|||..|||||||||||||.||||||	(371,28):(372,27):(373,26):(374,25):(375,24):(376,23):(377,21):(378,20):(379,19):(380,18):(381,17):(382,16):(383,15):(384,14):(385,13):(387,12):(388,11):(389,10):(390,9):(393,6):(394,5):(395,4):(397,2):(398,1)
NAL94_RS07195	A00920_76_HCYVTDRXX_1_2250_7401_7138	47	62	1	16	-22.31	-25.49	GUUCAGACGAUUUAGACCGCCAA	47UCUAAAUCGUCUGAAC&1GUUCAGACGAUUUAGA	47||||||||||||||||&1||||||||||||||||	(47,16):(48,15):(49,14):(50,13):(51,12):(52,11):(53,10):(54,9):(55,8):(56,7):(57,6):(58,5):(59,4):(60,3):(61,2):(62,1)
NAL94_RS07195	A00920_76_HCYVTDRXX_1_2250_30165_32972	47	64	2	19	-23.67	-27.49	AAUGUUCAGACGAUUUAGACCGCCAAGUUAAAAU	47UCUAAAUCGUCUGAACAU&2AUGUUCAGACGAUUUAGA	47||||||||||||||||||&2||||||||||||||||||	(47,19):(48,18):(49,17):(50,16):(51,15):(52,14):(53,13):(54,12):(55,11):(56,10):(57,9):(58,8):(59,7):(60,6):(61,5):(62,4):(63,3):(64,2)
NAL94_RS07195	A00920_76_HCYVTDRXX_1_2251_12536_1313	47	62	1	16	-22.09	-25.49	GUUCAGACGAUUUAGACCUGCAAGUU	47UCUAAAUCGUCUGAAC&1GUUCAGACGAUUUAGA	47||||||||||||||||&1||||||||||||||||	(47,16):(48,15):(49,14):(50,13):(51,12):(52,11):(53,10):(54,9):(55,8):(56,7):(57,6):(58,5):(59,4):(60,3):(61,2):(62,1)
NAL94_RS07195	A00920_76_HCYVTDRXX_1_2251_19623_4163	47	64	13	30	-22.84	-27.49	AAAUUAAGAACAAUGUUCAGACGAUUUAGACCGC	47UCUAAAUCGUCUGAACAU&13AUGUUCAGACGAUUUAGA	47||||||||||||||||||&13||||||||||||||||||	(47,30):(48,29):(49,28):(50,27):(51,26):(52,25):(53,24):(54,23):(55,22):(56,21):(57,20):(58,19):(59,18):(60,17):(61,16):(62,15):(63,14):(64,13)
NAL94_RS07195	A00920_76_HCYVTDRXX_1_2251_24921_5822	462	491	1	34	-21.81	-30.66	AGUUUAGCAGAAAGAGAGGUGAACCGAAUAUGGAUAU	462UCCAUUUUGGUUCCCAAUCUCGGCUGAACU&1AGUUUAGCAGAAAGAGAGGUGAACCGAAUAUGGA	462|||||||||||||||..|||..||||||||&1||||||||....|||..||.||||||||.|||||	(462,34):(463,33):(464,32):(465,31):(466,30):(467,28):(468,27):(469,26):(470,25):(471,24):(472,23):(473,22):(474,21):(475,19):(476,18):(479,15):(480,14):(481,13):(484,8):(485,7):(486,6):(487,5):(488,4):(489,3):(490,2):(491,1)
NAL94_RS07195	A00920_76_HCYVTDRXX_1_2145_29234_19899	47	62	1	16	-21.68	-25.49	GUUCAGACGAUUUAGACCUGCAAGUUAAAAU	47UCUAAAUCGUCUGAAC&1GUUCAGACGAUUUAGA	47||||||||||||||||&1||||||||||||||||	(47,16):(48,15):(49,14):(50,13):(51,12):(52,11):(53,10):(54,9):(55,8):(56,7):(57,6):(58,5):(59,4):(60,3):(61,2):(62,1)
NAL94_RS07195	A00920_76_HCYVTDRXX_1_2145_27787_36276	47	62	1	16	-22.09	-25.49	GUUCAGACGAUUUAGACCUGCAAGUU	47UCUAAAUCGUCUGAAC&1GUUCAGACGAUUUAGA	47||||||||||||||||&1||||||||||||||||	(47,16):(48,15):(49,14):(50,13):(51,12):(52,11):(53,10):(54,9):(55,8):(56,7):(57,6):(58,5):(59,4):(60,3):(61,2):(62,1)
NAL94_RS07195	A00920_76_HCYVTDRXX_1_2147_17201_9017	47	64	2	19	-24.28	-27.49	AAUGUUCAGACGAUUUAGACCGCCAA	47UCUAAAUCGUCUGAACAU&2AUGUUCAGACGAUUUAGA	47||||||||||||||||||&2||||||||||||||||||	(47,19):(48,18):(49,17):(50,16):(51,15):(52,14):(53,13):(54,12):(55,11):(56,10):(57,9):(58,8):(59,7):(60,6):(61,5):(62,4):(63,3):(64,2)
NAL94_RS07195	A00920_76_HCYVTDRXX_1_2147_12915_15092	47	64	3	20	-24.26	-27.49	CAAUGUUCAGACGAUUUAGACCGCCAAG	47UCUAAAUCGUCUGAACAU&3AUGUUCAGACGAUUUAGA	47||||||||||||||||||&3||||||||||||||||||	(47,20):(48,19):(49,18):(50,17):(51,16):(52,15):(53,14):(54,13):(55,12):(56,11):(57,10):(58,9):(59,8):(60,7):(61,6):(62,5):(63,4):(64,3)
NAL94_RS07195	A00920_76_HCYVTDRXX_1_2147_32371_16564	47	62	1	16	-22.09	-25.49	GUUCAGACGAUUUAGACCUGCAAGUU	47UCUAAAUCGUCUGAAC&1GUUCAGACGAUUUAGA	47||||||||||||||||&1||||||||||||||||	(47,16):(48,15):(49,14):(50,13):(51,12):(52,11):(53,10):(54,9):(55,8):(56,7):(57,6):(58,5):(59,4):(60,3):(61,2):(62,1)
NAL94_RS07195	A00920_76_HCYVTDRXX_1_2147_25075_33959	380	400	1	22	-24.69	-29.9	GGGGCGGAAGCAGUUUAUAUAGUCACUUU	380CUAUGUGUACUGUUUCCCCCC&1GGGGCGGAAGCAGUUUAUAUAG	380|||||||.|||||||||||||&1||||.|||||||||.|||||||	(380,22):(381,21):(382,20):(383,19):(384,18):(385,17):(386,16):(388,14):(389,13):(390,12):(391,11):(392,10):(393,9):(394,8):(395,7):(396,6):(397,4):(398,3):(399,2):(400,1)
NAL94_RS07195	A00920_76_HCYVTDRXX_1_2211_27163_9956	47	64	6	23	-22.61	-27.07	GAACAAUGUUCAGACGAUUUAGA	47UCUAAAUCGUCUGAACAU&6AUGUUCAGACGAUUUAGA	47||||||||||||||||||&6||||||||||||||||||	(47,23):(48,22):(49,21):(50,20):(51,19):(52,18):(53,17):(54,16):(55,15):(56,14):(57,13):(58,12):(59,11):(60,10):(61,9):(62,8):(63,7):(64,6)
NAL94_RS07195	A00920_76_HCYVTDRXX_1_2211_24108_13745	47	62	1	16	-22.09	-25.49	GUUCAGACGAUUUAGACCUGCAAGUU	47UCUAAAUCGUCUGAAC&1GUUCAGACGAUUUAGA	47||||||||||||||||&1||||||||||||||||	(47,16):(48,15):(49,14):(50,13):(51,12):(52,11):(53,10):(54,9):(55,8):(56,7):(57,6):(58,5):(59,4):(60,3):(61,2):(62,1)
NAL94_RS07195	A00920_76_HCYVTDRXX_1_2211_27733_18114	47	62	1	16	-22.09	-25.49	GUUCAGACGAUUUAGACCUGCAAGUU	47UCUAAAUCGUCUGAAC&1GUUCAGACGAUUUAGA	47||||||||||||||||&1||||||||||||||||	(47,16):(48,15):(49,14):(50,13):(51,12):(52,11):(53,10):(54,9):(55,8):(56,7):(57,6):(58,5):(59,4):(60,3):(61,2):(62,1)
NAL94_RS07195	A00920_76_HCYVTDRXX_1_2211_14036_18192	47	62	1	16	-22.09	-25.49	GUUCAGACGAUUUAGACCUGCAAGUU	47UCUAAAUCGUCUGAAC&1GUUCAGACGAUUUAGA	47||||||||||||||||&1||||||||||||||||	(47,16):(48,15):(49,14):(50,13):(51,12):(52,11):(53,10):(54,9):(55,8):(56,7):(57,6):(58,5):(59,4):(60,3):(61,2):(62,1)
NAL94_RS07195	A00920_76_HCYVTDRXX_1_2212_30969_11851	47	62	1	16	-21.68	-25.49	GUUCAGACGAUUUAGACCUGCAAGUUAAAAU	47UCUAAAUCGUCUGAAC&1GUUCAGACGAUUUAGA	47||||||||||||||||&1||||||||||||||||	(47,16):(48,15):(49,14):(50,13):(51,12):(52,11):(53,10):(54,9):(55,8):(56,7):(57,6):(58,5):(59,4):(60,3):(61,2):(62,1)
NAL94_RS07195	A00920_76_HCYVTDRXX_1_2212_6334_14465	47	64	13	30	-22.64	-27.07	AAAUUAAGAACAAUGUUCAGACGAUUUAGA	47UCUAAAUCGUCUGAACAU&13AUGUUCAGACGAUUUAGA	47||||||||||||||||||&13||||||||||||||||||	(47,30):(48,29):(49,28):(50,27):(51,26):(52,25):(53,24):(54,23):(55,22):(56,21):(57,20):(58,19):(59,18):(60,17):(61,16):(62,15):(63,14):(64,13)
NAL94_RS07195	A00920_76_HCYVTDRXX_1_2212_7093_20885	47	64	6	23	-23.03	-27.49	GAACAAUGUUCAGACGAUUUAGAC	47UCUAAAUCGUCUGAACAU&6AUGUUCAGACGAUUUAGA	47||||||||||||||||||&6||||||||||||||||||	(47,23):(48,22):(49,21):(50,20):(51,19):(52,18):(53,17):(54,16):(55,15):(56,14):(57,13):(58,12):(59,11):(60,10):(61,9):(62,8):(63,7):(64,6)
NAL94_RS07195	A00920_76_HCYVTDRXX_1_2212_15989_34444	47	62	1	16	-21.68	-25.49	GUUCAGACGAUUUAGACCUGCAAGUUAAAAU	47UCUAAAUCGUCUGAAC&1GUUCAGACGAUUUAGA	47||||||||||||||||&1||||||||||||||||	(47,16):(48,15):(49,14):(50,13):(51,12):(52,11):(53,10):(54,9):(55,8):(56,7):(57,6):(58,5):(59,4):(60,3):(61,2):(62,1)
NAL94_RS07195	A00920_76_HCYVTDRXX_1_2213_8693_7247	47	63	1	17	-22.56	-25.99	UGUUCAGACGAUUUAGACCUGCAAGU	47UCUAAAUCGUCUGAACA&1UGUUCAGACGAUUUAGA	47|||||||||||||||||&1|||||||||||||||||	(47,17):(48,16):(49,15):(50,14):(51,13):(52,12):(53,11):(54,10):(55,9):(56,8):(57,7):(58,6):(59,5):(60,4):(61,3):(62,2):(63,1)
NAL94_RS07195	A00920_76_HCYVTDRXX_1_2213_2790_15217	47	63	1	17	-22.75	-25.99	UGUUCAGACGAUUUAGACCGCCAAGU	47UCUAAAUCGUCUGAACA&1UGUUCAGACGAUUUAGA	47|||||||||||||||||&1|||||||||||||||||	(47,17):(48,16):(49,15):(50,14):(51,13):(52,12):(53,11):(54,10):(55,9):(56,8):(57,7):(58,6):(59,5):(60,4):(61,3):(62,2):(63,1)
NAL94_RS07195	A00920_76_HCYVTDRXX_1_2166_2962_28948	47	63	1	17	-22.78	-25.99	UGUUCAGACGAUUUAGACCGCCAA	47UCUAAAUCGUCUGAACA&1UGUUCAGACGAUUUAGA	47|||||||||||||||||&1|||||||||||||||||	(47,17):(48,16):(49,15):(50,14):(51,13):(52,12):(53,11):(54,10):(55,9):(56,8):(57,7):(58,6):(59,5):(60,4):(61,3):(62,2):(63,1)
NAL94_RS07195	A00920_76_HCYVTDRXX_1_2166_5846_35008	47	62	1	16	-21.68	-25.49	GUUCAGACGAUUUAGACCUGCAAGUUAAAAU	47UCUAAAUCGUCUGAAC&1GUUCAGACGAUUUAGA	47||||||||||||||||&1||||||||||||||||	(47,16):(48,15):(49,14):(50,13):(51,12):(52,11):(53,10):(54,9):(55,8):(56,7):(57,6):(58,5):(59,4):(60,3):(61,2):(62,1)
NAL94_RS07195	A00920_76_HCYVTDRXX_1_2167_6072_5807	47	62	1	16	-22.09	-25.49	GUUCAGACGAUUUAGACCUGCAAGUU	47UCUAAAUCGUCUGAAC&1GUUCAGACGAUUUAGA	47||||||||||||||||&1||||||||||||||||	(47,16):(48,15):(49,14):(50,13):(51,12):(52,11):(53,10):(54,9):(55,8):(56,7):(57,6):(58,5):(59,4):(60,3):(61,2):(62,1)
NAL94_RS07195	A00920_76_HCYVTDRXX_1_2167_17065_17049	47	62	1	16	-22.31	-25.49	GUUCAGACGAUUUAGACCGCCAA	47UCUAAAUCGUCUGAAC&1GUUCAGACGAUUUAGA	47||||||||||||||||&1||||||||||||||||	(47,16):(48,15):(49,14):(50,13):(51,12):(52,11):(53,10):(54,9):(55,8):(56,7):(57,6):(58,5):(59,4):(60,3):(61,2):(62,1)
NAL94_RS07195	A00920_76_HCYVTDRXX_1_2167_32642_19507	47	62	1	16	-22.09	-25.49	GUUCAGACGAUUUAGACCUGCAAGUU	47UCUAAAUCGUCUGAAC&1GUUCAGACGAUUUAGA	47||||||||||||||||&1||||||||||||||||	(47,16):(48,15):(49,14):(50,13):(51,12):(52,11):(53,10):(54,9):(55,8):(56,7):(57,6):(58,5):(59,4):(60,3):(61,2):(62,1)
NAL94_RS07195	A00920_76_HCYVTDRXX_1_2168_23954_7059	47	62	1	16	-22.09	-25.49	GUUCAGACGAUUUAGACCUGCAAGUU	47UCUAAAUCGUCUGAAC&1GUUCAGACGAUUUAGA	47||||||||||||||||&1||||||||||||||||	(47,16):(48,15):(49,14):(50,13):(51,12):(52,11):(53,10):(54,9):(55,8):(56,7):(57,6):(58,5):(59,4):(60,3):(61,2):(62,1)
NAL94_RS07195	A00920_76_HCYVTDRXX_1_2219_16414_31266	547	579	5	35	-20.28	-26.83	UAUGAUAAUGAGUUGGGUGAGCAUCAAGUUGCAGUUUU	547ACUGUAAUAACUAUGUUUACCUUUAAUCGUUAU&5AUAAUGAGUUGGGUGAGCAUCAAGUUGCAGU	547||||||||....||||||||||....|||||||&5|||||||...||||||||||...||||||||	(547,35):(548,34):(549,33):(550,32):(551,31):(552,30):(553,29):(554,28):(559,24):(560,23):(561,22):(562,21):(563,20):(564,19):(565,18):(566,17):(567,16):(568,15):(573,11):(574,10):(575,9):(576,8):(577,7):(578,6):(579,5)
NAL94_RS07195	A00920_76_HCYVTDRXX_1_2219_6388_31594	47	62	1	16	-22.19	-25.49	GUUCAGACGAUUUAGACCUGCAAGU	47UCUAAAUCGUCUGAAC&1GUUCAGACGAUUUAGA	47||||||||||||||||&1||||||||||||||||	(47,16):(48,15):(49,14):(50,13):(51,12):(52,11):(53,10):(54,9):(55,8):(56,7):(57,6):(58,5):(59,4):(60,3):(61,2):(62,1)
NAL94_RS07195	A00920_76_HCYVTDRXX_1_2220_26051_16141	47	64	12	29	-23.16	-27.49	AAUUAAGAACAAUGUUCAGACGAUUUAGACC	47UCUAAAUCGUCUGAACAU&12AUGUUCAGACGAUUUAGA	47||||||||||||||||||&12||||||||||||||||||	(47,29):(48,28):(49,27):(50,26):(51,25):(52,24):(53,23):(54,22):(55,21):(56,20):(57,19):(58,18):(59,17):(60,16):(61,15):(62,14):(63,13):(64,12)
NAL94_RS07195	A00920_76_HCYVTDRXX_1_2220_8015_36072	47	62	1	16	-22.31	-25.49	GUUCAGACGAUUUAGACCGCCAA	47UCUAAAUCGUCUGAAC&1GUUCAGACGAUUUAGA	47||||||||||||||||&1||||||||||||||||	(47,16):(48,15):(49,14):(50,13):(51,12):(52,11):(53,10):(54,9):(55,8):(56,7):(57,6):(58,5):(59,4):(60,3):(61,2):(62,1)
NAL94_RS07195	A00920_76_HCYVTDRXX_1_2221_20130_25238	47	64	2	19	-24.28	-27.49	AAUGUUCAGACGAUUUAGACCGCCAA	47UCUAAAUCGUCUGAACAU&2AUGUUCAGACGAUUUAGA	47||||||||||||||||||&2||||||||||||||||||	(47,19):(48,18):(49,17):(50,16):(51,15):(52,14):(53,13):(54,12):(55,11):(56,10):(57,9):(58,8):(59,7):(60,6):(61,5):(62,4):(63,3):(64,2)
NAL94_RS07195	A00920_76_HCYVTDRXX_1_2221_19488_25567	47	62	1	16	-22.09	-25.49	GUUCAGACGAUUUAGACCUGCAAGUU	47UCUAAAUCGUCUGAAC&1GUUCAGACGAUUUAGA	47||||||||||||||||&1||||||||||||||||	(47,16):(48,15):(49,14):(50,13):(51,12):(52,11):(53,10):(54,9):(55,8):(56,7):(57,6):(58,5):(59,4):(60,3):(61,2):(62,1)
NAL94_RS07195	A00920_76_HCYVTDRXX_1_2221_2528_30577	47	62	1	16	-22.19	-25.49	GUUCAGACGAUUUAGACCUGCAAGU	47UCUAAAUCGUCUGAAC&1GUUCAGACGAUUUAGA	47||||||||||||||||&1||||||||||||||||	(47,16):(48,15):(49,14):(50,13):(51,12):(52,11):(53,10):(54,9):(55,8):(56,7):(57,6):(58,5):(59,4):(60,3):(61,2):(62,1)
NAL94_RS07195	A00920_76_HCYVTDRXX_1_2222_12671_8124	47	64	2	19	-24.28	-27.49	AAUGUUCAGACGAUUUAGACCGCCAA	47UCUAAAUCGUCUGAACAU&2AUGUUCAGACGAUUUAGA	47||||||||||||||||||&2||||||||||||||||||	(47,19):(48,18):(49,17):(50,16):(51,15):(52,14):(53,13):(54,12):(55,11):(56,10):(57,9):(58,8):(59,7):(60,6):(61,5):(62,4):(63,3):(64,2)
NAL94_RS07195	A00920_76_HCYVTDRXX_1_2246_19397_9064	47	62	1	16	-22.21	-25.49	GUUCAGACGAUUUAGACCUGCAAG	47UCUAAAUCGUCUGAAC&1GUUCAGACGAUUUAGA	47||||||||||||||||&1||||||||||||||||	(47,16):(48,15):(49,14):(50,13):(51,12):(52,11):(53,10):(54,9):(55,8):(56,7):(57,6):(58,5):(59,4):(60,3):(61,2):(62,1)
NAL94_RS07195	A00920_76_HCYVTDRXX_1_2246_9796_17895	47	64	5	22	-22.59	-26.92	AGCAAUGUUCAGACGAUUUAGACCUGCAAGU	47UCUAAAUCGUCUGAACAU&5AUGUUCAGACGAUUUAGA	47||||||||||||||||||&5||||||||||||||||||	(47,22):(48,21):(49,20):(50,19):(51,18):(52,17):(53,16):(54,15):(55,14):(56,13):(57,12):(58,11):(59,10):(60,9):(61,8):(62,7):(63,6):(64,5)
NAL94_RS07195	A00920_76_HCYVTDRXX_1_2246_23466_34240	47	62	1	16	-22.21	-25.49	GUUCAGACGAUUUAGACCUGCAAG	47UCUAAAUCGUCUGAAC&1GUUCAGACGAUUUAGA	47||||||||||||||||&1||||||||||||||||	(47,16):(48,15):(49,14):(50,13):(51,12):(52,11):(53,10):(54,9):(55,8):(56,7):(57,6):(58,5):(59,4):(60,3):(61,2):(62,1)
NAL94_RS07195	A00920_76_HCYVTDRXX_1_2247_23692_21261	47	62	1	16	-22.09	-25.49	GUUCAGACGAUUUAGACCUGCAAGUU	47UCUAAAUCGUCUGAAC&1GUUCAGACGAUUUAGA	47||||||||||||||||&1||||||||||||||||	(47,16):(48,15):(49,14):(50,13):(51,12):(52,11):(53,10):(54,9):(55,8):(56,7):(57,6):(58,5):(59,4):(60,3):(61,2):(62,1)
NAL94_RS07195	A00920_76_HCYVTDRXX_1_2248_15673_4648	47	62	1	16	-22.21	-25.49	GUUCAGACGAUUUAGACCUGCAAG	47UCUAAAUCGUCUGAAC&1GUUCAGACGAUUUAGA	47||||||||||||||||&1||||||||||||||||	(47,16):(48,15):(49,14):(50,13):(51,12):(52,11):(53,10):(54,9):(55,8):(56,7):(57,6):(58,5):(59,4):(60,3):(61,2):(62,1)
NAL94_RS07195	A00920_76_HCYVTDRXX_1_2122_22381_2394	376	405	1	31	-21.32	-31.42	GUUAUGGUGGGGAGCAAAUAUAUAUUGGGUUAUUCUACUUA	376AGCUCUAUGUGUACUGUUUCCCCCCAUAAC&1GUUAUGGUGGGGAGCAAAUAUAUAUUGGGUU	376|||||.|||||||.||||||||.|||||||&1|||||||.||||||||..|||||||.|||||	(376,31):(377,30):(378,29):(379,28):(380,27):(382,25):(383,24):(384,23):(385,22):(386,21):(387,20):(388,19):(390,16):(391,15):(392,14):(393,13):(394,12):(395,11):(396,10):(397,9):(399,7):(400,6):(401,5):(402,4):(403,3):(404,2):(405,1)
NAL94_RS07195	A00920_76_HCYVTDRXX_1_2122_28131_8656	47	62	1	16	-22.19	-25.49	GUUCAGACGAUUUAGACCUGCAAGU	47UCUAAAUCGUCUGAAC&1GUUCAGACGAUUUAGA	47||||||||||||||||&1||||||||||||||||	(47,16):(48,15):(49,14):(50,13):(51,12):(52,11):(53,10):(54,9):(55,8):(56,7):(57,6):(58,5):(59,4):(60,3):(61,2):(62,1)
NAL94_RS07195	A00920_76_HCYVTDRXX_1_2122_28447_8672	47	62	1	16	-22.19	-25.49	GUUCAGACGAUUUAGACCUGCAAGU	47UCUAAAUCGUCUGAAC&1GUUCAGACGAUUUAGA	47||||||||||||||||&1||||||||||||||||	(47,16):(48,15):(49,14):(50,13):(51,12):(52,11):(53,10):(54,9):(55,8):(56,7):(57,6):(58,5):(59,4):(60,3):(61,2):(62,1)
NAL94_RS07195	A00920_76_HCYVTDRXX_1_2122_14959_32064	47	62	1	16	-22.09	-25.49	GUUCAGACGAUUUAGACCUGCAAGUU	47UCUAAAUCGUCUGAAC&1GUUCAGACGAUUUAGA	47||||||||||||||||&1||||||||||||||||	(47,16):(48,15):(49,14):(50,13):(51,12):(52,11):(53,10):(54,9):(55,8):(56,7):(57,6):(58,5):(59,4):(60,3):(61,2):(62,1)
NAL94_RS07195	A00920_76_HCYVTDRXX_1_2122_14145_32565	47	64	2	19	-24.27	-27.49	AAUGUUCAGACGAUUUAGACCGCCAAG	47UCUAAAUCGUCUGAACAU&2AUGUUCAGACGAUUUAGA	47||||||||||||||||||&2||||||||||||||||||	(47,19):(48,18):(49,17):(50,16):(51,15):(52,14):(53,13):(54,12):(55,11):(56,10):(57,9):(58,8):(59,7):(60,6):(61,5):(62,4):(63,3):(64,2)
NAL94_RS07195	A00920_76_HCYVTDRXX_1_2122_16685_34303	47	64	2	19	-24.28	-27.49	AAUGUUCAGACGAUUUAGACCGCCAA	47UCUAAAUCGUCUGAACAU&2AUGUUCAGACGAUUUAGA	47||||||||||||||||||&2||||||||||||||||||	(47,19):(48,18):(49,17):(50,16):(51,15):(52,14):(53,13):(54,12):(55,11):(56,10):(57,9):(58,8):(59,7):(60,6):(61,5):(62,4):(63,3):(64,2)
NAL94_RS07195	A00920_76_HCYVTDRXX_1_2123_3875_35133	47	64	2	19	-24.27	-27.49	AAUGUUCAGACGAUUUAGACCGCCAAG	47UCUAAAUCGUCUGAACAU&2AUGUUCAGACGAUUUAGA	47||||||||||||||||||&2||||||||||||||||||	(47,19):(48,18):(49,17):(50,16):(51,15):(52,14):(53,13):(54,12):(55,11):(56,10):(57,9):(58,8):(59,7):(60,6):(61,5):(62,4):(63,3):(64,2)
NAL94_RS07195	A00920_76_HCYVTDRXX_1_2124_9751_10645	47	62	1	16	-22.14	-25.49	GUUCAGACGAUUUAGACCGCCAAGUU	47UCUAAAUCGUCUGAAC&1GUUCAGACGAUUUAGA	47||||||||||||||||&1||||||||||||||||	(47,16):(48,15):(49,14):(50,13):(51,12):(52,11):(53,10):(54,9):(55,8):(56,7):(57,6):(58,5):(59,4):(60,3):(61,2):(62,1)
NAL94_RS07195	A00920_76_HCYVTDRXX_1_2124_31295_16892	47	62	1	16	-22.19	-25.49	GUUCAGACGAUUUAGACCUGCAAGU	47UCUAAAUCGUCUGAAC&1GUUCAGACGAUUUAGA	47||||||||||||||||&1||||||||||||||||	(47,16):(48,15):(49,14):(50,13):(51,12):(52,11):(53,10):(54,9):(55,8):(56,7):(57,6):(58,5):(59,4):(60,3):(61,2):(62,1)
NAL94_RS07195	A00920_76_HCYVTDRXX_1_2237_15212_23610	47	64	2	19	-24.03	-27.49	AAUGUUCAGACGAUUUAGACCUGCAAGU	47UCUAAAUCGUCUGAACAU&2AUGUUCAGACGAUUUAGA	47||||||||||||||||||&2||||||||||||||||||	(47,19):(48,18):(49,17):(50,16):(51,15):(52,14):(53,13):(54,12):(55,11):(56,10):(57,9):(58,8):(59,7):(60,6):(61,5):(62,4):(63,3):(64,2)
NAL94_RS07195	A00920_76_HCYVTDRXX_1_2237_14380_24236	47	64	2	19	-24.03	-27.49	AAUGUUCAGACGAUUUAGACCUGCAAGU	47UCUAAAUCGUCUGAACAU&2AUGUUCAGACGAUUUAGA	47||||||||||||||||||&2||||||||||||||||||	(47,19):(48,18):(49,17):(50,16):(51,15):(52,14):(53,13):(54,12):(55,11):(56,10):(57,9):(58,8):(59,7):(60,6):(61,5):(62,4):(63,3):(64,2)
NAL94_RS07195	A00920_76_HCYVTDRXX_1_2237_20672_32189	47	64	2	19	-24.03	-27.49	AAUGUUCAGACGAUUUAGACCUGCAAGU	47UCUAAAUCGUCUGAACAU&2AUGUUCAGACGAUUUAGA	47||||||||||||||||||&2||||||||||||||||||	(47,19):(48,18):(49,17):(50,16):(51,15):(52,14):(53,13):(54,12):(55,11):(56,10):(57,9):(58,8):(59,7):(60,6):(61,5):(62,4):(63,3):(64,2)
NAL94_RS07195	A00920_76_HCYVTDRXX_1_2238_15320_3787	47	62	1	16	-22.21	-25.49	GUUCAGACGAUUUAGACCUGCAAG	47UCUAAAUCGUCUGAAC&1GUUCAGACGAUUUAGA	47||||||||||||||||&1||||||||||||||||	(47,16):(48,15):(49,14):(50,13):(51,12):(52,11):(53,10):(54,9):(55,8):(56,7):(57,6):(58,5):(59,4):(60,3):(61,2):(62,1)
NAL94_RS07195	A00920_76_HCYVTDRXX_1_2238_12924_12383	47	64	13	30	-23.05	-27.49	AAAUUAAGAACAAUGUUCAGACGAUUUAGAC	47UCUAAAUCGUCUGAACAU&13AUGUUCAGACGAUUUAGA	47||||||||||||||||||&13||||||||||||||||||	(47,30):(48,29):(49,28):(50,27):(51,26):(52,25):(53,24):(54,23):(55,22):(56,21):(57,20):(58,19):(59,18):(60,17):(61,16):(62,15):(63,14):(64,13)
NAL94_RS07195	A00920_76_HCYVTDRXX_1_2238_25364_16047	20	49	2	31	-21.52	-27.75	CAGCAGGUGGUGAGAAAGGAGGUGGUAAGUAA	20UAUUCAGCGCUUGCCUUUCUCAGCCCUUCU&2AGCAGGUGGUGAGAAAGGAGGUGGUAAGUA	20||||.|.|||||.|||||||||.||||.||&2||.|||.|.||||||||||||||.|.||||	(20,31):(21,30):(22,29):(23,28):(25,26):(27,24):(28,23):(29,22):(30,21):(31,20):(33,19):(34,18):(35,17):(36,16):(37,15):(38,14):(39,13):(40,12):(41,11):(43,9):(44,7):(45,6):(46,5):(48,3):(49,2)
NAL94_RS07195	A00920_76_HCYVTDRXX_1_2238_18801_31046	47	62	1	16	-21.68	-25.49	GUUCAGACGAUUUAGACCUGCAAGUUAAAAU	47UCUAAAUCGUCUGAAC&1GUUCAGACGAUUUAGA	47||||||||||||||||&1||||||||||||||||	(47,16):(48,15):(49,14):(50,13):(51,12):(52,11):(53,10):(54,9):(55,8):(56,7):(57,6):(58,5):(59,4):(60,3):(61,2):(62,1)
NAL94_RS07195	A00920_76_HCYVTDRXX_1_2239_4164_3505	47	63	1	17	-22.78	-25.99	UGUUCAGACGAUUUAGACCGCCAA	47UCUAAAUCGUCUGAACA&1UGUUCAGACGAUUUAGA	47|||||||||||||||||&1|||||||||||||||||	(47,17):(48,16):(49,15):(50,14):(51,13):(52,12):(53,11):(54,10):(55,9):(56,8):(57,7):(58,6):(59,5):(60,4):(61,3):(62,2):(63,1)
NAL94_RS07195	A00920_76_HCYVTDRXX_1_2239_28655_3897	47	64	14	31	-22.67	-27.49	CAAAUUAAGAACAAUGUUCAGACGAUUUAGACCGCCAA	47UCUAAAUCGUCUGAACAU&14AUGUUCAGACGAUUUAGA	47||||||||||||||||||&14||||||||||||||||||	(47,31):(48,30):(49,29):(50,28):(51,27):(52,26):(53,25):(54,24):(55,23):(56,22):(57,21):(58,20):(59,19):(60,18):(61,17):(62,16):(63,15):(64,14)
NAL94_RS07195	A00920_76_HCYVTDRXX_1_2239_2555_19977	47	62	1	16	-22.28	-25.49	GUUCAGACGAUUUAGACCGCCAAGU	47UCUAAAUCGUCUGAAC&1GUUCAGACGAUUUAGA	47||||||||||||||||&1||||||||||||||||	(47,16):(48,15):(49,14):(50,13):(51,12):(52,11):(53,10):(54,9):(55,8):(56,7):(57,6):(58,5):(59,4):(60,3):(61,2):(62,1)
NAL94_RS07195	A00920_76_HCYVTDRXX_1_2239_22887_28917	216	248	6	32	-23.34	-30.81	GGAUAGAGAUGGAUAUUUGGUAAACGGUGUGG	216CCACACUGUUUGCCGCAACGAUUGCUCCUUCUC&6GAGAUGGAUAUUUGGUAAACGGUGUGG	216|||||||||||||||....|||...|||.||||&6||||.|||.||||||||||||||||||	(216,32):(217,31):(218,30):(219,29):(220,28):(221,27):(222,26):(223,25):(224,24):(225,23):(226,22):(227,21):(228,20):(229,19):(230,18):(235,17):(236,16):(237,15):(241,13):(242,12):(243,11):(245,9):(246,8):(247,7):(248,6)
NAL94_RS07195	A00920_76_HCYVTDRXX_1_2240_13087_5118	47	64	2	19	-24.28	-27.49	AAUGUUCAGACGAUUUAGACCGCCAA	47UCUAAAUCGUCUGAACAU&2AUGUUCAGACGAUUUAGA	47||||||||||||||||||&2||||||||||||||||||	(47,19):(48,18):(49,17):(50,16):(51,15):(52,14):(53,13):(54,12):(55,11):(56,10):(57,9):(58,8):(59,7):(60,6):(61,5):(62,4):(63,3):(64,2)
NAL94_RS07195	A00920_76_HCYVTDRXX_1_2240_14163_5697	462	491	1	34	-21.82	-30.66	AGUUUAGCAGAAAGAGAGGUGAACCGAAUAUGGAUA	462UCCAUUUUGGUUCCCAAUCUCGGCUGAACU&1AGUUUAGCAGAAAGAGAGGUGAACCGAAUAUGGA	462|||||||||||||||..|||..||||||||&1||||||||....|||..||.||||||||.|||||	(462,34):(463,33):(464,32):(465,31):(466,30):(467,28):(468,27):(469,26):(470,25):(471,24):(472,23):(473,22):(474,21):(475,19):(476,18):(479,15):(480,14):(481,13):(484,8):(485,7):(486,6):(487,5):(488,4):(489,3):(490,2):(491,1)
NAL94_RS07195	A00920_76_HCYVTDRXX_1_2133_31114_15859	47	64	18	35	-22.48	-27.49	CCUACAAAUUAAGAACAAUGUUCAGACGAUUUAGACCGCCAA	47UCUAAAUCGUCUGAACAU&18AUGUUCAGACGAUUUAGA	47||||||||||||||||||&18||||||||||||||||||	(47,35):(48,34):(49,33):(50,32):(51,31):(52,30):(53,29):(54,28):(55,27):(56,26):(57,25):(58,24):(59,23):(60,22):(61,21):(62,20):(63,19):(64,18)
NAL94_RS07195	A00920_76_HCYVTDRXX_1_2133_27859_21026	47	64	2	19	-24.54	-27.49	AAUGUUCAGACGAUUUAGACCG	47UCUAAAUCGUCUGAACAU&2AUGUUCAGACGAUUUAGA	47||||||||||||||||||&2||||||||||||||||||	(47,19):(48,18):(49,17):(50,16):(51,15):(52,14):(53,13):(54,12):(55,11):(56,10):(57,9):(58,8):(59,7):(60,6):(61,5):(62,4):(63,3):(64,2)
NAL94_RS07195	A00920_76_HCYVTDRXX_1_2133_28085_21699	47	64	2	19	-24.54	-27.49	AAUGUUCAGACGAUUUAGACCG	47UCUAAAUCGUCUGAACAU&2AUGUUCAGACGAUUUAGA	47||||||||||||||||||&2||||||||||||||||||	(47,19):(48,18):(49,17):(50,16):(51,15):(52,14):(53,13):(54,12):(55,11):(56,10):(57,9):(58,8):(59,7):(60,6):(61,5):(62,4):(63,3):(64,2)
NAL94_RS07195	A00920_76_HCYVTDRXX_1_2133_24035_22044	47	62	1	16	-22.09	-25.49	GUUCAGACGAUUUAGACCUGCAAGUU	47UCUAAAUCGUCUGAAC&1GUUCAGACGAUUUAGA	47||||||||||||||||&1||||||||||||||||	(47,16):(48,15):(49,14):(50,13):(51,12):(52,11):(53,10):(54,9):(55,8):(56,7):(57,6):(58,5):(59,4):(60,3):(61,2):(62,1)
NAL94_RS07195	A00920_76_HCYVTDRXX_1_2133_19623_26459	47	62	1	16	-22.31	-25.49	GUUCAGACGAUUUAGACCGCCAA	47UCUAAAUCGUCUGAAC&1GUUCAGACGAUUUAGA	47||||||||||||||||&1||||||||||||||||	(47,16):(48,15):(49,14):(50,13):(51,12):(52,11):(53,10):(54,9):(55,8):(56,7):(57,6):(58,5):(59,4):(60,3):(61,2):(62,1)
NAL94_RS07195	A00920_76_HCYVTDRXX_1_2133_19623_26553	47	62	1	16	-22.31	-25.49	GUUCAGACGAUUUAGACCGCCAA	47UCUAAAUCGUCUGAAC&1GUUCAGACGAUUUAGA	47||||||||||||||||&1||||||||||||||||	(47,16):(48,15):(49,14):(50,13):(51,12):(52,11):(53,10):(54,9):(55,8):(56,7):(57,6):(58,5):(59,4):(60,3):(61,2):(62,1)
NAL94_RS07195	A00920_76_HCYVTDRXX_1_2133_26720_27696	47	64	2	19	-24.54	-27.49	AAUGUUCAGACGAUUUAGACCG	47UCUAAAUCGUCUGAACAU&2AUGUUCAGACGAUUUAGA	47||||||||||||||||||&2||||||||||||||||||	(47,19):(48,18):(49,17):(50,16):(51,15):(52,14):(53,13):(54,12):(55,11):(56,10):(57,9):(58,8):(59,7):(60,6):(61,5):(62,4):(63,3):(64,2)
NAL94_RS07195	A00920_76_HCYVTDRXX_1_2134_16984_6010	47	62	1	16	-22.09	-25.49	GUUCAGACGAUUUAGACCUGCAAGUU	47UCUAAAUCGUCUGAAC&1GUUCAGACGAUUUAGA	47||||||||||||||||&1||||||||||||||||	(47,16):(48,15):(49,14):(50,13):(51,12):(52,11):(53,10):(54,9):(55,8):(56,7):(57,6):(58,5):(59,4):(60,3):(61,2):(62,1)
NAL94_RS07195	A00920_76_HCYVTDRXX_1_2134_24370_14857	47	64	4	21	-24.24	-27.49	ACAAUGUUCAGACGAUUUAGACCGCCAAGU	47UCUAAAUCGUCUGAACAU&4AUGUUCAGACGAUUUAGA	47||||||||||||||||||&4||||||||||||||||||	(47,21):(48,20):(49,19):(50,18):(51,17):(52,16):(53,15):(54,14):(55,13):(56,12):(57,11):(58,10):(59,9):(60,8):(61,7):(62,6):(63,5):(64,4)
NAL94_RS07195	A00920_76_HCYVTDRXX_1_2134_9037_22310	47	62	1	16	-22.19	-25.49	GUUCAGACGAUUUAGACCUGCAAGU	47UCUAAAUCGUCUGAAC&1GUUCAGACGAUUUAGA	47||||||||||||||||&1||||||||||||||||	(47,16):(48,15):(49,14):(50,13):(51,12):(52,11):(53,10):(54,9):(55,8):(56,7):(57,6):(58,5):(59,4):(60,3):(61,2):(62,1)
NAL94_RS07195	A00920_76_HCYVTDRXX_1_2135_1434_7138	47	62	1	16	-22.19	-25.49	GUUCAGACGAUUUAGACCUGCAAGU	47UCUAAAUCGUCUGAAC&1GUUCAGACGAUUUAGA	47||||||||||||||||&1||||||||||||||||	(47,16):(48,15):(49,14):(50,13):(51,12):(52,11):(53,10):(54,9):(55,8):(56,7):(57,6):(58,5):(59,4):(60,3):(61,2):(62,1)
NAL94_RS07195	A00920_76_HCYVTDRXX_1_2135_11180_27524	47	64	7	24	-22.41	-26.92	AGAGCAAUGUUCAGACGAUUUAGACCUGCAAGU	47UCUAAAUCGUCUGAACAU&7AUGUUCAGACGAUUUAGA	47||||||||||||||||||&7||||||||||||||||||	(47,24):(48,23):(49,22):(50,21):(51,20):(52,19):(53,18):(54,17):(55,16):(56,15):(57,14):(58,13):(59,12):(60,11):(61,10):(62,9):(63,8):(64,7)
NAL94_RS07195	A00920_76_HCYVTDRXX_1_2136_11324_1689	47	64	2	19	-24.03	-27.49	AAUGUUCAGACGAUUUAGACCUGCAAGU	47UCUAAAUCGUCUGAACAU&2AUGUUCAGACGAUUUAGA	47||||||||||||||||||&2||||||||||||||||||	(47,19):(48,18):(49,17):(50,16):(51,15):(52,14):(53,13):(54,12):(55,11):(56,10):(57,9):(58,8):(59,7):(60,6):(61,5):(62,4):(63,3):(64,2)
NAL94_RS07195	A00920_76_HCYVTDRXX_1_2136_25753_5541	189	223	3	37	-21.23	-33.62	ACCAGUUGAGUGAGGAAUAAUGUUGAUAGCUGCAGCACG	189UGCUGUAAGGCUCAACAUCUUUCGUCACCACACUG&3CAGUUGAGUGAGGAAUAAUGUUGAUAGCUGCAGCA	189||||||..||||||||||..|||.||||||.||||&3||||||.||||.|||..|||||||..|||||||||	(189,37):(190,36):(191,35):(192,34):(193,33):(194,32):(197,31):(198,30):(199,29):(200,26):(201,25):(202,24):(203,23):(204,22):(205,21):(206,20):(209,17):(210,16):(211,15):(213,13):(214,12):(215,11):(216,10):(217,8):(218,7):(220,6):(221,5):(222,4):(223,3)
NAL94_RS07195	A00920_76_HCYVTDRXX_1_2136_27037_10739	47	64	4	21	-22.45	-26.86	GCAAUGUUCAGACGAUUUAGACCUGCAAGUUAAA	47UCUAAAUCGUCUGAACAU&4AUGUUCAGACGAUUUAGA	47||||||||||||||||||&4||||||||||||||||||	(47,21):(48,20):(49,19):(50,18):(51,17):(52,16):(53,15):(54,14):(55,13):(56,12):(57,11):(58,10):(59,9):(60,8):(61,7):(62,6):(63,5):(64,4)
NAL94_RS07195	A00920_76_HCYVTDRXX_1_2136_9805_11177	380	401	1	23	-25.15	-30.49	UGGGGCGGAAGCAGUUUAUAUAGUCACUUU	380CUAUGUGUACUGUUUCCCCCCA&1UGGGGCGGAAGCAGUUUAUAUAG	380|||||||.||||||||||||||&1|||||.|||||||||.|||||||	(380,23):(381,22):(382,21):(383,20):(384,19):(385,18):(386,17):(388,15):(389,14):(390,13):(391,12):(392,11):(393,10):(394,9):(395,8):(396,7):(397,5):(398,4):(399,3):(400,2):(401,1)
NAL94_RS07195	A00920_76_HCYVTDRXX_1_2222_17264_35806	47	64	2	19	-24.28	-27.49	AAUGUUCAGACGAUUUAGACCGCCAA	47UCUAAAUCGUCUGAACAU&2AUGUUCAGACGAUUUAGA	47||||||||||||||||||&2||||||||||||||||||	(47,19):(48,18):(49,17):(50,16):(51,15):(52,14):(53,13):(54,12):(55,11):(56,10):(57,9):(58,8):(59,7):(60,6):(61,5):(62,4):(63,3):(64,2)
NAL94_RS07195	A00920_76_HCYVTDRXX_1_2223_7979_8265	47	62	1	16	-22.09	-25.49	GUUCAGACGAUUUAGACCUGCAAGUU	47UCUAAAUCGUCUGAAC&1GUUCAGACGAUUUAGA	47||||||||||||||||&1||||||||||||||||	(47,16):(48,15):(49,14):(50,13):(51,12):(52,11):(53,10):(54,9):(55,8):(56,7):(57,6):(58,5):(59,4):(60,3):(61,2):(62,1)
NAL94_RS07195	A00920_76_HCYVTDRXX_1_2223_23891_8985	47	64	2	19	-24.28	-27.49	AAUGUUCAGACGAUUUAGACCGCCAA	47UCUAAAUCGUCUGAACAU&2AUGUUCAGACGAUUUAGA	47||||||||||||||||||&2||||||||||||||||||	(47,19):(48,18):(49,17):(50,16):(51,15):(52,14):(53,13):(54,12):(55,11):(56,10):(57,9):(58,8):(59,7):(60,6):(61,5):(62,4):(63,3):(64,2)
NAL94_RS07195	A00920_76_HCYVTDRXX_1_2223_3369_20541	371	398	1	28	-21.39	-28.47	GGAGAAUAGGUAACAUAGGGCAUGAUUGCG	371CAAUCAGCUCUAUGUGUACUGUUUCCCC&1GGAGAAUAGGUAACAUAGGGCAUGAUUG	371|||||||||||||||.||||..|||.||&1||.|||..|||||||||||||.||||||	(371,28):(372,27):(373,26):(374,25):(375,24):(376,23):(377,21):(378,20):(379,19):(380,18):(381,17):(382,16):(383,15):(384,14):(385,13):(387,12):(388,11):(389,10):(390,9):(393,6):(394,5):(395,4):(397,2):(398,1)
NAL94_RS07195	A00920_76_HCYVTDRXX_1_2223_2166_29825	47	64	2	19	-24.28	-27.49	AAUGUUCAGACGAUUUAGACCGCCAA	47UCUAAAUCGUCUGAACAU&2AUGUUCAGACGAUUUAGA	47||||||||||||||||||&2||||||||||||||||||	(47,19):(48,18):(49,17):(50,16):(51,15):(52,14):(53,13):(54,12):(55,11):(56,10):(57,9):(58,8):(59,7):(60,6):(61,5):(62,4):(63,3):(64,2)
NAL94_RS07195	A00920_76_HCYVTDRXX_1_2224_9842_8860	47	62	1	16	-22.72	-25.49	GUUCAGACGAUUUAGAC	47UCUAAAUCGUCUGAAC&1GUUCAGACGAUUUAGA	47||||||||||||||||&1||||||||||||||||	(47,16):(48,15):(49,14):(50,13):(51,12):(52,11):(53,10):(54,9):(55,8):(56,7):(57,6):(58,5):(59,4):(60,3):(61,2):(62,1)
NAL94_RS07195	A00920_76_HCYVTDRXX_1_2224_29387_26616	47	62	1	16	-22.19	-25.49	GUUCAGACGAUUUAGACCUGCAAGU	47UCUAAAUCGUCUGAAC&1GUUCAGACGAUUUAGA	47||||||||||||||||&1||||||||||||||||	(47,16):(48,15):(49,14):(50,13):(51,12):(52,11):(53,10):(54,9):(55,8):(56,7):(57,6):(58,5):(59,4):(60,3):(61,2):(62,1)
NAL94_RS07195	A00920_76_HCYVTDRXX_1_2225_2591_10582	47	64	13	30	-22.64	-27.07	AAAUUAAGAACAAUGUUCAGACGAUUUAGA	47UCUAAAUCGUCUGAACAU&13AUGUUCAGACGAUUUAGA	47||||||||||||||||||&13||||||||||||||||||	(47,30):(48,29):(49,28):(50,27):(51,26):(52,25):(53,24):(54,23):(55,22):(56,21):(57,20):(58,19):(59,18):(60,17):(61,16):(62,15):(63,14):(64,13)
NAL94_RS07195	A00920_76_HCYVTDRXX_1_2225_16034_21496	47	62	1	16	-22.09	-25.49	GUUCAGACGAUUUAGACCUGCAAGUU	47UCUAAAUCGUCUGAAC&1GUUCAGACGAUUUAGA	47||||||||||||||||&1||||||||||||||||	(47,16):(48,15):(49,14):(50,13):(51,12):(52,11):(53,10):(54,9):(55,8):(56,7):(57,6):(58,5):(59,4):(60,3):(61,2):(62,1)
NAL94_RS07195	A00920_76_HCYVTDRXX_1_2124_16803_33724	47	62	1	16	-22.09	-25.49	GUUCAGACGAUUUAGACCUGCAAGUU	47UCUAAAUCGUCUGAAC&1GUUCAGACGAUUUAGA	47||||||||||||||||&1||||||||||||||||	(47,16):(48,15):(49,14):(50,13):(51,12):(52,11):(53,10):(54,9):(55,8):(56,7):(57,6):(58,5):(59,4):(60,3):(61,2):(62,1)
NAL94_RS07195	A00920_76_HCYVTDRXX_1_2125_14805_2550	47	63	1	17	-22.78	-25.99	UGUUCAGACGAUUUAGACCGCCAA	47UCUAAAUCGUCUGAACA&1UGUUCAGACGAUUUAGA	47|||||||||||||||||&1|||||||||||||||||	(47,17):(48,16):(49,15):(50,14):(51,13):(52,12):(53,11):(54,10):(55,9):(56,8):(57,7):(58,6):(59,5):(60,4):(61,3):(62,2):(63,1)
NAL94_RS07195	A00920_76_HCYVTDRXX_1_2125_17607_16047	47	64	3	20	-24.27	-27.49	CAAUGUUCAGACGAUUUAGACCGCCAA	47UCUAAAUCGUCUGAACAU&3AUGUUCAGACGAUUUAGA	47||||||||||||||||||&3||||||||||||||||||	(47,20):(48,19):(49,18):(50,17):(51,16):(52,15):(53,14):(54,13):(55,12):(56,11):(57,10):(58,9):(59,8):(60,7):(61,6):(62,5):(63,4):(64,3)
NAL94_RS07195	A00920_76_HCYVTDRXX_1_2125_17680_16016	47	64	3	20	-24.27	-27.49	CAAUGUUCAGACGAUUUAGACCGCCAA	47UCUAAAUCGUCUGAACAU&3AUGUUCAGACGAUUUAGA	47||||||||||||||||||&3||||||||||||||||||	(47,20):(48,19):(49,18):(50,17):(51,16):(52,15):(53,14):(54,13):(55,12):(56,11):(57,10):(58,9):(59,8):(60,7):(61,6):(62,5):(63,4):(64,3)
NAL94_RS07195	A00920_76_HCYVTDRXX_1_2125_17011_22936	47	64	2	19	-24.34	-27.49	AAUGUUCAGACGAUUUAGACCUGC	47UCUAAAUCGUCUGAACAU&2AUGUUCAGACGAUUUAGA	47||||||||||||||||||&2||||||||||||||||||	(47,19):(48,18):(49,17):(50,16):(51,15):(52,14):(53,13):(54,12):(55,11):(56,10):(57,9):(58,8):(59,7):(60,6):(61,5):(62,4):(63,3):(64,2)
NAL94_RS07195	A00920_76_HCYVTDRXX_1_2125_19741_24972	47	62	1	16	-22.3	-25.49	GUUCAGACGAUUUAGACCGCCAAG	47UCUAAAUCGUCUGAAC&1GUUCAGACGAUUUAGA	47||||||||||||||||&1||||||||||||||||	(47,16):(48,15):(49,14):(50,13):(51,12):(52,11):(53,10):(54,9):(55,8):(56,7):(57,6):(58,5):(59,4):(60,3):(61,2):(62,1)
NAL94_RS07195	A00920_76_HCYVTDRXX_1_2125_20256_33191	47	64	2	19	-23.86	-27.49	AAUGUUCAGACGAUUUAGACCUGCAAGUU	47UCUAAAUCGUCUGAACAU&2AUGUUCAGACGAUUUAGA	47||||||||||||||||||&2||||||||||||||||||	(47,19):(48,18):(49,17):(50,16):(51,15):(52,14):(53,13):(54,12):(55,11):(56,10):(57,9):(58,8):(59,7):(60,6):(61,5):(62,4):(63,3):(64,2)
NAL94_RS07195	A00920_76_HCYVTDRXX_1_2126_25337_4319	47	62	1	16	-22.19	-25.49	GUUCAGACGAUUUAGACCUGCAAGU	47UCUAAAUCGUCUGAAC&1GUUCAGACGAUUUAGA	47||||||||||||||||&1||||||||||||||||	(47,16):(48,15):(49,14):(50,13):(51,12):(52,11):(53,10):(54,9):(55,8):(56,7):(57,6):(58,5):(59,4):(60,3):(61,2):(62,1)
NAL94_RS07195	A00920_76_HCYVTDRXX_1_2126_6352_8296	47	62	1	16	-21.68	-25.49	GUUCAGACGAUUUAGACCUGCAAGUUAAAAU	47UCUAAAUCGUCUGAAC&1GUUCAGACGAUUUAGA	47||||||||||||||||&1||||||||||||||||	(47,16):(48,15):(49,14):(50,13):(51,12):(52,11):(53,10):(54,9):(55,8):(56,7):(57,6):(58,5):(59,4):(60,3):(61,2):(62,1)
NAL94_RS07195	A00920_76_HCYVTDRXX_1_2126_4987_23750	47	64	2	19	-24.28	-27.49	AAUGUUCAGACGAUUUAGACCGCCAA	47UCUAAAUCGUCUGAACAU&2AUGUUCAGACGAUUUAGA	47||||||||||||||||||&2||||||||||||||||||	(47,19):(48,18):(49,17):(50,16):(51,15):(52,14):(53,13):(54,12):(55,11):(56,10):(57,9):(58,8):(59,7):(60,6):(61,5):(62,4):(63,3):(64,2)
NAL94_RS07195	A00920_76_HCYVTDRXX_1_2126_6198_24095	47	64	2	19	-24.28	-27.49	AAUGUUCAGACGAUUUAGACCGCCAA	47UCUAAAUCGUCUGAACAU&2AUGUUCAGACGAUUUAGA	47||||||||||||||||||&2||||||||||||||||||	(47,19):(48,18):(49,17):(50,16):(51,15):(52,14):(53,13):(54,12):(55,11):(56,10):(57,9):(58,8):(59,7):(60,6):(61,5):(62,4):(63,3):(64,2)
NAL94_RS07195	A00920_76_HCYVTDRXX_1_2126_17481_36119	47	64	2	19	-24.28	-27.49	AAUGUUCAGACGAUUUAGACCGCCAA	47UCUAAAUCGUCUGAACAU&2AUGUUCAGACGAUUUAGA	47||||||||||||||||||&2||||||||||||||||||	(47,19):(48,18):(49,17):(50,16):(51,15):(52,14):(53,13):(54,12):(55,11):(56,10):(57,9):(58,8):(59,7):(60,6):(61,5):(62,4):(63,3):(64,2)
NAL94_RS07195	A00920_76_HCYVTDRXX_1_2127_27281_4648	47	64	2	19	-24.03	-27.49	AAUGUUCAGACGAUUUAGACCUGCAAGU	47UCUAAAUCGUCUGAACAU&2AUGUUCAGACGAUUUAGA	47||||||||||||||||||&2||||||||||||||||||	(47,19):(48,18):(49,17):(50,16):(51,15):(52,14):(53,13):(54,12):(55,11):(56,10):(57,9):(58,8):(59,7):(60,6):(61,5):(62,4):(63,3):(64,2)
NAL94_RS07195	A00920_76_HCYVTDRXX_1_2127_3766_5760	47	63	1	17	-22.78	-25.99	UGUUCAGACGAUUUAGACCGCCAA	47UCUAAAUCGUCUGAACA&1UGUUCAGACGAUUUAGA	47|||||||||||||||||&1|||||||||||||||||	(47,17):(48,16):(49,15):(50,14):(51,13):(52,12):(53,11):(54,10):(55,9):(56,8):(57,7):(58,6):(59,5):(60,4):(61,3):(62,2):(63,1)
NAL94_RS07195	A00920_76_HCYVTDRXX_1_2127_1316_15107	47	63	1	17	-22.78	-25.99	UGUUCAGACGAUUUAGACCGCCAA	47UCUAAAUCGUCUGAACA&1UGUUCAGACGAUUUAGA	47|||||||||||||||||&1|||||||||||||||||	(47,17):(48,16):(49,15):(50,14):(51,13):(52,12):(53,11):(54,10):(55,9):(56,8):(57,7):(58,6):(59,5):(60,4):(61,3):(62,2):(63,1)
NAL94_RS07195	A00920_76_HCYVTDRXX_1_2136_20455_26459	197	233	3	38	-21.17	-35.01	CAUUGUGCUAAAAUAGGGUAGACGAAAGGCGUUGAGUUACCA	197GGCUCAACAUCUUUCGUCACCACACUGUUUGCCGCAA&3UUGUGCUAAAAUAGGGUAGACGAAAGGCGUUGAGUU	197||||||||.||||||||||||...||||||..|||||&3|||||...|||||||||.|||||||||.||||||||	(197,38):(198,37):(199,36):(200,35):(201,34):(202,33):(203,32):(204,31):(206,29):(207,28):(208,27):(209,26):(210,25):(211,24):(212,23):(213,22):(214,21):(215,19):(216,18):(217,17):(221,16):(222,15):(223,14):(224,13):(225,12):(226,11):(229,7):(230,6):(231,5):(232,4):(233,3)
NAL94_RS07195	A00920_76_HCYVTDRXX_1_2137_9471_11350	47	62	1	16	-22.31	-25.49	GUUCAGACGAUUUAGACCGCCAA	47UCUAAAUCGUCUGAAC&1GUUCAGACGAUUUAGA	47||||||||||||||||&1||||||||||||||||	(47,16):(48,15):(49,14):(50,13):(51,12):(52,11):(53,10):(54,9):(55,8):(56,7):(57,6):(58,5):(59,4):(60,3):(61,2):(62,1)
NAL94_RS07195	A00920_76_HCYVTDRXX_1_2137_22471_14669	47	64	7	24	-22.41	-26.92	AGAGCAAUGUUCAGACGAUUUAGACCUGCAAGU	47UCUAAAUCGUCUGAACAU&7AUGUUCAGACGAUUUAGA	47||||||||||||||||||&7||||||||||||||||||	(47,24):(48,23):(49,22):(50,21):(51,20):(52,19):(53,18):(54,17):(55,16):(56,15):(57,14):(58,13):(59,12):(60,11):(61,10):(62,9):(63,8):(64,7)
NAL94_RS07195	A00920_76_HCYVTDRXX_1_2137_12680_27806	219	239	4	26	-21.75	-26.87	UAUCAAUCGUGGCGGCGUUCUCAGUGG	219CACUGUUUGCCGCAACGAUUG&4CAAUCGUGGCGGCGUUCUCAGUG	219|||||..||||||.|||||||&4|||||||.||||||....|||||	(219,26):(220,25):(221,24):(222,23):(223,22):(226,17):(227,16):(228,15):(229,14):(230,13):(231,12):(233,10):(234,9):(235,8):(236,7):(237,6):(238,5):(239,4)
NAL94_RS07195	A00920_76_HCYVTDRXX_1_2138_31060_3552	219	239	4	26	-21.75	-26.87	UAUCAAUCGUGGCGGCGUUCUCAGUGG	219CACUGUUUGCCGCAACGAUUG&4CAAUCGUGGCGGCGUUCUCAGUG	219|||||..||||||.|||||||&4|||||||.||||||....|||||	(219,26):(220,25):(221,24):(222,23):(223,22):(226,17):(227,16):(228,15):(229,14):(230,13):(231,12):(233,10):(234,9):(235,8):(236,7):(237,6):(238,5):(239,4)
NAL94_RS07195	A00920_76_HCYVTDRXX_1_2138_30517_8907	219	239	4	26	-21.75	-26.87	UAUCAAUCGUGGCGGCGUUCUCAGUGG	219CACUGUUUGCCGCAACGAUUG&4CAAUCGUGGCGGCGUUCUCAGUG	219|||||..||||||.|||||||&4|||||||.||||||....|||||	(219,26):(220,25):(221,24):(222,23):(223,22):(226,17):(227,16):(228,15):(229,14):(230,13):(231,12):(233,10):(234,9):(235,8):(236,7):(237,6):(238,5):(239,4)
NAL94_RS07195	A00920_76_HCYVTDRXX_1_2138_3703_21840	47	62	1	16	-22.31	-25.49	GUUCAGACGAUUUAGACCGCCAA	47UCUAAAUCGUCUGAAC&1GUUCAGACGAUUUAGA	47||||||||||||||||&1||||||||||||||||	(47,16):(48,15):(49,14):(50,13):(51,12):(52,11):(53,10):(54,9):(55,8):(56,7):(57,6):(58,5):(59,4):(60,3):(61,2):(62,1)
NAL94_RS07195	A00920_76_HCYVTDRXX_1_2138_9353_30248	47	64	2	19	-24.03	-27.49	AAUGUUCAGACGAUUUAGACCUGCAAGU	47UCUAAAUCGUCUGAACAU&2AUGUUCAGACGAUUUAGA	47||||||||||||||||||&2||||||||||||||||||	(47,19):(48,18):(49,17):(50,16):(51,15):(52,14):(53,13):(54,12):(55,11):(56,10):(57,9):(58,8):(59,7):(60,6):(61,5):(62,4):(63,3):(64,2)
NAL94_RS07195	A00920_76_HCYVTDRXX_1_2138_20609_34428	47	64	4	21	-22.43	-26.86	GCAAUGUUCAGACGAUUUAGACCUGCAAGUUAAAAU	47UCUAAAUCGUCUGAACAU&4AUGUUCAGACGAUUUAGA	47||||||||||||||||||&4||||||||||||||||||	(47,21):(48,20):(49,19):(50,18):(51,17):(52,16):(53,15):(54,14):(55,13):(56,12):(57,11):(58,10):(59,9):(60,8):(61,7):(62,6):(63,5):(64,4)
NAL94_RS07195	A00920_76_HCYVTDRXX_1_2138_3513_35540	47	62	1	16	-22.31	-25.49	GUUCAGACGAUUUAGACCGCCAA	47UCUAAAUCGUCUGAAC&1GUUCAGACGAUUUAGA	47||||||||||||||||&1||||||||||||||||	(47,16):(48,15):(49,14):(50,13):(51,12):(52,11):(53,10):(54,9):(55,8):(56,7):(57,6):(58,5):(59,4):(60,3):(61,2):(62,1)
NAL94_RS07195	A00920_76_HCYVTDRXX_1_2139_29839_6699	47	64	6	23	-22.59	-27.49	GAACAAUGUUCAGACGAUUUAGACCGCCAAG	47UCUAAAUCGUCUGAACAU&6AUGUUCAGACGAUUUAGA	47||||||||||||||||||&6||||||||||||||||||	(47,23):(48,22):(49,21):(50,20):(51,19):(52,18):(53,17):(54,16):(55,15):(56,14):(57,13):(58,12):(59,11):(60,10):(61,9):(62,8):(63,7):(64,6)
NAL94_RS07195	A00920_76_HCYVTDRXX_1_2202_4390_7686	47	62	1	16	-21.68	-25.49	GUUCAGACGAUUUAGACCUGCAAGUUAAAAU	47UCUAAAUCGUCUGAAC&1GUUCAGACGAUUUAGA	47||||||||||||||||&1||||||||||||||||	(47,16):(48,15):(49,14):(50,13):(51,12):(52,11):(53,10):(54,9):(55,8):(56,7):(57,6):(58,5):(59,4):(60,3):(61,2):(62,1)
NAL94_RS07195	A00920_76_HCYVTDRXX_1_2202_16685_9001	47	62	1	16	-22.19	-25.49	GUUCAGACGAUUUAGACCUGCAAGU	47UCUAAAUCGUCUGAAC&1GUUCAGACGAUUUAGA	47||||||||||||||||&1||||||||||||||||	(47,16):(48,15):(49,14):(50,13):(51,12):(52,11):(53,10):(54,9):(55,8):(56,7):(57,6):(58,5):(59,4):(60,3):(61,2):(62,1)
NAL94_RS07195	A00920_76_HCYVTDRXX_1_2202_10212_24878	48	64	2	18	-22.4	-25.09	AAUGUUCAGACGAUUUAG	48CUAAAUCGUCUGAACAU&2AUGUUCAGACGAUUUAG	48|||||||||||||||||&2|||||||||||||||||	(48,18):(49,17):(50,16):(51,15):(52,14):(53,13):(54,12):(55,11):(56,10):(57,9):(58,8):(59,7):(60,6):(61,5):(62,4):(63,3):(64,2)
NAL94_RS07195	A00920_76_HCYVTDRXX_1_2202_29270_26099	47	64	2	19	-24.07	-27.48	AAUGUUCAGACGAUUUAGACCUGCAAG	47UCUAAAUCGUCUGAACAU&2AUGUUCAGACGAUUUAGA	47||||||||||||||||||&2||||||||||||||||||	(47,19):(48,18):(49,17):(50,16):(51,15):(52,14):(53,13):(54,12):(55,11):(56,10):(57,9):(58,8):(59,7):(60,6):(61,5):(62,4):(63,3):(64,2)
NAL94_RS07195	A00920_76_HCYVTDRXX_1_2204_4218_3693	47	64	2	19	-23.47	-27.49	AAUGUUCAGACGAUUUAGACCUGCAAGUUAAAAU	47UCUAAAUCGUCUGAACAU&2AUGUUCAGACGAUUUAGA	47||||||||||||||||||&2||||||||||||||||||	(47,19):(48,18):(49,17):(50,16):(51,15):(52,14):(53,13):(54,12):(55,11):(56,10):(57,9):(58,8):(59,7):(60,6):(61,5):(62,4):(63,3):(64,2)
NAL94_RS07195	A00920_76_HCYVTDRXX_1_2204_3088_5243	47	64	2	19	-23.47	-27.49	AAUGUUCAGACGAUUUAGACCUGCAAGUUAAAAU	47UCUAAAUCGUCUGAACAU&2AUGUUCAGACGAUUUAGA	47||||||||||||||||||&2||||||||||||||||||	(47,19):(48,18):(49,17):(50,16):(51,15):(52,14):(53,13):(54,12):(55,11):(56,10):(57,9):(58,8):(59,7):(60,6):(61,5):(62,4):(63,3):(64,2)
NAL94_RS07195	A00920_76_HCYVTDRXX_1_2204_2320_6605	47	64	4	21	-24.26	-27.49	ACAAUGUUCAGACGAUUUAGACCGCCAA	47UCUAAAUCGUCUGAACAU&4AUGUUCAGACGAUUUAGA	47||||||||||||||||||&4||||||||||||||||||	(47,21):(48,20):(49,19):(50,18):(51,17):(52,16):(53,15):(54,14):(55,13):(56,12):(57,11):(58,10):(59,9):(60,8):(61,7):(62,6):(63,5):(64,4)
NAL94_RS07195	A00920_76_HCYVTDRXX_1_2204_29116_14340	47	62	1	16	-22.09	-25.49	GUUCAGACGAUUUAGACCUGCAAGUU	47UCUAAAUCGUCUGAAC&1GUUCAGACGAUUUAGA	47||||||||||||||||&1||||||||||||||||	(47,16):(48,15):(49,14):(50,13):(51,12):(52,11):(53,10):(54,9):(55,8):(56,7):(57,6):(58,5):(59,4):(60,3):(61,2):(62,1)
NAL94_RS07195	A00920_76_HCYVTDRXX_1_2204_18466_33912	47	64	2	19	-24.28	-27.49	AAUGUUCAGACGAUUUAGACCGCCAA	47UCUAAAUCGUCUGAACAU&2AUGUUCAGACGAUUUAGA	47||||||||||||||||||&2||||||||||||||||||	(47,19):(48,18):(49,17):(50,16):(51,15):(52,14):(53,13):(54,12):(55,11):(56,10):(57,9):(58,8):(59,7):(60,6):(61,5):(62,4):(63,3):(64,2)
NAL94_RS07195	A00920_76_HCYVTDRXX_1_2263_15311_26788	47	64	2	19	-24.28	-27.49	AAUGUUCAGACGAUUUAGACCGCCAA	47UCUAAAUCGUCUGAACAU&2AUGUUCAGACGAUUUAGA	47||||||||||||||||||&2||||||||||||||||||	(47,19):(48,18):(49,17):(50,16):(51,15):(52,14):(53,13):(54,12):(55,11):(56,10):(57,9):(58,8):(59,7):(60,6):(61,5):(62,4):(63,3):(64,2)
NAL94_RS07195	A00920_76_HCYVTDRXX_1_2264_11143_3004	47	64	4	21	-22.47	-26.86	GCAAUGUUCAGACGAUUUAGACCUGCAAGUU	47UCUAAAUCGUCUGAACAU&4AUGUUCAGACGAUUUAGA	47||||||||||||||||||&4||||||||||||||||||	(47,21):(48,20):(49,19):(50,18):(51,17):(52,16):(53,15):(54,14):(55,13):(56,12):(57,11):(58,10):(59,9):(60,8):(61,7):(62,6):(63,5):(64,4)
NAL94_RS07195	A00920_76_HCYVTDRXX_1_2264_11623_3677	47	64	4	21	-22.47	-26.86	GCAAUGUUCAGACGAUUUAGACCUGCAAGUU	47UCUAAAUCGUCUGAACAU&4AUGUUCAGACGAUUUAGA	47||||||||||||||||||&4||||||||||||||||||	(47,21):(48,20):(49,19):(50,18):(51,17):(52,16):(53,15):(54,14):(55,13):(56,12):(57,11):(58,10):(59,9):(60,8):(61,7):(62,6):(63,5):(64,4)
NAL94_RS07195	A00920_76_HCYVTDRXX_1_2264_19940_10504	47	63	1	17	-22.56	-25.99	UGUUCAGACGAUUUAGACCUGCAAGU	47UCUAAAUCGUCUGAACA&1UGUUCAGACGAUUUAGA	47|||||||||||||||||&1|||||||||||||||||	(47,17):(48,16):(49,15):(50,14):(51,13):(52,12):(53,11):(54,10):(55,9):(56,8):(57,7):(58,6):(59,5):(60,4):(61,3):(62,2):(63,1)
NAL94_RS07195	A00920_76_HCYVTDRXX_1_2264_2266_24392	47	62	1	16	-22.09	-25.49	GUUCAGACGAUUUAGACCUGCAAGUU	47UCUAAAUCGUCUGAAC&1GUUCAGACGAUUUAGA	47||||||||||||||||&1||||||||||||||||	(47,16):(48,15):(49,14):(50,13):(51,12):(52,11):(53,10):(54,9):(55,8):(56,7):(57,6):(58,5):(59,4):(60,3):(61,2):(62,1)
NAL94_RS07195	A00920_76_HCYVTDRXX_1_2265_28836_8343	47	64	2	19	-24.28	-27.49	AAUGUUCAGACGAUUUAGACCGCCAA	47UCUAAAUCGUCUGAACAU&2AUGUUCAGACGAUUUAGA	47||||||||||||||||||&2||||||||||||||||||	(47,19):(48,18):(49,17):(50,16):(51,15):(52,14):(53,13):(54,12):(55,11):(56,10):(57,9):(58,8):(59,7):(60,6):(61,5):(62,4):(63,3):(64,2)
NAL94_RS07195	A00920_76_HCYVTDRXX_1_2265_4797_8860	47	62	1	16	-22.09	-25.49	GUUCAGACGAUUUAGACCUGCAAGUU	47UCUAAAUCGUCUGAAC&1GUUCAGACGAUUUAGA	47||||||||||||||||&1||||||||||||||||	(47,16):(48,15):(49,14):(50,13):(51,12):(52,11):(53,10):(54,9):(55,8):(56,7):(57,6):(58,5):(59,4):(60,3):(61,2):(62,1)
NAL94_RS07195	A00920_76_HCYVTDRXX_1_2265_20735_21151	47	64	2	19	-24.25	-27.49	AAUGUUCAGACGAUUUAGACCGCCAAGU	47UCUAAAUCGUCUGAACAU&2AUGUUCAGACGAUUUAGA	47||||||||||||||||||&2||||||||||||||||||	(47,19):(48,18):(49,17):(50,16):(51,15):(52,14):(53,13):(54,12):(55,11):(56,10):(57,9):(58,8):(59,7):(60,6):(61,5):(62,4):(63,3):(64,2)
NAL94_RS07195	A00920_76_HCYVTDRXX_1_2265_2636_30389	47	64	6	23	-21.98	-27.49	GAACAAUGUUCAGACGAUUUAGACCGCCAAGUUAAAAU	47UCUAAAUCGUCUGAACAU&6AUGUUCAGACGAUUUAGA	47||||||||||||||||||&6||||||||||||||||||	(47,23):(48,22):(49,21):(50,20):(51,19):(52,18):(53,17):(54,16):(55,15):(56,14):(57,13):(58,12):(59,11):(60,10):(61,9):(62,8):(63,7):(64,6)
NAL94_RS07195	A00920_76_HCYVTDRXX_1_2266_21929_1673	47	62	1	16	-22.14	-25.49	GUUCAGACGAUUUAGACCGCCAAGUU	47UCUAAAUCGUCUGAAC&1GUUCAGACGAUUUAGA	47||||||||||||||||&1||||||||||||||||	(47,16):(48,15):(49,14):(50,13):(51,12):(52,11):(53,10):(54,9):(55,8):(56,7):(57,6):(58,5):(59,4):(60,3):(61,2):(62,1)
NAL94_RS07195	A00920_76_HCYVTDRXX_1_2266_28999_13041	47	62	1	16	-22.28	-25.49	GUUCAGACGAUUUAGACCGCCAAGU	47UCUAAAUCGUCUGAAC&1GUUCAGACGAUUUAGA	47||||||||||||||||&1||||||||||||||||	(47,16):(48,15):(49,14):(50,13):(51,12):(52,11):(53,10):(54,9):(55,8):(56,7):(57,6):(58,5):(59,4):(60,3):(61,2):(62,1)
NAL94_RS07195	A00920_76_HCYVTDRXX_1_2266_4743_14967	47	62	1	16	-22.09	-25.49	GUUCAGACGAUUUAGACCUGCAAGUU	47UCUAAAUCGUCUGAAC&1GUUCAGACGAUUUAGA	47||||||||||||||||&1||||||||||||||||	(47,16):(48,15):(49,14):(50,13):(51,12):(52,11):(53,10):(54,9):(55,8):(56,7):(57,6):(58,5):(59,4):(60,3):(61,2):(62,1)
NAL94_RS07195	A00920_76_HCYVTDRXX_1_2142_30888_19257	47	64	2	19	-24.03	-27.49	AAUGUUCAGACGAUUUAGACCUGCAAGU	47UCUAAAUCGUCUGAACAU&2AUGUUCAGACGAUUUAGA	47||||||||||||||||||&2||||||||||||||||||	(47,19):(48,18):(49,17):(50,16):(51,15):(52,14):(53,13):(54,12):(55,11):(56,10):(57,9):(58,8):(59,7):(60,6):(61,5):(62,4):(63,3):(64,2)
NAL94_RS07195	A00920_76_HCYVTDRXX_1_2142_18511_35806	47	63	1	17	-22.75	-25.99	UGUUCAGACGAUUUAGACCGCCAAGU	47UCUAAAUCGUCUGAACA&1UGUUCAGACGAUUUAGA	47|||||||||||||||||&1|||||||||||||||||	(47,17):(48,16):(49,15):(50,14):(51,13):(52,12):(53,11):(54,10):(55,9):(56,8):(57,7):(58,6):(59,5):(60,4):(61,3):(62,2):(63,1)
NAL94_RS07195	A00920_76_HCYVTDRXX_1_2143_2718_8829	47	62	1	16	-22.14	-25.49	GUUCAGACGAUUUAGACCGCCAAGUU	47UCUAAAUCGUCUGAAC&1GUUCAGACGAUUUAGA	47||||||||||||||||&1||||||||||||||||	(47,16):(48,15):(49,14):(50,13):(51,12):(52,11):(53,10):(54,9):(55,8):(56,7):(57,6):(58,5):(59,4):(60,3):(61,2):(62,1)
NAL94_RS07195	A00920_76_HCYVTDRXX_1_2143_27724_16219	47	64	20	37	-22.69	-27.49	AACCUACAAAUUAAGAACAAUGUUCAGACGAUUUAGAC	47UCUAAAUCGUCUGAACAU&20AUGUUCAGACGAUUUAGA	47||||||||||||||||||&20||||||||||||||||||	(47,37):(48,36):(49,35):(50,34):(51,33):(52,32):(53,31):(54,30):(55,29):(56,28):(57,27):(58,26):(59,25):(60,24):(61,23):(62,22):(63,21):(64,20)
NAL94_RS07195	A00920_76_HCYVTDRXX_1_2143_17436_36605	47	64	2	19	-24.28	-27.49	AAUGUUCAGACGAUUUAGACCGCCAA	47UCUAAAUCGUCUGAACAU&2AUGUUCAGACGAUUUAGA	47||||||||||||||||||&2||||||||||||||||||	(47,19):(48,18):(49,17):(50,16):(51,15):(52,14):(53,13):(54,12):(55,11):(56,10):(57,9):(58,8):(59,7):(60,6):(61,5):(62,4):(63,3):(64,2)
NAL94_RS07195	A00920_76_HCYVTDRXX_1_2144_20419_8829	47	62	1	16	-22.72	-25.49	GUUCAGACGAUUUAGAC	47UCUAAAUCGUCUGAAC&1GUUCAGACGAUUUAGA	47||||||||||||||||&1||||||||||||||||	(47,16):(48,15):(49,14):(50,13):(51,12):(52,11):(53,10):(54,9):(55,8):(56,7):(57,6):(58,5):(59,4):(60,3):(61,2):(62,1)
NAL94_RS07195	A00920_76_HCYVTDRXX_1_2144_31964_17206	47	62	1	16	-21.68	-25.49	GUUCAGACGAUUUAGACCUGCAAGUUAAAAU	47UCUAAAUCGUCUGAAC&1GUUCAGACGAUUUAGA	47||||||||||||||||&1||||||||||||||||	(47,16):(48,15):(49,14):(50,13):(51,12):(52,11):(53,10):(54,9):(55,8):(56,7):(57,6):(58,5):(59,4):(60,3):(61,2):(62,1)
NAL94_RS07195	A00920_76_HCYVTDRXX_1_2144_10700_18114	47	62	1	16	-22.09	-25.49	GUUCAGACGAUUUAGACCUGCAAGUU	47UCUAAAUCGUCUGAAC&1GUUCAGACGAUUUAGA	47||||||||||||||||&1||||||||||||||||	(47,16):(48,15):(49,14):(50,13):(51,12):(52,11):(53,10):(54,9):(55,8):(56,7):(57,6):(58,5):(59,4):(60,3):(61,2):(62,1)
NAL94_RS07195	A00920_76_HCYVTDRXX_1_2113_22535_7138	47	64	2	19	-23.47	-27.49	AAUGUUCAGACGAUUUAGACCUGCAAGUUAAAAU	47UCUAAAUCGUCUGAACAU&2AUGUUCAGACGAUUUAGA	47||||||||||||||||||&2||||||||||||||||||	(47,19):(48,18):(49,17):(50,16):(51,15):(52,14):(53,13):(54,12):(55,11):(56,10):(57,9):(58,8):(59,7):(60,6):(61,5):(62,4):(63,3):(64,2)
NAL94_RS07195	A00920_76_HCYVTDRXX_1_2113_3857_8923	47	63	1	17	-22.78	-25.99	UGUUCAGACGAUUUAGACCGCCAA	47UCUAAAUCGUCUGAACA&1UGUUCAGACGAUUUAGA	47|||||||||||||||||&1|||||||||||||||||	(47,17):(48,16):(49,15):(50,14):(51,13):(52,12):(53,11):(54,10):(55,9):(56,8):(57,7):(58,6):(59,5):(60,4):(61,3):(62,2):(63,1)
NAL94_RS07195	A00920_76_HCYVTDRXX_1_2113_26729_15499	47	62	1	16	-22.09	-25.49	GUUCAGACGAUUUAGACCUGCAAGUU	47UCUAAAUCGUCUGAAC&1GUUCAGACGAUUUAGA	47||||||||||||||||&1||||||||||||||||	(47,16):(48,15):(49,14):(50,13):(51,12):(52,11):(53,10):(54,9):(55,8):(56,7):(57,6):(58,5):(59,4):(60,3):(61,2):(62,1)
NAL94_RS07195	A00920_76_HCYVTDRXX_1_2113_6054_18114	47	62	1	16	-22.09	-25.49	GUUCAGACGAUUUAGACCUGCAAGUU	47UCUAAAUCGUCUGAAC&1GUUCAGACGAUUUAGA	47||||||||||||||||&1||||||||||||||||	(47,16):(48,15):(49,14):(50,13):(51,12):(52,11):(53,10):(54,9):(55,8):(56,7):(57,6):(58,5):(59,4):(60,3):(61,2):(62,1)
NAL94_RS07195	A00920_76_HCYVTDRXX_1_2113_1642_31203	47	64	2	19	-24.03	-27.49	AAUGUUCAGACGAUUUAGACCUGCAAGU	47UCUAAAUCGUCUGAACAU&2AUGUUCAGACGAUUUAGA	47||||||||||||||||||&2||||||||||||||||||	(47,19):(48,18):(49,17):(50,16):(51,15):(52,14):(53,13):(54,12):(55,11):(56,10):(57,9):(58,8):(59,7):(60,6):(61,5):(62,4):(63,3):(64,2)
NAL94_RS07195	A00920_76_HCYVTDRXX_1_2114_11984_30765	47	64	13	30	-23.05	-27.49	AAAUUAAGAACAAUGUUCAGACGAUUUAGAC	47UCUAAAUCGUCUGAACAU&13AUGUUCAGACGAUUUAGA	47||||||||||||||||||&13||||||||||||||||||	(47,30):(48,29):(49,28):(50,27):(51,26):(52,25):(53,24):(54,23):(55,22):(56,21):(57,20):(58,19):(59,18):(60,17):(61,16):(62,15):(63,14):(64,13)
NAL94_RS07195	A00920_76_HCYVTDRXX_1_2114_11360_31093	47	64	13	30	-23.05	-27.49	AAAUUAAGAACAAUGUUCAGACGAUUUAGAC	47UCUAAAUCGUCUGAACAU&13AUGUUCAGACGAUUUAGA	47||||||||||||||||||&13||||||||||||||||||	(47,30):(48,29):(49,28):(50,27):(51,26):(52,25):(53,24):(54,23):(55,22):(56,21):(57,20):(58,19):(59,18):(60,17):(61,16):(62,15):(63,14):(64,13)
NAL94_RS07195	A00920_76_HCYVTDRXX_1_2115_9417_30702	47	64	6	23	-22.59	-27.49	GAACAAUGUUCAGACGAUUUAGACCGCCAA	47UCUAAAUCGUCUGAACAU&6AUGUUCAGACGAUUUAGA	47||||||||||||||||||&6||||||||||||||||||	(47,23):(48,22):(49,21):(50,20):(51,19):(52,18):(53,17):(54,16):(55,15):(56,14):(57,13):(58,12):(59,11):(60,10):(61,9):(62,8):(63,7):(64,6)
NAL94_RS07195	A00920_76_HCYVTDRXX_1_2269_19162_19429	47	62	1	16	-22.19	-25.49	GUUCAGACGAUUUAGACCUGCAAGU	47UCUAAAUCGUCUGAAC&1GUUCAGACGAUUUAGA	47||||||||||||||||&1||||||||||||||||	(47,16):(48,15):(49,14):(50,13):(51,12):(52,11):(53,10):(54,9):(55,8):(56,7):(57,6):(58,5):(59,4):(60,3):(61,2):(62,1)
NAL94_RS07195	A00920_76_HCYVTDRXX_1_2270_15582_5776	47	62	1	16	-22.21	-25.49	GUUCAGACGAUUUAGACCUGCAAG	47UCUAAAUCGUCUGAAC&1GUUCAGACGAUUUAGA	47||||||||||||||||&1||||||||||||||||	(47,16):(48,15):(49,14):(50,13):(51,12):(52,11):(53,10):(54,9):(55,8):(56,7):(57,6):(58,5):(59,4):(60,3):(61,2):(62,1)
NAL94_RS07195	A00920_76_HCYVTDRXX_1_2270_30906_20572	47	62	1	16	-21.68	-25.49	GUUCAGACGAUUUAGACCUGCAAGUUAAAAU	47UCUAAAUCGUCUGAAC&1GUUCAGACGAUUUAGA	47||||||||||||||||&1||||||||||||||||	(47,16):(48,15):(49,14):(50,13):(51,12):(52,11):(53,10):(54,9):(55,8):(56,7):(57,6):(58,5):(59,4):(60,3):(61,2):(62,1)
NAL94_RS07195	A00920_76_HCYVTDRXX_1_2270_32353_25426	47	62	1	16	-21.68	-25.49	GUUCAGACGAUUUAGACCUGCAAGUUAAAAU	47UCUAAAUCGUCUGAAC&1GUUCAGACGAUUUAGA	47||||||||||||||||&1||||||||||||||||	(47,16):(48,15):(49,14):(50,13):(51,12):(52,11):(53,10):(54,9):(55,8):(56,7):(57,6):(58,5):(59,4):(60,3):(61,2):(62,1)
NAL94_RS07195	A00920_76_HCYVTDRXX_1_2270_6985_27931	42	75	5	34	-23.32	-31.12	AAUUAAGAGCAAUGUUCAGACGAUUUAGACCUGCAA	42GCCCUUCUAAAUCGUCUGAACAUAAAAAUCUCUU&5AAGAGCAAUGUUCAGACGAUUUAGACCUGC	42||...||||||||||||||||||......|||||&5|||||..||||||||||||||||||...||	(42,34):(43,33):(47,29):(48,28):(49,27):(50,26):(51,25):(52,24):(53,23):(54,22):(55,21):(56,20):(57,19):(58,18):(59,17):(60,16):(61,15):(62,14):(63,13):(64,12):(71,9):(72,8):(73,7):(74,6):(75,5)
NAL94_RS07195	A00920_76_HCYVTDRXX_1_2270_9977_33395	47	64	6	23	-22.59	-27.49	GAACAAUGUUCAGACGAUUUAGACCGCCAAG	47UCUAAAUCGUCUGAACAU&6AUGUUCAGACGAUUUAGA	47||||||||||||||||||&6||||||||||||||||||	(47,23):(48,22):(49,21):(50,20):(51,19):(52,18):(53,17):(54,16):(55,15):(56,14):(57,13):(58,12):(59,11):(60,10):(61,9):(62,8):(63,7):(64,6)
NAL94_RS07195	A00920_76_HCYVTDRXX_1_2271_9227_3975	47	64	2	19	-24.28	-27.49	AAUGUUCAGACGAUUUAGACCGCCAA	47UCUAAAUCGUCUGAACAU&2AUGUUCAGACGAUUUAGA	47||||||||||||||||||&2||||||||||||||||||	(47,19):(48,18):(49,17):(50,16):(51,15):(52,14):(53,13):(54,12):(55,11):(56,10):(57,9):(58,8):(59,7):(60,6):(61,5):(62,4):(63,3):(64,2)
NAL94_RS07195	A00920_76_HCYVTDRXX_1_2272_31313_7905	47	62	1	16	-21.68	-25.49	GUUCAGACGAUUUAGACCUGCAAGUUAAAAU	47UCUAAAUCGUCUGAAC&1GUUCAGACGAUUUAGA	47||||||||||||||||&1||||||||||||||||	(47,16):(48,15):(49,14):(50,13):(51,12):(52,11):(53,10):(54,9):(55,8):(56,7):(57,6):(58,5):(59,4):(60,3):(61,2):(62,1)
NAL94_RS07195	A00920_76_HCYVTDRXX_1_2278_26106_17989	47	62	1	16	-22.28	-25.49	GUUCAGACGAUUUAGACCGCCAAGU	47UCUAAAUCGUCUGAAC&1GUUCAGACGAUUUAGA	47||||||||||||||||&1||||||||||||||||	(47,16):(48,15):(49,14):(50,13):(51,12):(52,11):(53,10):(54,9):(55,8):(56,7):(57,6):(58,5):(59,4):(60,3):(61,2):(62,1)
NAL94_RS07195	A00920_76_HCYVTDRXX_1_2278_28537_20415	8	35	1	30	-20.18	-31.11	AGGCAAGCGUUGGACCAUGAAAGAGUUCCAGAUAAUAAUUG	8UGGUUUCUAUCAUAUUCAGCGCUUGCCU&1AGGCAAGCGUUGGACCAUGAAAGAGUUCCA	8|||.||||.||||.||||||||||||||&1||||||||||||||..||||.||||..|||	(8,30):(9,29):(10,28):(12,25):(13,24):(14,23):(15,22):(17,20):(18,19):(19,18):(20,17):(22,14):(23,13):(24,12):(25,11):(26,10):(27,9):(28,8):(29,7):(30,6):(31,5):(32,4):(33,3):(34,2):(35,1)
NAL94_RS07195	A00920_76_HCYVTDRXX_1_2272_20980_20196	47	62	1	16	-22.09	-25.49	GUUCAGACGAUUUAGACCUGCAAGUU	47UCUAAAUCGUCUGAAC&1GUUCAGACGAUUUAGA	47||||||||||||||||&1||||||||||||||||	(47,16):(48,15):(49,14):(50,13):(51,12):(52,11):(53,10):(54,9):(55,8):(56,7):(57,6):(58,5):(59,4):(60,3):(61,2):(62,1)
NAL94_RS07195	A00920_76_HCYVTDRXX_1_2272_20130_20134	47	62	1	16	-22.09	-25.49	GUUCAGACGAUUUAGACCUGCAAGUU	47UCUAAAUCGUCUGAAC&1GUUCAGACGAUUUAGA	47||||||||||||||||&1||||||||||||||||	(47,16):(48,15):(49,14):(50,13):(51,12):(52,11):(53,10):(54,9):(55,8):(56,7):(57,6):(58,5):(59,4):(60,3):(61,2):(62,1)
NAL94_RS07195	A00920_76_HCYVTDRXX_1_2273_14633_4413	47	62	1	16	-22.19	-25.49	GUUCAGACGAUUUAGACCUGCAAGU	47UCUAAAUCGUCUGAAC&1GUUCAGACGAUUUAGA	47||||||||||||||||&1||||||||||||||||	(47,16):(48,15):(49,14):(50,13):(51,12):(52,11):(53,10):(54,9):(55,8):(56,7):(57,6):(58,5):(59,4):(60,3):(61,2):(62,1)
NAL94_RS07195	A00920_76_HCYVTDRXX_1_2273_23936_4993	47	64	1	18	-23.98	-27.19	AUGUUCAGACGAUUUAGACCGCCAA	47UCUAAAUCGUCUGAACAU&1AUGUUCAGACGAUUUAGA	47||||||||||||||||||&1||||||||||||||||||	(47,18):(48,17):(49,16):(50,15):(51,14):(52,13):(53,12):(54,11):(55,10):(56,9):(57,8):(58,7):(59,6):(60,5):(61,4):(62,3):(63,2):(64,1)
NAL94_RS07195	A00920_76_HCYVTDRXX_1_2273_26368_19288	47	64	6	23	-22.59	-27.49	GAACAAUGUUCAGACGAUUUAGACCGCCAAG	47UCUAAAUCGUCUGAACAU&6AUGUUCAGACGAUUUAGA	47||||||||||||||||||&6||||||||||||||||||	(47,23):(48,22):(49,21):(50,20):(51,19):(52,18):(53,17):(54,16):(55,15):(56,14):(57,13):(58,12):(59,11):(60,10):(61,9):(62,8):(63,7):(64,6)
NAL94_RS07195	A00920_76_HCYVTDRXX_1_2273_2094_23281	47	62	1	16	-22.19	-25.49	GUUCAGACGAUUUAGACCUGCAAGU	47UCUAAAUCGUCUGAAC&1GUUCAGACGAUUUAGA	47||||||||||||||||&1||||||||||||||||	(47,16):(48,15):(49,14):(50,13):(51,12):(52,11):(53,10):(54,9):(55,8):(56,7):(57,6):(58,5):(59,4):(60,3):(61,2):(62,1)
NAL94_RS07195	A00920_76_HCYVTDRXX_1_2273_18837_34585	47	64	2	19	-24.54	-27.49	AAUGUUCAGACGAUUUAGACCG	47UCUAAAUCGUCUGAACAU&2AUGUUCAGACGAUUUAGA	47||||||||||||||||||&2||||||||||||||||||	(47,19):(48,18):(49,17):(50,16):(51,15):(52,14):(53,13):(54,12):(55,11):(56,10):(57,9):(58,8):(59,7):(60,6):(61,5):(62,4):(63,3):(64,2)
NAL94_RS07195	A00920_76_HCYVTDRXX_1_2273_16333_34695	47	62	1	16	-22.19	-25.49	GUUCAGACGAUUUAGACCUGCAAGU	47UCUAAAUCGUCUGAAC&1GUUCAGACGAUUUAGA	47||||||||||||||||&1||||||||||||||||	(47,16):(48,15):(49,14):(50,13):(51,12):(52,11):(53,10):(54,9):(55,8):(56,7):(57,6):(58,5):(59,4):(60,3):(61,2):(62,1)
NAL94_RS07195	A00920_76_HCYVTDRXX_1_2274_6551_9925	47	63	1	17	-22.58	-25.99	UGUUCAGACGAUUUAGACCUGCAAG	47UCUAAAUCGUCUGAACA&1UGUUCAGACGAUUUAGA	47|||||||||||||||||&1|||||||||||||||||	(47,17):(48,16):(49,15):(50,14):(51,13):(52,12):(53,11):(54,10):(55,9):(56,8):(57,7):(58,6):(59,5):(60,4):(61,3):(62,2):(63,1)
NAL94_RS07195	A00920_76_HCYVTDRXX_1_2274_29568_19351	47	62	1	16	-21.68	-25.49	GUUCAGACGAUUUAGACCUGCAAGUUAAAAU	47UCUAAAUCGUCUGAAC&1GUUCAGACGAUUUAGA	47||||||||||||||||&1||||||||||||||||	(47,16):(48,15):(49,14):(50,13):(51,12):(52,11):(53,10):(54,9):(55,8):(56,7):(57,6):(58,5):(59,4):(60,3):(61,2):(62,1)
NAL94_RS07195	A00920_76_HCYVTDRXX_1_2274_7310_29027	206	232	3	34	-20.77	-29.73	UAUGCUGGUUUCAACAGUUGAUGGUGACGUAAGAAUA	206UCUUUCGUCACCACACUGUUUGCCGCA&3UGCUGGUUUCAACAGUUGAUGGUGACGUAAGA	206||||.|||||||||||||||.||||||&3|||.|||...||||||.|.||||||||.||||	(206,34):(207,33):(208,32):(209,31):(211,29):(212,28):(213,27):(214,26):(215,25):(216,24):(217,23):(218,22):(219,20):(220,18):(221,17):(222,16):(223,15):(224,14):(225,13):(227,9):(228,8):(229,7):(230,5):(231,4):(232,3)
NAL94_RS07195	A00920_76_HCYVTDRXX_1_2274_32316_29997	47	64	2	19	-24.28	-27.49	AAUGUUCAGACGAUUUAGACCGCCAA	47UCUAAAUCGUCUGAACAU&2AUGUUCAGACGAUUUAGA	47||||||||||||||||||&2||||||||||||||||||	(47,19):(48,18):(49,17):(50,16):(51,15):(52,14):(53,13):(54,12):(55,11):(56,10):(57,9):(58,8):(59,7):(60,6):(61,5):(62,4):(63,3):(64,2)
NAL94_RS07195	A00920_76_HCYVTDRXX_1_2274_2428_30530	47	64	6	23	-22.59	-27.49	GAACAAUGUUCAGACGAUUUAGACCGCCAAG	47UCUAAAUCGUCUGAACAU&6AUGUUCAGACGAUUUAGA	47||||||||||||||||||&6||||||||||||||||||	(47,23):(48,22):(49,21):(50,20):(51,19):(52,18):(53,17):(54,16):(55,15):(56,14):(57,13):(58,12):(59,11):(60,10):(61,9):(62,8):(63,7):(64,6)
NAL94_RS07195	A00920_76_HCYVTDRXX_1_2275_23574_4335	47	62	1	16	-22.19	-25.49	GUUCAGACGAUUUAGACCUGCAAGU	47UCUAAAUCGUCUGAAC&1GUUCAGACGAUUUAGA	47||||||||||||||||&1||||||||||||||||	(47,16):(48,15):(49,14):(50,13):(51,12):(52,11):(53,10):(54,9):(55,8):(56,7):(57,6):(58,5):(59,4):(60,3):(61,2):(62,1)
NAL94_RS07195	A00920_76_HCYVTDRXX_1_2275_28574_7733	47	64	2	19	-24.28	-27.49	AAUGUUCAGACGAUUUAGACCGCCAA	47UCUAAAUCGUCUGAACAU&2AUGUUCAGACGAUUUAGA	47||||||||||||||||||&2||||||||||||||||||	(47,19):(48,18):(49,17):(50,16):(51,15):(52,14):(53,13):(54,12):(55,11):(56,10):(57,9):(58,8):(59,7):(60,6):(61,5):(62,4):(63,3):(64,2)
NAL94_RS07195	A00920_76_HCYVTDRXX_1_2101_31738_2127	47	62	1	16	-22.19	-25.49	GUUCAGACGAUUUAGACCUGCAAGU	47UCUAAAUCGUCUGAAC&1GUUCAGACGAUUUAGA	47||||||||||||||||&1||||||||||||||||	(47,16):(48,15):(49,14):(50,13):(51,12):(52,11):(53,10):(54,9):(55,8):(56,7):(57,6):(58,5):(59,4):(60,3):(61,2):(62,1)
NAL94_RS07195	A00920_76_HCYVTDRXX_1_2101_19325_2613	47	64	14	31	-22.93	-27.49	CAAAUUAAGAACAAUGUUCAGACGAUUUAGACCG	47UCUAAAUCGUCUGAACAU&14AUGUUCAGACGAUUUAGA	47||||||||||||||||||&14||||||||||||||||||	(47,31):(48,30):(49,29):(50,28):(51,27):(52,26):(53,25):(54,24):(55,23):(56,22):(57,21):(58,20):(59,19):(60,18):(61,17):(62,16):(63,15):(64,14)
NAL94_RS07195	A00920_76_HCYVTDRXX_1_2101_29496_7388	47	62	1	16	-22.34	-25.07	GUUCAGACGAUUUAGA	47UCUAAAUCGUCUGAAC&1GUUCAGACGAUUUAGA	47||||||||||||||||&1||||||||||||||||	(47,16):(48,15):(49,14):(50,13):(51,12):(52,11):(53,10):(54,9):(55,8):(56,7):(57,6):(58,5):(59,4):(60,3):(61,2):(62,1)
NAL94_RS07195	A00920_76_HCYVTDRXX_1_2101_28519_30780	47	64	4	21	-22.47	-26.86	GCAAUGUUCAGACGAUUUAGACCUGCAAGUU	47UCUAAAUCGUCUGAACAU&4AUGUUCAGACGAUUUAGA	47||||||||||||||||||&4||||||||||||||||||	(47,21):(48,20):(49,19):(50,18):(51,17):(52,16):(53,15):(54,14):(55,13):(56,12):(57,11):(58,10):(59,9):(60,8):(61,7):(62,6):(63,5):(64,4)
NAL94_RS07195	A00920_76_HCYVTDRXX_1_2101_3956_33833	47	64	2	19	-23.47	-27.49	AAUGUUCAGACGAUUUAGACCUGCAAGUUAAAAU	47UCUAAAUCGUCUGAACAU&2AUGUUCAGACGAUUUAGA	47||||||||||||||||||&2||||||||||||||||||	(47,19):(48,18):(49,17):(50,16):(51,15):(52,14):(53,13):(54,12):(55,11):(56,10):(57,9):(58,8):(59,7):(60,6):(61,5):(62,4):(63,3):(64,2)
NAL94_RS07195	A00920_76_HCYVTDRXX_1_2101_4001_33880	47	64	2	19	-23.47	-27.49	AAUGUUCAGACGAUUUAGACCUGCAAGUUAAAAU	47UCUAAAUCGUCUGAACAU&2AUGUUCAGACGAUUUAGA	47||||||||||||||||||&2||||||||||||||||||	(47,19):(48,18):(49,17):(50,16):(51,15):(52,14):(53,13):(54,12):(55,11):(56,10):(57,9):(58,8):(59,7):(60,6):(61,5):(62,4):(63,3):(64,2)
NAL94_RS07195	A00920_76_HCYVTDRXX_1_2101_1298_35086	47	62	1	16	-22.24	-25.49	GUUCAGACGAUUUAGACCUGCAA	47UCUAAAUCGUCUGAAC&1GUUCAGACGAUUUAGA	47||||||||||||||||&1||||||||||||||||	(47,16):(48,15):(49,14):(50,13):(51,12):(52,11):(53,10):(54,9):(55,8):(56,7):(57,6):(58,5):(59,4):(60,3):(61,2):(62,1)
NAL94_RS07195	A00920_76_HCYVTDRXX_1_2101_1190_35180	47	62	1	16	-22.24	-25.49	GUUCAGACGAUUUAGACCUGCAA	47UCUAAAUCGUCUGAAC&1GUUCAGACGAUUUAGA	47||||||||||||||||&1||||||||||||||||	(47,16):(48,15):(49,14):(50,13):(51,12):(52,11):(53,10):(54,9):(55,8):(56,7):(57,6):(58,5):(59,4):(60,3):(61,2):(62,1)
NAL94_RS07195	A00920_76_HCYVTDRXX_1_2102_4065_3333	47	64	2	19	-24.12	-27.49	AAUGUUCAGACGAUUUAGACCGCCAAGUU	47UCUAAAUCGUCUGAACAU&2AUGUUCAGACGAUUUAGA	47||||||||||||||||||&2||||||||||||||||||	(47,19):(48,18):(49,17):(50,16):(51,15):(52,14):(53,13):(54,12):(55,11):(56,10):(57,9):(58,8):(59,7):(60,6):(61,5):(62,4):(63,3):(64,2)
NAL94_RS07195	A00920_76_HCYVTDRXX_1_2102_16504_28040	47	64	2	19	-24.28	-27.49	AAUGUUCAGACGAUUUAGACCGCCAA	47UCUAAAUCGUCUGAACAU&2AUGUUCAGACGAUUUAGA	47||||||||||||||||||&2||||||||||||||||||	(47,19):(48,18):(49,17):(50,16):(51,15):(52,14):(53,13):(54,12):(55,11):(56,10):(57,9):(58,8):(59,7):(60,6):(61,5):(62,4):(63,3):(64,2)
NAL94_RS07195	A00920_76_HCYVTDRXX_1_2103_20057_26365	47	62	1	16	-22.09	-25.49	GUUCAGACGAUUUAGACCUGCAAGUU	47UCUAAAUCGUCUGAAC&1GUUCAGACGAUUUAGA	47||||||||||||||||&1||||||||||||||||	(47,16):(48,15):(49,14):(50,13):(51,12):(52,11):(53,10):(54,9):(55,8):(56,7):(57,6):(58,5):(59,4):(60,3):(61,2):(62,1)
NAL94_RS07195	A00920_76_HCYVTDRXX_1_2103_7365_34632	47	64	2	19	-24.28	-27.49	AAUGUUCAGACGAUUUAGACCGCCAA	47UCUAAAUCGUCUGAACAU&2AUGUUCAGACGAUUUAGA	47||||||||||||||||||&2||||||||||||||||||	(47,19):(48,18):(49,17):(50,16):(51,15):(52,14):(53,13):(54,12):(55,11):(56,10):(57,9):(58,8):(59,7):(60,6):(61,5):(62,4):(63,3):(64,2)
NAL94_RS07195	A00920_76_HCYVTDRXX_1_2103_29297_36385	47	62	1	16	-22.19	-25.49	GUUCAGACGAUUUAGACCUGCAAGU	47UCUAAAUCGUCUGAAC&1GUUCAGACGAUUUAGA	47||||||||||||||||&1||||||||||||||||	(47,16):(48,15):(49,14):(50,13):(51,12):(52,11):(53,10):(54,9):(55,8):(56,7):(57,6):(58,5):(59,4):(60,3):(61,2):(62,1)
NAL94_RS07195	A00920_76_HCYVTDRXX_1_2257_32217_30984	47	64	4	21	-22.47	-26.86	GCAAUGUUCAGACGAUUUAGACCUGCAAGUU	47UCUAAAUCGUCUGAACAU&4AUGUUCAGACGAUUUAGA	47||||||||||||||||||&4||||||||||||||||||	(47,21):(48,20):(49,19):(50,18):(51,17):(52,16):(53,15):(54,14):(55,13):(56,12):(57,11):(58,10):(59,9):(60,8):(61,7):(62,6):(63,5):(64,4)
NAL94_RS07195	A00920_76_HCYVTDRXX_1_2258_13322_7059	47	62	1	16	-22.19	-25.49	GUUCAGACGAUUUAGACCUGCAAGU	47UCUAAAUCGUCUGAAC&1GUUCAGACGAUUUAGA	47||||||||||||||||&1||||||||||||||||	(47,16):(48,15):(49,14):(50,13):(51,12):(52,11):(53,10):(54,9):(55,8):(56,7):(57,6):(58,5):(59,4):(60,3):(61,2):(62,1)
NAL94_RS07195	A00920_76_HCYVTDRXX_1_2258_8522_7670	47	62	1	16	-21.68	-25.49	GUUCAGACGAUUUAGACCUGCAAGUUAAAAU	47UCUAAAUCGUCUGAAC&1GUUCAGACGAUUUAGA	47||||||||||||||||&1||||||||||||||||	(47,16):(48,15):(49,14):(50,13):(51,12):(52,11):(53,10):(54,9):(55,8):(56,7):(57,6):(58,5):(59,4):(60,3):(61,2):(62,1)
NAL94_RS07195	A00920_76_HCYVTDRXX_1_2258_20139_35556	327	351	2	23	-20.18	-26.72	AGUGGGCUAUUGAAGGAGCUAUGAUGU	327CGUACGCUUCUUCAAUAAAGUCCAU&2GUGGGCUAUUGAAGGAGCUAUG	327||||.|||||||||||..|||||||&2||||||||||||||||||||||	(327,23):(328,22):(329,21):(330,20):(332,19):(333,18):(334,17):(335,16):(336,15):(337,14):(338,13):(339,12):(340,11):(341,10):(342,9):(345,8):(346,7):(347,6):(348,5):(349,4):(350,3):(351,2)
NAL94_RS07195	A00920_76_HCYVTDRXX_1_2259_14904_1658	47	62	1	16	-22.31	-25.49	GUUCAGACGAUUUAGACCGCCAA	47UCUAAAUCGUCUGAAC&1GUUCAGACGAUUUAGA	47||||||||||||||||&1||||||||||||||||	(47,16):(48,15):(49,14):(50,13):(51,12):(52,11):(53,10):(54,9):(55,8):(56,7):(57,6):(58,5):(59,4):(60,3):(61,2):(62,1)
NAL94_RS07195	A00920_76_HCYVTDRXX_1_2259_7093_6104	215	229	1	15	-21.01	-25.47	GGUAAACGGUGUGGUAUUUGUGCGUGAAA	215ACCACACUGUUUGCC&1GGUAAACGGUGUGGU	215|||||||||||||||&1|||||||||||||||	(215,15):(216,14):(217,13):(218,12):(219,11):(220,10):(221,9):(222,8):(223,7):(224,6):(225,5):(226,4):(227,3):(228,2):(229,1)
NAL94_RS07195	A00920_76_HCYVTDRXX_1_2259_26982_12743	263	285	1	23	-21.67	-28.72	GGUUUGCGUCCAUGAUAUUUGCCCUGCUGCUUA	263GGCAUUAUCAUGGAUCGCAUACC&1GGUUUGCGUCCAUGAUAUUUGCC	263||||.|||||||||.||||.|||&1|||.|||||||||||||..||||	(263,23):(264,22):(265,21):(266,20):(268,17):(269,16):(270,15):(271,14):(272,13):(273,12):(274,11):(275,10):(276,9):(278,8):(279,7):(280,6):(281,5):(283,3):(284,2):(285,1)
NAL94_RS07195	A00920_76_HCYVTDRXX_1_2259_2636_17895	47	64	2	19	-23.86	-27.49	AAUGUUCAGACGAUUUAGACCUGCAAGUU	47UCUAAAUCGUCUGAACAU&2AUGUUCAGACGAUUUAGA	47||||||||||||||||||&2||||||||||||||||||	(47,19):(48,18):(49,17):(50,16):(51,15):(52,14):(53,13):(54,12):(55,11):(56,10):(57,9):(58,8):(59,7):(60,6):(61,5):(62,4):(63,3):(64,2)
NAL94_RS07195	A00920_76_HCYVTDRXX_1_2259_13187_21073	47	62	1	16	-22.24	-25.49	GUUCAGACGAUUUAGACCUGCAA	47UCUAAAUCGUCUGAAC&1GUUCAGACGAUUUAGA	47||||||||||||||||&1||||||||||||||||	(47,16):(48,15):(49,14):(50,13):(51,12):(52,11):(53,10):(54,9):(55,8):(56,7):(57,6):(58,5):(59,4):(60,3):(61,2):(62,1)
NAL94_RS07195	A00920_76_HCYVTDRXX_1_2259_14787_21465	47	64	2	19	-24.28	-27.49	AAUGUUCAGACGAUUUAGACCGCCAA	47UCUAAAUCGUCUGAACAU&2AUGUUCAGACGAUUUAGA	47||||||||||||||||||&2||||||||||||||||||	(47,19):(48,18):(49,17):(50,16):(51,15):(52,14):(53,13):(54,12):(55,11):(56,10):(57,9):(58,8):(59,7):(60,6):(61,5):(62,4):(63,3):(64,2)
NAL94_RS07195	A00920_76_HCYVTDRXX_1_2259_20844_26600	96	119	13	34	-21.16	-27.73	GUUGCUGUAACACUCUUAGGAAUAUCUUGGCCUG	96CAGGCCAAUCAUAUAUCCUAAGAG&13CUCUUAGGAAUAUCUUGGCCUG	96||||||||..||||.|||||||||&13|||||||||||||.||||||||	(96,34):(97,33):(98,32):(99,31):(100,30):(101,29):(102,28):(103,27):(106,25):(107,24):(108,23):(109,22):(111,21):(112,20):(113,19):(114,18):(115,17):(116,16):(117,15):(118,14):(119,13)
NAL94_RS07195	A00920_76_HCYVTDRXX_1_2259_21224_26757	96	119	13	34	-21.16	-27.73	GUUGCUGUAACACUCUUAGGAAUAUCUUGGCCUG	96CAGGCCAAUCAUAUAUCCUAAGAG&13CUCUUAGGAAUAUCUUGGCCUG	96||||||||..||||.|||||||||&13|||||||||||||.||||||||	(96,34):(97,33):(98,32):(99,31):(100,30):(101,29):(102,28):(103,27):(106,25):(107,24):(108,23):(109,22):(111,21):(112,20):(113,19):(114,18):(115,17):(116,16):(117,15):(118,14):(119,13)
NAL94_RS07195	A00920_76_HCYVTDRXX_1_2260_7997_15530	7	26	8	26	-20.7	-24.09	CCUACGCCUGAAUUGAUAGAAACUACAUUA	7GUGGUUUCUAUCAUAUUCAG&8CUGAAUUGAUAGAAACUAC	7|||||||||||||.||||||&8|||||||||||||||||||	(7,26):(8,25):(9,24):(10,23):(11,22):(12,21):(13,20):(14,19):(15,18):(16,17):(17,16):(18,15):(19,14):(21,13):(22,12):(23,11):(24,10):(25,9):(26,8)
NAL94_RS07195	A00920_76_HCYVTDRXX_1_2260_31340_15749	47	62	1	16	-22.31	-25.49	GUUCAGACGAUUUAGACCGCCAA	47UCUAAAUCGUCUGAAC&1GUUCAGACGAUUUAGA	47||||||||||||||||&1||||||||||||||||	(47,16):(48,15):(49,14):(50,13):(51,12):(52,11):(53,10):(54,9):(55,8):(56,7):(57,6):(58,5):(59,4):(60,3):(61,2):(62,1)
NAL94_RS07195	A00920_76_HCYVTDRXX_1_2260_29894_15937	47	62	1	16	-22.14	-25.49	GUUCAGACGAUUUAGACCGCCAAGUU	47UCUAAAUCGUCUGAAC&1GUUCAGACGAUUUAGA	47||||||||||||||||&1||||||||||||||||	(47,16):(48,15):(49,14):(50,13):(51,12):(52,11):(53,10):(54,9):(55,8):(56,7):(57,6):(58,5):(59,4):(60,3):(61,2):(62,1)
NAL94_RS07195	A00920_76_HCYVTDRXX_1_2260_24758_17534	47	62	1	16	-22.09	-25.49	GUUCAGACGAUUUAGACCUGCAAGUU	47UCUAAAUCGUCUGAAC&1GUUCAGACGAUUUAGA	47||||||||||||||||&1||||||||||||||||	(47,16):(48,15):(49,14):(50,13):(51,12):(52,11):(53,10):(54,9):(55,8):(56,7):(57,6):(58,5):(59,4):(60,3):(61,2):(62,1)
NAL94_RS07195	A00920_76_HCYVTDRXX_1_2260_21215_19413	47	64	4	21	-24.26	-27.49	ACAAUGUUCAGACGAUUUAGACCGCCAA	47UCUAAAUCGUCUGAACAU&4AUGUUCAGACGAUUUAGA	47||||||||||||||||||&4||||||||||||||||||	(47,21):(48,20):(49,19):(50,18):(51,17):(52,16):(53,15):(54,14):(55,13):(56,12):(57,11):(58,10):(59,9):(60,8):(61,7):(62,6):(63,5):(64,4)
NAL94_RS07195	A00920_76_HCYVTDRXX_1_2115_25229_35540	327	351	2	23	-20.18	-26.72	AGUGGGCUAUUGAAGGAGCUAUGAUGU	327CGUACGCUUCUUCAAUAAAGUCCAU&2GUGGGCUAUUGAAGGAGCUAUG	327||||.|||||||||||..|||||||&2||||||||||||||||||||||	(327,23):(328,22):(329,21):(330,20):(332,19):(333,18):(334,17):(335,16):(336,15):(337,14):(338,13):(339,12):(340,11):(341,10):(342,9):(345,8):(346,7):(347,6):(348,5):(349,4):(350,3):(351,2)
NAL94_RS07195	A00920_76_HCYVTDRXX_1_2116_12915_2628	47	64	2	19	-24.28	-27.49	AAUGUUCAGACGAUUUAGACCGCCAA	47UCUAAAUCGUCUGAACAU&2AUGUUCAGACGAUUUAGA	47||||||||||||||||||&2||||||||||||||||||	(47,19):(48,18):(49,17):(50,16):(51,15):(52,14):(53,13):(54,12):(55,11):(56,10):(57,9):(58,8):(59,7):(60,6):(61,5):(62,4):(63,3):(64,2)
NAL94_RS07195	A00920_76_HCYVTDRXX_1_2116_7509_4100	47	63	1	17	-22.47	-25.99	UGUUCAGACGAUUUAGACCUGCAAGUU	47UCUAAAUCGUCUGAACA&1UGUUCAGACGAUUUAGA	47|||||||||||||||||&1|||||||||||||||||	(47,17):(48,16):(49,15):(50,14):(51,13):(52,12):(53,11):(54,10):(55,9):(56,8):(57,7):(58,6):(59,5):(60,4):(61,3):(62,2):(63,1)
NAL94_RS07195	A00920_76_HCYVTDRXX_1_2116_7681_12508	47	64	2	19	-24.54	-27.49	AAUGUUCAGACGAUUUAGACCG	47UCUAAAUCGUCUGAACAU&2AUGUUCAGACGAUUUAGA	47||||||||||||||||||&2||||||||||||||||||	(47,19):(48,18):(49,17):(50,16):(51,15):(52,14):(53,13):(54,12):(55,11):(56,10):(57,9):(58,8):(59,7):(60,6):(61,5):(62,4):(63,3):(64,2)
NAL94_RS07195	A00920_76_HCYVTDRXX_1_2116_22724_15765	47	64	2	19	-23.67	-27.49	AAUGUUCAGACGAUUUAGACCGCCAAGUUAAAAU	47UCUAAAUCGUCUGAACAU&2AUGUUCAGACGAUUUAGA	47||||||||||||||||||&2||||||||||||||||||	(47,19):(48,18):(49,17):(50,16):(51,15):(52,14):(53,13):(54,12):(55,11):(56,10):(57,9):(58,8):(59,7):(60,6):(61,5):(62,4):(63,3):(64,2)
NAL94_RS07195	A00920_76_HCYVTDRXX_1_2116_12915_22482	47	62	1	16	-22.19	-25.49	GUUCAGACGAUUUAGACCUGCAAGU	47UCUAAAUCGUCUGAAC&1GUUCAGACGAUUUAGA	47||||||||||||||||&1||||||||||||||||	(47,16):(48,15):(49,14):(50,13):(51,12):(52,11):(53,10):(54,9):(55,8):(56,7):(57,6):(58,5):(59,4):(60,3):(61,2):(62,1)
NAL94_RS07195	A00920_76_HCYVTDRXX_1_2116_1787_25661	47	62	1	16	-22.19	-25.49	GUUCAGACGAUUUAGACCUGCAAGU	47UCUAAAUCGUCUGAAC&1GUUCAGACGAUUUAGA	47||||||||||||||||&1||||||||||||||||	(47,16):(48,15):(49,14):(50,13):(51,12):(52,11):(53,10):(54,9):(55,8):(56,7):(57,6):(58,5):(59,4):(60,3):(61,2):(62,1)
NAL94_RS07195	A00920_76_HCYVTDRXX_1_2117_9344_9659	47	62	1	16	-22.09	-25.49	GUUCAGACGAUUUAGACCUGCAAGUU	47UCUAAAUCGUCUGAAC&1GUUCAGACGAUUUAGA	47||||||||||||||||&1||||||||||||||||	(47,16):(48,15):(49,14):(50,13):(51,12):(52,11):(53,10):(54,9):(55,8):(56,7):(57,6):(58,5):(59,4):(60,3):(61,2):(62,1)
NAL94_RS07195	A00920_76_HCYVTDRXX_1_2117_3694_21261	47	64	4	21	-22.47	-26.86	GCAAUGUUCAGACGAUUUAGACCUGCAAGUU	47UCUAAAUCGUCUGAACAU&4AUGUUCAGACGAUUUAGA	47||||||||||||||||||&4||||||||||||||||||	(47,21):(48,20):(49,19):(50,18):(51,17):(52,16):(53,15):(54,14):(55,13):(56,12):(57,11):(58,10):(59,9):(60,8):(61,7):(62,6):(63,5):(64,4)
NAL94_RS07195	A00920_76_HCYVTDRXX_1_2118_23095_7075	47	62	1	16	-22.09	-25.49	GUUCAGACGAUUUAGACCUGCAAGUU	47UCUAAAUCGUCUGAAC&1GUUCAGACGAUUUAGA	47||||||||||||||||&1||||||||||||||||	(47,16):(48,15):(49,14):(50,13):(51,12):(52,11):(53,10):(54,9):(55,8):(56,7):(57,6):(58,5):(59,4):(60,3):(61,2):(62,1)
NAL94_RS07195	A00920_76_HCYVTDRXX_1_2118_23113_7075	47	62	1	16	-22.09	-25.49	GUUCAGACGAUUUAGACCUGCAAGUU	47UCUAAAUCGUCUGAAC&1GUUCAGACGAUUUAGA	47||||||||||||||||&1||||||||||||||||	(47,16):(48,15):(49,14):(50,13):(51,12):(52,11):(53,10):(54,9):(55,8):(56,7):(57,6):(58,5):(59,4):(60,3):(61,2):(62,1)
NAL94_RS07195	A00920_76_HCYVTDRXX_1_2118_27769_19335	47	62	1	16	-22.31	-25.49	GUUCAGACGAUUUAGACCGCCAA	47UCUAAAUCGUCUGAAC&1GUUCAGACGAUUUAGA	47||||||||||||||||&1||||||||||||||||	(47,16):(48,15):(49,14):(50,13):(51,12):(52,11):(53,10):(54,9):(55,8):(56,7):(57,6):(58,5):(59,4):(60,3):(61,2):(62,1)
NAL94_RS07195	A00920_76_HCYVTDRXX_1_2107_32904_13761	47	64	4	21	-22.47	-26.86	GCAAUGUUCAGACGAUUUAGACCUGCAAGUU	47UCUAAAUCGUCUGAACAU&4AUGUUCAGACGAUUUAGA	47||||||||||||||||||&4||||||||||||||||||	(47,21):(48,20):(49,19):(50,18):(51,17):(52,16):(53,15):(54,14):(55,13):(56,12):(57,11):(58,10):(59,9):(60,8):(61,7):(62,6):(63,5):(64,4)
NAL94_RS07195	A00920_76_HCYVTDRXX_1_2107_32099_31782	47	62	1	16	-22.09	-25.49	GUUCAGACGAUUUAGACCUGCAAGUU	47UCUAAAUCGUCUGAAC&1GUUCAGACGAUUUAGA	47||||||||||||||||&1||||||||||||||||	(47,16):(48,15):(49,14):(50,13):(51,12):(52,11):(53,10):(54,9):(55,8):(56,7):(57,6):(58,5):(59,4):(60,3):(61,2):(62,1)
NAL94_RS07195	A00920_76_HCYVTDRXX_1_2108_21567_4178	448	475	1	28	-21.72	-28.71	GGAAUCAAUUGUGGGGGAAGAUGAGUUAAACGUCUU	448UAACUUAUCAAUCUUCCAUUUUGGUUCC&1GGAAUCAAUUGUGGGGGAAGAUGAGUUA	448|||||||||..||||||||.||||||||&1||||||||..||||||||.|||||||||	(448,28):(449,27):(450,26):(451,25):(452,24):(453,23):(454,22):(455,21):(456,20):(459,18):(460,17):(461,16):(462,15):(463,14):(464,13):(465,12):(466,11):(468,8):(469,7):(470,6):(471,5):(472,4):(473,3):(474,2):(475,1)
NAL94_RS07195	A00920_76_HCYVTDRXX_1_2108_12301_5259	448	475	1	28	-21.72	-28.71	GGAAUCAAUUGUGGGGGAAGAUGAGUUAAACGUCUU	448UAACUUAUCAAUCUUCCAUUUUGGUUCC&1GGAAUCAAUUGUGGGGGAAGAUGAGUUA	448|||||||||..||||||||.||||||||&1||||||||..||||||||.|||||||||	(448,28):(449,27):(450,26):(451,25):(452,24):(453,23):(454,22):(455,21):(456,20):(459,18):(460,17):(461,16):(462,15):(463,14):(464,13):(465,12):(466,11):(468,8):(469,7):(470,6):(471,5):(472,4):(473,3):(474,2):(475,1)
NAL94_RS07195	A00920_76_HCYVTDRXX_1_2108_12310_5274	448	475	1	28	-21.72	-28.71	GGAAUCAAUUGUGGGGGAAGAUGAGUUAAACGUCUU	448UAACUUAUCAAUCUUCCAUUUUGGUUCC&1GGAAUCAAUUGUGGGGGAAGAUGAGUUA	448|||||||||..||||||||.||||||||&1||||||||..||||||||.|||||||||	(448,28):(449,27):(450,26):(451,25):(452,24):(453,23):(454,22):(455,21):(456,20):(459,18):(460,17):(461,16):(462,15):(463,14):(464,13):(465,12):(466,11):(468,8):(469,7):(470,6):(471,5):(472,4):(473,3):(474,2):(475,1)
NAL94_RS07195	A00920_76_HCYVTDRXX_1_2108_11623_30514	47	62	1	16	-22.09	-25.49	GUUCAGACGAUUUAGACCUGCAAGUU	47UCUAAAUCGUCUGAAC&1GUUCAGACGAUUUAGA	47||||||||||||||||&1||||||||||||||||	(47,16):(48,15):(49,14):(50,13):(51,12):(52,11):(53,10):(54,9):(55,8):(56,7):(57,6):(58,5):(59,4):(60,3):(61,2):(62,1)
NAL94_RS07195	A00920_76_HCYVTDRXX_1_2108_9968_33880	47	62	1	16	-22.57	-25.49	GUUCAGACGAUUUAGACCG	47UCUAAAUCGUCUGAAC&1GUUCAGACGAUUUAGA	47||||||||||||||||&1||||||||||||||||	(47,16):(48,15):(49,14):(50,13):(51,12):(52,11):(53,10):(54,9):(55,8):(56,7):(57,6):(58,5):(59,4):(60,3):(61,2):(62,1)
NAL94_RS07195	A00920_76_HCYVTDRXX_1_2109_12020_5243	380	400	1	22	-24.69	-29.9	GGGGCGGAAGCAGUUUAUAUAGUCACUUU	380CUAUGUGUACUGUUUCCCCCC&1GGGGCGGAAGCAGUUUAUAUAG	380|||||||.|||||||||||||&1||||.|||||||||.|||||||	(380,22):(381,21):(382,20):(383,19):(384,18):(385,17):(386,16):(388,14):(389,13):(390,12):(391,11):(392,10):(393,9):(394,8):(395,7):(396,6):(397,4):(398,3):(399,2):(400,1)
NAL94_RS07195	A00920_76_HCYVTDRXX_1_2109_21151_8155	582	616	1	32	-22.44	-34.58	GGGAACUUUGCAAGAUGAAGUUGUUGAUCCAGUUAGU	582UUGGGUUCGUAACAACUUCAUGUAGCAAAGUCACC&1GGGAACUUUGCAAGAUGAAGUUGUUGAUCCAG	582|||||||...|||||||||||.|.|||||||..||&1||..|||||||.|.||||||||||||||||||	(582,32):(583,31):(584,30):(585,29):(586,28):(587,27):(588,26):(592,25):(593,24):(594,23):(595,22):(596,21):(597,20):(598,19):(599,18):(600,17):(601,16):(602,15):(604,13):(606,11):(607,10):(608,9):(609,8):(610,7):(611,6):(612,5):(615,2):(616,1)
NAL94_RS07195	A00920_76_HCYVTDRXX_1_2109_32181_10911	47	64	4	21	-22.45	-26.86	GCAAUGUUCAGACGAUUUAGACCUGCAAGUUAAA	47UCUAAAUCGUCUGAACAU&4AUGUUCAGACGAUUUAGA	47||||||||||||||||||&4||||||||||||||||||	(47,21):(48,20):(49,19):(50,18):(51,17):(52,16):(53,15):(54,14):(55,13):(56,12):(57,11):(58,10):(59,9):(60,8):(61,7):(62,6):(63,5):(64,4)
NAL94_RS07195	A00920_76_HCYVTDRXX_1_2109_30327_14058	47	64	13	30	-23.05	-27.49	AAAUUAAGAACAAUGUUCAGACGAUUUAGAC	47UCUAAAUCGUCUGAACAU&13AUGUUCAGACGAUUUAGA	47||||||||||||||||||&13||||||||||||||||||	(47,30):(48,29):(49,28):(50,27):(51,26):(52,25):(53,24):(54,23):(55,22):(56,21):(57,20):(58,19):(59,18):(60,17):(61,16):(62,15):(63,14):(64,13)
NAL94_RS07195	A00920_76_HCYVTDRXX_1_2109_28348_22373	47	64	13	30	-23.05	-27.49	AAAUUAAGAACAAUGUUCAGACGAUUUAGAC	47UCUAAAUCGUCUGAACAU&13AUGUUCAGACGAUUUAGA	47||||||||||||||||||&13||||||||||||||||||	(47,30):(48,29):(49,28):(50,27):(51,26):(52,25):(53,24):(54,23):(55,22):(56,21):(57,20):(58,19):(59,18):(60,17):(61,16):(62,15):(63,14):(64,13)
NAL94_RS07195	A00920_76_HCYVTDRXX_1_2109_5050_31908	47	62	1	16	-22.72	-25.49	GUUCAGACGAUUUAGAC	47UCUAAAUCGUCUGAAC&1GUUCAGACGAUUUAGA	47||||||||||||||||&1||||||||||||||||	(47,16):(48,15):(49,14):(50,13):(51,12):(52,11):(53,10):(54,9):(55,8):(56,7):(57,6):(58,5):(59,4):(60,3):(61,2):(62,1)
NAL94_RS07195	A00920_76_HCYVTDRXX_1_2109_3405_34444	263	285	1	23	-21.67	-28.72	GGUUUGCGUCCAUGAUAUUUGCCCUGCUGCUUA	263GGCAUUAUCAUGGAUCGCAUACC&1GGUUUGCGUCCAUGAUAUUUGCC	263||||.|||||||||.||||.|||&1|||.|||||||||||||..||||	(263,23):(264,22):(265,21):(266,20):(268,17):(269,16):(270,15):(271,14):(272,13):(273,12):(274,11):(275,10):(276,9):(278,8):(279,7):(280,6):(281,5):(283,3):(284,2):(285,1)
NAL94_RS07195	A00920_76_HCYVTDRXX_1_2266_21296_31454	47	64	2	19	-24.54	-27.49	AAUGUUCAGACGAUUUAGACCG	47UCUAAAUCGUCUGAACAU&2AUGUUCAGACGAUUUAGA	47||||||||||||||||||&2||||||||||||||||||	(47,19):(48,18):(49,17):(50,16):(51,15):(52,14):(53,13):(54,12):(55,11):(56,10):(57,9):(58,8):(59,7):(60,6):(61,5):(62,4):(63,3):(64,2)
NAL94_RS07195	A00920_76_HCYVTDRXX_1_2267_4020_4351	47	63	1	17	-22.58	-25.99	UGUUCAGACGAUUUAGACCUGCAAG	47UCUAAAUCGUCUGAACA&1UGUUCAGACGAUUUAGA	47|||||||||||||||||&1|||||||||||||||||	(47,17):(48,16):(49,15):(50,14):(51,13):(52,12):(53,11):(54,10):(55,9):(56,8):(57,7):(58,6):(59,5):(60,4):(61,3):(62,2):(63,1)
NAL94_RS07195	A00920_76_HCYVTDRXX_1_2267_12129_13354	518	558	1	37	-20.79	-30.05	GGUAUUACAGUGAGGUACAUGACGGUUAAACAGAGUCAAG	518GACUCUUCAAAACCGGCGUCCCAACAAUCACUGUAAUAACU&1GGUAUUACAGUGAGGUACAUGACGGUUAAACAGAGUC	518||||||....|||||.|||.||.....||||||||||.|||&1|||||||||||||||...|||.|||||....||||||	(518,37):(519,36):(520,35):(521,34):(522,33):(523,32):(528,27):(529,26):(530,25):(531,24):(532,23):(534,21):(535,20):(536,19):(538,15):(539,14):(545,13):(546,12):(547,11):(548,10):(549,9):(550,8):(551,7):(552,6):(553,5):(554,4):(556,3):(557,2):(558,1)
NAL94_RS07195	A00920_76_HCYVTDRXX_1_2267_30228_34366	383	418	1	38	-20.4	-27.61	GGUAAGUUGUUUUUGUUGUCUUAGUGGUUACAUGCGCA	383UGUGUACUGUUUCCCCCCAUAACAAUGACAACUUCC&1GGUAAGUUGUUUUUGUUGUCUUAGUGGUUACAUGCGCA	383||||||.|||..|||...|||||||.||||||||||&1||.||||||||.|||||||....|.||..|||||||||	(383,38):(384,37):(385,36):(386,35):(387,34):(388,33):(390,32):(391,31):(392,30):(395,27):(396,26):(397,24):(401,19):(402,18):(403,17):(404,16):(405,15):(406,14):(407,13):(409,11):(410,10):(411,9):(412,8):(413,7):(414,6):(415,5):(416,4):(417,2):(418,1)
NAL94_RS07195	A00920_76_HCYVTDRXX_1_2268_1425_1016	47	62	1	16	-22.19	-25.49	GUUCAGACGAUUUAGACCUGCAAGU	47UCUAAAUCGUCUGAAC&1GUUCAGACGAUUUAGA	47||||||||||||||||&1||||||||||||||||	(47,16):(48,15):(49,14):(50,13):(51,12):(52,11):(53,10):(54,9):(55,8):(56,7):(57,6):(58,5):(59,4):(60,3):(61,2):(62,1)
NAL94_RS07195	A00920_76_HCYVTDRXX_1_2268_21522_4476	47	62	1	16	-22.24	-25.49	GUUCAGACGAUUUAGACCUGCAA	47UCUAAAUCGUCUGAAC&1GUUCAGACGAUUUAGA	47||||||||||||||||&1||||||||||||||||	(47,16):(48,15):(49,14):(50,13):(51,12):(52,11):(53,10):(54,9):(55,8):(56,7):(57,6):(58,5):(59,4):(60,3):(61,2):(62,1)
NAL94_RS07195	A00920_76_HCYVTDRXX_1_2268_30951_6496	47	64	2	19	-24.28	-27.49	AAUGUUCAGACGAUUUAGACCGCCAA	47UCUAAAUCGUCUGAACAU&2AUGUUCAGACGAUUUAGA	47||||||||||||||||||&2||||||||||||||||||	(47,19):(48,18):(49,17):(50,16):(51,15):(52,14):(53,13):(54,12):(55,11):(56,10):(57,9):(58,8):(59,7):(60,6):(61,5):(62,4):(63,3):(64,2)
NAL94_RS07195	A00920_76_HCYVTDRXX_1_2268_10429_17143	47	62	1	16	-22.72	-25.49	GUUCAGACGAUUUAGAC	47UCUAAAUCGUCUGAAC&1GUUCAGACGAUUUAGA	47||||||||||||||||&1||||||||||||||||	(47,16):(48,15):(49,14):(50,13):(51,12):(52,11):(53,10):(54,9):(55,8):(56,7):(57,6):(58,5):(59,4):(60,3):(61,2):(62,1)
NAL94_RS07195	A00920_76_HCYVTDRXX_1_2268_21269_18724	47	64	2	19	-24.28	-27.49	AAUGUUCAGACGAUUUAGACCGCCAA	47UCUAAAUCGUCUGAACAU&2AUGUUCAGACGAUUUAGA	47||||||||||||||||||&2||||||||||||||||||	(47,19):(48,18):(49,17):(50,16):(51,15):(52,14):(53,13):(54,12):(55,11):(56,10):(57,9):(58,8):(59,7):(60,6):(61,5):(62,4):(63,3):(64,2)
NAL94_RS07195	A00920_76_HCYVTDRXX_1_2268_18032_23202	47	62	1	16	-22.19	-25.49	GUUCAGACGAUUUAGACCUGCAAGU	47UCUAAAUCGUCUGAAC&1GUUCAGACGAUUUAGA	47||||||||||||||||&1||||||||||||||||	(47,16):(48,15):(49,14):(50,13):(51,12):(52,11):(53,10):(54,9):(55,8):(56,7):(57,6):(58,5):(59,4):(60,3):(61,2):(62,1)
NAL94_RS07195	A00920_76_HCYVTDRXX_1_2268_1886_26459	47	64	4	21	-22.49	-26.86	GCAAUGUUCAGACGAUUUAGACCUGCAA	47UCUAAAUCGUCUGAACAU&4AUGUUCAGACGAUUUAGA	47||||||||||||||||||&4||||||||||||||||||	(47,21):(48,20):(49,19):(50,18):(51,17):(52,16):(53,15):(54,14):(55,13):(56,12):(57,11):(58,10):(59,9):(60,8):(61,7):(62,6):(63,5):(64,4)
NAL94_RS07195	A00920_76_HCYVTDRXX_1_2268_27543_33254	47	64	2	19	-24.28	-27.49	AAUGUUCAGACGAUUUAGACCGCCAA	47UCUAAAUCGUCUGAACAU&2AUGUUCAGACGAUUUAGA	47||||||||||||||||||&2||||||||||||||||||	(47,19):(48,18):(49,17):(50,16):(51,15):(52,14):(53,13):(54,12):(55,11):(56,10):(57,9):(58,8):(59,7):(60,6):(61,5):(62,4):(63,3):(64,2)
NAL94_RS07195	A00920_76_HCYVTDRXX_1_2268_1714_37027	47	64	4	21	-22.49	-26.86	GCAAUGUUCAGACGAUUUAGACCUGCAAGU	47UCUAAAUCGUCUGAACAU&4AUGUUCAGACGAUUUAGA	47||||||||||||||||||&4||||||||||||||||||	(47,21):(48,20):(49,19):(50,18):(51,17):(52,16):(53,15):(54,14):(55,13):(56,12):(57,11):(58,10):(59,9):(60,8):(61,7):(62,6):(63,5):(64,4)
NAL94_RS07195	A00920_76_HCYVTDRXX_1_2252_14841_9471	47	62	1	16	-22.19	-25.49	GUUCAGACGAUUUAGACCUGCAAGU	47UCUAAAUCGUCUGAAC&1GUUCAGACGAUUUAGA	47||||||||||||||||&1||||||||||||||||	(47,16):(48,15):(49,14):(50,13):(51,12):(52,11):(53,10):(54,9):(55,8):(56,7):(57,6):(58,5):(59,4):(60,3):(61,2):(62,1)
NAL94_RS07195	A00920_76_HCYVTDRXX_1_2253_15772_8046	47	62	1	16	-22.72	-25.49	GUUCAGACGAUUUAGAC	47UCUAAAUCGUCUGAAC&1GUUCAGACGAUUUAGA	47||||||||||||||||&1||||||||||||||||	(47,16):(48,15):(49,14):(50,13):(51,12):(52,11):(53,10):(54,9):(55,8):(56,7):(57,6):(58,5):(59,4):(60,3):(61,2):(62,1)
NAL94_RS07195	A00920_76_HCYVTDRXX_1_2253_15763_8343	47	62	1	16	-22.72	-25.49	GUUCAGACGAUUUAGAC	47UCUAAAUCGUCUGAAC&1GUUCAGACGAUUUAGA	47||||||||||||||||&1||||||||||||||||	(47,16):(48,15):(49,14):(50,13):(51,12):(52,11):(53,10):(54,9):(55,8):(56,7):(57,6):(58,5):(59,4):(60,3):(61,2):(62,1)
NAL94_RS07195	A00920_76_HCYVTDRXX_1_2253_9869_16016	395	423	7	33	-20.04	-33.41	GCUUGCGCAGCGGAAAUCUCAUCUUGAGGGGGGCUUCGC	395CCCCCCAUAACAAUGACAACUUCCGCUGC&7GCAGCGGAAAUCUCAUCUUGAGGGGGG	395||||||.|||..||||....|||||||||&7|||||||||...||||.|||.||||||	(395,33):(396,32):(397,31):(398,30):(399,29):(400,28):(402,26):(403,25):(404,24):(407,22):(408,21):(409,20):(410,19):(415,15):(416,14):(417,13):(418,12):(419,11):(420,10):(421,9):(422,8):(423,7)
NAL94_RS07195	A00920_76_HCYVTDRXX_1_2253_11767_29074	47	62	1	16	-22.31	-25.49	GUUCAGACGAUUUAGACCGCCAA	47UCUAAAUCGUCUGAAC&1GUUCAGACGAUUUAGA	47||||||||||||||||&1||||||||||||||||	(47,16):(48,15):(49,14):(50,13):(51,12):(52,11):(53,10):(54,9):(55,8):(56,7):(57,6):(58,5):(59,4):(60,3):(61,2):(62,1)
NAL94_RS07195	A00920_76_HCYVTDRXX_1_2253_3504_36902	47	63	1	17	-22.78	-25.99	UGUUCAGACGAUUUAGACCGCCA	47UCUAAAUCGUCUGAACA&1UGUUCAGACGAUUUAGA	47|||||||||||||||||&1|||||||||||||||||	(47,17):(48,16):(49,15):(50,14):(51,13):(52,12):(53,11):(54,10):(55,9):(56,8):(57,7):(58,6):(59,5):(60,4):(61,3):(62,2):(63,1)
NAL94_RS07195	A00920_76_HCYVTDRXX_1_2254_18539_18035	47	64	2	19	-24.28	-27.49	AAUGUUCAGACGAUUUAGACCGCCAA	47UCUAAAUCGUCUGAACAU&2AUGUUCAGACGAUUUAGA	47||||||||||||||||||&2||||||||||||||||||	(47,19):(48,18):(49,17):(50,16):(51,15):(52,14):(53,13):(54,12):(55,11):(56,10):(57,9):(58,8):(59,7):(60,6):(61,5):(62,4):(63,3):(64,2)
NAL94_RS07195	A00920_76_HCYVTDRXX_1_2254_13720_28479	47	62	1	16	-21.68	-25.49	GUUCAGACGAUUUAGACCUGCAAGUUAAAAU	47UCUAAAUCGUCUGAAC&1GUUCAGACGAUUUAGA	47||||||||||||||||&1||||||||||||||||	(47,16):(48,15):(49,14):(50,13):(51,12):(52,11):(53,10):(54,9):(55,8):(56,7):(57,6):(58,5):(59,4):(60,3):(61,2):(62,1)
NAL94_RS07195	A00920_76_HCYVTDRXX_1_2174_12038_15483	47	64	2	19	-24.12	-27.49	AAUGUUCAGACGAUUUAGACCGCCAAGUU	47UCUAAAUCGUCUGAACAU&2AUGUUCAGACGAUUUAGA	47||||||||||||||||||&2||||||||||||||||||	(47,19):(48,18):(49,17):(50,16):(51,15):(52,14):(53,13):(54,12):(55,11):(56,10):(57,9):(58,8):(59,7):(60,6):(61,5):(62,4):(63,3):(64,2)
NAL94_RS07195	A00920_76_HCYVTDRXX_1_2174_1669_16626	263	285	1	23	-21.67	-28.72	GGUUUGCGUCCAUGAUAUUUGCCCUGCUGCUUA	263GGCAUUAUCAUGGAUCGCAUACC&1GGUUUGCGUCCAUGAUAUUUGCC	263||||.|||||||||.||||.|||&1|||.|||||||||||||..||||	(263,23):(264,22):(265,21):(266,20):(268,17):(269,16):(270,15):(271,14):(272,13):(273,12):(274,11):(275,10):(276,9):(278,8):(279,7):(280,6):(281,5):(283,3):(284,2):(285,1)
NAL94_RS07195	A00920_76_HCYVTDRXX_1_2174_7889_18035	47	64	4	21	-23.71	-27.36	GCAAUGUUCAGACGAUUUAGACCUGC	47UCUAAAUCGUCUGAACAU&4AUGUUCAGACGAUUUAGA	47||||||||||||||||||&4||||||||||||||||||	(47,21):(48,20):(49,19):(50,18):(51,17):(52,16):(53,15):(54,14):(55,13):(56,12):(57,11):(58,10):(59,9):(60,8):(61,7):(62,6):(63,5):(64,4)
NAL94_RS07195	A00920_76_HCYVTDRXX_1_2174_19578_18427	47	64	2	19	-24.28	-27.49	AAUGUUCAGACGAUUUAGACCGCCAA	47UCUAAAUCGUCUGAACAU&2AUGUUCAGACGAUUUAGA	47||||||||||||||||||&2||||||||||||||||||	(47,19):(48,18):(49,17):(50,16):(51,15):(52,14):(53,13):(54,12):(55,11):(56,10):(57,9):(58,8):(59,7):(60,6):(61,5):(62,4):(63,3):(64,2)
NAL94_RS07195	A00920_76_HCYVTDRXX_1_2175_16423_7326	47	62	1	16	-22.24	-25.49	GUUCAGACGAUUUAGACCUGCAA	47UCUAAAUCGUCUGAAC&1GUUCAGACGAUUUAGA	47||||||||||||||||&1||||||||||||||||	(47,16):(48,15):(49,14):(50,13):(51,12):(52,11):(53,10):(54,9):(55,8):(56,7):(57,6):(58,5):(59,4):(60,3):(61,2):(62,1)
NAL94_RS07195	A00920_76_HCYVTDRXX_1_2176_11162_2973	47	64	2	19	-24.28	-27.49	AAUGUUCAGACGAUUUAGACCGCCAA	47UCUAAAUCGUCUGAACAU&2AUGUUCAGACGAUUUAGA	47||||||||||||||||||&2||||||||||||||||||	(47,19):(48,18):(49,17):(50,16):(51,15):(52,14):(53,13):(54,12):(55,11):(56,10):(57,9):(58,8):(59,7):(60,6):(61,5):(62,4):(63,3):(64,2)
NAL94_RS07195	A00920_76_HCYVTDRXX_1_2176_20193_4805	47	62	1	16	-22.09	-25.49	GUUCAGACGAUUUAGACCUGCAAGUU	47UCUAAAUCGUCUGAAC&1GUUCAGACGAUUUAGA	47||||||||||||||||&1||||||||||||||||	(47,16):(48,15):(49,14):(50,13):(51,12):(52,11):(53,10):(54,9):(55,8):(56,7):(57,6):(58,5):(59,4):(60,3):(61,2):(62,1)
NAL94_RS07195	A00920_76_HCYVTDRXX_1_2176_1886_5635	47	64	1	18	-24.25	-27.19	AUGUUCAGACGAUUUAGACCG	47UCUAAAUCGUCUGAACAU&1AUGUUCAGACGAUUUAGA	47||||||||||||||||||&1||||||||||||||||||	(47,18):(48,17):(49,16):(50,15):(51,14):(52,13):(53,12):(54,11):(55,10):(56,9):(57,8):(58,7):(59,6):(60,5):(61,4):(62,3):(63,2):(64,1)
NAL94_RS07195	A00920_76_HCYVTDRXX_1_2176_27651_14935	47	64	3	20	-24.52	-27.49	CAAUGUUCAGACGAUUUAGACCG	47UCUAAAUCGUCUGAACAU&3AUGUUCAGACGAUUUAGA	47||||||||||||||||||&3||||||||||||||||||	(47,20):(48,19):(49,18):(50,17):(51,16):(52,15):(53,14):(54,13):(55,12):(56,11):(57,10):(58,9):(59,8):(60,7):(61,6):(62,5):(63,4):(64,3)
NAL94_RS07195	A00920_76_HCYVTDRXX_1_2176_8531_25817	47	62	1	16	-22.09	-25.49	GUUCAGACGAUUUAGACCUGCAAGUU	47UCUAAAUCGUCUGAAC&1GUUCAGACGAUUUAGA	47||||||||||||||||&1||||||||||||||||	(47,16):(48,15):(49,14):(50,13):(51,12):(52,11):(53,10):(54,9):(55,8):(56,7):(57,6):(58,5):(59,4):(60,3):(61,2):(62,1)
NAL94_RS07195	A00920_76_HCYVTDRXX_1_2176_8404_27915	47	63	1	17	-22.1	-25.99	UGUUCAGACGAUUUAGACCUGCAAGUUAAAAU	47UCUAAAUCGUCUGAACA&1UGUUCAGACGAUUUAGA	47|||||||||||||||||&1|||||||||||||||||	(47,17):(48,16):(49,15):(50,14):(51,13):(52,12):(53,11):(54,10):(55,9):(56,8):(57,7):(58,6):(59,5):(60,4):(61,3):(62,2):(63,1)
NAL94_RS07195	A00920_76_HCYVTDRXX_1_2176_8332_30138	47	63	1	17	-22.1	-25.99	UGUUCAGACGAUUUAGACCUGCAAGUUAAAAU	47UCUAAAUCGUCUGAACA&1UGUUCAGACGAUUUAGA	47|||||||||||||||||&1|||||||||||||||||	(47,17):(48,16):(49,15):(50,14):(51,13):(52,12):(53,11):(54,10):(55,9):(56,8):(57,7):(58,6):(59,5):(60,4):(61,3):(62,2):(63,1)
NAL94_RS07195	A00920_76_HCYVTDRXX_1_2177_13286_4867	380	400	1	22	-24.69	-29.9	GGGGCGGAAGCAGUUUAUAUAGUCACUUU	380CUAUGUGUACUGUUUCCCCCC&1GGGGCGGAAGCAGUUUAUAUAG	380|||||||.|||||||||||||&1||||.|||||||||.|||||||	(380,22):(381,21):(382,20):(383,19):(384,18):(385,17):(386,16):(388,14):(389,13):(390,12):(391,11):(392,10):(393,9):(394,8):(395,7):(396,6):(397,4):(398,3):(399,2):(400,1)
NAL94_RS07195	A00920_76_HCYVTDRXX_1_2177_2889_6652	224	260	3	34	-26.12	-36.65	AAGUGGGCUAUUGAAGGAGCUAUGAUGUGGCAAA	224UUUGCCGCAACGAUUGCUCCUUCUCCGAUAGUCACAC&3GUGGGCUAUUGAAGGAGCUAUGAUGUGGCAAA	224|||||||||.||...||||||||...|||||||.|||&3||||||||||||||||||..||.|||||||||	(224,34):(225,33):(226,32):(227,31):(228,30):(229,29):(230,28):(231,27):(232,26):(234,24):(235,23):(239,20):(240,19):(241,18):(242,17):(243,16):(244,15):(245,14):(246,13):(250,12):(251,11):(252,10):(253,9):(254,8):(255,7):(256,6):(258,5):(259,4):(260,3)
NAL94_RS07195	A00920_76_HCYVTDRXX_1_2171_13792_17926	47	64	7	24	-23.15	-27.48	AGAGCAAUGUUCAGACGAUUUAGACCUG	47UCUAAAUCGUCUGAACAU&7AUGUUCAGACGAUUUAGA	47||||||||||||||||||&7||||||||||||||||||	(47,24):(48,23):(49,22):(50,21):(51,20):(52,19):(53,18):(54,17):(55,16):(56,15):(57,14):(58,13):(59,12):(60,11):(61,10):(62,9):(63,8):(64,7)
NAL94_RS07195	A00920_76_HCYVTDRXX_1_2172_23421_9799	448	475	1	28	-21.72	-28.71	GGAAUCAAUUGUGGGGGAAGAUGAGUUAAACGUCUU	448UAACUUAUCAAUCUUCCAUUUUGGUUCC&1GGAAUCAAUUGUGGGGGAAGAUGAGUUA	448|||||||||..||||||||.||||||||&1||||||||..||||||||.|||||||||	(448,28):(449,27):(450,26):(451,25):(452,24):(453,23):(454,22):(455,21):(456,20):(459,18):(460,17):(461,16):(462,15):(463,14):(464,13):(465,12):(466,11):(468,8):(469,7):(470,6):(471,5):(472,4):(473,3):(474,2):(475,1)
NAL94_RS07195	A00920_76_HCYVTDRXX_1_2172_8449_17190	41	62	1	22	-22.94	-28.39	GUUCAGACGAUUUAGACCUGCUAGU	41AGCCCUUCUAAAUCGUCUGAAC&1GUUCAGACGAUUUAGACCUGCU	41|||...||||||||||||||||&1||||||||||||||||...|||	(41,22):(42,21):(43,20):(47,16):(48,15):(49,14):(50,13):(51,12):(52,11):(53,10):(54,9):(55,8):(56,7):(57,6):(58,5):(59,4):(60,3):(61,2):(62,1)
NAL94_RS07195	A00920_76_HCYVTDRXX_1_2172_8558_17315	47	62	1	16	-22.19	-25.49	GUUCAGACGAUUUAGACCUGCAAGU	47UCUAAAUCGUCUGAAC&1GUUCAGACGAUUUAGA	47||||||||||||||||&1||||||||||||||||	(47,16):(48,15):(49,14):(50,13):(51,12):(52,11):(53,10):(54,9):(55,8):(56,7):(57,6):(58,5):(59,4):(60,3):(61,2):(62,1)
NAL94_RS07195	A00920_76_HCYVTDRXX_1_2172_9001_17456	47	62	1	16	-22.19	-25.49	GUUCAGACGAUUUAGACCUGCAAGU	47UCUAAAUCGUCUGAAC&1GUUCAGACGAUUUAGA	47||||||||||||||||&1||||||||||||||||	(47,16):(48,15):(49,14):(50,13):(51,12):(52,11):(53,10):(54,9):(55,8):(56,7):(57,6):(58,5):(59,4):(60,3):(61,2):(62,1)
NAL94_RS07195	A00920_76_HCYVTDRXX_1_2172_13105_21151	225	260	2	32	-25.25	-35.75	AGUGGGCUAUUGAAGGAGCUAUGAUGUGGCAA	225UUGCCGCAACGAUUGCUCCUUCUCCGAUAGUCACAC&2GUGGGCUAUUGAAGGAGCUAUGAUGUGGCAA	225||||||||.||...||||||||...|||||||.|||&2||||||||||||||||||..||.||||||||	(225,32):(226,31):(227,30):(228,29):(229,28):(230,27):(231,26):(232,25):(234,23):(235,22):(239,19):(240,18):(241,17):(242,16):(243,15):(244,14):(245,13):(246,12):(250,11):(251,10):(252,9):(253,8):(254,7):(255,6):(256,5):(258,4):(259,3):(260,2)
NAL94_RS07195	A00920_76_HCYVTDRXX_1_2172_29026_26021	47	64	4	21	-24.58	-27.49	GCAAUGUUCAGACGAUUUAGACCU	47UCUAAAUCGUCUGAACAU&4AUGUUCAGACGAUUUAGA	47||||||||||||||||||&4||||||||||||||||||	(47,21):(48,20):(49,19):(50,18):(51,17):(52,16):(53,15):(54,14):(55,13):(56,12):(57,11):(58,10):(59,9):(60,8):(61,7):(62,6):(63,5):(64,4)
NAL94_RS07195	A00920_76_HCYVTDRXX_1_2172_12807_30467	225	260	2	32	-25.25	-35.75	AGUGGGCUAUUGAAGGAGCUAUGAUGUGGCAA	225UUGCCGCAACGAUUGCUCCUUCUCCGAUAGUCACAC&2GUGGGCUAUUGAAGGAGCUAUGAUGUGGCAA	225||||||||.||...||||||||...|||||||.|||&2||||||||||||||||||..||.||||||||	(225,32):(226,31):(227,30):(228,29):(229,28):(230,27):(231,26):(232,25):(234,23):(235,22):(239,19):(240,18):(241,17):(242,16):(243,15):(244,14):(245,13):(246,12):(250,11):(251,10):(252,9):(253,8):(254,7):(255,6):(256,5):(258,4):(259,3):(260,2)
NAL94_RS07195	A00920_76_HCYVTDRXX_1_2172_12391_30342	225	260	2	32	-25.25	-35.75	AGUGGGCUAUUGAAGGAGCUAUGAUGUGGCAA	225UUGCCGCAACGAUUGCUCCUUCUCCGAUAGUCACAC&2GUGGGCUAUUGAAGGAGCUAUGAUGUGGCAA	225||||||||.||...||||||||...|||||||.|||&2||||||||||||||||||..||.||||||||	(225,32):(226,31):(227,30):(228,29):(229,28):(230,27):(231,26):(232,25):(234,23):(235,22):(239,19):(240,18):(241,17):(242,16):(243,15):(244,14):(245,13):(246,12):(250,11):(251,10):(252,9):(253,8):(254,7):(255,6):(256,5):(258,4):(259,3):(260,2)
NAL94_RS07195	A00920_76_HCYVTDRXX_1_2173_14045_9095	219	239	4	26	-21.75	-26.87	UAUCAAUCGUGGCGGCGUUCUCAGUGG	219CACUGUUUGCCGCAACGAUUG&4CAAUCGUGGCGGCGUUCUCAGUG	219|||||..||||||.|||||||&4|||||||.||||||....|||||	(219,26):(220,25):(221,24):(222,23):(223,22):(226,17):(227,16):(228,15):(229,14):(230,13):(231,12):(233,10):(234,9):(235,8):(236,7):(237,6):(238,5):(239,4)
NAL94_RS07195	A00920_76_HCYVTDRXX_1_2173_25211_19069	373	390	2	20	-22.25	-25.93	UGGUACACGUGGAGCUCGAUAUU	373AUCAGCUCUAUGUGUACU&2GGUACACGUGGAGCUCGAU	373||||||||||||||||||&2|||||||||||||||.|||	(373,20):(374,19):(375,18):(376,16):(377,15):(378,14):(379,13):(380,12):(381,11):(382,10):(383,9):(384,8):(385,7):(386,6):(387,5):(388,4):(389,3):(390,2)
NAL94_RS07195	A00920_76_HCYVTDRXX_1_2173_2419_34428	47	64	14	31	-22.67	-27.49	CAAAUUAAGAACAAUGUUCAGACGAUUUAGACCGCCAA	47UCUAAAUCGUCUGAACAU&14AUGUUCAGACGAUUUAGA	47||||||||||||||||||&14||||||||||||||||||	(47,31):(48,30):(49,29):(50,28):(51,27):(52,26):(53,25):(54,24):(55,23):(56,22):(57,21):(58,20):(59,19):(60,18):(61,17):(62,16):(63,15):(64,14)
NAL94_RS07195	A00920_76_HCYVTDRXX_1_2229_10303_13322	47	62	1	16	-22.19	-25.49	GUUCAGACGAUUUAGACCUGCAAGU	47UCUAAAUCGUCUGAAC&1GUUCAGACGAUUUAGA	47||||||||||||||||&1||||||||||||||||	(47,16):(48,15):(49,14):(50,13):(51,12):(52,11):(53,10):(54,9):(55,8):(56,7):(57,6):(58,5):(59,4):(60,3):(61,2):(62,1)
NAL94_RS07195	A00920_76_HCYVTDRXX_1_2229_6162_16924	47	64	18	35	-22.27	-27.07	CCUACAAAUUAAGAACAAUGUUCAGACGAUUUAGA	47UCUAAAUCGUCUGAACAU&18AUGUUCAGACGAUUUAGA	47||||||||||||||||||&18||||||||||||||||||	(47,35):(48,34):(49,33):(50,32):(51,31):(52,30):(53,29):(54,28):(55,27):(56,26):(57,25):(58,24):(59,23):(60,22):(61,21):(62,20):(63,19):(64,18)
NAL94_RS07195	A00920_76_HCYVTDRXX_1_2229_31349_18458	47	64	2	19	-24.07	-27.48	AAUGUUCAGACGAUUUAGACCUGCAAG	47UCUAAAUCGUCUGAACAU&2AUGUUCAGACGAUUUAGA	47||||||||||||||||||&2||||||||||||||||||	(47,19):(48,18):(49,17):(50,16):(51,15):(52,14):(53,13):(54,12):(55,11):(56,10):(57,9):(58,8):(59,7):(60,6):(61,5):(62,4):(63,3):(64,2)
NAL94_RS07195	A00920_76_HCYVTDRXX_1_2229_4481_26850	47	64	2	19	-24.28	-27.49	AAUGUUCAGACGAUUUAGACCGCCAA	47UCUAAAUCGUCUGAACAU&2AUGUUCAGACGAUUUAGA	47||||||||||||||||||&2||||||||||||||||||	(47,19):(48,18):(49,17):(50,16):(51,15):(52,14):(53,13):(54,12):(55,11):(56,10):(57,9):(58,8):(59,7):(60,6):(61,5):(62,4):(63,3):(64,2)
NAL94_RS07195	A00920_76_HCYVTDRXX_1_2229_29378_31673	47	62	1	16	-22.31	-25.49	GUUCAGACGAUUUAGACCGCCAA	47UCUAAAUCGUCUGAAC&1GUUCAGACGAUUUAGA	47||||||||||||||||&1||||||||||||||||	(47,16):(48,15):(49,14):(50,13):(51,12):(52,11):(53,10):(54,9):(55,8):(56,7):(57,6):(58,5):(59,4):(60,3):(61,2):(62,1)
NAL94_RS07195	A00920_76_HCYVTDRXX_1_2229_26711_32972	448	475	1	28	-21.72	-28.71	GGAAUCAAUUGUGGGGGAAGAUGAGUUAAACGUCUU	448UAACUUAUCAAUCUUCCAUUUUGGUUCC&1GGAAUCAAUUGUGGGGGAAGAUGAGUUA	448|||||||||..||||||||.||||||||&1||||||||..||||||||.|||||||||	(448,28):(449,27):(450,26):(451,25):(452,24):(453,23):(454,22):(455,21):(456,20):(459,18):(460,17):(461,16):(462,15):(463,14):(464,13):(465,12):(466,11):(468,8):(469,7):(470,6):(471,5):(472,4):(473,3):(474,2):(475,1)
NAL94_RS07195	A00920_76_HCYVTDRXX_1_2229_18014_33630	47	64	2	19	-23.47	-27.49	AAUGUUCAGACGAUUUAGACCUGCAAGUUAAAAU	47UCUAAAUCGUCUGAACAU&2AUGUUCAGACGAUUUAGA	47||||||||||||||||||&2||||||||||||||||||	(47,19):(48,18):(49,17):(50,16):(51,15):(52,14):(53,13):(54,12):(55,11):(56,10):(57,9):(58,8):(59,7):(60,6):(61,5):(62,4):(63,3):(64,2)
NAL94_RS07195	A00920_76_HCYVTDRXX_1_2230_12120_20603	47	62	1	16	-22.19	-25.49	GUUCAGACGAUUUAGACCUGCAAGU	47UCUAAAUCGUCUGAAC&1GUUCAGACGAUUUAGA	47||||||||||||||||&1||||||||||||||||	(47,16):(48,15):(49,14):(50,13):(51,12):(52,11):(53,10):(54,9):(55,8):(56,7):(57,6):(58,5):(59,4):(60,3):(61,2):(62,1)
NAL94_RS07195	A00920_76_HCYVTDRXX_1_2231_13557_18521	47	62	1	16	-22.19	-25.49	GUUCAGACGAUUUAGACCUGCAAGU	47UCUAAAUCGUCUGAAC&1GUUCAGACGAUUUAGA	47||||||||||||||||&1||||||||||||||||	(47,16):(48,15):(49,14):(50,13):(51,12):(52,11):(53,10):(54,9):(55,8):(56,7):(57,6):(58,5):(59,4):(60,3):(61,2):(62,1)
NAL94_RS07195	A00920_76_HCYVTDRXX_1_2226_17128_24706	206	232	3	34	-20.77	-29.73	UAUGCUGGUUUCAACAGUUGAUGGUGACGUAAGAAUA	206UCUUUCGUCACCACACUGUUUGCCGCA&3UGCUGGUUUCAACAGUUGAUGGUGACGUAAGA	206||||.|||||||||||||||.||||||&3|||.|||...||||||.|.||||||||.||||	(206,34):(207,33):(208,32):(209,31):(211,29):(212,28):(213,27):(214,26):(215,25):(216,24):(217,23):(218,22):(219,20):(220,18):(221,17):(222,16):(223,15):(224,14):(225,13):(227,9):(228,8):(229,7):(230,5):(231,4):(232,3)
NAL94_RS07195	A00920_76_HCYVTDRXX_1_2226_27109_26209	47	64	2	19	-24.28	-27.49	AAUGUUCAGACGAUUUAGACCGCCAA	47UCUAAAUCGUCUGAACAU&2AUGUUCAGACGAUUUAGA	47||||||||||||||||||&2||||||||||||||||||	(47,19):(48,18):(49,17):(50,16):(51,15):(52,14):(53,13):(54,12):(55,11):(56,10):(57,9):(58,8):(59,7):(60,6):(61,5):(62,4):(63,3):(64,2)
NAL94_RS07195	A00920_76_HCYVTDRXX_1_2226_4535_28228	327	351	2	23	-20.18	-26.72	AGUGGGCUAUUGAAGGAGCUAUGAUGU	327CGUACGCUUCUUCAAUAAAGUCCAU&2GUGGGCUAUUGAAGGAGCUAUG	327||||.|||||||||||..|||||||&2||||||||||||||||||||||	(327,23):(328,22):(329,21):(330,20):(332,19):(333,18):(334,17):(335,16):(336,15):(337,14):(338,13):(339,12):(340,11):(341,10):(342,9):(345,8):(346,7):(347,6):(348,5):(349,4):(350,3):(351,2)
NAL94_RS07195	A00920_76_HCYVTDRXX_1_2226_27887_29027	406	432	2	25	-20.47	-24.94	GGUCUGUAUAGUUCAAGUUGUCAUU	406AAUGACAACUUCCGCUGCAAUACAGAC&2GUCUGUAUAGUUCAAGUUGUCAUU	406|||||||||||..|||...||||||||&2|||||||||||..|||||||||||	(406,25):(407,24):(408,23):(409,22):(410,21):(411,20):(412,19):(413,18):(414,17):(415,16):(416,15):(419,12):(420,11):(421,10):(425,9):(426,8):(427,7):(428,6):(429,5):(430,4):(431,3):(432,2)
NAL94_RS07195	A00920_76_HCYVTDRXX_1_2227_4237_9831	47	63	1	17	-22.78	-25.99	UGUUCAGACGAUUUAGACCGCCAA	47UCUAAAUCGUCUGAACA&1UGUUCAGACGAUUUAGA	47|||||||||||||||||&1|||||||||||||||||	(47,17):(48,16):(49,15):(50,14):(51,13):(52,12):(53,11):(54,10):(55,9):(56,8):(57,7):(58,6):(59,5):(60,4):(61,3):(62,2):(63,1)
NAL94_RS07195	A00920_76_HCYVTDRXX_1_2227_24695_16830	47	62	1	16	-22.09	-25.49	GUUCAGACGAUUUAGACCUGCAAGUU	47UCUAAAUCGUCUGAAC&1GUUCAGACGAUUUAGA	47||||||||||||||||&1||||||||||||||||	(47,16):(48,15):(49,14):(50,13):(51,12):(52,11):(53,10):(54,9):(55,8):(56,7):(57,6):(58,5):(59,4):(60,3):(61,2):(62,1)
NAL94_RS07195	A00920_76_HCYVTDRXX_1_2227_5963_19961	47	64	3	20	-24.27	-27.49	CAAUGUUCAGACGAUUUAGACCGCCAA	47UCUAAAUCGUCUGAACAU&3AUGUUCAGACGAUUUAGA	47||||||||||||||||||&3||||||||||||||||||	(47,20):(48,19):(49,18):(50,17):(51,16):(52,15):(53,14):(54,13):(55,12):(56,11):(57,10):(58,9):(59,8):(60,7):(61,6):(62,5):(63,4):(64,3)
NAL94_RS07195	A00920_76_HCYVTDRXX_1_2227_4689_24768	47	62	1	16	-22.19	-25.49	GUUCAGACGAUUUAGACCUGCAAGU	47UCUAAAUCGUCUGAAC&1GUUCAGACGAUUUAGA	47||||||||||||||||&1||||||||||||||||	(47,16):(48,15):(49,14):(50,13):(51,12):(52,11):(53,10):(54,9):(55,8):(56,7):(57,6):(58,5):(59,4):(60,3):(61,2):(62,1)
NAL94_RS07195	A00920_76_HCYVTDRXX_1_2227_29152_28463	48	75	12	35	-21.43	-26.7	ACCUACAAAUUAAGAGCAAUGUUCAGACGAUUUAG	48CUAAAUCGUCUGAACAUAAAAAUCUCUU&12AAGAGCAAUGUUCAGACGAUUUAG	48|||||||||||||||||......|||||&12|||||..|||||||||||||||||	(48,35):(49,34):(50,33):(51,32):(52,31):(53,30):(54,29):(55,28):(56,27):(57,26):(58,25):(59,24):(60,23):(61,22):(62,21):(63,20):(64,19):(71,16):(72,15):(73,14):(74,13):(75,12)
NAL94_RS07195	A00920_76_HCYVTDRXX_1_2227_28854_28698	47	64	4	21	-22.49	-26.86	GCAAUGUUCAGACGAUUUAGACCUGCAA	47UCUAAAUCGUCUGAACAU&4AUGUUCAGACGAUUUAGA	47||||||||||||||||||&4||||||||||||||||||	(47,21):(48,20):(49,19):(50,18):(51,17):(52,16):(53,15):(54,14):(55,13):(56,12):(57,11):(58,10):(59,9):(60,8):(61,7):(62,6):(63,5):(64,4)
NAL94_RS07195	A00920_76_HCYVTDRXX_1_2227_7916_36683	47	64	6	23	-22.59	-27.49	GAACAAUGUUCAGACGAUUUAGACCGCCAA	47UCUAAAUCGUCUGAACAU&6AUGUUCAGACGAUUUAGA	47||||||||||||||||||&6||||||||||||||||||	(47,23):(48,22):(49,21):(50,20):(51,19):(52,18):(53,17):(54,16):(55,15):(56,14):(57,13):(58,12):(59,11):(60,10):(61,9):(62,8):(63,7):(64,6)
NAL94_RS07195	A00920_76_HCYVTDRXX_1_2228_16541_7247	47	62	1	16	-22.09	-25.49	GUUCAGACGAUUUAGACCUGCAAGUU	47UCUAAAUCGUCUGAAC&1GUUCAGACGAUUUAGA	47||||||||||||||||&1||||||||||||||||	(47,16):(48,15):(49,14):(50,13):(51,12):(52,11):(53,10):(54,9):(55,8):(56,7):(57,6):(58,5):(59,4):(60,3):(61,2):(62,1)
NAL94_RS07195	A00920_76_HCYVTDRXX_1_2228_12165_16861	47	64	2	19	-24.28	-27.49	AAUGUUCAGACGAUUUAGACCGCCAA	47UCUAAAUCGUCUGAACAU&2AUGUUCAGACGAUUUAGA	47||||||||||||||||||&2||||||||||||||||||	(47,19):(48,18):(49,17):(50,16):(51,15):(52,14):(53,13):(54,12):(55,11):(56,10):(57,9):(58,8):(59,7):(60,6):(61,5):(62,4):(63,3):(64,2)
NAL94_RS07195	A00920_76_HCYVTDRXX_1_2228_17752_21339	47	64	2	19	-23.67	-27.49	AAUGUUCAGACGAUUUAGACCGCCAAGUUAAAAU	47UCUAAAUCGUCUGAACAU&2AUGUUCAGACGAUUUAGA	47||||||||||||||||||&2||||||||||||||||||	(47,19):(48,18):(49,17):(50,16):(51,15):(52,14):(53,13):(54,12):(55,11):(56,10):(57,9):(58,8):(59,7):(60,6):(61,5):(62,4):(63,3):(64,2)
NAL94_RS07195	A00920_76_HCYVTDRXX_1_2149_8359_4726	47	64	6	23	-22.61	-27.07	GAACAAUGUUCAGACGAUUUAGA	47UCUAAAUCGUCUGAACAU&6AUGUUCAGACGAUUUAGA	47||||||||||||||||||&6||||||||||||||||||	(47,23):(48,22):(49,21):(50,20):(51,19):(52,18):(53,17):(54,16):(55,15):(56,14):(57,13):(58,12):(59,11):(60,10):(61,9):(62,8):(63,7):(64,6)
NAL94_RS07195	A00920_76_HCYVTDRXX_1_2149_30011_17644	47	62	1	16	-21.68	-25.49	GUUCAGACGAUUUAGACCUGCAAGUUAAAAU	47UCUAAAUCGUCUGAAC&1GUUCAGACGAUUUAGA	47||||||||||||||||&1||||||||||||||||	(47,16):(48,15):(49,14):(50,13):(51,12):(52,11):(53,10):(54,9):(55,8):(56,7):(57,6):(58,5):(59,4):(60,3):(61,2):(62,1)
NAL94_RS07195	A00920_76_HCYVTDRXX_1_2149_17978_28463	48	64	2	18	-22.4	-25.09	AAUGUUCAGACGAUUUAG	48CUAAAUCGUCUGAACAU&2AUGUUCAGACGAUUUAG	48|||||||||||||||||&2|||||||||||||||||	(48,18):(49,17):(50,16):(51,15):(52,14):(53,13):(54,12):(55,11):(56,10):(57,9):(58,8):(59,7):(60,6):(61,5):(62,4):(63,3):(64,2)
NAL94_RS07195	A00920_76_HCYVTDRXX_1_2149_13268_31767	47	62	1	16	-22.09	-25.49	GUUCAGACGAUUUAGACCUGCAAGUU	47UCUAAAUCGUCUGAAC&1GUUCAGACGAUUUAGA	47||||||||||||||||&1||||||||||||||||	(47,16):(48,15):(49,14):(50,13):(51,12):(52,11):(53,10):(54,9):(55,8):(56,7):(57,6):(58,5):(59,4):(60,3):(61,2):(62,1)
NAL94_RS07195	A00920_76_HCYVTDRXX_1_2150_16260_6261	47	64	6	23	-23.03	-27.49	GAACAAUGUUCAGACGAUUUAGAC	47UCUAAAUCGUCUGAACAU&6AUGUUCAGACGAUUUAGA	47||||||||||||||||||&6||||||||||||||||||	(47,23):(48,22):(49,21):(50,20):(51,19):(52,18):(53,17):(54,16):(55,15):(56,14):(57,13):(58,12):(59,11):(60,10):(61,9):(62,8):(63,7):(64,6)
NAL94_RS07195	A00920_76_HCYVTDRXX_1_2150_17833_28181	47	62	1	16	-22.19	-25.49	GUUCAGACGAUUUAGACCUGCAAGU	47UCUAAAUCGUCUGAAC&1GUUCAGACGAUUUAGA	47||||||||||||||||&1||||||||||||||||	(47,16):(48,15):(49,14):(50,13):(51,12):(52,11):(53,10):(54,9):(55,8):(56,7):(57,6):(58,5):(59,4):(60,3):(61,2):(62,1)
NAL94_RS07195	A00920_76_HCYVTDRXX_1_2150_18593_29403	47	62	1	16	-22.19	-25.49	GUUCAGACGAUUUAGACCUGCAAGU	47UCUAAAUCGUCUGAAC&1GUUCAGACGAUUUAGA	47||||||||||||||||&1||||||||||||||||	(47,16):(48,15):(49,14):(50,13):(51,12):(52,11):(53,10):(54,9):(55,8):(56,7):(57,6):(58,5):(59,4):(60,3):(61,2):(62,1)
NAL94_RS07195	A00920_76_HCYVTDRXX_1_2177_2564_13667	47	62	1	16	-22.28	-25.49	GUUCAGACGAUUUAGACCGCCAAGU	47UCUAAAUCGUCUGAAC&1GUUCAGACGAUUUAGA	47||||||||||||||||&1||||||||||||||||	(47,16):(48,15):(49,14):(50,13):(51,12):(52,11):(53,10):(54,9):(55,8):(56,7):(57,6):(58,5):(59,4):(60,3):(61,2):(62,1)
NAL94_RS07195	A00920_76_HCYVTDRXX_1_2177_16803_20666	47	62	1	16	-22.09	-25.49	GUUCAGACGAUUUAGACCUGCAAGUU	47UCUAAAUCGUCUGAAC&1GUUCAGACGAUUUAGA	47||||||||||||||||&1||||||||||||||||	(47,16):(48,15):(49,14):(50,13):(51,12):(52,11):(53,10):(54,9):(55,8):(56,7):(57,6):(58,5):(59,4):(60,3):(61,2):(62,1)
NAL94_RS07195	A00920_76_HCYVTDRXX_1_2177_24334_25222	190	214	1	24	-20.29	-29.72	GACGAAAGGCGUUGAGUUACCAGCU	190GCUGUAAGGCUCAACAUCUUUCGUC&1GACGAAAGGCGUUGAGUUACCAGC	190||||...||||||||.|||||||||&1|||||||||.||||||||..||||	(190,24):(191,23):(192,22):(193,21):(197,18):(198,17):(199,16):(200,15):(201,14):(202,13):(203,12):(204,11):(206,9):(207,8):(208,7):(209,6):(210,5):(211,4):(212,3):(213,2):(214,1)
NAL94_RS07195	A00920_76_HCYVTDRXX_1_2178_29658_17534	47	64	13	30	-23.05	-27.49	AAAUUAAGAACAAUGUUCAGACGAUUUAGAC	47UCUAAAUCGUCUGAACAU&13AUGUUCAGACGAUUUAGA	47||||||||||||||||||&13||||||||||||||||||	(47,30):(48,29):(49,28):(50,27):(51,26):(52,25):(53,24):(54,23):(55,22):(56,21):(57,20):(58,19):(59,18):(60,17):(61,16):(62,15):(63,14):(64,13)
NAL94_RS07195	A00920_76_HCYVTDRXX_1_2178_16966_29778	47	64	2	19	-24.3	-27.59	GAUGUUCAGACGAUUUAGACCGCCAA	47UCUAAAUCGUCUGAACAU&2AUGUUCAGACGAUUUAGA	47||||||||||||||||||&2||||||||||||||||||	(47,19):(48,18):(49,17):(50,16):(51,15):(52,14):(53,13):(54,12):(55,11):(56,10):(57,9):(58,8):(59,7):(60,6):(61,5):(62,4):(63,3):(64,2)
NAL94_RS07195	A00920_76_HCYVTDRXX_1_2178_30147_35759	47	62	1	16	-22.09	-25.49	GUUCAGACGAUUUAGACCUGCAAGUU	47UCUAAAUCGUCUGAAC&1GUUCAGACGAUUUAGA	47||||||||||||||||&1||||||||||||||||	(47,16):(48,15):(49,14):(50,13):(51,12):(52,11):(53,10):(54,9):(55,8):(56,7):(57,6):(58,5):(59,4):(60,3):(61,2):(62,1)
NAL94_RS07195	A00920_76_HCYVTDRXX_1_2201_12057_28729	47	62	1	16	-22.19	-25.49	GUUCAGACGAUUUAGACCUGCAAGU	47UCUAAAUCGUCUGAAC&1GUUCAGACGAUUUAGA	47||||||||||||||||&1||||||||||||||||	(47,16):(48,15):(49,14):(50,13):(51,12):(52,11):(53,10):(54,9):(55,8):(56,7):(57,6):(58,5):(59,4):(60,3):(61,2):(62,1)
NAL94_RS07195	A00920_76_HCYVTDRXX_1_2118_13078_34444	47	62	1	16	-22.19	-25.49	GUUCAGACGAUUUAGACCUGCAAGU	47UCUAAAUCGUCUGAAC&1GUUCAGACGAUUUAGA	47||||||||||||||||&1||||||||||||||||	(47,16):(48,15):(49,14):(50,13):(51,12):(52,11):(53,10):(54,9):(55,8):(56,7):(57,6):(58,5):(59,4):(60,3):(61,2):(62,1)
NAL94_RS07195	A00920_76_HCYVTDRXX_1_2119_19334_6355	47	64	18	35	-22.64	-27.49	CCUACAAAUUAAGAACAAUGUUCAGACGAUUUAGACCG	47UCUAAAUCGUCUGAACAU&18AUGUUCAGACGAUUUAGA	47||||||||||||||||||&18||||||||||||||||||	(47,35):(48,34):(49,33):(50,32):(51,31):(52,30):(53,29):(54,28):(55,27):(56,26):(57,25):(58,24):(59,23):(60,22):(61,21):(62,20):(63,19):(64,18)
NAL94_RS07195	A00920_76_HCYVTDRXX_1_2119_22028_18349	462	491	8	41	-20.61	-30.48	UGAUUUUAGUUUAGCAGAAAGAGAGGUGAACCGAAUAUGGA	462UCCAUUUUGGUUCCCAAUCUCGGCUGAACU&8AGUUUAGCAGAAAGAGAGGUGAACCGAAUAUGGA	462|||||||||||||||..|||..||||||||&8||||||||....|||..||.||||||||.|||||	(462,41):(463,40):(464,39):(465,38):(466,37):(467,35):(468,34):(469,33):(470,32):(471,31):(472,30):(473,29):(474,28):(475,26):(476,25):(479,22):(480,21):(481,20):(484,15):(485,14):(486,13):(487,12):(488,11):(489,10):(490,9):(491,8)
NAL94_RS07195	A00920_76_HCYVTDRXX_1_2119_21938_23077	47	62	1	16	-22.19	-25.49	GUUCAGACGAUUUAGACCUGCAAGU	47UCUAAAUCGUCUGAAC&1GUUCAGACGAUUUAGA	47||||||||||||||||&1||||||||||||||||	(47,16):(48,15):(49,14):(50,13):(51,12):(52,11):(53,10):(54,9):(55,8):(56,7):(57,6):(58,5):(59,4):(60,3):(61,2):(62,1)
NAL94_RS07195	A00920_76_HCYVTDRXX_1_2119_32325_33019	143	179	1	35	-21.22	-37.64	GGUACACCAGCGGUAUGUCAAUCCCGGUCCUCUCGU	143CGAGAAAAGCGAUAUUUGACAUGCUUAGCUGGUGACC&1GGUACACCAGCGGUAUGUCAAUCCCGGUCCUCUCG	143|||||..|.||....||||||||||..||||||||||&1|||.|||||||||||||||||...||.|..|||||	(143,35):(144,34):(145,33):(146,32):(147,31):(150,28):(152,26):(153,25):(158,21):(159,20):(160,19):(161,18):(162,17):(163,16):(164,15):(165,14):(166,13):(167,12):(170,11):(171,10):(172,9):(173,8):(174,7):(175,6):(176,5):(177,3):(178,2):(179,1)
NAL94_RS07195	A00920_76_HCYVTDRXX_1_2120_8766_3646	47	64	3	20	-24.52	-27.49	CAAUGUUCAGACGAUUUAGACCG	47UCUAAAUCGUCUGAACAU&3AUGUUCAGACGAUUUAGA	47||||||||||||||||||&3||||||||||||||||||	(47,20):(48,19):(49,18):(50,17):(51,16):(52,15):(53,14):(54,13):(55,12):(56,11):(57,10):(58,9):(59,8):(60,7):(61,6):(62,5):(63,4):(64,3)
NAL94_RS07195	A00920_76_HCYVTDRXX_1_2120_4435_10332	47	64	3	20	-24.52	-27.49	CAAUGUUCAGACGAUUUAGACCG	47UCUAAAUCGUCUGAACAU&3AUGUUCAGACGAUUUAGA	47||||||||||||||||||&3||||||||||||||||||	(47,20):(48,19):(49,18):(50,17):(51,16):(52,15):(53,14):(54,13):(55,12):(56,11):(57,10):(58,9):(59,8):(60,7):(61,6):(62,5):(63,4):(64,3)
NAL94_RS07195	A00920_76_HCYVTDRXX_1_2120_4264_10473	47	64	3	20	-24.52	-27.49	CAAUGUUCAGACGAUUUAGACCG	47UCUAAAUCGUCUGAACAU&3AUGUUCAGACGAUUUAGA	47||||||||||||||||||&3||||||||||||||||||	(47,20):(48,19):(49,18):(50,17):(51,16):(52,15):(53,14):(54,13):(55,12):(56,11):(57,10):(58,9):(59,8):(60,7):(61,6):(62,5):(63,4):(64,3)
NAL94_RS07195	A00920_76_HCYVTDRXX_1_2120_28131_10880	47	64	2	19	-24.27	-27.49	AAUGUUCAGACGAUUUAGACCGCCAAG	47UCUAAAUCGUCUGAACAU&2AUGUUCAGACGAUUUAGA	47||||||||||||||||||&2||||||||||||||||||	(47,19):(48,18):(49,17):(50,16):(51,15):(52,14):(53,13):(54,12):(55,11):(56,10):(57,9):(58,8):(59,7):(60,6):(61,5):(62,4):(63,3):(64,2)
NAL94_RS07195	A00920_76_HCYVTDRXX_1_2120_28049_10927	47	64	2	19	-24.27	-27.49	AAUGUUCAGACGAUUUAGACCGCCAAG	47UCUAAAUCGUCUGAACAU&2AUGUUCAGACGAUUUAGA	47||||||||||||||||||&2||||||||||||||||||	(47,19):(48,18):(49,17):(50,16):(51,15):(52,14):(53,13):(54,12):(55,11):(56,10):(57,9):(58,8):(59,7):(60,6):(61,5):(62,4):(63,3):(64,2)
NAL94_RS07195	A00920_76_HCYVTDRXX_1_2120_3034_14732	47	62	1	16	-22.09	-25.49	GUUCAGACGAUUUAGACCUGCAAGUU	47UCUAAAUCGUCUGAAC&1GUUCAGACGAUUUAGA	47||||||||||||||||&1||||||||||||||||	(47,16):(48,15):(49,14):(50,13):(51,12):(52,11):(53,10):(54,9):(55,8):(56,7):(57,6):(58,5):(59,4):(60,3):(61,2):(62,1)
NAL94_RS07195	A00920_76_HCYVTDRXX_1_2120_10438_15530	47	64	2	19	-24.54	-27.49	AAUGUUCAGACGAUUUAGACCG	47UCUAAAUCGUCUGAACAU&2AUGUUCAGACGAUUUAGA	47||||||||||||||||||&2||||||||||||||||||	(47,19):(48,18):(49,17):(50,16):(51,15):(52,14):(53,13):(54,12):(55,11):(56,10):(57,9):(58,8):(59,7):(60,6):(61,5):(62,4):(63,3):(64,2)
NAL94_RS07195	A00920_76_HCYVTDRXX_1_2120_4571_19147	47	62	1	16	-22.09	-25.49	GUUCAGACGAUUUAGACCUGCAAGUU	47UCUAAAUCGUCUGAAC&1GUUCAGACGAUUUAGA	47||||||||||||||||&1||||||||||||||||	(47,16):(48,15):(49,14):(50,13):(51,12):(52,11):(53,10):(54,9):(55,8):(56,7):(57,6):(58,5):(59,4):(60,3):(61,2):(62,1)
NAL94_RS07195	A00920_76_HCYVTDRXX_1_2168_10357_20087	182	201	1	19	-20.49	-29.7	GAGCCUCAGCGUGAGUUGCAGACCA	182GCAACCAUGCUGUAAGGCUC&1GAGCCUCAGCGUGAGUUGC	182||||||||||||..||||||&1|||||||||||||.|||||	(182,19):(183,18):(184,17):(185,16):(186,15):(187,13):(188,12):(189,11):(190,10):(191,9):(192,8):(193,7):(196,6):(197,5):(198,4):(199,3):(200,2):(201,1)
NAL94_RS07195	A00920_76_HCYVTDRXX_1_2168_9164_24158	380	400	1	22	-24.87	-29.9	GGGGCGGAAGCAGUUUAUAUAGUCA	380CUAUGUGUACUGUUUCCCCCC&1GGGGCGGAAGCAGUUUAUAUAG	380|||||||.|||||||||||||&1||||.|||||||||.|||||||	(380,22):(381,21):(382,20):(383,19):(384,18):(385,17):(386,16):(388,14):(389,13):(390,12):(391,11):(392,10):(393,9):(394,8):(395,7):(396,6):(397,4):(398,3):(399,2):(400,1)
NAL94_RS07195	A00920_76_HCYVTDRXX_1_2168_20121_24377	47	62	1	16	-22.09	-25.49	GUUCAGACGAUUUAGACCUGCAAGUU	47UCUAAAUCGUCUGAAC&1GUUCAGACGAUUUAGA	47||||||||||||||||&1||||||||||||||||	(47,16):(48,15):(49,14):(50,13):(51,12):(52,11):(53,10):(54,9):(55,8):(56,7):(57,6):(58,5):(59,4):(60,3):(61,2):(62,1)
NAL94_RS07195	A00920_76_HCYVTDRXX_1_2169_2672_4085	47	64	2	19	-24.27	-27.49	AAUGUUCAGACGAUUUAGACCGCCAAG	47UCUAAAUCGUCUGAACAU&2AUGUUCAGACGAUUUAGA	47||||||||||||||||||&2||||||||||||||||||	(47,19):(48,18):(49,17):(50,16):(51,15):(52,14):(53,13):(54,12):(55,11):(56,10):(57,9):(58,8):(59,7):(60,6):(61,5):(62,4):(63,3):(64,2)
NAL94_RS07195	A00920_76_HCYVTDRXX_1_2169_19370_5102	47	64	2	19	-24.28	-27.49	AAUGUUCAGACGAUUUAGACCGCCAA	47UCUAAAUCGUCUGAACAU&2AUGUUCAGACGAUUUAGA	47||||||||||||||||||&2||||||||||||||||||	(47,19):(48,18):(49,17):(50,16):(51,15):(52,14):(53,13):(54,12):(55,11):(56,10):(57,9):(58,8):(59,7):(60,6):(61,5):(62,4):(63,3):(64,2)
NAL94_RS07195	A00920_76_HCYVTDRXX_1_2169_26567_7983	47	64	2	19	-24.37	-27.49	AAUGUUCAGACGAUUUAGACCGCC	47UCUAAAUCGUCUGAACAU&2AUGUUCAGACGAUUUAGA	47||||||||||||||||||&2||||||||||||||||||	(47,19):(48,18):(49,17):(50,16):(51,15):(52,14):(53,13):(54,12):(55,11):(56,10):(57,9):(58,8):(59,7):(60,6):(61,5):(62,4):(63,3):(64,2)
NAL94_RS07195	A00920_76_HCYVTDRXX_1_2169_25608_16438	47	64	20	37	-22.35	-27.07	AACCUACAAAUUUAGAACAAUGUUCAGACGAUUUAGA	47UCUAAAUCGUCUGAACAU&20AUGUUCAGACGAUUUAGA	47||||||||||||||||||&20||||||||||||||||||	(47,37):(48,36):(49,35):(50,34):(51,33):(52,32):(53,31):(54,30):(55,29):(56,28):(57,27):(58,26):(59,25):(60,24):(61,23):(62,22):(63,21):(64,20)
NAL94_RS07195	A00920_76_HCYVTDRXX_1_2169_26910_16752	47	64	20	37	-22.26	-27.05	AACCUACAAAUUAAGAACAAUGUUCAGACGAUUUAGA	47UCUAAAUCGUCUGAACAU&20AUGUUCAGACGAUUUAGA	47||||||||||||||||||&20||||||||||||||||||	(47,37):(48,36):(49,35):(50,34):(51,33):(52,32):(53,31):(54,30):(55,29):(56,28):(57,27):(58,26):(59,25):(60,24):(61,23):(62,22):(63,21):(64,20)
NAL94_RS07195	A00920_76_HCYVTDRXX_1_2169_26087_16642	47	64	20	37	-22.26	-27.05	AACCUACAAAUUAAGAACAAUGUUCAGACGAUUUAGA	47UCUAAAUCGUCUGAACAU&20AUGUUCAGACGAUUUAGA	47||||||||||||||||||&20||||||||||||||||||	(47,37):(48,36):(49,35):(50,34):(51,33):(52,32):(53,31):(54,30):(55,29):(56,28):(57,27):(58,26):(59,25):(60,24):(61,23):(62,22):(63,21):(64,20)
NAL94_RS07195	A00920_76_HCYVTDRXX_1_2169_30400_30405	47	62	1	16	-22.09	-25.49	GUUCAGACGAUUUAGACCUGCAAGUU	47UCUAAAUCGUCUGAAC&1GUUCAGACGAUUUAGA	47||||||||||||||||&1||||||||||||||||	(47,16):(48,15):(49,14):(50,13):(51,12):(52,11):(53,10):(54,9):(55,8):(56,7):(57,6):(58,5):(59,4):(60,3):(61,2):(62,1)
NAL94_RS07195	A00920_76_HCYVTDRXX_1_2170_30951_5682	47	64	2	19	-24.28	-27.49	AAUGUUCAGACGAUUUAGACCGCCAA	47UCUAAAUCGUCUGAACAU&2AUGUUCAGACGAUUUAGA	47||||||||||||||||||&2||||||||||||||||||	(47,19):(48,18):(49,17):(50,16):(51,15):(52,14):(53,13):(54,12):(55,11):(56,10):(57,9):(58,8):(59,7):(60,6):(61,5):(62,4):(63,3):(64,2)
NAL94_RS07195	A00920_76_HCYVTDRXX_1_2170_30816_8829	47	62	1	16	-22.09	-25.49	GUUCAGACGAUUUAGACCUGCAAGUU	47UCUAAAUCGUCUGAAC&1GUUCAGACGAUUUAGA	47||||||||||||||||&1||||||||||||||||	(47,16):(48,15):(49,14):(50,13):(51,12):(52,11):(53,10):(54,9):(55,8):(56,7):(57,6):(58,5):(59,4):(60,3):(61,2):(62,1)
NAL94_RS07195	A00920_76_HCYVTDRXX_1_2234_19045_24142	224	260	2	33	-26.13	-36.65	AGUGGGCUAUUGAAGGAGCUAUGAUGUGGCAAA	224UUUGCCGCAACGAUUGCUCCUUCUCCGAUAGUCACAC&2GUGGGCUAUUGAAGGAGCUAUGAUGUGGCAAA	224|||||||||.||...||||||||...|||||||.|||&2||||||||||||||||||..||.|||||||||	(224,33):(225,32):(226,31):(227,30):(228,29):(229,28):(230,27):(231,26):(232,25):(234,23):(235,22):(239,19):(240,18):(241,17):(242,16):(243,15):(244,14):(245,13):(246,12):(250,11):(251,10):(252,9):(253,8):(254,7):(255,6):(256,5):(258,4):(259,3):(260,2)
NAL94_RS07195	A00920_76_HCYVTDRXX_1_2234_9362_33614	47	64	4	21	-22.49	-26.86	GCAAUGUUCAGACGAUUUAGACCUGCAAG	47UCUAAAUCGUCUGAACAU&4AUGUUCAGACGAUUUAGA	47||||||||||||||||||&4||||||||||||||||||	(47,21):(48,20):(49,19):(50,18):(51,17):(52,16):(53,15):(54,14):(55,13):(56,12):(57,11):(58,10):(59,9):(60,8):(61,7):(62,6):(63,5):(64,4)
NAL94_RS07195	A00920_76_HCYVTDRXX_1_2235_10402_23923	47	63	1	17	-22.56	-25.99	UGUUCAGACGAUUUAGACCUGCAAGU	47UCUAAAUCGUCUGAACA&1UGUUCAGACGAUUUAGA	47|||||||||||||||||&1|||||||||||||||||	(47,17):(48,16):(49,15):(50,14):(51,13):(52,12):(53,11):(54,10):(55,9):(56,8):(57,7):(58,6):(59,5):(60,4):(61,3):(62,2):(63,1)
NAL94_RS07195	A00920_76_HCYVTDRXX_1_2236_29649_26600	47	64	2	19	-24.28	-27.49	AAUGUUCAGACGAUUUAGACCGCCAA	47UCUAAAUCGUCUGAACAU&2AUGUUCAGACGAUUUAGA	47||||||||||||||||||&2||||||||||||||||||	(47,19):(48,18):(49,17):(50,16):(51,15):(52,14):(53,13):(54,12):(55,11):(56,10):(57,9):(58,8):(59,7):(60,6):(61,5):(62,4):(63,3):(64,2)
NAL94_RS07195	A00920_76_HCYVTDRXX_1_2236_30355_27320	47	64	2	19	-24.28	-27.49	AAUGUUCAGACGAUUUAGACCGCCAA	47UCUAAAUCGUCUGAACAU&2AUGUUCAGACGAUUUAGA	47||||||||||||||||||&2||||||||||||||||||	(47,19):(48,18):(49,17):(50,16):(51,15):(52,14):(53,13):(54,12):(55,11):(56,10):(57,9):(58,8):(59,7):(60,6):(61,5):(62,4):(63,3):(64,2)
NAL94_RS07195	A00920_76_HCYVTDRXX_1_2150_19425_32095	47	62	1	16	-22.19	-25.49	GUUCAGACGAUUUAGACCUGCAAGU	47UCUAAAUCGUCUGAAC&1GUUCAGACGAUUUAGA	47||||||||||||||||&1||||||||||||||||	(47,16):(48,15):(49,14):(50,13):(51,12):(52,11):(53,10):(54,9):(55,8):(56,7):(57,6):(58,5):(59,4):(60,3):(61,2):(62,1)
NAL94_RS07195	A00920_76_HCYVTDRXX_1_2151_10420_7138	47	62	1	16	-22.09	-25.49	GUUCAGACGAUUUAGACCUGCAAGUU	47UCUAAAUCGUCUGAAC&1GUUCAGACGAUUUAGA	47||||||||||||||||&1||||||||||||||||	(47,16):(48,15):(49,14):(50,13):(51,12):(52,11):(53,10):(54,9):(55,8):(56,7):(57,6):(58,5):(59,4):(60,3):(61,2):(62,1)
NAL94_RS07195	A00920_76_HCYVTDRXX_1_2151_12816_7279	47	62	1	16	-22.19	-25.49	GUUCAGACGAUUUAGACCUGCAAGU	47UCUAAAUCGUCUGAAC&1GUUCAGACGAUUUAGA	47||||||||||||||||&1||||||||||||||||	(47,16):(48,15):(49,14):(50,13):(51,12):(52,11):(53,10):(54,9):(55,8):(56,7):(57,6):(58,5):(59,4):(60,3):(61,2):(62,1)
NAL94_RS07195	A00920_76_HCYVTDRXX_1_2151_14271_8046	47	62	1	16	-22.19	-25.49	GUUCAGACGAUUUAGACCUGCAAGU	47UCUAAAUCGUCUGAAC&1GUUCAGACGAUUUAGA	47||||||||||||||||&1||||||||||||||||	(47,16):(48,15):(49,14):(50,13):(51,12):(52,11):(53,10):(54,9):(55,8):(56,7):(57,6):(58,5):(59,4):(60,3):(61,2):(62,1)
NAL94_RS07195	A00920_76_HCYVTDRXX_1_2151_26304_8030	47	62	1	16	-22.09	-25.49	GUUCAGACGAUUUAGACCUGCAAGUU	47UCUAAAUCGUCUGAAC&1GUUCAGACGAUUUAGA	47||||||||||||||||&1||||||||||||||||	(47,16):(48,15):(49,14):(50,13):(51,12):(52,11):(53,10):(54,9):(55,8):(56,7):(57,6):(58,5):(59,4):(60,3):(61,2):(62,1)
NAL94_RS07195	A00920_76_HCYVTDRXX_1_2151_17888_18223	47	62	1	16	-22.19	-25.49	GUUCAGACGAUUUAGACCUGCAAGU	47UCUAAAUCGUCUGAAC&1GUUCAGACGAUUUAGA	47||||||||||||||||&1||||||||||||||||	(47,16):(48,15):(49,14):(50,13):(51,12):(52,11):(53,10):(54,9):(55,8):(56,7):(57,6):(58,5):(59,4):(60,3):(61,2):(62,1)
NAL94_RS07195	A00920_76_HCYVTDRXX_1_2151_16459_25269	47	64	2	19	-24.54	-27.49	AAUGUUCAGACGAUUUAGACCG	47UCUAAAUCGUCUGAACAU&2AUGUUCAGACGAUUUAGA	47||||||||||||||||||&2||||||||||||||||||	(47,19):(48,18):(49,17):(50,16):(51,15):(52,14):(53,13):(54,12):(55,11):(56,10):(57,9):(58,8):(59,7):(60,6):(61,5):(62,4):(63,3):(64,2)
NAL94_RS07195	A00920_76_HCYVTDRXX_1_2151_31448_27899	47	64	4	21	-22.47	-26.86	GCAAUGUUCAGACGAUUUAGACCUGCAAGUU	47UCUAAAUCGUCUGAACAU&4AUGUUCAGACGAUUUAGA	47||||||||||||||||||&4||||||||||||||||||	(47,21):(48,20):(49,19):(50,18):(51,17):(52,16):(53,15):(54,14):(55,13):(56,12):(57,11):(58,10):(59,9):(60,8):(61,7):(62,6):(63,5):(64,4)
NAL94_RS07195	A00920_76_HCYVTDRXX_1_2151_12111_30827	47	64	2	19	-24.03	-27.49	AAUGUUCAGACGAUUUAGACCUGCAAGU	47UCUAAAUCGUCUGAACAU&2AUGUUCAGACGAUUUAGA	47||||||||||||||||||&2||||||||||||||||||	(47,19):(48,18):(49,17):(50,16):(51,15):(52,14):(53,13):(54,12):(55,11):(56,10):(57,9):(58,8):(59,7):(60,6):(61,5):(62,4):(63,3):(64,2)
NAL94_RS07195	A00920_76_HCYVTDRXX_1_2152_20274_29841	47	64	4	21	-24.1	-27.49	ACAAUGUUCAGACGAUUUAGACCGCCAAGUU	47UCUAAAUCGUCUGAACAU&4AUGUUCAGACGAUUUAGA	47||||||||||||||||||&4||||||||||||||||||	(47,21):(48,20):(49,19):(50,18):(51,17):(52,16):(53,15):(54,14):(55,13):(56,12):(57,11):(58,10):(59,9):(60,8):(61,7):(62,6):(63,5):(64,4)
NAL94_RS07195	A00920_76_HCYVTDRXX_1_2153_15709_7091	47	62	1	16	-22.19	-25.49	GUUCAGACGAUUUAGACCUGCAAGU	47UCUAAAUCGUCUGAAC&1GUUCAGACGAUUUAGA	47||||||||||||||||&1||||||||||||||||	(47,16):(48,15):(49,14):(50,13):(51,12):(52,11):(53,10):(54,9):(55,8):(56,7):(57,6):(58,5):(59,4):(60,3):(61,2):(62,1)
NAL94_RS07195	A00920_76_HCYVTDRXX_1_2153_19045_7545	47	62	1	16	-22.09	-25.49	GUUCAGACGAUUUAGACCUGCAAGUU	47UCUAAAUCGUCUGAAC&1GUUCAGACGAUUUAGA	47||||||||||||||||&1||||||||||||||||	(47,16):(48,15):(49,14):(50,13):(51,12):(52,11):(53,10):(54,9):(55,8):(56,7):(57,6):(58,5):(59,4):(60,3):(61,2):(62,1)
NAL94_RS07195	A00920_76_HCYVTDRXX_1_2153_16920_24972	47	64	2	19	-24.28	-27.49	AAUGUUCAGACGAUUUAGACCGCCAA	47UCUAAAUCGUCUGAACAU&2AUGUUCAGACGAUUUAGA	47||||||||||||||||||&2||||||||||||||||||	(47,19):(48,18):(49,17):(50,16):(51,15):(52,14):(53,13):(54,12):(55,11):(56,10):(57,9):(58,8):(59,7):(60,6):(61,5):(62,4):(63,3):(64,2)
NAL94_RS07195	A00920_76_HCYVTDRXX_1_2208_10393_8907	47	64	2	19	-24.75	-27.59	GAUGUUCAGACGAUUUAGAC	47UCUAAAUCGUCUGAACAU&2AUGUUCAGACGAUUUAGA	47||||||||||||||||||&2||||||||||||||||||	(47,19):(48,18):(49,17):(50,16):(51,15):(52,14):(53,13):(54,12):(55,11):(56,10):(57,9):(58,8):(59,7):(60,6):(61,5):(62,4):(63,3):(64,2)
NAL94_RS07195	A00920_76_HCYVTDRXX_1_2208_25952_20885	47	62	1	16	-22.09	-25.49	GUUCAGACGAUUUAGACCUGCAAGUU	47UCUAAAUCGUCUGAAC&1GUUCAGACGAUUUAGA	47||||||||||||||||&1||||||||||||||||	(47,16):(48,15):(49,14):(50,13):(51,12):(52,11):(53,10):(54,9):(55,8):(56,7):(57,6):(58,5):(59,4):(60,3):(61,2):(62,1)
NAL94_RS07195	A00920_76_HCYVTDRXX_1_2208_15971_36636	47	62	1	16	-22.19	-25.49	GUUCAGACGAUUUAGACCUGCAAGU	47UCUAAAUCGUCUGAAC&1GUUCAGACGAUUUAGA	47||||||||||||||||&1||||||||||||||||	(47,16):(48,15):(49,14):(50,13):(51,12):(52,11):(53,10):(54,9):(55,8):(56,7):(57,6):(58,5):(59,4):(60,3):(61,2):(62,1)
NAL94_RS07195	A00920_76_HCYVTDRXX_1_2209_4209_7247	47	62	1	16	-22.57	-25.49	GUUCAGACGAUUUAGACCG	47UCUAAAUCGUCUGAAC&1GUUCAGACGAUUUAGA	47||||||||||||||||&1||||||||||||||||	(47,16):(48,15):(49,14):(50,13):(51,12):(52,11):(53,10):(54,9):(55,8):(56,7):(57,6):(58,5):(59,4):(60,3):(61,2):(62,1)
NAL94_RS07195	A00920_76_HCYVTDRXX_1_2209_13847_13416	221	249	1	30	-23.39	-31.99	GGUACUGGUGCUGAUCGUUGGGGCGAAGAG	221CUGUUUGCCGCAACGAUUGCUCCUUCUCC&1GGUACUGGUGCUGAUCGUUGGGGCGAAGAG	221||.||||||.||||||||||.||....||&1||....||.||.||||||||.||||||.||	(221,30):(222,29):(224,27):(225,26):(226,25):(227,24):(228,23):(229,22):(231,20):(232,19):(233,18):(234,17):(235,16):(236,15):(237,14):(238,13):(239,11):(240,10):(242,8):(243,7):(248,2):(249,1)
NAL94_RS07195	A00920_76_HCYVTDRXX_1_2209_19804_15906	47	62	1	16	-22.09	-25.49	GUUCAGACGAUUUAGACCUGCAAGUU	47UCUAAAUCGUCUGAAC&1GUUCAGACGAUUUAGA	47||||||||||||||||&1||||||||||||||||	(47,16):(48,15):(49,14):(50,13):(51,12):(52,11):(53,10):(54,9):(55,8):(56,7):(57,6):(58,5):(59,4):(60,3):(61,2):(62,1)
NAL94_RS07195	A00920_76_HCYVTDRXX_1_2209_19804_16313	47	62	1	16	-22.09	-25.49	GUUCAGACGAUUUAGACCUGCAAGUU	47UCUAAAUCGUCUGAAC&1GUUCAGACGAUUUAGA	47||||||||||||||||&1||||||||||||||||	(47,16):(48,15):(49,14):(50,13):(51,12):(52,11):(53,10):(54,9):(55,8):(56,7):(57,6):(58,5):(59,4):(60,3):(61,2):(62,1)
NAL94_RS07195	A00920_76_HCYVTDRXX_1_2209_7455_19789	47	62	1	16	-21.68	-25.49	GUUCAGACGAUUUAGACCUGCAAGUUAAAAU	47UCUAAAUCGUCUGAAC&1GUUCAGACGAUUUAGA	47||||||||||||||||&1||||||||||||||||	(47,16):(48,15):(49,14):(50,13):(51,12):(52,11):(53,10):(54,9):(55,8):(56,7):(57,6):(58,5):(59,4):(60,3):(61,2):(62,1)
NAL94_RS07195	A00920_76_HCYVTDRXX_1_2209_13042_22044	47	64	6	23	-22.61	-27.07	GAACAAUGUUCAGACGAUUUAGA	47UCUAAAUCGUCUGAACAU&6AUGUUCAGACGAUUUAGA	47||||||||||||||||||&6||||||||||||||||||	(47,23):(48,22):(49,21):(50,20):(51,19):(52,18):(53,17):(54,16):(55,15):(56,14):(57,13):(58,12):(59,11):(60,10):(61,9):(62,8):(63,7):(64,6)
NAL94_RS07195	A00920_76_HCYVTDRXX_1_2209_15808_30749	47	62	1	16	-21.68	-25.49	GUUCAGACGAUUUAGACCUGCAAGUUAAAAU	47UCUAAAUCGUCUGAAC&1GUUCAGACGAUUUAGA	47||||||||||||||||&1||||||||||||||||	(47,16):(48,15):(49,14):(50,13):(51,12):(52,11):(53,10):(54,9):(55,8):(56,7):(57,6):(58,5):(59,4):(60,3):(61,2):(62,1)
NAL94_RS07195	A00920_76_HCYVTDRXX_1_2210_30563_3443	47	62	1	16	-22.09	-25.49	GUUCAGACGAUUUAGACCUGCAAGUU	47UCUAAAUCGUCUGAAC&1GUUCAGACGAUUUAGA	47||||||||||||||||&1||||||||||||||||	(47,16):(48,15):(49,14):(50,13):(51,12):(52,11):(53,10):(54,9):(55,8):(56,7):(57,6):(58,5):(59,4):(60,3):(61,2):(62,1)
NAL94_RS07195	A00920_76_HCYVTDRXX_1_2210_29469_8656	47	64	14	31	-22.67	-27.49	CAAAUUAAGAACAAUGUUCAGACGAUUUAGACCGCCAA	47UCUAAAUCGUCUGAACAU&14AUGUUCAGACGAUUUAGA	47||||||||||||||||||&14||||||||||||||||||	(47,31):(48,30):(49,29):(50,28):(51,27):(52,26):(53,25):(54,24):(55,23):(56,22):(57,21):(58,20):(59,19):(60,18):(61,17):(62,16):(63,15):(64,14)
NAL94_RS07195	A00920_76_HCYVTDRXX_1_2210_30219_16626	47	63	1	17	-22.1	-25.99	UGUUCAGACGAUUUAGACCUGCAAGUUAAAAU	47UCUAAAUCGUCUGAACA&1UGUUCAGACGAUUUAGA	47|||||||||||||||||&1|||||||||||||||||	(47,17):(48,16):(49,15):(50,14):(51,13):(52,12):(53,11):(54,10):(55,9):(56,8):(57,7):(58,6):(59,5):(60,4):(61,3):(62,2):(63,1)
NAL94_RS07195	A00920_76_HCYVTDRXX_1_2210_32208_18286	47	63	1	17	-22.58	-25.99	UGUUCAGACGAUUUAGACCUGCAAG	47UCUAAAUCGUCUGAACA&1UGUUCAGACGAUUUAGA	47|||||||||||||||||&1|||||||||||||||||	(47,17):(48,16):(49,15):(50,14):(51,13):(52,12):(53,11):(54,10):(55,9):(56,8):(57,7):(58,6):(59,5):(60,4):(61,3):(62,2):(63,1)
NAL94_RS07195	A00920_76_HCYVTDRXX_1_2210_15926_20494	47	62	1	16	-22.19	-25.49	GUUCAGACGAUUUAGACCUGCAAGU	47UCUAAAUCGUCUGAAC&1GUUCAGACGAUUUAGA	47||||||||||||||||&1||||||||||||||||	(47,16):(48,15):(49,14):(50,13):(51,12):(52,11):(53,10):(54,9):(55,8):(56,7):(57,6):(58,5):(59,4):(60,3):(61,2):(62,1)
NAL94_RS07195	A00920_76_HCYVTDRXX_1_2210_26169_22388	47	62	1	16	-22.09	-25.49	GUUCAGACGAUUUAGACCUGCAAGUU	47UCUAAAUCGUCUGAAC&1GUUCAGACGAUUUAGA	47||||||||||||||||&1||||||||||||||||	(47,16):(48,15):(49,14):(50,13):(51,12):(52,11):(53,10):(54,9):(55,8):(56,7):(57,6):(58,5):(59,4):(60,3):(61,2):(62,1)
NAL94_RS07195	A00920_76_HCYVTDRXX_1_2210_15076_35681	47	63	1	17	-22.4	-25.99	UGUUCAGACGAUUUAGACCGCCAAGUUAAA	47UCUAAAUCGUCUGAACA&1UGUUCAGACGAUUUAGA	47|||||||||||||||||&1|||||||||||||||||	(47,17):(48,16):(49,15):(50,14):(51,13):(52,12):(53,11):(54,10):(55,9):(56,8):(57,7):(58,6):(59,5):(60,4):(61,3):(62,2):(63,1)
NAL94_RS07195	A00920_76_HCYVTDRXX_1_2104_7771_19961	325	350	9	32	-22.37	-28.36	UAGGUUUCUGGAUAUUAUGAGGAGUGUACGUCU	325GACGUACGCUUCUUCAAUAAAGUCCA&9UGGAUAUUAUGAGGAGUGUACGUC	325||||||||||||||..||||.|||||&9|||||.||||||||||||||||||	(325,32):(326,31):(327,30):(328,29):(329,28):(330,27):(331,26):(332,25):(333,24):(334,23):(335,22):(336,21):(337,20):(338,19):(341,18):(342,17):(343,16):(344,15):(346,13):(347,12):(348,11):(349,10):(350,9)
NAL94_RS07195	A00920_76_HCYVTDRXX_1_2105_15745_23312	47	64	6	23	-22.61	-27.07	GAACAAUGUUCAGACGAUUUAGA	47UCUAAAUCGUCUGAACAU&6AUGUUCAGACGAUUUAGA	47||||||||||||||||||&6||||||||||||||||||	(47,23):(48,22):(49,21):(50,20):(51,19):(52,18):(53,17):(54,16):(55,15):(56,14):(57,13):(58,12):(59,11):(60,10):(61,9):(62,8):(63,7):(64,6)
NAL94_RS07195	A00920_76_HCYVTDRXX_1_2105_19605_24173	327	351	2	23	-20.19	-26.72	AGUGGGCUAUUGAAGGAGCUAUGA	327CGUACGCUUCUUCAAUAAAGUCCAU&2GUGGGCUAUUGAAGGAGCUAUG	327||||.|||||||||||..|||||||&2||||||||||||||||||||||	(327,23):(328,22):(329,21):(330,20):(332,19):(333,18):(334,17):(335,16):(336,15):(337,14):(338,13):(339,12):(340,11):(341,10):(342,9):(345,8):(346,7):(347,6):(348,5):(349,4):(350,3):(351,2)
NAL94_RS07195	A00920_76_HCYVTDRXX_1_2106_2230_18161	47	64	2	19	-24.07	-27.48	AAUGUUCAGACGAUUUAGACCUGCAAG	47UCUAAAUCGUCUGAACAU&2AUGUUCAGACGAUUUAGA	47||||||||||||||||||&2||||||||||||||||||	(47,19):(48,18):(49,17):(50,16):(51,15):(52,14):(53,13):(54,12):(55,11):(56,10):(57,9):(58,8):(59,7):(60,6):(61,5):(62,4):(63,3):(64,2)
NAL94_RS07195	A00920_76_HCYVTDRXX_1_2106_11379_22232	47	62	1	16	-22.19	-25.49	GUUCAGACGAUUUAGACCUGCAAGU	47UCUAAAUCGUCUGAAC&1GUUCAGACGAUUUAGA	47||||||||||||||||&1||||||||||||||||	(47,16):(48,15):(49,14):(50,13):(51,12):(52,11):(53,10):(54,9):(55,8):(56,7):(57,6):(58,5):(59,4):(60,3):(61,2):(62,1)
NAL94_RS07195	A00920_76_HCYVTDRXX_1_2106_32624_24925	47	62	1	16	-22.09	-25.49	GUUCAGACGAUUUAGACCUGCAAGUU	47UCUAAAUCGUCUGAAC&1GUUCAGACGAUUUAGA	47||||||||||||||||&1||||||||||||||||	(47,16):(48,15):(49,14):(50,13):(51,12):(52,11):(53,10):(54,9):(55,8):(56,7):(57,6):(58,5):(59,4):(60,3):(61,2):(62,1)
NAL94_RS07195	A00920_76_HCYVTDRXX_1_2106_11505_24987	47	62	1	16	-22.31	-25.49	GUUCAGACGAUUUAGACCGCCAA	47UCUAAAUCGUCUGAAC&1GUUCAGACGAUUUAGA	47||||||||||||||||&1||||||||||||||||	(47,16):(48,15):(49,14):(50,13):(51,12):(52,11):(53,10):(54,9):(55,8):(56,7):(57,6):(58,5):(59,4):(60,3):(61,2):(62,1)
NAL94_RS07195	A00920_76_HCYVTDRXX_1_2107_16360_2926	47	62	1	16	-22.19	-25.49	GUUCAGACGAUUUAGACCUGCAAGU	47UCUAAAUCGUCUGAAC&1GUUCAGACGAUUUAGA	47||||||||||||||||&1||||||||||||||||	(47,16):(48,15):(49,14):(50,13):(51,12):(52,11):(53,10):(54,9):(55,8):(56,7):(57,6):(58,5):(59,4):(60,3):(61,2):(62,1)
NAL94_RS07195	A00920_76_HCYVTDRXX_1_2107_31792_4069	47	62	1	16	-22.09	-25.49	GUUCAGACGAUUUAGACCUGCAAGUU	47UCUAAAUCGUCUGAAC&1GUUCAGACGAUUUAGA	47||||||||||||||||&1||||||||||||||||	(47,16):(48,15):(49,14):(50,13):(51,12):(52,11):(53,10):(54,9):(55,8):(56,7):(57,6):(58,5):(59,4):(60,3):(61,2):(62,1)
