# Supplementary material for: An In Vitro System Mimics the Intestinal Microbiota of Striped Beakfish (Oplegnathus fasciatus) and Inhibits Vibrio alginolyticus by Limosilactobacillus reuteri-Derived Extracellular Vesicles
Source: Animals (Basel). 2024 Jun 14;14(12):1792. doi: 10.3390/ani14121792 (PMC11200397; doi:10.3390/ani14121792)
Supplement: Supplementary file 1 [file animals-14-01792-s001.zip › Data_availability_Table_S5._aspartate-semialdehyde_dehydrogenase-_.csv]

id1	id2	start1	end1	start2	end2	E	E_hybrid	seq2	subseqDB	hybridDB	bpList
NAL94_RS12345	A00920_76_HCYVTDRXX_1_2217_2582_3208	311	339	7	34	-20.54	-30.39	CUUCUAAGCGCUCCAUUAGUCCUCUCGAUCUAACUU	311GUUGGAUUGACUGUGAUUGAUGGAUCGUU&7AGCGCUCCAUUAGUCCUCUCGAUCUAAC	311||||||||||..|.||||||||||.||||&7||||.|||||||||||..||||||||||	(311,34):(312,33):(313,32):(314,31):(315,30):(316,29):(317,28):(318,27):(319,26):(320,25):(323,22):(325,21):(326,20):(327,19):(328,18):(329,17):(330,16):(331,15):(332,14):(333,13):(334,12):(336,10):(337,9):(338,8):(339,7)
NAL94_RS12345	A00920_76_HCYVTDRXX_1_2217_3522_5462	311	339	8	35	-20.51	-30.39	ACUUCUAAGCGCUCCAUUAGUCCUCUCGAUCUAACUUC	311GUUGGAUUGACUGUGAUUGAUGGAUCGUU&8AGCGCUCCAUUAGUCCUCUCGAUCUAAC	311||||||||||..|.||||||||||.||||&8||||.|||||||||||..||||||||||	(311,35):(312,34):(313,33):(314,32):(315,31):(316,30):(317,29):(318,28):(319,27):(320,26):(323,23):(325,22):(326,21):(327,20):(328,19):(329,18):(330,17):(331,16):(332,15):(333,14):(334,13):(336,11):(337,10):(338,9):(339,8)
NAL94_RS12345	A00920_76_HCYVTDRXX_1_2217_20193_5869	311	339	7	34	-20.54	-30.39	CUUCUAAGCGCUCCAUUAGUCCUCUCGAUCUAACUU	311GUUGGAUUGACUGUGAUUGAUGGAUCGUU&7AGCGCUCCAUUAGUCCUCUCGAUCUAAC	311||||||||||..|.||||||||||.||||&7||||.|||||||||||..||||||||||	(311,34):(312,33):(313,32):(314,31):(315,30):(316,29):(317,28):(318,27):(319,26):(320,25):(323,22):(325,21):(326,20):(327,19):(328,18):(329,17):(330,16):(331,15):(332,14):(333,13):(334,12):(336,10):(337,9):(338,8):(339,7)
NAL94_RS12345	A00920_76_HCYVTDRXX_1_2217_23583_6825	311	339	8	35	-20.47	-30.39	ACUUCUAAGCGCUCCAUUAGUCCUCUCGAUCUAACUUCU	311GUUGGAUUGACUGUGAUUGAUGGAUCGUU&8AGCGCUCCAUUAGUCCUCUCGAUCUAAC	311||||||||||..|.||||||||||.||||&8||||.|||||||||||..||||||||||	(311,35):(312,34):(313,33):(314,32):(315,31):(316,30):(317,29):(318,28):(319,27):(320,26):(323,23):(325,22):(326,21):(327,20):(328,19):(329,18):(330,17):(331,16):(332,15):(333,14):(334,13):(336,11):(337,10):(338,9):(339,8)
NAL94_RS12345	A00920_76_HCYVTDRXX_1_2217_24542_14497	248	273	2	24	-21.78	-28.8	UGCGCUUCACGUUGUUCAUUCGCCG	248GGUGAACGAGUCUCAAUGUGAAGUGC&2GCGCUUCACGUUGUUCAUUCGCC	248||||||.|||...|||||||||||||&2||||||||||||||||.||||||	(248,24):(249,23):(250,22):(251,21):(252,20):(253,19):(255,17):(256,16):(257,15):(261,14):(262,13):(263,12):(264,11):(265,10):(266,9):(267,8):(268,7):(269,6):(270,5):(271,4):(272,3):(273,2)
NAL94_RS12345	A00920_76_HCYVTDRXX_1_2217_25464_15248	248	273	2	24	-21.78	-28.8	UGCGCUUCACGUUGUUCAUUCGCCG	248GGUGAACGAGUCUCAAUGUGAAGUGC&2GCGCUUCACGUUGUUCAUUCGCC	248||||||.|||...|||||||||||||&2||||||||||||||||.||||||	(248,24):(249,23):(250,22):(251,21):(252,20):(253,19):(255,17):(256,16):(257,15):(261,14):(262,13):(263,12):(264,11):(265,10):(266,9):(267,8):(268,7):(269,6):(270,5):(271,4):(272,3):(273,2)
NAL94_RS12345	A00920_76_HCYVTDRXX_1_2217_11867_16000	311	339	8	35	-20.45	-30.39	ACUUCUAAGCGCUCCAUUAGUCCUCUCGAUCUAACUUCUCC	311GUUGGAUUGACUGUGAUUGAUGGAUCGUU&8AGCGCUCCAUUAGUCCUCUCGAUCUAAC	311||||||||||..|.||||||||||.||||&8||||.|||||||||||..||||||||||	(311,35):(312,34):(313,33):(314,32):(315,31):(316,30):(317,29):(318,28):(319,27):(320,26):(323,23):(325,22):(326,21):(327,20):(328,19):(329,18):(330,17):(331,16):(332,15):(333,14):(334,13):(336,11):(337,10):(338,9):(339,8)
NAL94_RS12345	A00920_76_HCYVTDRXX_1_2217_11831_16250	311	339	8	35	-20.45	-30.39	ACUUCUAAGCGCUCCAUUAGUCCUCUCGAUCUAACUUCUCC	311GUUGGAUUGACUGUGAUUGAUGGAUCGUU&8AGCGCUCCAUUAGUCCUCUCGAUCUAAC	311||||||||||..|.||||||||||.||||&8||||.|||||||||||..||||||||||	(311,35):(312,34):(313,33):(314,32):(315,31):(316,30):(317,29):(318,28):(319,27):(320,26):(323,23):(325,22):(326,21):(327,20):(328,19):(329,18):(330,17):(331,16):(332,15):(333,14):(334,13):(336,11):(337,10):(338,9):(339,8)
NAL94_RS12345	A00920_76_HCYVTDRXX_1_2217_31141_25708	311	339	8	35	-20.42	-30.39	ACUUCUAAGCGCUCCAUUAGUCCUCUCGAUCUAACUUCUCCG	311GUUGGAUUGACUGUGAUUGAUGGAUCGUU&8AGCGCUCCAUUAGUCCUCUCGAUCUAAC	311||||||||||..|.||||||||||.||||&8||||.|||||||||||..||||||||||	(311,35):(312,34):(313,33):(314,32):(315,31):(316,30):(317,29):(318,28):(319,27):(320,26):(323,23):(325,22):(326,21):(327,20):(328,19):(329,18):(330,17):(331,16):(332,15):(333,14):(334,13):(336,11):(337,10):(338,9):(339,8)
NAL94_RS12345	A00920_76_HCYVTDRXX_1_2217_27760_28494	248	273	2	24	-21.78	-28.8	UGCGCUUCACGUUGUUCAUUCGCCG	248GGUGAACGAGUCUCAAUGUGAAGUGC&2GCGCUUCACGUUGUUCAUUCGCC	248||||||.|||...|||||||||||||&2||||||||||||||||.||||||	(248,24):(249,23):(250,22):(251,21):(252,20):(253,19):(255,17):(256,16):(257,15):(261,14):(262,13):(263,12):(264,11):(265,10):(266,9):(267,8):(268,7):(269,6):(270,5):(271,4):(272,3):(273,2)
NAL94_RS12345	A00920_76_HCYVTDRXX_1_2217_31765_29387	311	339	10	37	-20.44	-30.39	UCACUUCUAAGCGCUCCAUUAGUCCUCUCGAUCUAACUUCUC	311GUUGGAUUGACUGUGAUUGAUGGAUCGUU&10AGCGCUCCAUUAGUCCUCUCGAUCUAAC	311||||||||||..|.||||||||||.||||&10||||.|||||||||||..||||||||||	(311,37):(312,36):(313,35):(314,34):(315,33):(316,32):(317,31):(318,30):(319,29):(320,28):(323,25):(325,24):(326,23):(327,22):(328,21):(329,20):(330,19):(331,18):(332,17):(333,16):(334,15):(336,13):(337,12):(338,11):(339,10)
NAL94_RS12345	A00920_76_HCYVTDRXX_1_2217_20039_30624	311	339	7	34	-20.54	-30.39	CUUCUAAGCGCUCCAUUAGUCCUCUCGAUCUAACUU	311GUUGGAUUGACUGUGAUUGAUGGAUCGUU&7AGCGCUCCAUUAGUCCUCUCGAUCUAAC	311||||||||||..|.||||||||||.||||&7||||.|||||||||||..||||||||||	(311,34):(312,33):(313,32):(314,31):(315,30):(316,29):(317,28):(318,27):(319,26):(320,25):(323,22):(325,21):(326,20):(327,19):(328,18):(329,17):(330,16):(331,15):(332,14):(333,13):(334,12):(336,10):(337,9):(338,8):(339,7)
NAL94_RS12345	A00920_76_HCYVTDRXX_1_2217_22860_32346	248	273	2	24	-21.78	-28.8	UGCGCUUCACGUUGUUCAUUCGCCG	248GGUGAACGAGUCUCAAUGUGAAGUGC&2GCGCUUCACGUUGUUCAUUCGCC	248||||||.|||...|||||||||||||&2||||||||||||||||.||||||	(248,24):(249,23):(250,22):(251,21):(252,20):(253,19):(255,17):(256,16):(257,15):(261,14):(262,13):(263,12):(264,11):(265,10):(266,9):(267,8):(268,7):(269,6):(270,5):(271,4):(272,3):(273,2)
NAL94_RS12345	A00920_76_HCYVTDRXX_1_2218_1805_1924	311	339	4	31	-20.6	-30.39	CUAAGCGCUCCAUUAGUCCUCUCGAUCUAACU	311GUUGGAUUGACUGUGAUUGAUGGAUCGUU&4AGCGCUCCAUUAGUCCUCUCGAUCUAAC	311||||||||||..|.||||||||||.||||&4||||.|||||||||||..||||||||||	(311,31):(312,30):(313,29):(314,28):(315,27):(316,26):(317,25):(318,24):(319,23):(320,22):(323,19):(325,18):(326,17):(327,16):(328,15):(329,14):(330,13):(331,12):(332,11):(333,10):(334,9):(336,7):(337,6):(338,5):(339,4)
NAL94_RS12345	A00920_76_HCYVTDRXX_1_2218_4806_5368	311	339	9	36	-20.52	-30.39	CACUUCUAAGCGCUCCAUUAGUCCUCUCGAUCUAACU	311GUUGGAUUGACUGUGAUUGAUGGAUCGUU&9AGCGCUCCAUUAGUCCUCUCGAUCUAAC	311||||||||||..|.||||||||||.||||&9||||.|||||||||||..||||||||||	(311,36):(312,35):(313,34):(314,33):(315,32):(316,31):(317,30):(318,29):(319,28):(320,27):(323,24):(325,23):(326,22):(327,21):(328,20):(329,19):(330,18):(331,17):(332,16):(333,15):(334,14):(336,12):(337,11):(338,10):(339,9)
NAL94_RS12345	A00920_76_HCYVTDRXX_1_2218_3703_6621	311	339	9	36	-20.52	-30.39	CACUUCUAAGCGCUCCAUUAGUCCUCUCGAUCUAACU	311GUUGGAUUGACUGUGAUUGAUGGAUCGUU&9AGCGCUCCAUUAGUCCUCUCGAUCUAAC	311||||||||||..|.||||||||||.||||&9||||.|||||||||||..||||||||||	(311,36):(312,35):(313,34):(314,33):(315,32):(316,31):(317,30):(318,29):(319,28):(320,27):(323,24):(325,23):(326,22):(327,21):(328,20):(329,19):(330,18):(331,17):(332,16):(333,15):(334,14):(336,12):(337,11):(338,10):(339,9)
NAL94_RS12345	A00920_76_HCYVTDRXX_1_2218_22281_9173	311	339	8	35	-20.53	-30.39	ACUUCUAAGCGCUCCAUUAGUCCUCUCGAUCUAACU	311GUUGGAUUGACUGUGAUUGAUGGAUCGUU&8AGCGCUCCAUUAGUCCUCUCGAUCUAAC	311||||||||||..|.||||||||||.||||&8||||.|||||||||||..||||||||||	(311,35):(312,34):(313,33):(314,32):(315,31):(316,30):(317,29):(318,28):(319,27):(320,26):(323,23):(325,22):(326,21):(327,20):(328,19):(329,18):(330,17):(331,16):(332,15):(333,14):(334,13):(336,11):(337,10):(338,9):(339,8)
NAL94_RS12345	A00920_76_HCYVTDRXX_1_2218_19244_18505	311	339	5	32	-20.49	-30.39	UCUAAGCGCUCCAUUAGUCCUCUCGAUCUAACUUCUC	311GUUGGAUUGACUGUGAUUGAUGGAUCGUU&5AGCGCUCCAUUAGUCCUCUCGAUCUAAC	311||||||||||..|.||||||||||.||||&5||||.|||||||||||..||||||||||	(311,32):(312,31):(313,30):(314,29):(315,28):(316,27):(317,26):(318,25):(319,24):(320,23):(323,20):(325,19):(326,18):(327,17):(328,16):(329,15):(330,14):(331,13):(332,12):(333,11):(334,10):(336,8):(337,7):(338,6):(339,5)
NAL94_RS12345	A00920_76_HCYVTDRXX_1_2218_23493_22795	311	339	7	34	-20.47	-30.39	CUUCUAAGCGCUCCAUUAGUCCUCUCGAUCUAACUUCUCC	311GUUGGAUUGACUGUGAUUGAUGGAUCGUU&7AGCGCUCCAUUAGUCCUCUCGAUCUAAC	311||||||||||..|.||||||||||.||||&7||||.|||||||||||..||||||||||	(311,34):(312,33):(313,32):(314,31):(315,30):(316,29):(317,28):(318,27):(319,26):(320,25):(323,22):(325,21):(326,20):(327,19):(328,18):(329,17):(330,16):(331,15):(332,14):(333,13):(334,12):(336,10):(337,9):(338,8):(339,7)
NAL94_RS12345	A00920_76_HCYVTDRXX_1_2218_30147_25238	311	339	1	28	-20.47	-30.09	AGCGCUCCAUUAGUCCUCUCGAUCUAACUUCUCC	311GUUGGAUUGACUGUGAUUGAUGGAUCGUU&1AGCGCUCCAUUAGUCCUCUCGAUCUAAC	311||||||||||..|.||||||||||.||||&1||||.|||||||||||..||||||||||	(311,28):(312,27):(313,26):(314,25):(315,24):(316,23):(317,22):(318,21):(319,20):(320,19):(323,16):(325,15):(326,14):(327,13):(328,12):(329,11):(330,10):(331,9):(332,8):(333,7):(334,6):(336,4):(337,3):(338,2):(339,1)
NAL94_RS12345	A00920_76_HCYVTDRXX_1_2218_4110_25207	311	339	8	35	-20.46	-30.39	ACUUCUAAGCGCUCCAUUAGUCCUCUCGAUCUAACUUCUC	311GUUGGAUUGACUGUGAUUGAUGGAUCGUU&8AGCGCUCCAUUAGUCCUCUCGAUCUAAC	311||||||||||..|.||||||||||.||||&8||||.|||||||||||..||||||||||	(311,35):(312,34):(313,33):(314,32):(315,31):(316,30):(317,29):(318,28):(319,27):(320,26):(323,23):(325,22):(326,21):(327,20):(328,19):(329,18):(330,17):(331,16):(332,15):(333,14):(334,13):(336,11):(337,10):(338,9):(339,8)
NAL94_RS12345	A00920_76_HCYVTDRXX_1_2218_5041_29637	311	339	8	35	-20.46	-30.39	ACUUCUAAGCGCUCCAUUAGUCCUCUCGAUCUAACUUCUC	311GUUGGAUUGACUGUGAUUGAUGGAUCGUU&8AGCGCUCCAUUAGUCCUCUCGAUCUAAC	311||||||||||..|.||||||||||.||||&8||||.|||||||||||..||||||||||	(311,35):(312,34):(313,33):(314,32):(315,31):(316,30):(317,29):(318,28):(319,27):(320,26):(323,23):(325,22):(326,21):(327,20):(328,19):(329,18):(330,17):(331,16):(332,15):(333,14):(334,13):(336,11):(337,10):(338,9):(339,8)
NAL94_RS12345	A00920_76_HCYVTDRXX_1_2218_20907_33223	311	339	7	34	-20.47	-30.39	CUUCUAAGCGCUCCAUUAGUCCUCUCGAUCUAACUUCUCC	311GUUGGAUUGACUGUGAUUGAUGGAUCGUU&7AGCGCUCCAUUAGUCCUCUCGAUCUAAC	311||||||||||..|.||||||||||.||||&7||||.|||||||||||..||||||||||	(311,34):(312,33):(313,32):(314,31):(315,30):(316,29):(317,28):(318,27):(319,26):(320,25):(323,22):(325,21):(326,20):(327,19):(328,18):(329,17):(330,16):(331,15):(332,14):(333,13):(334,12):(336,10):(337,9):(338,8):(339,7)
NAL94_RS12345	A00920_76_HCYVTDRXX_1_2218_9299_35509	311	339	10	37	-20.51	-30.39	UCACUUCUAAGCGCUCCAUUAGUCCUCUCGAUCUAACU	311GUUGGAUUGACUGUGAUUGAUGGAUCGUU&10AGCGCUCCAUUAGUCCUCUCGAUCUAAC	311||||||||||..|.||||||||||.||||&10||||.|||||||||||..||||||||||	(311,37):(312,36):(313,35):(314,34):(315,33):(316,32):(317,31):(318,30):(319,29):(320,28):(323,25):(325,24):(326,23):(327,22):(328,21):(329,20):(330,19):(331,18):(332,17):(333,16):(334,15):(336,13):(337,12):(338,11):(339,10)
NAL94_RS12345	A00920_76_HCYVTDRXX_1_2219_30020_2785	311	339	8	35	-20.42	-30.39	ACUUCUAAGCGCUCCAUUAGUCCUCUCGAUCUAACUUCUCCG	311GUUGGAUUGACUGUGAUUGAUGGAUCGUU&8AGCGCUCCAUUAGUCCUCUCGAUCUAAC	311||||||||||..|.||||||||||.||||&8||||.|||||||||||..||||||||||	(311,35):(312,34):(313,33):(314,32):(315,31):(316,30):(317,29):(318,28):(319,27):(320,26):(323,23):(325,22):(326,21):(327,20):(328,19):(329,18):(330,17):(331,16):(332,15):(333,14):(334,13):(336,11):(337,10):(338,9):(339,8)
NAL94_RS12345	A00920_76_HCYVTDRXX_1_2219_28782_8938	311	339	8	35	-20.53	-30.39	ACUUCUAAGCGCUCCAUUAGUCCUCUCGAUCUAACU	311GUUGGAUUGACUGUGAUUGAUGGAUCGUU&8AGCGCUCCAUUAGUCCUCUCGAUCUAAC	311||||||||||..|.||||||||||.||||&8||||.|||||||||||..||||||||||	(311,35):(312,34):(313,33):(314,32):(315,31):(316,30):(317,29):(318,28):(319,27):(320,26):(323,23):(325,22):(326,21):(327,20):(328,19):(329,18):(330,17):(331,16):(332,15):(333,14):(334,13):(336,11):(337,10):(338,9):(339,8)
NAL94_RS12345	A00920_76_HCYVTDRXX_1_2219_29668_9345	311	339	7	34	-20.54	-30.39	CUUCUAAGCGCUCCAUUAGUCCUCUCGAUCUAACUU	311GUUGGAUUGACUGUGAUUGAUGGAUCGUU&7AGCGCUCCAUUAGUCCUCUCGAUCUAAC	311||||||||||..|.||||||||||.||||&7||||.|||||||||||..||||||||||	(311,34):(312,33):(313,32):(314,31):(315,30):(316,29):(317,28):(318,27):(319,26):(320,25):(323,22):(325,21):(326,20):(327,19):(328,18):(329,17):(330,16):(331,15):(332,14):(333,13):(334,12):(336,10):(337,9):(338,8):(339,7)
NAL94_RS12345	A00920_76_HCYVTDRXX_1_2219_12029_10426	311	339	7	34	-20.54	-30.39	CUUCUAAGCGCUCCAUUAGUCCUCUCGAUCUAACUU	311GUUGGAUUGACUGUGAUUGAUGGAUCGUU&7AGCGCUCCAUUAGUCCUCUCGAUCUAAC	311||||||||||..|.||||||||||.||||&7||||.|||||||||||..||||||||||	(311,34):(312,33):(313,32):(314,31):(315,30):(316,29):(317,28):(318,27):(319,26):(320,25):(323,22):(325,21):(326,20):(327,19):(328,18):(329,17):(330,16):(331,15):(332,14):(333,13):(334,12):(336,10):(337,9):(338,8):(339,7)
NAL94_RS12345	A00920_76_HCYVTDRXX_1_2219_9308_15608	311	339	8	35	-20.46	-30.39	ACUUCUAAGCGCUCCAUUAGUCCUCUCGAUCUAACUUCUC	311GUUGGAUUGACUGUGAUUGAUGGAUCGUU&8AGCGCUCCAUUAGUCCUCUCGAUCUAAC	311||||||||||..|.||||||||||.||||&8||||.|||||||||||..||||||||||	(311,35):(312,34):(313,33):(314,32):(315,31):(316,30):(317,29):(318,28):(319,27):(320,26):(323,23):(325,22):(326,21):(327,20):(328,19):(329,18):(330,17):(331,16):(332,15):(333,14):(334,13):(336,11):(337,10):(338,9):(339,8)
NAL94_RS12345	A00920_76_HCYVTDRXX_1_2219_14669_18724	81	97	3	22	-20.59	-24.6	AAUGGUGUAGAUCUCUCGUGGGAGUA	81CCCACAGAUUUACGCCA&3UGGUGUAGAUCUCUCGUGGG	81|||||||||||||||||&3||||||||||||...|||||	(81,22):(82,21):(83,20):(84,19):(85,18):(86,14):(87,13):(88,12):(89,11):(90,10):(91,9):(92,8):(93,7):(94,6):(95,5):(96,4):(97,3)
NAL94_RS12345	A00920_76_HCYVTDRXX_1_2219_30445_19867	311	339	8	35	-20.47	-30.39	ACUUCUAAGCGCUCCAUUAGUCCUCUCGAUCUAACUUCU	311GUUGGAUUGACUGUGAUUGAUGGAUCGUU&8AGCGCUCCAUUAGUCCUCUCGAUCUAAC	311||||||||||..|.||||||||||.||||&8||||.|||||||||||..||||||||||	(311,35):(312,34):(313,33):(314,32):(315,31):(316,30):(317,29):(318,28):(319,27):(320,26):(323,23):(325,22):(326,21):(327,20):(328,19):(329,18):(330,17):(331,16):(332,15):(333,14):(334,13):(336,11):(337,10):(338,9):(339,8)
NAL94_RS12345	A00920_76_HCYVTDRXX_1_2219_11017_20322	311	339	9	36	-20.44	-30.39	CACUUCUAAGCGCUCCAUUAGUCCUCUCGAUCUAACUUCUCC	311GUUGGAUUGACUGUGAUUGAUGGAUCGUU&9AGCGCUCCAUUAGUCCUCUCGAUCUAAC	311||||||||||..|.||||||||||.||||&9||||.|||||||||||..||||||||||	(311,36):(312,35):(313,34):(314,33):(315,32):(316,31):(317,30):(318,29):(319,28):(320,27):(323,24):(325,23):(326,22):(327,21):(328,20):(329,19):(330,18):(331,17):(332,16):(333,15):(334,14):(336,12):(337,11):(338,10):(339,9)
NAL94_RS12345	A00920_76_HCYVTDRXX_1_2219_29930_21762	311	339	8	35	-20.42	-30.39	ACUUCUAAGCGCUCCAUUAGUCCUCUCGAUCUAACUUCUCCG	311GUUGGAUUGACUGUGAUUGAUGGAUCGUU&8AGCGCUCCAUUAGUCCUCUCGAUCUAAC	311||||||||||..|.||||||||||.||||&8||||.|||||||||||..||||||||||	(311,35):(312,34):(313,33):(314,32):(315,31):(316,30):(317,29):(318,28):(319,27):(320,26):(323,23):(325,22):(326,21):(327,20):(328,19):(329,18):(330,17):(331,16):(332,15):(333,14):(334,13):(336,11):(337,10):(338,9):(339,8)
NAL94_RS12345	A00920_76_HCYVTDRXX_1_2219_29984_21762	311	339	8	35	-20.42	-30.39	ACUUCUAAGCGCUCCAUUAGUCCUCUCGAUCUAACUUCUCCG	311GUUGGAUUGACUGUGAUUGAUGGAUCGUU&8AGCGCUCCAUUAGUCCUCUCGAUCUAAC	311||||||||||..|.||||||||||.||||&8||||.|||||||||||..||||||||||	(311,35):(312,34):(313,33):(314,32):(315,31):(316,30):(317,29):(318,28):(319,27):(320,26):(323,23):(325,22):(326,21):(327,20):(328,19):(329,18):(330,17):(331,16):(332,15):(333,14):(334,13):(336,11):(337,10):(338,9):(339,8)
NAL94_RS12345	A00920_76_HCYVTDRXX_1_2219_10086_26976	311	339	7	34	-20.55	-30.39	CUUCUAAGCGCUCCAUUAGUCCUCUCGAUCUAACU	311GUUGGAUUGACUGUGAUUGAUGGAUCGUU&7AGCGCUCCAUUAGUCCUCUCGAUCUAAC	311||||||||||..|.||||||||||.||||&7||||.|||||||||||..||||||||||	(311,34):(312,33):(313,32):(314,31):(315,30):(316,29):(317,28):(318,27):(319,26):(320,25):(323,22):(325,21):(326,20):(327,19):(328,18):(329,17):(330,16):(331,15):(332,14):(333,13):(334,12):(336,10):(337,9):(338,8):(339,7)
NAL94_RS12345	A00920_76_HCYVTDRXX_1_2275_28456_13667	311	339	1	28	-20.53	-30.09	AGCGCUCCAUUAGUCCUCUCGAUCUAACU	311GUUGGAUUGACUGUGAUUGAUGGAUCGUU&1AGCGCUCCAUUAGUCCUCUCGAUCUAAC	311||||||||||..|.||||||||||.||||&1||||.|||||||||||..||||||||||	(311,28):(312,27):(313,26):(314,25):(315,24):(316,23):(317,22):(318,21):(319,20):(320,19):(323,16):(325,15):(326,14):(327,13):(328,12):(329,11):(330,10):(331,9):(332,8):(333,7):(334,6):(336,4):(337,3):(338,2):(339,1)
NAL94_RS12345	A00920_76_HCYVTDRXX_1_2275_18177_26115	311	339	9	36	-20.52	-30.39	CACUUCUAAGCGCUCCAUUAGUCCUCUCGAUCUAACU	311GUUGGAUUGACUGUGAUUGAUGGAUCGUU&9AGCGCUCCAUUAGUCCUCUCGAUCUAAC	311||||||||||..|.||||||||||.||||&9||||.|||||||||||..||||||||||	(311,36):(312,35):(313,34):(314,33):(315,32):(316,31):(317,30):(318,29):(319,28):(320,27):(323,24):(325,23):(326,22):(327,21):(328,20):(329,19):(330,18):(331,17):(332,16):(333,15):(334,14):(336,12):(337,11):(338,10):(339,9)
NAL94_RS12345	A00920_76_HCYVTDRXX_1_2275_7319_27665	311	339	2	29	-20.76	-30.39	AAGCGCUCCAUUAGUCCUCUCGAUCUAACUU	311GUUGGAUUGACUGUGAUUGAUGGAUCGUU&2AGCGCUCCAUUAGUCCUCUCGAUCUAAC	311||||||||||..|.||||||||||.||||&2||||.|||||||||||..||||||||||	(311,29):(312,28):(313,27):(314,26):(315,25):(316,24):(317,23):(318,22):(319,21):(320,20):(323,17):(325,16):(326,15):(327,14):(328,13):(329,12):(330,11):(331,10):(332,9):(333,8):(334,7):(336,5):(337,4):(338,3):(339,2)
NAL94_RS12345	A00920_76_HCYVTDRXX_1_2275_10077_30029	311	339	9	36	-20.52	-30.39	CACUUCUAAGCGCUCCAUUAGUCCUCUCGAUCUAACU	311GUUGGAUUGACUGUGAUUGAUGGAUCGUU&9AGCGCUCCAUUAGUCCUCUCGAUCUAAC	311||||||||||..|.||||||||||.||||&9||||.|||||||||||..||||||||||	(311,36):(312,35):(313,34):(314,33):(315,32):(316,31):(317,30):(318,29):(319,28):(320,27):(323,24):(325,23):(326,22):(327,21):(328,20):(329,19):(330,18):(331,17):(332,16):(333,15):(334,14):(336,12):(337,11):(338,10):(339,9)
NAL94_RS12345	A00920_76_HCYVTDRXX_1_2275_9507_30796	311	339	2	29	-20.71	-30.39	AAGCGCUCCAUUAGUCCUCUCGAUCUAACUUCUCC	311GUUGGAUUGACUGUGAUUGAUGGAUCGUU&2AGCGCUCCAUUAGUCCUCUCGAUCUAAC	311||||||||||..|.||||||||||.||||&2||||.|||||||||||..||||||||||	(311,29):(312,28):(313,27):(314,26):(315,25):(316,24):(317,23):(318,22):(319,21):(320,20):(323,17):(325,16):(326,15):(327,14):(328,13):(329,12):(330,11):(331,10):(332,9):(333,8):(334,7):(336,5):(337,4):(338,3):(339,2)
NAL94_RS12345	A00920_76_HCYVTDRXX_1_2276_2980_1204	311	339	1	28	-20.42	-30.09	AGCGCUCCAUUAGUCCUCUCGAUCUAACUUCUCCG	311GUUGGAUUGACUGUGAUUGAUGGAUCGUU&1AGCGCUCCAUUAGUCCUCUCGAUCUAAC	311||||||||||..|.||||||||||.||||&1||||.|||||||||||..||||||||||	(311,28):(312,27):(313,26):(314,25):(315,24):(316,23):(317,22):(318,21):(319,20):(320,19):(323,16):(325,15):(326,14):(327,13):(328,12):(329,11):(330,10):(331,9):(332,8):(333,7):(334,6):(336,4):(337,3):(338,2):(339,1)
NAL94_RS12345	A00920_76_HCYVTDRXX_1_2276_30129_2065	311	339	9	36	-20.52	-30.39	CACUUCUAAGCGCUCCAUUAGUCCUCUCGAUCUAACU	311GUUGGAUUGACUGUGAUUGAUGGAUCGUU&9AGCGCUCCAUUAGUCCUCUCGAUCUAAC	311||||||||||..|.||||||||||.||||&9||||.|||||||||||..||||||||||	(311,36):(312,35):(313,34):(314,33):(315,32):(316,31):(317,30):(318,29):(319,28):(320,27):(323,24):(325,23):(326,22):(327,21):(328,20):(329,19):(330,18):(331,17):(332,16):(333,15):(334,14):(336,12):(337,11):(338,10):(339,9)
NAL94_RS12345	A00920_76_HCYVTDRXX_1_2276_23185_3255	311	339	2	29	-20.76	-30.39	AAGCGCUCCAUUAGUCCUCUCGAUCUAACUU	311GUUGGAUUGACUGUGAUUGAUGGAUCGUU&2AGCGCUCCAUUAGUCCUCUCGAUCUAAC	311||||||||||..|.||||||||||.||||&2||||.|||||||||||..||||||||||	(311,29):(312,28):(313,27):(314,26):(315,25):(316,24):(317,23):(318,22):(319,21):(320,20):(323,17):(325,16):(326,15):(327,14):(328,13):(329,12):(330,11):(331,10):(332,9):(333,8):(334,7):(336,5):(337,4):(338,3):(339,2)
NAL94_RS12345	A00920_76_HCYVTDRXX_1_2276_23014_5807	311	339	8	35	-20.47	-30.39	ACUUCUAAGCGCUCCAUUAGUCCUCUCGAUCUAACUUCU	311GUUGGAUUGACUGUGAUUGAUGGAUCGUU&8AGCGCUCCAUUAGUCCUCUCGAUCUAAC	311||||||||||..|.||||||||||.||||&8||||.|||||||||||..||||||||||	(311,35):(312,34):(313,33):(314,32):(315,31):(316,30):(317,29):(318,28):(319,27):(320,26):(323,23):(325,22):(326,21):(327,20):(328,19):(329,18):(330,17):(331,16):(332,15):(333,14):(334,13):(336,11):(337,10):(338,9):(339,8)
NAL94_RS12345	A00920_76_HCYVTDRXX_1_2276_5891_7717	311	339	9	36	-20.45	-30.39	CACUUCUAAGCGCUCCAUUAGUCCUCUCGAUCUAACUUCUC	311GUUGGAUUGACUGUGAUUGAUGGAUCGUU&9AGCGCUCCAUUAGUCCUCUCGAUCUAAC	311||||||||||..|.||||||||||.||||&9||||.|||||||||||..||||||||||	(311,36):(312,35):(313,34):(314,33):(315,32):(316,31):(317,30):(318,29):(319,28):(320,27):(323,24):(325,23):(326,22):(327,21):(328,20):(329,19):(330,18):(331,17):(332,16):(333,15):(334,14):(336,12):(337,11):(338,10):(339,9)
NAL94_RS12345	A00920_76_HCYVTDRXX_1_2276_29026_8234	311	339	8	35	-20.52	-30.39	ACUUCUAAGCGCUCCAUUAGUCCUCUCGAUCUAACUU	311GUUGGAUUGACUGUGAUUGAUGGAUCGUU&8AGCGCUCCAUUAGUCCUCUCGAUCUAAC	311||||||||||..|.||||||||||.||||&8||||.|||||||||||..||||||||||	(311,35):(312,34):(313,33):(314,32):(315,31):(316,30):(317,29):(318,28):(319,27):(320,26):(323,23):(325,22):(326,21):(327,20):(328,19):(329,18):(330,17):(331,16):(332,15):(333,14):(334,13):(336,11):(337,10):(338,9):(339,8)
NAL94_RS12345	A00920_76_HCYVTDRXX_1_2276_10682_8844	311	339	9	36	-20.45	-30.39	CACUUCUAAGCGCUCCAUUAGUCCUCUCGAUCUAACUUCUC	311GUUGGAUUGACUGUGAUUGAUGGAUCGUU&9AGCGCUCCAUUAGUCCUCUCGAUCUAAC	311||||||||||..|.||||||||||.||||&9||||.|||||||||||..||||||||||	(311,36):(312,35):(313,34):(314,33):(315,32):(316,31):(317,30):(318,29):(319,28):(320,27):(323,24):(325,23):(326,22):(327,21):(328,20):(329,19):(330,18):(331,17):(332,16):(333,15):(334,14):(336,12):(337,11):(338,10):(339,9)
NAL94_RS12345	A00920_76_HCYVTDRXX_1_2276_10321_13510	311	339	7	34	-20.47	-30.39	CUUCUAAGCGCUCCAUUAGUCCUCUCGAUCUAACUUCUCC	311GUUGGAUUGACUGUGAUUGAUGGAUCGUU&7AGCGCUCCAUUAGUCCUCUCGAUCUAAC	311||||||||||..|.||||||||||.||||&7||||.|||||||||||..||||||||||	(311,34):(312,33):(313,32):(314,31):(315,30):(316,29):(317,28):(318,27):(319,26):(320,25):(323,22):(325,21):(326,20):(327,19):(328,18):(329,17):(330,16):(331,15):(332,14):(333,13):(334,12):(336,10):(337,9):(338,8):(339,7)
NAL94_RS12345	A00920_76_HCYVTDRXX_1_2276_10031_14763	311	339	7	34	-20.47	-30.39	CUUCUAAGCGCUCCAUUAGUCCUCUCGAUCUAACUUCUCC	311GUUGGAUUGACUGUGAUUGAUGGAUCGUU&7AGCGCUCCAUUAGUCCUCUCGAUCUAAC	311||||||||||..|.||||||||||.||||&7||||.|||||||||||..||||||||||	(311,34):(312,33):(313,32):(314,31):(315,30):(316,29):(317,28):(318,27):(319,26):(320,25):(323,22):(325,21):(326,20):(327,19):(328,18):(329,17):(330,16):(331,15):(332,14):(333,13):(334,12):(336,10):(337,9):(338,8):(339,7)
NAL94_RS12345	A00920_76_HCYVTDRXX_1_2276_29098_14935	311	339	7	34	-20.48	-30.39	CUUCUAAGCGCUCCAUUAGUCCUCUCGAUCUAACUUCU	311GUUGGAUUGACUGUGAUUGAUGGAUCGUU&7AGCGCUCCAUUAGUCCUCUCGAUCUAAC	311||||||||||..|.||||||||||.||||&7||||.|||||||||||..||||||||||	(311,34):(312,33):(313,32):(314,31):(315,30):(316,29):(317,28):(318,27):(319,26):(320,25):(323,22):(325,21):(326,20):(327,19):(328,18):(329,17):(330,16):(331,15):(332,14):(333,13):(334,12):(336,10):(337,9):(338,8):(339,7)
NAL94_RS12345	A00920_76_HCYVTDRXX_1_2276_27335_18615	311	339	1	28	-20.53	-30.09	AGCGCUCCAUUAGUCCUCUCGAUCUAACU	311GUUGGAUUGACUGUGAUUGAUGGAUCGUU&1AGCGCUCCAUUAGUCCUCUCGAUCUAAC	311||||||||||..|.||||||||||.||||&1||||.|||||||||||..||||||||||	(311,28):(312,27):(313,26):(314,25):(315,24):(316,23):(317,22):(318,21):(319,20):(320,19):(323,16):(325,15):(326,14):(327,13):(328,12):(329,11):(330,10):(331,9):(332,8):(333,7):(334,6):(336,4):(337,3):(338,2):(339,1)
NAL94_RS12345	A00920_76_HCYVTDRXX_1_2276_6912_19100	311	339	9	36	-20.52	-30.39	CACUUCUAAGCGCUCCAUUAGUCCUCUCGAUCUAACU	311GUUGGAUUGACUGUGAUUGAUGGAUCGUU&9AGCGCUCCAUUAGUCCUCUCGAUCUAAC	311||||||||||..|.||||||||||.||||&9||||.|||||||||||..||||||||||	(311,36):(312,35):(313,34):(314,33):(315,32):(316,31):(317,30):(318,29):(319,28):(320,27):(323,24):(325,23):(326,22):(327,21):(328,20):(329,19):(330,18):(331,17):(332,16):(333,15):(334,14):(336,12):(337,11):(338,10):(339,9)
NAL94_RS12345	A00920_76_HCYVTDRXX_1_2276_15148_20619	311	339	9	36	-20.51	-30.39	CACUUCUAAGCGCUCCAUUAGUCCUCUCGAUCUAACUU	311GUUGGAUUGACUGUGAUUGAUGGAUCGUU&9AGCGCUCCAUUAGUCCUCUCGAUCUAAC	311||||||||||..|.||||||||||.||||&9||||.|||||||||||..||||||||||	(311,36):(312,35):(313,34):(314,33):(315,32):(316,31):(317,30):(318,29):(319,28):(320,27):(323,24):(325,23):(326,22):(327,21):(328,20):(329,19):(330,18):(331,17):(332,16):(333,15):(334,14):(336,12):(337,11):(338,10):(339,9)
NAL94_RS12345	A00920_76_HCYVTDRXX_1_2276_30888_24205	311	339	9	36	-20.52	-30.39	CACUUCUAAGCGCUCCAUUAGUCCUCUCGAUCUAACU	311GUUGGAUUGACUGUGAUUGAUGGAUCGUU&9AGCGCUCCAUUAGUCCUCUCGAUCUAAC	311||||||||||..|.||||||||||.||||&9||||.|||||||||||..||||||||||	(311,36):(312,35):(313,34):(314,33):(315,32):(316,31):(317,30):(318,29):(319,28):(320,27):(323,24):(325,23):(326,22):(327,21):(328,20):(329,19):(330,18):(331,17):(332,16):(333,15):(334,14):(336,12):(337,11):(338,10):(339,9)
NAL94_RS12345	A00920_76_HCYVTDRXX_1_2276_30987_25097	311	339	9	36	-20.52	-30.39	CACUUCUAAGCGCUCCAUUAGUCCUCUCGAUCUAACU	311GUUGGAUUGACUGUGAUUGAUGGAUCGUU&9AGCGCUCCAUUAGUCCUCUCGAUCUAAC	311||||||||||..|.||||||||||.||||&9||||.|||||||||||..||||||||||	(311,36):(312,35):(313,34):(314,33):(315,32):(316,31):(317,30):(318,29):(319,28):(320,27):(323,24):(325,23):(326,22):(327,21):(328,20):(329,19):(330,18):(331,17):(332,16):(333,15):(334,14):(336,12):(337,11):(338,10):(339,9)
NAL94_RS12345	A00920_76_HCYVTDRXX_1_2276_16993_35900	311	339	1	28	-20.53	-30.09	AGCGCUCCAUUAGUCCUCUCGAUCUAACU	311GUUGGAUUGACUGUGAUUGAUGGAUCGUU&1AGCGCUCCAUUAGUCCUCUCGAUCUAAC	311||||||||||..|.||||||||||.||||&1||||.|||||||||||..||||||||||	(311,28):(312,27):(313,26):(314,25):(315,24):(316,23):(317,22):(318,21):(319,20):(320,19):(323,16):(325,15):(326,14):(327,13):(328,12):(329,11):(330,10):(331,9):(332,8):(333,7):(334,6):(336,4):(337,3):(338,2):(339,1)
NAL94_RS12345	A00920_76_HCYVTDRXX_1_2277_12590_2284	311	339	6	33	-20.44	-30.39	UUCUAAGCGCUCCAUUAGUCCUCUCGAUCUAACUUCUCCG	311GUUGGAUUGACUGUGAUUGAUGGAUCGUU&6AGCGCUCCAUUAGUCCUCUCGAUCUAAC	311||||||||||..|.||||||||||.||||&6||||.|||||||||||..||||||||||	(311,33):(312,32):(313,31):(314,30):(315,29):(316,28):(317,27):(318,26):(319,25):(320,24):(323,21):(325,20):(326,19):(327,18):(328,17):(329,16):(330,15):(331,14):(332,13):(333,12):(334,11):(336,9):(337,8):(338,7):(339,6)
NAL94_RS12345	A00920_76_HCYVTDRXX_1_2277_32163_12258	311	339	9	36	-20.52	-30.39	CACUUCUAAGCGCUCCAUUAGUCCUCUCGAUCUAACU	311GUUGGAUUGACUGUGAUUGAUGGAUCGUU&9AGCGCUCCAUUAGUCCUCUCGAUCUAAC	311||||||||||..|.||||||||||.||||&9||||.|||||||||||..||||||||||	(311,36):(312,35):(313,34):(314,33):(315,32):(316,31):(317,30):(318,29):(319,28):(320,27):(323,24):(325,23):(326,22):(327,21):(328,20):(329,19):(330,18):(331,17):(332,16):(333,15):(334,14):(336,12):(337,11):(338,10):(339,9)
NAL94_RS12345	A00920_76_HCYVTDRXX_1_2277_16224_13683	311	339	9	36	-20.51	-30.39	CACUUCUAAGCGCUCCAUUAGUCCUCUCGAUCUAACUU	311GUUGGAUUGACUGUGAUUGAUGGAUCGUU&9AGCGCUCCAUUAGUCCUCUCGAUCUAAC	311||||||||||..|.||||||||||.||||&9||||.|||||||||||..||||||||||	(311,36):(312,35):(313,34):(314,33):(315,32):(316,31):(317,30):(318,29):(319,28):(320,27):(323,24):(325,23):(326,22):(327,21):(328,20):(329,19):(330,18):(331,17):(332,16):(333,15):(334,14):(336,12):(337,11):(338,10):(339,9)
NAL94_RS12345	A00920_76_HCYVTDRXX_1_2277_5710_18521	311	339	7	34	-20.47	-30.39	CUUCUAAGCGCUCCAUUAGUCCUCUCGAUCUAACUUCUCC	311GUUGGAUUGACUGUGAUUGAUGGAUCGUU&7AGCGCUCCAUUAGUCCUCUCGAUCUAAC	311||||||||||..|.||||||||||.||||&7||||.|||||||||||..||||||||||	(311,34):(312,33):(313,32):(314,31):(315,30):(316,29):(317,28):(318,27):(319,26):(320,25):(323,22):(325,21):(326,20):(327,19):(328,18):(329,17):(330,16):(331,15):(332,14):(333,13):(334,12):(336,10):(337,9):(338,8):(339,7)
NAL94_RS12345	A00920_76_HCYVTDRXX_1_2277_12147_19022	311	339	6	33	-20.44	-30.39	UUCUAAGCGCUCCAUUAGUCCUCUCGAUCUAACUUCUCCG	311GUUGGAUUGACUGUGAUUGAUGGAUCGUU&6AGCGCUCCAUUAGUCCUCUCGAUCUAAC	311||||||||||..|.||||||||||.||||&6||||.|||||||||||..||||||||||	(311,33):(312,32):(313,31):(314,30):(315,29):(316,28):(317,27):(318,26):(319,25):(320,24):(323,21):(325,20):(326,19):(327,18):(328,17):(329,16):(330,15):(331,14):(332,13):(333,12):(334,11):(336,9):(337,8):(338,7):(339,6)
NAL94_RS12345	A00920_76_HCYVTDRXX_1_2277_1850_24799	311	339	8	35	-20.52	-30.39	ACUUCUAAGCGCUCCAUUAGUCCUCUCGAUCUAACUU	311GUUGGAUUGACUGUGAUUGAUGGAUCGUU&8AGCGCUCCAUUAGUCCUCUCGAUCUAAC	311||||||||||..|.||||||||||.||||&8||||.|||||||||||..||||||||||	(311,35):(312,34):(313,33):(314,32):(315,31):(316,30):(317,29):(318,28):(319,27):(320,26):(323,23):(325,22):(326,21):(327,20):(328,19):(329,18):(330,17):(331,16):(332,15):(333,14):(334,13):(336,11):(337,10):(338,9):(339,8)
NAL94_RS12345	A00920_76_HCYVTDRXX_1_2277_6705_28260	311	339	8	35	-20.51	-30.39	ACUUCUAAGCGCUCCAUUAGUCCUCUCGAUCUAACUUC	311GUUGGAUUGACUGUGAUUGAUGGAUCGUU&8AGCGCUCCAUUAGUCCUCUCGAUCUAAC	311||||||||||..|.||||||||||.||||&8||||.|||||||||||..||||||||||	(311,35):(312,34):(313,33):(314,32):(315,31):(316,30):(317,29):(318,28):(319,27):(320,26):(323,23):(325,22):(326,21):(327,20):(328,19):(329,18):(330,17):(331,16):(332,15):(333,14):(334,13):(336,11):(337,10):(338,9):(339,8)
NAL94_RS12345	A00920_76_HCYVTDRXX_1_2277_28935_31939	311	339	7	34	-20.55	-30.39	CUUCUAAGCGCUCCAUUAGUCCUCUCGAUCUAACU	311GUUGGAUUGACUGUGAUUGAUGGAUCGUU&7AGCGCUCCAUUAGUCCUCUCGAUCUAAC	311||||||||||..|.||||||||||.||||&7||||.|||||||||||..||||||||||	(311,34):(312,33):(313,32):(314,31):(315,30):(316,29):(317,28):(318,27):(319,26):(320,25):(323,22):(325,21):(326,20):(327,19):(328,18):(329,17):(330,16):(331,15):(332,14):(333,13):(334,12):(336,10):(337,9):(338,8):(339,7)
NAL94_RS12345	A00920_76_HCYVTDRXX_1_2277_9344_35963	311	339	4	31	-20.53	-30.39	CUAAGCGCUCCAUUAGUCCUCUCGAUCUAACUUCUC	311GUUGGAUUGACUGUGAUUGAUGGAUCGUU&4AGCGCUCCAUUAGUCCUCUCGAUCUAAC	311||||||||||..|.||||||||||.||||&4||||.|||||||||||..||||||||||	(311,31):(312,30):(313,29):(314,28):(315,27):(316,26):(317,25):(318,24):(319,23):(320,22):(323,19):(325,18):(326,17):(327,16):(328,15):(329,14):(330,13):(331,12):(332,11):(333,10):(334,9):(336,7):(337,6):(338,5):(339,4)
NAL94_RS12345	A00920_76_HCYVTDRXX_1_2277_27290_36511	311	339	7	34	-20.48	-30.39	CUUCUAAGCGCUCCAUUAGUCCUCUCGAUCUAACUUCUC	311GUUGGAUUGACUGUGAUUGAUGGAUCGUU&7AGCGCUCCAUUAGUCCUCUCGAUCUAAC	311||||||||||..|.||||||||||.||||&7||||.|||||||||||..||||||||||	(311,34):(312,33):(313,32):(314,31):(315,30):(316,29):(317,28):(318,27):(319,26):(320,25):(323,22):(325,21):(326,20):(327,19):(328,18):(329,17):(330,16):(331,15):(332,14):(333,13):(334,12):(336,10):(337,9):(338,8):(339,7)
NAL94_RS12345	A00920_76_HCYVTDRXX_1_2278_30653_5572	311	339	9	36	-20.44	-30.39	CACUUCUAAGCGCUCCAUUAGUCCUCUCGAUCUAACUUCUCC	311GUUGGAUUGACUGUGAUUGAUGGAUCGUU&9AGCGCUCCAUUAGUCCUCUCGAUCUAAC	311||||||||||..|.||||||||||.||||&9||||.|||||||||||..||||||||||	(311,36):(312,35):(313,34):(314,33):(315,32):(316,31):(317,30):(318,29):(319,28):(320,27):(323,24):(325,23):(326,22):(327,21):(328,20):(329,19):(330,18):(331,17):(332,16):(333,15):(334,14):(336,12):(337,11):(338,10):(339,9)
NAL94_RS12345	A00920_76_HCYVTDRXX_1_2110_16342_7686	248	273	1	23	-20.57	-28.8	GCGCUUCACGUUGUUCAUUCGCCGCG	248GGUGAACGAGUCUCAAUGUGAAGUGC&1GCGCUUCACGUUGUUCAUUCGCC	248||||||.|||...|||||||||||||&1||||||||||||||||.||||||	(248,23):(249,22):(250,21):(251,20):(252,19):(253,18):(255,16):(256,15):(257,14):(261,13):(262,12):(263,11):(264,10):(265,9):(266,8):(267,7):(268,6):(269,5):(270,4):(271,3):(272,2):(273,1)
NAL94_RS12345	A00920_76_HCYVTDRXX_1_2110_17951_9752	311	339	8	35	-20.51	-30.39	ACUUCUAAGCGCUCCAUUAGUCCUCUCGAUCUAACUUC	311GUUGGAUUGACUGUGAUUGAUGGAUCGUU&8AGCGCUCCAUUAGUCCUCUCGAUCUAAC	311||||||||||..|.||||||||||.||||&8||||.|||||||||||..||||||||||	(311,35):(312,34):(313,33):(314,32):(315,31):(316,30):(317,29):(318,28):(319,27):(320,26):(323,23):(325,22):(326,21):(327,20):(328,19):(329,18):(330,17):(331,16):(332,15):(333,14):(334,13):(336,11):(337,10):(338,9):(339,8)
NAL94_RS12345	A00920_76_HCYVTDRXX_1_2110_4083_13573	311	339	9	36	-20.46	-30.39	CACUUCUAAGCGCUCCAUUAGUCCUCUCGAUCUAACUUCU	311GUUGGAUUGACUGUGAUUGAUGGAUCGUU&9AGCGCUCCAUUAGUCCUCUCGAUCUAAC	311||||||||||..|.||||||||||.||||&9||||.|||||||||||..||||||||||	(311,36):(312,35):(313,34):(314,33):(315,32):(316,31):(317,30):(318,29):(319,28):(320,27):(323,24):(325,23):(326,22):(327,21):(328,20):(329,19):(330,18):(331,17):(332,16):(333,15):(334,14):(336,12):(337,11):(338,10):(339,9)
NAL94_RS12345	A00920_76_HCYVTDRXX_1_2110_19009_16219	311	339	9	36	-20.52	-30.39	CACUUCUAAGCGCUCCAUUAGUCCUCUCGAUCUAACU	311GUUGGAUUGACUGUGAUUGAUGGAUCGUU&9AGCGCUCCAUUAGUCCUCUCGAUCUAAC	311||||||||||..|.||||||||||.||||&9||||.|||||||||||..||||||||||	(311,36):(312,35):(313,34):(314,33):(315,32):(316,31):(317,30):(318,29):(319,28):(320,27):(323,24):(325,23):(326,22):(327,21):(328,20):(329,19):(330,18):(331,17):(332,16):(333,15):(334,14):(336,12):(337,11):(338,10):(339,9)
NAL94_RS12345	A00920_76_HCYVTDRXX_1_2110_4083_16767	311	339	5	32	-20.55	-30.39	UCUAAGCGCUCCAUUAGUCCUCUCGAUCUAACUU	311GUUGGAUUGACUGUGAUUGAUGGAUCGUU&5AGCGCUCCAUUAGUCCUCUCGAUCUAAC	311||||||||||..|.||||||||||.||||&5||||.|||||||||||..||||||||||	(311,32):(312,31):(313,30):(314,29):(315,28):(316,27):(317,26):(318,25):(319,24):(320,23):(323,20):(325,19):(326,18):(327,17):(328,16):(329,15):(330,14):(331,13):(332,12):(333,11):(334,10):(336,8):(337,7):(338,6):(339,5)
NAL94_RS12345	A00920_76_HCYVTDRXX_1_2110_2211_20509	311	339	9	36	-20.52	-30.39	CACUUCUAAGCGCUCCAUUAGUCCUCUCGAUCUAACU	311GUUGGAUUGACUGUGAUUGAUGGAUCGUU&9AGCGCUCCAUUAGUCCUCUCGAUCUAAC	311||||||||||..|.||||||||||.||||&9||||.|||||||||||..||||||||||	(311,36):(312,35):(313,34):(314,33):(315,32):(316,31):(317,30):(318,29):(319,28):(320,27):(323,24):(325,23):(326,22):(327,21):(328,20):(329,19):(330,18):(331,17):(332,16):(333,15):(334,14):(336,12):(337,11):(338,10):(339,9)
NAL94_RS12345	A00920_76_HCYVTDRXX_1_2110_19488_20556	311	338	1	27	-20.73	-33.63	GCGAUCCAUUAGUCCUCUCGAUCUAACUUCUCCGCACUU	311GUUGGAUUGACUGUGAUUGAUGGAUCGU&1GCGAUCCAUUAGUCCUCUCGAUCUAAC	311||||||||||..|.||||||||||||||&1|||||||||||||||..||||||||||	(311,27):(312,26):(313,25):(314,24):(315,23):(316,22):(317,21):(318,20):(319,19):(320,18):(323,15):(325,14):(326,13):(327,12):(328,11):(329,10):(330,9):(331,8):(332,7):(333,6):(334,5):(335,4):(336,3):(337,2):(338,1)
NAL94_RS12345	A00920_76_HCYVTDRXX_1_2110_19633_20713	311	338	1	27	-20.73	-33.63	GCGAUCCAUUAGUCCUCUCGAUCUAACUUCUCCGCACUU	311GUUGGAUUGACUGUGAUUGAUGGAUCGU&1GCGAUCCAUUAGUCCUCUCGAUCUAAC	311||||||||||..|.||||||||||||||&1|||||||||||||||..||||||||||	(311,27):(312,26):(313,25):(314,24):(315,23):(316,22):(317,21):(318,20):(319,19):(320,18):(323,15):(325,14):(326,13):(327,12):(328,11):(329,10):(330,9):(331,8):(332,7):(333,6):(334,5):(335,4):(336,3):(337,2):(338,1)
NAL94_RS12345	A00920_76_HCYVTDRXX_1_2110_19515_24455	499	522	1	22	-20.55	-26.53	GGUGAAGCGGGGUGGUAAGCUGA	499UAGCUCAUCGAUACCCGCUUUGCC&1GGUGAAGCGGGGUGGUAAGCUG	499|||||.||||...|||||||||||&1|||||||||||.||||.|||||	(499,22):(500,21):(501,20):(502,19):(503,18):(505,16):(506,15):(507,14):(508,13):(512,11):(513,10):(514,9):(515,8):(516,7):(517,6):(518,5):(519,4):(520,3):(521,2):(522,1)
NAL94_RS12345	A00920_76_HCYVTDRXX_1_2110_23800_25457	311	339	9	36	-20.51	-30.39	CACUUCUAAGCGCUCCAUUAGUCCUCUCGAUCUAACUU	311GUUGGAUUGACUGUGAUUGAUGGAUCGUU&9AGCGCUCCAUUAGUCCUCUCGAUCUAAC	311||||||||||..|.||||||||||.||||&9||||.|||||||||||..||||||||||	(311,36):(312,35):(313,34):(314,33):(315,32):(316,31):(317,30):(318,29):(319,28):(320,27):(323,24):(325,23):(326,22):(327,21):(328,20):(329,19):(330,18):(331,17):(332,16):(333,15):(334,14):(336,12):(337,11):(338,10):(339,9)
NAL94_RS12345	A00920_76_HCYVTDRXX_1_2110_20021_25958	499	522	1	22	-20.55	-26.53	GGUGAAGCGGGGUGGUAAGCUGA	499UAGCUCAUCGAUACCCGCUUUGCC&1GGUGAAGCGGGGUGGUAAGCUG	499|||||.||||...|||||||||||&1|||||||||||.||||.|||||	(499,22):(500,21):(501,20):(502,19):(503,18):(505,16):(506,15):(507,14):(508,13):(512,11):(513,10):(514,9):(515,8):(516,7):(517,6):(518,5):(519,4):(520,3):(521,2):(522,1)
NAL94_RS12345	A00920_76_HCYVTDRXX_1_2110_17047_25911	311	339	8	35	-20.53	-30.39	ACUUCUAAGCGCUCCAUUAGUCCUCUCGAUCUAACU	311GUUGGAUUGACUGUGAUUGAUGGAUCGUU&8AGCGCUCCAUUAGUCCUCUCGAUCUAAC	311||||||||||..|.||||||||||.||||&8||||.|||||||||||..||||||||||	(311,35):(312,34):(313,33):(314,32):(315,31):(316,30):(317,29):(318,28):(319,27):(320,26):(323,23):(325,22):(326,21):(327,20):(328,19):(329,18):(330,17):(331,16):(332,15):(333,14):(334,13):(336,11):(337,10):(338,9):(339,8)
NAL94_RS12345	A00920_76_HCYVTDRXX_1_2110_24397_34444	311	339	8	35	-20.45	-30.39	ACUUCUAAGCGCUCCAUUAGUCCUCUCGAUCUAACUUCUCC	311GUUGGAUUGACUGUGAUUGAUGGAUCGUU&8AGCGCUCCAUUAGUCCUCUCGAUCUAAC	311||||||||||..|.||||||||||.||||&8||||.|||||||||||..||||||||||	(311,35):(312,34):(313,33):(314,32):(315,31):(316,30):(317,29):(318,28):(319,27):(320,26):(323,23):(325,22):(326,21):(327,20):(328,19):(329,18):(330,17):(331,16):(332,15):(333,14):(334,13):(336,11):(337,10):(338,9):(339,8)
NAL94_RS12345	A00920_76_HCYVTDRXX_1_2111_27010_1047	311	339	1	28	-20.42	-30.09	AGCGCUCCAUUAGUCCUCUCGAUCUAACUUCUCCG	311GUUGGAUUGACUGUGAUUGAUGGAUCGUU&1AGCGCUCCAUUAGUCCUCUCGAUCUAAC	311||||||||||..|.||||||||||.||||&1||||.|||||||||||..||||||||||	(311,28):(312,27):(313,26):(314,25):(315,24):(316,23):(317,22):(318,21):(319,20):(320,19):(323,16):(325,15):(326,14):(327,13):(328,12):(329,11):(330,10):(331,9):(332,8):(333,7):(334,6):(336,4):(337,3):(338,2):(339,1)
NAL94_RS12345	A00920_76_HCYVTDRXX_1_2111_31837_3991	311	339	7	34	-20.53	-30.39	CUUCUAAGCGCUCCAUUAGUCCUCUCGAUCUAACUUC	311GUUGGAUUGACUGUGAUUGAUGGAUCGUU&7AGCGCUCCAUUAGUCCUCUCGAUCUAAC	311||||||||||..|.||||||||||.||||&7||||.|||||||||||..||||||||||	(311,34):(312,33):(313,32):(314,31):(315,30):(316,29):(317,28):(318,27):(319,26):(320,25):(323,22):(325,21):(326,20):(327,19):(328,18):(329,17):(330,16):(331,15):(332,14):(333,13):(334,12):(336,10):(337,9):(338,8):(339,7)
NAL94_RS12345	A00920_76_HCYVTDRXX_1_2111_31928_4210	311	339	7	34	-20.53	-30.39	CUUCUAAGCGCUCCAUUAGUCCUCUCGAUCUAACUUC	311GUUGGAUUGACUGUGAUUGAUGGAUCGUU&7AGCGCUCCAUUAGUCCUCUCGAUCUAAC	311||||||||||..|.||||||||||.||||&7||||.|||||||||||..||||||||||	(311,34):(312,33):(313,32):(314,31):(315,30):(316,29):(317,28):(318,27):(319,26):(320,25):(323,22):(325,21):(326,20):(327,19):(328,18):(329,17):(330,16):(331,15):(332,14):(333,13):(334,12):(336,10):(337,9):(338,8):(339,7)
NAL94_RS12345	A00920_76_HCYVTDRXX_1_2111_4246_5619	657	685	2	29	-20.58	-33.58	GGCUAGAAGUAAACUGAUGGAGCUAGCAGGACCUGAGGAAG	657CUGCAAUCGCUUCUGGGUUUACUUCUGGC&2GCUAGAAGUAAACUGAUGGAGCUAGCAG	657||||....||||||.||||||||||||||&2||||||||||||||.|.|||||..||||	(657,29):(658,28):(659,27):(660,26):(665,23):(666,22):(667,21):(668,20):(669,19):(670,17):(672,15):(673,14):(674,13):(675,12):(676,11):(677,10):(678,9):(679,8):(680,7):(681,6):(682,5):(683,4):(684,3):(685,2)
NAL94_RS12345	A00920_76_HCYVTDRXX_1_2111_7157_6997	311	339	9	36	-20.45	-30.39	CACUUCUAAGCGCUCCAUUAGUCCUCUCGAUCUAACUUCUC	311GUUGGAUUGACUGUGAUUGAUGGAUCGUU&9AGCGCUCCAUUAGUCCUCUCGAUCUAAC	311||||||||||..|.||||||||||.||||&9||||.|||||||||||..||||||||||	(311,36):(312,35):(313,34):(314,33):(315,32):(316,31):(317,30):(318,29):(319,28):(320,27):(323,24):(325,23):(326,22):(327,21):(328,20):(329,19):(330,18):(331,17):(332,16):(333,15):(334,14):(336,12):(337,11):(338,10):(339,9)
NAL94_RS12345	A00920_76_HCYVTDRXX_1_2111_27796_7607	311	339	6	33	-20.44	-30.39	UUCUAAGCGCUCCAUUAGUCCUCUCGAUCUAACUUCUCCG	311GUUGGAUUGACUGUGAUUGAUGGAUCGUU&6AGCGCUCCAUUAGUCCUCUCGAUCUAAC	311||||||||||..|.||||||||||.||||&6||||.|||||||||||..||||||||||	(311,33):(312,32):(313,31):(314,30):(315,29):(316,28):(317,27):(318,26):(319,25):(320,24):(323,21):(325,20):(326,19):(327,18):(328,17):(329,16):(330,15):(331,14):(332,13):(333,12):(334,11):(336,9):(337,8):(338,7):(339,6)
NAL94_RS12345	A00920_76_HCYVTDRXX_1_2111_8504_10864	311	339	7	34	-20.48	-30.39	CUUCUAAGCGCUCCAUUAGUCCUCUCGAUCUAACUUCUC	311GUUGGAUUGACUGUGAUUGAUGGAUCGUU&7AGCGCUCCAUUAGUCCUCUCGAUCUAAC	311||||||||||..|.||||||||||.||||&7||||.|||||||||||..||||||||||	(311,34):(312,33):(313,32):(314,31):(315,30):(316,29):(317,28):(318,27):(319,26):(320,25):(323,22):(325,21):(326,20):(327,19):(328,18):(329,17):(330,16):(331,15):(332,14):(333,13):(334,12):(336,10):(337,9):(338,8):(339,7)
NAL94_RS12345	A00920_76_HCYVTDRXX_1_2111_21124_14152	311	339	8	35	-20.52	-30.39	ACUUCUAAGCGCUCCAUUAGUCCUCUCGAUCUAACUU	311GUUGGAUUGACUGUGAUUGAUGGAUCGUU&8AGCGCUCCAUUAGUCCUCUCGAUCUAAC	311||||||||||..|.||||||||||.||||&8||||.|||||||||||..||||||||||	(311,35):(312,34):(313,33):(314,32):(315,31):(316,30):(317,29):(318,28):(319,27):(320,26):(323,23):(325,22):(326,21):(327,20):(328,19):(329,18):(330,17):(331,16):(332,15):(333,14):(334,13):(336,11):(337,10):(338,9):(339,8)
NAL94_RS12345	A00920_76_HCYVTDRXX_1_2111_12038_17675	311	339	1	28	-20.49	-30.09	AGCGCUCCAUUAGUCCUCUCGAUCUAACUUCU	311GUUGGAUUGACUGUGAUUGAUGGAUCGUU&1AGCGCUCCAUUAGUCCUCUCGAUCUAAC	311||||||||||..|.||||||||||.||||&1||||.|||||||||||..||||||||||	(311,28):(312,27):(313,26):(314,25):(315,24):(316,23):(317,22):(318,21):(319,20):(320,19):(323,16):(325,15):(326,14):(327,13):(328,12):(329,11):(330,10):(331,9):(332,8):(333,7):(334,6):(336,4):(337,3):(338,2):(339,1)
NAL94_RS12345	A00920_76_HCYVTDRXX_1_2111_12283_18411	311	339	1	28	-20.49	-30.09	AGCGCUCCAUUAGUCCUCUCGAUCUAACUUCU	311GUUGGAUUGACUGUGAUUGAUGGAUCGUU&1AGCGCUCCAUUAGUCCUCUCGAUCUAAC	311||||||||||..|.||||||||||.||||&1||||.|||||||||||..||||||||||	(311,28):(312,27):(313,26):(314,25):(315,24):(316,23):(317,22):(318,21):(319,20):(320,19):(323,16):(325,15):(326,14):(327,13):(328,12):(329,11):(330,10):(331,9):(332,8):(333,7):(334,6):(336,4):(337,3):(338,2):(339,1)
NAL94_RS12345	A00920_76_HCYVTDRXX_1_2111_26196_21903	311	339	2	29	-20.14	-29.75	AAGCGCUCCAUUAGUCCUCUCGAUCUAAC	311GUUGGAUUGACUGUGAUUGAUGGAUCGUU&2AGCGCUCCAUUAGUCCUCUCGAUCUAAC	311||||||||||..|.||||||||||.||||&2||||.|||||||||||..||||||||||	(311,29):(312,28):(313,27):(314,26):(315,25):(316,24):(317,23):(318,22):(319,21):(320,20):(323,17):(325,16):(326,15):(327,14):(328,13):(329,12):(330,11):(331,10):(332,9):(333,8):(334,7):(336,5):(337,4):(338,3):(339,2)
NAL94_RS12345	A00920_76_HCYVTDRXX_1_2111_30807_22842	311	339	7	34	-20.54	-30.39	CUUCUAAGCGCUCCAUUAGUCCUCUCGAUCUAACUU	311GUUGGAUUGACUGUGAUUGAUGGAUCGUU&7AGCGCUCCAUUAGUCCUCUCGAUCUAAC	311||||||||||..|.||||||||||.||||&7||||.|||||||||||..||||||||||	(311,34):(312,33):(313,32):(314,31):(315,30):(316,29):(317,28):(318,27):(319,26):(320,25):(323,22):(325,21):(326,20):(327,19):(328,18):(329,17):(330,16):(331,15):(332,14):(333,13):(334,12):(336,10):(337,9):(338,8):(339,7)
NAL94_RS12345	A00920_76_HCYVTDRXX_1_2111_12283_23516	311	339	1	28	-20.49	-30.09	AGCGCUCCAUUAGUCCUCUCGAUCUAACUUCU	311GUUGGAUUGACUGUGAUUGAUGGAUCGUU&1AGCGCUCCAUUAGUCCUCUCGAUCUAAC	311||||||||||..|.||||||||||.||||&1||||.|||||||||||..||||||||||	(311,28):(312,27):(313,26):(314,25):(315,24):(316,23):(317,22):(318,21):(319,20):(320,19):(323,16):(325,15):(326,14):(327,13):(328,12):(329,11):(330,10):(331,9):(332,8):(333,7):(334,6):(336,4):(337,3):(338,2):(339,1)
NAL94_RS12345	A00920_76_HCYVTDRXX_1_2111_15185_24032	311	339	8	35	-20.53	-30.39	ACUUCUAAGCGCUCCAUUAGUCCUCUCGAUCUAACU	311GUUGGAUUGACUGUGAUUGAUGGAUCGUU&8AGCGCUCCAUUAGUCCUCUCGAUCUAAC	311||||||||||..|.||||||||||.||||&8||||.|||||||||||..||||||||||	(311,35):(312,34):(313,33):(314,32):(315,31):(316,30):(317,29):(318,28):(319,27):(320,26):(323,23):(325,22):(326,21):(327,20):(328,19):(329,18):(330,17):(331,16):(332,15):(333,14):(334,13):(336,11):(337,10):(338,9):(339,8)
NAL94_RS12345	A00920_76_HCYVTDRXX_1_2111_24099_32299	311	339	8	35	-20.47	-30.39	ACUUCUAAGCGCUCCAUUAGUCCUCUCGAUCUAACUUCU	311GUUGGAUUGACUGUGAUUGAUGGAUCGUU&8AGCGCUCCAUUAGUCCUCUCGAUCUAAC	311||||||||||..|.||||||||||.||||&8||||.|||||||||||..||||||||||	(311,35):(312,34):(313,33):(314,32):(315,31):(316,30):(317,29):(318,28):(319,27):(320,26):(323,23):(325,22):(326,21):(327,20):(328,19):(329,18):(330,17):(331,16):(332,15):(333,14):(334,13):(336,11):(337,10):(338,9):(339,8)
NAL94_RS12345	A00920_76_HCYVTDRXX_1_2111_20925_36323	311	339	1	28	-20.52	-30.09	AGCGCUCCAUUAGUCCUCUCGAUCUAACUU	311GUUGGAUUGACUGUGAUUGAUGGAUCGUU&1AGCGCUCCAUUAGUCCUCUCGAUCUAAC	311||||||||||..|.||||||||||.||||&1||||.|||||||||||..||||||||||	(311,28):(312,27):(313,26):(314,25):(315,24):(316,23):(317,22):(318,21):(319,20):(320,19):(323,16):(325,15):(326,14):(327,13):(328,12):(329,11):(330,10):(331,9):(332,8):(333,7):(334,6):(336,4):(337,3):(338,2):(339,1)
NAL94_RS12345	A00920_76_HCYVTDRXX_1_2111_20681_36401	311	339	1	28	-20.52	-30.09	AGCGCUCCAUUAGUCCUCUCGAUCUAACUU	311GUUGGAUUGACUGUGAUUGAUGGAUCGUU&1AGCGCUCCAUUAGUCCUCUCGAUCUAAC	311||||||||||..|.||||||||||.||||&1||||.|||||||||||..||||||||||	(311,28):(312,27):(313,26):(314,25):(315,24):(316,23):(317,22):(318,21):(319,20):(320,19):(323,16):(325,15):(326,14):(327,13):(328,12):(329,11):(330,10):(331,9):(332,8):(333,7):(334,6):(336,4):(337,3):(338,2):(339,1)
NAL94_RS12345	A00920_76_HCYVTDRXX_1_2112_17083_2018	311	339	5	32	-20.55	-30.39	UCUAAGCGCUCCAUUAGUCCUCUCGAUCUAACUU	311GUUGGAUUGACUGUGAUUGAUGGAUCGUU&5AGCGCUCCAUUAGUCCUCUCGAUCUAAC	311||||||||||..|.||||||||||.||||&5||||.|||||||||||..||||||||||	(311,32):(312,31):(313,30):(314,29):(315,28):(316,27):(317,26):(318,25):(319,24):(320,23):(323,20):(325,19):(326,18):(327,17):(328,16):(329,15):(330,14):(331,13):(332,12):(333,11):(334,10):(336,8):(337,7):(338,6):(339,5)
NAL94_RS12345	A00920_76_HCYVTDRXX_1_2112_29053_6433	311	339	2	29	-20.66	-30.39	AAGCGCUCCAUUAGUCCUCUCGAUCUAACUUCUCCG	311GUUGGAUUGACUGUGAUUGAUGGAUCGUU&2AGCGCUCCAUUAGUCCUCUCGAUCUAAC	311||||||||||..|.||||||||||.||||&2||||.|||||||||||..||||||||||	(311,29):(312,28):(313,27):(314,26):(315,25):(316,24):(317,23):(318,22):(319,21):(320,20):(323,17):(325,16):(326,15):(327,14):(328,13):(329,12):(330,11):(331,10):(332,9):(333,8):(334,7):(336,5):(337,4):(338,3):(339,2)
NAL94_RS12345	A00920_76_HCYVTDRXX_1_2112_28682_6574	311	339	4	31	-20.6	-30.39	CUAAGCGCUCCAUUAGUCCUCUCGAUCUAACUU	311GUUGGAUUGACUGUGAUUGAUGGAUCGUU&4AGCGCUCCAUUAGUCCUCUCGAUCUAAC	311||||||||||..|.||||||||||.||||&4||||.|||||||||||..||||||||||	(311,31):(312,30):(313,29):(314,28):(315,27):(316,26):(317,25):(318,24):(319,23):(320,22):(323,19):(325,18):(326,17):(327,16):(328,15):(329,14):(330,13):(331,12):(332,11):(333,10):(334,9):(336,7):(337,6):(338,5):(339,4)
NAL94_RS12345	A00920_76_HCYVTDRXX_1_2112_25771_11365	311	339	3	30	-20.65	-30.39	UAAGCGCUCCAUUAGUCCUCUCGAUCUAACUUCUCCG	311GUUGGAUUGACUGUGAUUGAUGGAUCGUU&3AGCGCUCCAUUAGUCCUCUCGAUCUAAC	311||||||||||..|.||||||||||.||||&3||||.|||||||||||..||||||||||	(311,30):(312,29):(313,28):(314,27):(315,26):(316,25):(317,24):(318,23):(319,22):(320,21):(323,18):(325,17):(326,16):(327,15):(328,14):(329,13):(330,12):(331,11):(332,10):(333,9):(334,8):(336,6):(337,5):(338,4):(339,3)
NAL94_RS12345	A00920_76_HCYVTDRXX_1_2112_27516_15358	311	339	3	30	-20.65	-30.39	UAAGCGCUCCAUUAGUCCUCUCGAUCUAACUUCUCCG	311GUUGGAUUGACUGUGAUUGAUGGAUCGUU&3AGCGCUCCAUUAGUCCUCUCGAUCUAAC	311||||||||||..|.||||||||||.||||&3||||.|||||||||||..||||||||||	(311,30):(312,29):(313,28):(314,27):(315,26):(316,25):(317,24):(318,23):(319,22):(320,21):(323,18):(325,17):(326,16):(327,15):(328,14):(329,13):(330,12):(331,11):(332,10):(333,9):(334,8):(336,6):(337,5):(338,4):(339,3)
NAL94_RS12345	A00920_76_HCYVTDRXX_1_2112_30337_18584	311	339	9	36	-20.44	-30.39	CACUUCUAAGCGCUCCAUUAGUCCUCUCGAUCUAACUUCUCC	311GUUGGAUUGACUGUGAUUGAUGGAUCGUU&9AGCGCUCCAUUAGUCCUCUCGAUCUAAC	311||||||||||..|.||||||||||.||||&9||||.|||||||||||..||||||||||	(311,36):(312,35):(313,34):(314,33):(315,32):(316,31):(317,30):(318,29):(319,28):(320,27):(323,24):(325,23):(326,22):(327,21):(328,20):(329,19):(330,18):(331,17):(332,16):(333,15):(334,14):(336,12):(337,11):(338,10):(339,9)
NAL94_RS12345	A00920_76_HCYVTDRXX_1_2112_32244_26209	311	339	9	36	-20.5	-30.39	CACUUCUAAGCGCUCCAUUAGUCCUCUCGAUCUAACUUC	311GUUGGAUUGACUGUGAUUGAUGGAUCGUU&9AGCGCUCCAUUAGUCCUCUCGAUCUAAC	311||||||||||..|.||||||||||.||||&9||||.|||||||||||..||||||||||	(311,36):(312,35):(313,34):(314,33):(315,32):(316,31):(317,30):(318,29):(319,28):(320,27):(323,24):(325,23):(326,22):(327,21):(328,20):(329,19):(330,18):(331,17):(332,16):(333,15):(334,14):(336,12):(337,11):(338,10):(339,9)
NAL94_RS12345	A00920_76_HCYVTDRXX_1_2112_30870_26271	311	339	5	32	-20.45	-30.39	UCUAAGCGCUCCAUUAGUCCUCUCGAUCUAACUUCUCCG	311GUUGGAUUGACUGUGAUUGAUGGAUCGUU&5AGCGCUCCAUUAGUCCUCUCGAUCUAAC	311||||||||||..|.||||||||||.||||&5||||.|||||||||||..||||||||||	(311,32):(312,31):(313,30):(314,29):(315,28):(316,27):(317,26):(318,25):(319,24):(320,23):(323,20):(325,19):(326,18):(327,17):(328,16):(329,15):(330,14):(331,13):(332,12):(333,11):(334,10):(336,8):(337,7):(338,6):(339,5)
NAL94_RS12345	A00920_76_HCYVTDRXX_1_2213_17833_36511	311	339	8	35	-20.51	-30.39	ACUUCUAAGCGCUCCAUUAGUCCUCUCGAUCUAACUUC	311GUUGGAUUGACUGUGAUUGAUGGAUCGUU&8AGCGCUCCAUUAGUCCUCUCGAUCUAAC	311||||||||||..|.||||||||||.||||&8||||.|||||||||||..||||||||||	(311,35):(312,34):(313,33):(314,32):(315,31):(316,30):(317,29):(318,28):(319,27):(320,26):(323,23):(325,22):(326,21):(327,20):(328,19):(329,18):(330,17):(331,16):(332,15):(333,14):(334,13):(336,11):(337,10):(338,9):(339,8)
NAL94_RS12345	A00920_76_HCYVTDRXX_1_2214_10592_2675	311	339	2	29	-20.72	-30.39	AAGCGCUCCAUUAGUCCUCUCGAUCUAACUUCU	311GUUGGAUUGACUGUGAUUGAUGGAUCGUU&2AGCGCUCCAUUAGUCCUCUCGAUCUAAC	311||||||||||..|.||||||||||.||||&2||||.|||||||||||..||||||||||	(311,29):(312,28):(313,27):(314,26):(315,25):(316,24):(317,23):(318,22):(319,21):(320,20):(323,17):(325,16):(326,15):(327,14):(328,13):(329,12):(330,11):(331,10):(332,9):(333,8):(334,7):(336,5):(337,4):(338,3):(339,2)
NAL94_RS12345	A00920_76_HCYVTDRXX_1_2214_19804_4601	311	339	4	31	-20.58	-30.39	CUAAGCGCUCCAUUAGUCCUCUCGAUCUAACUUC	311GUUGGAUUGACUGUGAUUGAUGGAUCGUU&4AGCGCUCCAUUAGUCCUCUCGAUCUAAC	311||||||||||..|.||||||||||.||||&4||||.|||||||||||..||||||||||	(311,31):(312,30):(313,29):(314,28):(315,27):(316,26):(317,25):(318,24):(319,23):(320,22):(323,19):(325,18):(326,17):(327,16):(328,15):(329,14):(330,13):(331,12):(332,11):(333,10):(334,9):(336,7):(337,6):(338,5):(339,4)
NAL94_RS12345	A00920_76_HCYVTDRXX_1_2214_19804_4977	311	339	4	31	-20.58	-30.39	CUAAGCGCUCCAUUAGUCCUCUCGAUCUAACUUC	311GUUGGAUUGACUGUGAUUGAUGGAUCGUU&4AGCGCUCCAUUAGUCCUCUCGAUCUAAC	311||||||||||..|.||||||||||.||||&4||||.|||||||||||..||||||||||	(311,31):(312,30):(313,29):(314,28):(315,27):(316,26):(317,25):(318,24):(319,23):(320,22):(323,19):(325,18):(326,17):(327,16):(328,15):(329,14):(330,13):(331,12):(332,11):(333,10):(334,9):(336,7):(337,6):(338,5):(339,4)
NAL94_RS12345	A00920_76_HCYVTDRXX_1_2214_18656_5337	600	620	1	29	-20.07	-27	GUUCGAUCAUCCAUUUCCUUAUUUGCUGG	600CCAGCAUUUGGAUGGUUGAAC&1GUUCGAUCAUCCAUUUCCUUAUUUGCUGG	600||||||..|||||||||||||&1|||||||||||||..........||||||	(600,29):(601,28):(602,27):(603,26):(604,25):(605,24):(608,13):(609,12):(610,11):(611,10):(612,9):(613,8):(614,7):(615,6):(616,5):(617,4):(618,3):(619,2):(620,1)
NAL94_RS12345	A00920_76_HCYVTDRXX_1_2214_29125_6558	311	339	9	36	-20.51	-30.39	CACUUCUAAGCGCUCCAUUAGUCCUCUCGAUCUAACUU	311GUUGGAUUGACUGUGAUUGAUGGAUCGUU&9AGCGCUCCAUUAGUCCUCUCGAUCUAAC	311||||||||||..|.||||||||||.||||&9||||.|||||||||||..||||||||||	(311,36):(312,35):(313,34):(314,33):(315,32):(316,31):(317,30):(318,29):(319,28):(320,27):(323,24):(325,23):(326,22):(327,21):(328,20):(329,19):(330,18):(331,17):(332,16):(333,15):(334,14):(336,12):(337,11):(338,10):(339,9)
NAL94_RS12345	A00920_76_HCYVTDRXX_1_2214_22761_6840	311	339	11	38	-20.48	-30.39	CUCACUUCUAAGCGCUCCAUUAGUCCUCUCGAUCUAACUUC	311GUUGGAUUGACUGUGAUUGAUGGAUCGUU&11AGCGCUCCAUUAGUCCUCUCGAUCUAAC	311||||||||||..|.||||||||||.||||&11||||.|||||||||||..||||||||||	(311,38):(312,37):(313,36):(314,35):(315,34):(316,33):(317,32):(318,31):(319,30):(320,29):(323,26):(325,25):(326,24):(327,23):(328,22):(329,21):(330,20):(331,19):(332,18):(333,17):(334,16):(336,14):(337,13):(338,12):(339,11)
NAL94_RS12345	A00920_76_HCYVTDRXX_1_2214_29098_9862	311	339	9	36	-20.51	-30.39	CACUUCUAAGCGCUCCAUUAGUCCUCUCGAUCUAACUU	311GUUGGAUUGACUGUGAUUGAUGGAUCGUU&9AGCGCUCCAUUAGUCCUCUCGAUCUAAC	311||||||||||..|.||||||||||.||||&9||||.|||||||||||..||||||||||	(311,36):(312,35):(313,34):(314,33):(315,32):(316,31):(317,30):(318,29):(319,28):(320,27):(323,24):(325,23):(326,22):(327,21):(328,20):(329,19):(330,18):(331,17):(332,16):(333,15):(334,14):(336,12):(337,11):(338,10):(339,9)
NAL94_RS12345	A00920_76_HCYVTDRXX_1_2214_29595_11631	311	339	9	36	-20.51	-30.39	CACUUCUAAGCGCUCCAUUAGUCCUCUCGAUCUAACUU	311GUUGGAUUGACUGUGAUUGAUGGAUCGUU&9AGCGCUCCAUUAGUCCUCUCGAUCUAAC	311||||||||||..|.||||||||||.||||&9||||.|||||||||||..||||||||||	(311,36):(312,35):(313,34):(314,33):(315,32):(316,31):(317,30):(318,29):(319,28):(320,27):(323,24):(325,23):(326,22):(327,21):(328,20):(329,19):(330,18):(331,17):(332,16):(333,15):(334,14):(336,12):(337,11):(338,10):(339,9)
NAL94_RS12345	A00920_76_HCYVTDRXX_1_2214_18285_17127	319	334	8	23	-20.91	-25.6	CACCAUCUCCAUCAAUUACAGUCUC	319GACUGUGAUUGAUGGA&8UCCAUCAAUUACAGUC	319||||||||||||||||&8||||||||||||||||	(319,23):(320,22):(321,21):(322,20):(323,19):(324,18):(325,17):(326,16):(327,15):(328,14):(329,13):(330,12):(331,11):(332,10):(333,9):(334,8)
NAL94_RS12345	A00920_76_HCYVTDRXX_1_2214_21459_17707	311	339	1	28	-20.47	-30.09	AGCGCUCCAUUAGUCCUCUCGAUCUAACUUCUCC	311GUUGGAUUGACUGUGAUUGAUGGAUCGUU&1AGCGCUCCAUUAGUCCUCUCGAUCUAAC	311||||||||||..|.||||||||||.||||&1||||.|||||||||||..||||||||||	(311,28):(312,27):(313,26):(314,25):(315,24):(316,23):(317,22):(318,21):(319,20):(320,19):(323,16):(325,15):(326,14):(327,13):(328,12):(329,11):(330,10):(331,9):(332,8):(333,7):(334,6):(336,4):(337,3):(338,2):(339,1)
NAL94_RS12345	A00920_76_HCYVTDRXX_1_2214_3974_17613	311	339	8	35	-20.51	-30.39	ACUUCUAAGCGCUCCAUUAGUCCUCUCGAUCUAACUUC	311GUUGGAUUGACUGUGAUUGAUGGAUCGUU&8AGCGCUCCAUUAGUCCUCUCGAUCUAAC	311||||||||||..|.||||||||||.||||&8||||.|||||||||||..||||||||||	(311,35):(312,34):(313,33):(314,32):(315,31):(316,30):(317,29):(318,28):(319,27):(320,26):(323,23):(325,22):(326,21):(327,20):(328,19):(329,18):(330,17):(331,16):(332,15):(333,14):(334,13):(336,11):(337,10):(338,9):(339,8)
NAL94_RS12345	A00920_76_HCYVTDRXX_1_2214_24614_17942	319	334	3	18	-20.91	-25.6	UCUCCAUCAAUUACAGUCUC	319GACUGUGAUUGAUGGA&3UCCAUCAAUUACAGUC	319||||||||||||||||&3||||||||||||||||	(319,18):(320,17):(321,16):(322,15):(323,14):(324,13):(325,12):(326,11):(327,10):(328,9):(329,8):(330,7):(331,6):(332,5):(333,4):(334,3)
NAL94_RS12345	A00920_76_HCYVTDRXX_1_2214_11324_21418	311	339	1	28	-20.52	-30.09	AGCGCUCCAUUAGUCCUCUCGAUCUAACUU	311GUUGGAUUGACUGUGAUUGAUGGAUCGUU&1AGCGCUCCAUUAGUCCUCUCGAUCUAAC	311||||||||||..|.||||||||||.||||&1||||.|||||||||||..||||||||||	(311,28):(312,27):(313,26):(314,25):(315,24):(316,23):(317,22):(318,21):(319,20):(320,19):(323,16):(325,15):(326,14):(327,13):(328,12):(329,11):(330,10):(331,9):(332,8):(333,7):(334,6):(336,4):(337,3):(338,2):(339,1)
NAL94_RS12345	A00920_76_HCYVTDRXX_1_2214_4734_22341	311	339	4	31	-20.54	-30.39	CUAAGCGCUCCAUUAGUCCUCUCGAUCUAACUUCU	311GUUGGAUUGACUGUGAUUGAUGGAUCGUU&4AGCGCUCCAUUAGUCCUCUCGAUCUAAC	311||||||||||..|.||||||||||.||||&4||||.|||||||||||..||||||||||	(311,31):(312,30):(313,29):(314,28):(315,27):(316,26):(317,25):(318,24):(319,23):(320,22):(323,19):(325,18):(326,17):(327,16):(328,15):(329,14):(330,13):(331,12):(332,11):(333,10):(334,9):(336,7):(337,6):(338,5):(339,4)
NAL94_RS12345	A00920_76_HCYVTDRXX_1_2214_21124_26490	311	339	9	36	-20.52	-30.39	CACUUCUAAGCGCUCCAUUAGUCCUCUCGAUCUAACU	311GUUGGAUUGACUGUGAUUGAUGGAUCGUU&9AGCGCUCCAUUAGUCCUCUCGAUCUAAC	311||||||||||..|.||||||||||.||||&9||||.|||||||||||..||||||||||	(311,36):(312,35):(313,34):(314,33):(315,32):(316,31):(317,30):(318,29):(319,28):(320,27):(323,24):(325,23):(326,22):(327,21):(328,20):(329,19):(330,18):(331,17):(332,16):(333,15):(334,14):(336,12):(337,11):(338,10):(339,9)
NAL94_RS12345	A00920_76_HCYVTDRXX_1_2214_5855_30138	248	273	5	27	-21.72	-28.8	UCUUGCGCUUCACGUUGUUCAUUCGCCG	248GGUGAACGAGUCUCAAUGUGAAGUGC&5GCGCUUCACGUUGUUCAUUCGCC	248||||||.|||...|||||||||||||&5||||||||||||||||.||||||	(248,27):(249,26):(250,25):(251,24):(252,23):(253,22):(255,20):(256,19):(257,18):(261,17):(262,16):(263,15):(264,14):(265,13):(266,12):(267,11):(268,10):(269,9):(270,8):(271,7):(272,6):(273,5)
NAL94_RS12345	A00920_76_HCYVTDRXX_1_2214_6659_31908	311	339	4	31	-20.54	-30.39	CUAAGCGCUCCAUUAGUCCUCUCGAUCUAACUUCU	311GUUGGAUUGACUGUGAUUGAUGGAUCGUU&4AGCGCUCCAUUAGUCCUCUCGAUCUAAC	311||||||||||..|.||||||||||.||||&4||||.|||||||||||..||||||||||	(311,31):(312,30):(313,29):(314,28):(315,27):(316,26):(317,25):(318,24):(319,23):(320,22):(323,19):(325,18):(326,17):(327,16):(328,15):(329,14):(330,13):(331,12):(332,11):(333,10):(334,9):(336,7):(337,6):(338,5):(339,4)
NAL94_RS12345	A00920_76_HCYVTDRXX_1_2214_22842_36260	311	339	1	28	-20.42	-30.09	AGCGCUCCAUUAGUCCUCUCGAUCUAACUUCUCCG	311GUUGGAUUGACUGUGAUUGAUGGAUCGUU&1AGCGCUCCAUUAGUCCUCUCGAUCUAAC	311||||||||||..|.||||||||||.||||&1||||.|||||||||||..||||||||||	(311,28):(312,27):(313,26):(314,25):(315,24):(316,23):(317,22):(318,21):(319,20):(320,19):(323,16):(325,15):(326,14):(327,13):(328,12):(329,11):(330,10):(331,9):(332,8):(333,7):(334,6):(336,4):(337,3):(338,2):(339,1)
NAL94_RS12345	A00920_76_HCYVTDRXX_1_2215_24686_5321	311	339	1	28	-20.42	-30.09	AGCGCUCCAUUAGUCCUCUCGAUCUAACUUCUCCG	311GUUGGAUUGACUGUGAUUGAUGGAUCGUU&1AGCGCUCCAUUAGUCCUCUCGAUCUAAC	311||||||||||..|.||||||||||.||||&1||||.|||||||||||..||||||||||	(311,28):(312,27):(313,26):(314,25):(315,24):(316,23):(317,22):(318,21):(319,20):(320,19):(323,16):(325,15):(326,14):(327,13):(328,12):(329,11):(330,10):(331,9):(332,8):(333,7):(334,6):(336,4):(337,3):(338,2):(339,1)
NAL94_RS12345	A00920_76_HCYVTDRXX_1_2215_28031_5478	311	339	9	36	-20.51	-30.39	CACUUCUAAGCGCUCCAUUAGUCCUCUCGAUCUAACUU	311GUUGGAUUGACUGUGAUUGAUGGAUCGUU&9AGCGCUCCAUUAGUCCUCUCGAUCUAAC	311||||||||||..|.||||||||||.||||&9||||.|||||||||||..||||||||||	(311,36):(312,35):(313,34):(314,33):(315,32):(316,31):(317,30):(318,29):(319,28):(320,27):(323,24):(325,23):(326,22):(327,21):(328,20):(329,19):(330,18):(331,17):(332,16):(333,15):(334,14):(336,12):(337,11):(338,10):(339,9)
NAL94_RS12345	A00920_76_HCYVTDRXX_1_2215_25120_6230	311	339	1	28	-20.42	-30.09	AGCGCUCCAUUAGUCCUCUCGAUCUAACUUCUCCG	311GUUGGAUUGACUGUGAUUGAUGGAUCGUU&1AGCGCUCCAUUAGUCCUCUCGAUCUAAC	311||||||||||..|.||||||||||.||||&1||||.|||||||||||..||||||||||	(311,28):(312,27):(313,26):(314,25):(315,24):(316,23):(317,22):(318,21):(319,20):(320,19):(323,16):(325,15):(326,14):(327,13):(328,12):(329,11):(330,10):(331,9):(332,8):(333,7):(334,6):(336,4):(337,3):(338,2):(339,1)
NAL94_RS12345	A00920_76_HCYVTDRXX_1_2215_11867_11303	311	339	8	35	-20.51	-30.39	ACUUCUAAGCGCUCCAUUAGUCCUCUCGAUCUAACUUC	311GUUGGAUUGACUGUGAUUGAUGGAUCGUU&8AGCGCUCCAUUAGUCCUCUCGAUCUAAC	311||||||||||..|.||||||||||.||||&8||||.|||||||||||..||||||||||	(311,35):(312,34):(313,33):(314,32):(315,31):(316,30):(317,29):(318,28):(319,27):(320,26):(323,23):(325,22):(326,21):(327,20):(328,19):(329,18):(330,17):(331,16):(332,15):(333,14):(334,13):(336,11):(337,10):(338,9):(339,8)
NAL94_RS12345	A00920_76_HCYVTDRXX_1_2215_4616_13025	311	339	4	31	-20.6	-30.39	CUAAGCGCUCCAUUAGUCCUCUCGAUCUAACU	311GUUGGAUUGACUGUGAUUGAUGGAUCGUU&4AGCGCUCCAUUAGUCCUCUCGAUCUAAC	311||||||||||..|.||||||||||.||||&4||||.|||||||||||..||||||||||	(311,31):(312,30):(313,29):(314,28):(315,27):(316,26):(317,25):(318,24):(319,23):(320,22):(323,19):(325,18):(326,17):(327,16):(328,15):(329,14):(330,13):(331,12):(332,11):(333,10):(334,9):(336,7):(337,6):(338,5):(339,4)
NAL94_RS12345	A00920_76_HCYVTDRXX_1_2215_21468_15969	311	339	9	36	-20.5	-30.39	CACUUCUAAGCGCUCCAUUAGUCCUCUCGAUCUAACUUC	311GUUGGAUUGACUGUGAUUGAUGGAUCGUU&9AGCGCUCCAUUAGUCCUCUCGAUCUAAC	311||||||||||..|.||||||||||.||||&9||||.|||||||||||..||||||||||	(311,36):(312,35):(313,34):(314,33):(315,32):(316,31):(317,30):(318,29):(319,28):(320,27):(323,24):(325,23):(326,22):(327,21):(328,20):(329,19):(330,18):(331,17):(332,16):(333,15):(334,14):(336,12):(337,11):(338,10):(339,9)
NAL94_RS12345	A00920_76_HCYVTDRXX_1_2215_5918_16125	311	339	1	28	-20.42	-30.09	AGCGCUCCAUUAGUCCUCUCGAUCUAACUUCUCCG	311GUUGGAUUGACUGUGAUUGAUGGAUCGUU&1AGCGCUCCAUUAGUCCUCUCGAUCUAAC	311||||||||||..|.||||||||||.||||&1||||.|||||||||||..||||||||||	(311,28):(312,27):(313,26):(314,25):(315,24):(316,23):(317,22):(318,21):(319,20):(320,19):(323,16):(325,15):(326,14):(327,13):(328,12):(329,11):(330,10):(331,9):(332,8):(333,7):(334,6):(336,4):(337,3):(338,2):(339,1)
NAL94_RS12345	A00920_76_HCYVTDRXX_1_2215_29758_16266	311	339	8	35	-20.45	-30.39	ACUUCUAAGCGCUCCAUUAGUCCUCUCGAUCUAACUUCUCC	311GUUGGAUUGACUGUGAUUGAUGGAUCGUU&8AGCGCUCCAUUAGUCCUCUCGAUCUAAC	311||||||||||..|.||||||||||.||||&8||||.|||||||||||..||||||||||	(311,35):(312,34):(313,33):(314,32):(315,31):(316,30):(317,29):(318,28):(319,27):(320,26):(323,23):(325,22):(326,21):(327,20):(328,19):(329,18):(330,17):(331,16):(332,15):(333,14):(334,13):(336,11):(337,10):(338,9):(339,8)
NAL94_RS12345	A00920_76_HCYVTDRXX_1_2215_21332_18270	311	339	9	36	-20.5	-30.39	CACUUCUAAGCGCUCCAUUAGUCCUCUCGAUCUAACUUC	311GUUGGAUUGACUGUGAUUGAUGGAUCGUU&9AGCGCUCCAUUAGUCCUCUCGAUCUAAC	311||||||||||..|.||||||||||.||||&9||||.|||||||||||..||||||||||	(311,36):(312,35):(313,34):(314,33):(315,32):(316,31):(317,30):(318,29):(319,28):(320,27):(323,24):(325,23):(326,22):(327,21):(328,20):(329,19):(330,18):(331,17):(332,16):(333,15):(334,14):(336,12):(337,11):(338,10):(339,9)
NAL94_RS12345	A00920_76_HCYVTDRXX_1_2215_18484_18474	311	339	8	35	-20.46	-30.39	ACUUCUAAGCGCUCCAUUAGUCCUCUCGAUCUAACUUCUC	311GUUGGAUUGACUGUGAUUGAUGGAUCGUU&8AGCGCUCCAUUAGUCCUCUCGAUCUAAC	311||||||||||..|.||||||||||.||||&8||||.|||||||||||..||||||||||	(311,35):(312,34):(313,33):(314,32):(315,31):(316,30):(317,29):(318,28):(319,27):(320,26):(323,23):(325,22):(326,21):(327,20):(328,19):(329,18):(330,17):(331,16):(332,15):(333,14):(334,13):(336,11):(337,10):(338,9):(339,8)
NAL94_RS12345	A00920_76_HCYVTDRXX_1_2215_20500_20337	311	339	9	36	-20.52	-30.39	CACUUCUAAGCGCUCCAUUAGUCCUCUCGAUCUAACU	311GUUGGAUUGACUGUGAUUGAUGGAUCGUU&9AGCGCUCCAUUAGUCCUCUCGAUCUAAC	311||||||||||..|.||||||||||.||||&9||||.|||||||||||..||||||||||	(311,36):(312,35):(313,34):(314,33):(315,32):(316,31):(317,30):(318,29):(319,28):(320,27):(323,24):(325,23):(326,22):(327,21):(328,20):(329,19):(330,18):(331,17):(332,16):(333,15):(334,14):(336,12):(337,11):(338,10):(339,9)
NAL94_RS12345	A00920_76_HCYVTDRXX_1_2215_11894_21809	311	339	8	35	-20.52	-30.39	ACUUCUAAGCGCUCCAUUAGUCCUCUCGAUCUAACUU	311GUUGGAUUGACUGUGAUUGAUGGAUCGUU&8AGCGCUCCAUUAGUCCUCUCGAUCUAAC	311||||||||||..|.||||||||||.||||&8||||.|||||||||||..||||||||||	(311,35):(312,34):(313,33):(314,32):(315,31):(316,30):(317,29):(318,28):(319,27):(320,26):(323,23):(325,22):(326,21):(327,20):(328,19):(329,18):(330,17):(331,16):(332,15):(333,14):(334,13):(336,11):(337,10):(338,9):(339,8)
NAL94_RS12345	A00920_76_HCYVTDRXX_1_2215_18575_22827	311	339	9	36	-20.52	-30.39	CACUUCUAAGCGCUCCAUUAGUCCUCUCGAUCUAACU	311GUUGGAUUGACUGUGAUUGAUGGAUCGUU&9AGCGCUCCAUUAGUCCUCUCGAUCUAAC	311||||||||||..|.||||||||||.||||&9||||.|||||||||||..||||||||||	(311,36):(312,35):(313,34):(314,33):(315,32):(316,31):(317,30):(318,29):(319,28):(320,27):(323,24):(325,23):(326,22):(327,21):(328,20):(329,19):(330,18):(331,17):(332,16):(333,15):(334,14):(336,12):(337,11):(338,10):(339,9)
NAL94_RS12345	A00920_76_HCYVTDRXX_1_2215_22553_23891	311	339	8	35	-20.46	-30.39	ACUUCUAAGCGCUCCAUUAGUCCUCUCGAUCUAACUUCUC	311GUUGGAUUGACUGUGAUUGAUGGAUCGUU&8AGCGCUCCAUUAGUCCUCUCGAUCUAAC	311||||||||||..|.||||||||||.||||&8||||.|||||||||||..||||||||||	(311,35):(312,34):(313,33):(314,32):(315,31):(316,30):(317,29):(318,28):(319,27):(320,26):(323,23):(325,22):(326,21):(327,20):(328,19):(329,18):(330,17):(331,16):(332,15):(333,14):(334,13):(336,11):(337,10):(338,9):(339,8)
NAL94_RS12345	A00920_76_HCYVTDRXX_1_2215_14687_26647	311	339	7	34	-20.43	-30.39	CUUCUAAGCGCUCCAUUAGUCCUCUCGAUCUAACUUCUCCG	311GUUGGAUUGACUGUGAUUGAUGGAUCGUU&7AGCGCUCCAUUAGUCCUCUCGAUCUAAC	311||||||||||..|.||||||||||.||||&7||||.|||||||||||..||||||||||	(311,34):(312,33):(313,32):(314,31):(315,30):(316,29):(317,28):(318,27):(319,26):(320,25):(323,22):(325,21):(326,20):(327,19):(328,18):(329,17):(330,16):(331,15):(332,14):(333,13):(334,12):(336,10):(337,9):(338,8):(339,7)
NAL94_RS12345	A00920_76_HCYVTDRXX_1_2215_24912_35274	311	339	8	35	-20.53	-30.39	ACUUCUAAGCGCUCCAUUAGUCCUCUCGAUCUAACU	311GUUGGAUUGACUGUGAUUGAUGGAUCGUU&8AGCGCUCCAUUAGUCCUCUCGAUCUAAC	311||||||||||..|.||||||||||.||||&8||||.|||||||||||..||||||||||	(311,35):(312,34):(313,33):(314,32):(315,31):(316,30):(317,29):(318,28):(319,27):(320,26):(323,23):(325,22):(326,21):(327,20):(328,19):(329,18):(330,17):(331,16):(332,15):(333,14):(334,13):(336,11):(337,10):(338,9):(339,8)
NAL94_RS12345	A00920_76_HCYVTDRXX_1_2216_8576_2722	311	339	8	35	-20.51	-30.39	ACUUCUAAGCGCUCCAUUAGUCCUCUCGAUCUAACUUC	311GUUGGAUUGACUGUGAUUGAUGGAUCGUU&8AGCGCUCCAUUAGUCCUCUCGAUCUAAC	311||||||||||..|.||||||||||.||||&8||||.|||||||||||..||||||||||	(311,35):(312,34):(313,33):(314,32):(315,31):(316,30):(317,29):(318,28):(319,27):(320,26):(323,23):(325,22):(326,21):(327,20):(328,19):(329,18):(330,17):(331,16):(332,15):(333,14):(334,13):(336,11):(337,10):(338,9):(339,8)
NAL94_RS12345	A00920_76_HCYVTDRXX_1_2216_8522_12430	311	339	9	36	-20.44	-30.39	CACUUCUAAGCGCUCCAUUAGUCCUCUCGAUCUAACUUCUCC	311GUUGGAUUGACUGUGAUUGAUGGAUCGUU&9AGCGCUCCAUUAGUCCUCUCGAUCUAAC	311||||||||||..|.||||||||||.||||&9||||.|||||||||||..||||||||||	(311,36):(312,35):(313,34):(314,33):(315,32):(316,31):(317,30):(318,29):(319,28):(320,27):(323,24):(325,23):(326,22):(327,21):(328,20):(329,19):(330,18):(331,17):(332,16):(333,15):(334,14):(336,12):(337,11):(338,10):(339,9)
NAL94_RS12345	A00920_76_HCYVTDRXX_1_2216_8531_12414	311	339	9	36	-20.44	-30.39	CACUUCUAAGCGCUCCAUUAGUCCUCUCGAUCUAACUUCUCC	311GUUGGAUUGACUGUGAUUGAUGGAUCGUU&9AGCGCUCCAUUAGUCCUCUCGAUCUAAC	311||||||||||..|.||||||||||.||||&9||||.|||||||||||..||||||||||	(311,36):(312,35):(313,34):(314,33):(315,32):(316,31):(317,30):(318,29):(319,28):(320,27):(323,24):(325,23):(326,22):(327,21):(328,20):(329,19):(330,18):(331,17):(332,16):(333,15):(334,14):(336,12):(337,11):(338,10):(339,9)
NAL94_RS12345	A00920_76_HCYVTDRXX_1_2216_19768_21010	311	339	8	35	-20.42	-30.39	ACUUCUAAGCGCUCCAUUAGUCCUCUCGAUCUAACUUCUCCG	311GUUGGAUUGACUGUGAUUGAUGGAUCGUU&8AGCGCUCCAUUAGUCCUCUCGAUCUAAC	311||||||||||..|.||||||||||.||||&8||||.|||||||||||..||||||||||	(311,35):(312,34):(313,33):(314,32):(315,31):(316,30):(317,29):(318,28):(319,27):(320,26):(323,23):(325,22):(326,21):(327,20):(328,19):(329,18):(330,17):(331,16):(332,15):(333,14):(334,13):(336,11):(337,10):(338,9):(339,8)
NAL94_RS12345	A00920_76_HCYVTDRXX_1_2231_30861_25160	311	339	9	36	-20.5	-30.39	CACUUCUAAGCGCUCCAUUAGUCCUCUCGAUCUAACUUC	311GUUGGAUUGACUGUGAUUGAUGGAUCGUU&9AGCGCUCCAUUAGUCCUCUCGAUCUAAC	311||||||||||..|.||||||||||.||||&9||||.|||||||||||..||||||||||	(311,36):(312,35):(313,34):(314,33):(315,32):(316,31):(317,30):(318,29):(319,28):(320,27):(323,24):(325,23):(326,22):(327,21):(328,20):(329,19):(330,18):(331,17):(332,16):(333,15):(334,14):(336,12):(337,11):(338,10):(339,9)
NAL94_RS12345	A00920_76_HCYVTDRXX_1_2231_12029_25520	248	273	2	24	-21.78	-28.8	UGCGCUUCACGUUGUUCAUUCGCCG	248GGUGAACGAGUCUCAAUGUGAAGUGC&2GCGCUUCACGUUGUUCAUUCGCC	248||||||.|||...|||||||||||||&2||||||||||||||||.||||||	(248,24):(249,23):(250,22):(251,21):(252,20):(253,19):(255,17):(256,16):(257,15):(261,14):(262,13):(263,12):(264,11):(265,10):(266,9):(267,8):(268,7):(269,6):(270,5):(271,4):(272,3):(273,2)
NAL94_RS12345	A00920_76_HCYVTDRXX_1_2231_21043_30921	311	339	7	34	-20.53	-30.39	CUUCUAAGCGCUCCAUUAGUCCUCUCGAUCUAACUUC	311GUUGGAUUGACUGUGAUUGAUGGAUCGUU&7AGCGCUCCAUUAGUCCUCUCGAUCUAAC	311||||||||||..|.||||||||||.||||&7||||.|||||||||||..||||||||||	(311,34):(312,33):(313,32):(314,31):(315,30):(316,29):(317,28):(318,27):(319,26):(320,25):(323,22):(325,21):(326,20):(327,19):(328,18):(329,17):(330,16):(331,15):(332,14):(333,13):(334,12):(336,10):(337,9):(338,8):(339,7)
NAL94_RS12345	A00920_76_HCYVTDRXX_1_2231_32434_32675	311	339	5	32	-20.55	-30.39	UCUAAGCGCUCCAUUAGUCCUCUCGAUCUAACUU	311GUUGGAUUGACUGUGAUUGAUGGAUCGUU&5AGCGCUCCAUUAGUCCUCUCGAUCUAAC	311||||||||||..|.||||||||||.||||&5||||.|||||||||||..||||||||||	(311,32):(312,31):(313,30):(314,29):(315,28):(316,27):(317,26):(318,25):(319,24):(320,23):(323,20):(325,19):(326,18):(327,17):(328,16):(329,15):(330,14):(331,13):(332,12):(333,11):(334,10):(336,8):(337,7):(338,6):(339,5)
NAL94_RS12345	A00920_76_HCYVTDRXX_1_2231_32416_32737	311	339	5	32	-20.55	-30.39	UCUAAGCGCUCCAUUAGUCCUCUCGAUCUAACUU	311GUUGGAUUGACUGUGAUUGAUGGAUCGUU&5AGCGCUCCAUUAGUCCUCUCGAUCUAAC	311||||||||||..|.||||||||||.||||&5||||.|||||||||||..||||||||||	(311,32):(312,31):(313,30):(314,29):(315,28):(316,27):(317,26):(318,25):(319,24):(320,23):(323,20):(325,19):(326,18):(327,17):(328,16):(329,15):(330,14):(331,13):(332,12):(333,11):(334,10):(336,8):(337,7):(338,6):(339,5)
NAL94_RS12345	A00920_76_HCYVTDRXX_1_2232_18864_2347	311	339	7	34	-20.53	-30.39	CUUCUAAGCGCUCCAUUAGUCCUCUCGAUCUAACUUC	311GUUGGAUUGACUGUGAUUGAUGGAUCGUU&7AGCGCUCCAUUAGUCCUCUCGAUCUAAC	311||||||||||..|.||||||||||.||||&7||||.|||||||||||..||||||||||	(311,34):(312,33):(313,32):(314,31):(315,30):(316,29):(317,28):(318,27):(319,26):(320,25):(323,22):(325,21):(326,20):(327,19):(328,18):(329,17):(330,16):(331,15):(332,14):(333,13):(334,12):(336,10):(337,9):(338,8):(339,7)
NAL94_RS12345	A00920_76_HCYVTDRXX_1_2232_9914_6856	248	273	2	24	-21.78	-28.8	UGCGCUUCACGUUGUUCAUUCGCCG	248GGUGAACGAGUCUCAAUGUGAAGUGC&2GCGCUUCACGUUGUUCAUUCGCC	248||||||.|||...|||||||||||||&2||||||||||||||||.||||||	(248,24):(249,23):(250,22):(251,21):(252,20):(253,19):(255,17):(256,16):(257,15):(261,14):(262,13):(263,12):(264,11):(265,10):(266,9):(267,8):(268,7):(269,6):(270,5):(271,4):(272,3):(273,2)
NAL94_RS12345	A00920_76_HCYVTDRXX_1_2232_20844_15452	311	339	9	36	-20.51	-30.39	UACUUCUAAGCGCUCCAUUAGUCCUCUCGAUCUAACU	311GUUGGAUUGACUGUGAUUGAUGGAUCGUU&9AGCGCUCCAUUAGUCCUCUCGAUCUAAC	311||||||||||..|.||||||||||.||||&9||||.|||||||||||..||||||||||	(311,36):(312,35):(313,34):(314,33):(315,32):(316,31):(317,30):(318,29):(319,28):(320,27):(323,24):(325,23):(326,22):(327,21):(328,20):(329,19):(330,18):(331,17):(332,16):(333,15):(334,14):(336,12):(337,11):(338,10):(339,9)
NAL94_RS12345	A00920_76_HCYVTDRXX_1_2232_23647_16141	248	273	1	23	-21.92	-28.8	GCGCUUCACGUUGUUCAUUCGCCG	248GGUGAACGAGUCUCAAUGUGAAGUGC&1GCGCUUCACGUUGUUCAUUCGCC	248||||||.|||...|||||||||||||&1||||||||||||||||.||||||	(248,23):(249,22):(250,21):(251,20):(252,19):(253,18):(255,16):(256,15):(257,14):(261,13):(262,12):(263,11):(264,10):(265,9):(266,8):(267,7):(268,6):(269,5):(270,4):(271,3):(272,2):(273,1)
NAL94_RS12345	A00920_76_HCYVTDRXX_1_2232_2718_18004	311	339	1	28	-20.42	-30.09	AGCGCUCCAUUAGUCCUCUCGAUCUAACUUCUCCG	311GUUGGAUUGACUGUGAUUGAUGGAUCGUU&1AGCGCUCCAUUAGUCCUCUCGAUCUAAC	311||||||||||..|.||||||||||.||||&1||||.|||||||||||..||||||||||	(311,28):(312,27):(313,26):(314,25):(315,24):(316,23):(317,22):(318,21):(319,20):(320,19):(323,16):(325,15):(326,14):(327,13):(328,12):(329,11):(330,10):(331,9):(332,8):(333,7):(334,6):(336,4):(337,3):(338,2):(339,1)
NAL94_RS12345	A00920_76_HCYVTDRXX_1_2232_6307_25316	311	339	1	28	-20.47	-30.09	AGCGCUCCAUUAGUCCUCUCGAUCUAACUUCUCC	311GUUGGAUUGACUGUGAUUGAUGGAUCGUU&1AGCGCUCCAUUAGUCCUCUCGAUCUAAC	311||||||||||..|.||||||||||.||||&1||||.|||||||||||..||||||||||	(311,28):(312,27):(313,26):(314,25):(315,24):(316,23):(317,22):(318,21):(319,20):(320,19):(323,16):(325,15):(326,14):(327,13):(328,12):(329,11):(330,10):(331,9):(332,8):(333,7):(334,6):(336,4):(337,3):(338,2):(339,1)
NAL94_RS12345	A00920_76_HCYVTDRXX_1_2232_9661_26365	311	339	9	36	-20.45	-30.39	CACUUCUAAGCGCUCCAUUAGUCCUCUCGAUCUAACUUCUC	311GUUGGAUUGACUGUGAUUGAUGGAUCGUU&9AGCGCUCCAUUAGUCCUCUCGAUCUAAC	311||||||||||..|.||||||||||.||||&9||||.|||||||||||..||||||||||	(311,36):(312,35):(313,34):(314,33):(315,32):(316,31):(317,30):(318,29):(319,28):(320,27):(323,24):(325,23):(326,22):(327,21):(328,20):(329,19):(330,18):(331,17):(332,16):(333,15):(334,14):(336,12):(337,11):(338,10):(339,9)
NAL94_RS12345	A00920_76_HCYVTDRXX_1_2232_24975_31501	311	339	9	36	-20.51	-30.39	UACUUCUAAGCGCUCCAUUAGUCCUCUCGAUCUAACU	311GUUGGAUUGACUGUGAUUGAUGGAUCGUU&9AGCGCUCCAUUAGUCCUCUCGAUCUAAC	311||||||||||..|.||||||||||.||||&9||||.|||||||||||..||||||||||	(311,36):(312,35):(313,34):(314,33):(315,32):(316,31):(317,30):(318,29):(319,28):(320,27):(323,24):(325,23):(326,22):(327,21):(328,20):(329,19):(330,18):(331,17):(332,16):(333,15):(334,14):(336,12):(337,11):(338,10):(339,9)
NAL94_RS12345	A00920_76_HCYVTDRXX_1_2232_3540_35086	311	339	8	35	-20.45	-30.39	ACUUCUAAGCGCUCCAUUAGUCCUCUCGAUCUAACUUCUCC	311GUUGGAUUGACUGUGAUUGAUGGAUCGUU&8AGCGCUCCAUUAGUCCUCUCGAUCUAAC	311||||||||||..|.||||||||||.||||&8||||.|||||||||||..||||||||||	(311,35):(312,34):(313,33):(314,32):(315,31):(316,30):(317,29):(318,28):(319,27):(320,26):(323,23):(325,22):(326,21):(327,20):(328,19):(329,18):(330,17):(331,16):(332,15):(333,14):(334,13):(336,11):(337,10):(338,9):(339,8)
NAL94_RS12345	A00920_76_HCYVTDRXX_1_2233_11514_1517	311	339	4	31	-20.49	-30.39	CUAAGCGCUCCAUUAGUCCUCUCGAUCUAACUUCUCCG	311GUUGGAUUGACUGUGAUUGAUGGAUCGUU&4AGCGCUCCAUUAGUCCUCUCGAUCUAAC	311||||||||||..|.||||||||||.||||&4||||.|||||||||||..||||||||||	(311,31):(312,30):(313,29):(314,28):(315,27):(316,26):(317,25):(318,24):(319,23):(320,22):(323,19):(325,18):(326,17):(327,16):(328,15):(329,14):(330,13):(331,12):(332,11):(333,10):(334,9):(336,7):(337,6):(338,5):(339,4)
NAL94_RS12345	A00920_76_HCYVTDRXX_1_2233_23303_3803	311	339	9	36	-20.5	-30.39	CACUUCUAAGCGCUCCAUUAGUCCUCUCGAUCUAACUUC	311GUUGGAUUGACUGUGAUUGAUGGAUCGUU&9AGCGCUCCAUUAGUCCUCUCGAUCUAAC	311||||||||||..|.||||||||||.||||&9||||.|||||||||||..||||||||||	(311,36):(312,35):(313,34):(314,33):(315,32):(316,31):(317,30):(318,29):(319,28):(320,27):(323,24):(325,23):(326,22):(327,21):(328,20):(329,19):(330,18):(331,17):(332,16):(333,15):(334,14):(336,12):(337,11):(338,10):(339,9)
NAL94_RS12345	A00920_76_HCYVTDRXX_1_2233_22905_4773	311	339	9	36	-20.5	-30.39	CACUUCUAAGCGCUCCAUUAGUCCUCUCGAUCUAACUUC	311GUUGGAUUGACUGUGAUUGAUGGAUCGUU&9AGCGCUCCAUUAGUCCUCUCGAUCUAAC	311||||||||||..|.||||||||||.||||&9||||.|||||||||||..||||||||||	(311,36):(312,35):(313,34):(314,33):(315,32):(316,31):(317,30):(318,29):(319,28):(320,27):(323,24):(325,23):(326,22):(327,21):(328,20):(329,19):(330,18):(331,17):(332,16):(333,15):(334,14):(336,12):(337,11):(338,10):(339,9)
NAL94_RS12345	A00920_76_HCYVTDRXX_1_2233_16034_7091	311	339	7	34	-20.53	-30.39	CUUCUAAGCGCUCCAUUAGUCCUCUCGAUCUAACUUC	311GUUGGAUUGACUGUGAUUGAUGGAUCGUU&7AGCGCUCCAUUAGUCCUCUCGAUCUAAC	311||||||||||..|.||||||||||.||||&7||||.|||||||||||..||||||||||	(311,34):(312,33):(313,32):(314,31):(315,30):(316,29):(317,28):(318,27):(319,26):(320,25):(323,22):(325,21):(326,20):(327,19):(328,18):(329,17):(330,16):(331,15):(332,14):(333,13):(334,12):(336,10):(337,9):(338,8):(339,7)
NAL94_RS12345	A00920_76_HCYVTDRXX_1_2233_10673_7075	311	339	8	35	-20.45	-30.39	ACUUCUAAGCGCUCCAUUAGUCCUCUCGAUCUAACUUCUCC	311GUUGGAUUGACUGUGAUUGAUGGAUCGUU&8AGCGCUCCAUUAGUCCUCUCGAUCUAAC	311||||||||||..|.||||||||||.||||&8||||.|||||||||||..||||||||||	(311,35):(312,34):(313,33):(314,32):(315,31):(316,30):(317,29):(318,28):(319,27):(320,26):(323,23):(325,22):(326,21):(327,20):(328,19):(329,18):(330,17):(331,16):(332,15):(333,14):(334,13):(336,11):(337,10):(338,9):(339,8)
NAL94_RS12345	A00920_76_HCYVTDRXX_1_2233_15881_12461	311	339	7	34	-20.53	-30.39	CUUCUAAGCGCUCCAUUAGUCCUCUCGAUCUAACUUC	311GUUGGAUUGACUGUGAUUGAUGGAUCGUU&7AGCGCUCCAUUAGUCCUCUCGAUCUAAC	311||||||||||..|.||||||||||.||||&7||||.|||||||||||..||||||||||	(311,34):(312,33):(313,32):(314,31):(315,30):(316,29):(317,28):(318,27):(319,26):(320,25):(323,22):(325,21):(326,20):(327,19):(328,18):(329,17):(330,16):(331,15):(332,14):(333,13):(334,12):(336,10):(337,9):(338,8):(339,7)
NAL94_RS12345	A00920_76_HCYVTDRXX_1_2233_31015_12680	311	339	9	36	-20.52	-30.39	CACUUCUAAGCGCUCCAUUAGUCCUCUCGAUCUAACU	311GUUGGAUUGACUGUGAUUGAUGGAUCGUU&9AGCGCUCCAUUAGUCCUCUCGAUCUAAC	311||||||||||..|.||||||||||.||||&9||||.|||||||||||..||||||||||	(311,36):(312,35):(313,34):(314,33):(315,32):(316,31):(317,30):(318,29):(319,28):(320,27):(323,24):(325,23):(326,22):(327,21):(328,20):(329,19):(330,18):(331,17):(332,16):(333,15):(334,14):(336,12):(337,11):(338,10):(339,9)
NAL94_RS12345	A00920_76_HCYVTDRXX_1_2233_1362_15280	248	273	12	34	-21.71	-28.8	UACCUUUUCUUGCGCUUCACGUUGUUCAUUCGCCG	248GGUGAACGAGUCUCAAUGUGAAGUGC&12GCGCUUCACGUUGUUCAUUCGCC	248||||||.|||...|||||||||||||&12||||||||||||||||.||||||	(248,34):(249,33):(250,32):(251,31):(252,30):(253,29):(255,27):(256,26):(257,25):(261,24):(262,23):(263,22):(264,21):(265,20):(266,19):(267,18):(268,17):(269,16):(270,15):(271,14):(272,13):(273,12)
NAL94_RS12345	A00920_76_HCYVTDRXX_1_2233_27986_16892	311	339	1	28	-20.42	-30.09	AGCGCUCCAUUAGUCCUCUCGAUCUAACUUCUCCG	311GUUGGAUUGACUGUGAUUGAUGGAUCGUU&1AGCGCUCCAUUAGUCCUCUCGAUCUAAC	311||||||||||..|.||||||||||.||||&1||||.|||||||||||..||||||||||	(311,28):(312,27):(313,26):(314,25):(315,24):(316,23):(317,22):(318,21):(319,20):(320,19):(323,16):(325,15):(326,14):(327,13):(328,12):(329,11):(330,10):(331,9):(332,8):(333,7):(334,6):(336,4):(337,3):(338,2):(339,1)
NAL94_RS12345	A00920_76_HCYVTDRXX_1_2233_31656_21527	311	339	7	34	-20.47	-30.39	CUUCUAAGCGCUCCAUUAGUCCUCUCGAUCUAACUUCUCC	311GUUGGAUUGACUGUGAUUGAUGGAUCGUU&7AGCGCUCCAUUAGUCCUCUCGAUCUAAC	311||||||||||..|.||||||||||.||||&7||||.|||||||||||..||||||||||	(311,34):(312,33):(313,32):(314,31):(315,30):(316,29):(317,28):(318,27):(319,26):(320,25):(323,22):(325,21):(326,20):(327,19):(328,18):(329,17):(330,16):(331,15):(332,14):(333,13):(334,12):(336,10):(337,9):(338,8):(339,7)
NAL94_RS12345	A00920_76_HCYVTDRXX_1_2233_31964_22968	311	339	5	32	-20.55	-30.39	UCUAAGCGCUCCAUUAGUCCUCUCGAUCUAACUU	311GUUGGAUUGACUGUGAUUGAUGGAUCGUU&5AGCGCUCCAUUAGUCCUCUCGAUCUAAC	311||||||||||..|.||||||||||.||||&5||||.|||||||||||..||||||||||	(311,32):(312,31):(313,30):(314,29):(315,28):(316,27):(317,26):(318,25):(319,24):(320,23):(323,20):(325,19):(326,18):(327,17):(328,16):(329,15):(330,14):(331,13):(332,12):(333,11):(334,10):(336,8):(337,7):(338,6):(339,5)
NAL94_RS12345	A00920_76_HCYVTDRXX_1_2233_5584_24627	311	339	8	35	-20.46	-30.39	ACUUCUAAGCGCUCCAUUAGUCCUCUCGAUCUAACUUCUC	311GUUGGAUUGACUGUGAUUGAUGGAUCGUU&8AGCGCUCCAUUAGUCCUCUCGAUCUAAC	311||||||||||..|.||||||||||.||||&8||||.|||||||||||..||||||||||	(311,35):(312,34):(313,33):(314,32):(315,31):(316,30):(317,29):(318,28):(319,27):(320,26):(323,23):(325,22):(326,21):(327,20):(328,19):(329,18):(330,17):(331,16):(332,15):(333,14):(334,13):(336,11):(337,10):(338,9):(339,8)
NAL94_RS12345	A00920_76_HCYVTDRXX_1_2233_22553_25238	311	339	4	31	-20.52	-30.39	CUAAGCGCUCCAUUAGUCCUCUCGAUCUAACUUCUCC	311GUUGGAUUGACUGUGAUUGAUGGAUCGUU&4AGCGCUCCAUUAGUCCUCUCGAUCUAAC	311||||||||||..|.||||||||||.||||&4||||.|||||||||||..||||||||||	(311,31):(312,30):(313,29):(314,28):(315,27):(316,26):(317,25):(318,24):(319,23):(320,22):(323,19):(325,18):(326,17):(327,16):(328,15):(329,14):(330,13):(331,12):(332,11):(333,10):(334,9):(336,7):(337,6):(338,5):(339,4)
NAL94_RS12345	A00920_76_HCYVTDRXX_1_2233_7410_25504	311	339	8	35	-20.52	-30.39	ACUUCUAAGCGCUCCAUUAGUCCUCUCGAUCUAACUU	311GUUGGAUUGACUGUGAUUGAUGGAUCGUU&8AGCGCUCCAUUAGUCCUCUCGAUCUAAC	311||||||||||..|.||||||||||.||||&8||||.|||||||||||..||||||||||	(311,35):(312,34):(313,33):(314,32):(315,31):(316,30):(317,29):(318,28):(319,27):(320,26):(323,23):(325,22):(326,21):(327,20):(328,19):(329,18):(330,17):(331,16):(332,15):(333,14):(334,13):(336,11):(337,10):(338,9):(339,8)
NAL94_RS12345	A00920_76_HCYVTDRXX_1_2233_3287_27445	311	339	5	32	-20.48	-30.39	UCUAAGCGCUCCAUUAGUCCUCUCGAUCUAACUUCUCC	311GUUGGAUUGACUGUGAUUGAUGGAUCGUU&5AGCGCUCCAUUAGUCCUCUCGAUCUAAC	311||||||||||..|.||||||||||.||||&5||||.|||||||||||..||||||||||	(311,32):(312,31):(313,30):(314,29):(315,28):(316,27):(317,26):(318,25):(319,24):(320,23):(323,20):(325,19):(326,18):(327,17):(328,16):(329,15):(330,14):(331,13):(332,12):(333,11):(334,10):(336,8):(337,7):(338,6):(339,5)
NAL94_RS12345	A00920_76_HCYVTDRXX_1_2233_5177_30248	311	339	8	35	-20.52	-30.39	ACUUCUAAGCGCUCCAUUAGUCCUCUCGAUCUAACUU	311GUUGGAUUGACUGUGAUUGAUGGAUCGUU&8AGCGCUCCAUUAGUCCUCUCGAUCUAAC	311||||||||||..|.||||||||||.||||&8||||.|||||||||||..||||||||||	(311,35):(312,34):(313,33):(314,32):(315,31):(316,30):(317,29):(318,28):(319,27):(320,26):(323,23):(325,22):(326,21):(327,20):(328,19):(329,18):(330,17):(331,16):(332,15):(333,14):(334,13):(336,11):(337,10):(338,9):(339,8)
NAL94_RS12345	A00920_76_HCYVTDRXX_1_2233_30002_32252	311	339	7	34	-20.54	-30.39	CUUCUAAGCGCUCCAUUAGUCCUCUCGAUCUAACUU	311GUUGGAUUGACUGUGAUUGAUGGAUCGUU&7AGCGCUCCAUUAGUCCUCUCGAUCUAAC	311||||||||||..|.||||||||||.||||&7||||.|||||||||||..||||||||||	(311,34):(312,33):(313,32):(314,31):(315,30):(316,29):(317,28):(318,27):(319,26):(320,25):(323,22):(325,21):(326,20):(327,19):(328,18):(329,17):(330,16):(331,15):(332,14):(333,13):(334,12):(336,10):(337,9):(338,8):(339,7)
NAL94_RS12345	A00920_76_HCYVTDRXX_1_2233_6126_34303	311	339	8	35	-20.45	-30.39	ACUUCUAAGCGCUCCAUUAGUCCUCUCGAUCUAACUUCUCC	311GUUGGAUUGACUGUGAUUGAUGGAUCGUU&8AGCGCUCCAUUAGUCCUCUCGAUCUAAC	311||||||||||..|.||||||||||.||||&8||||.|||||||||||..||||||||||	(311,35):(312,34):(313,33):(314,32):(315,31):(316,30):(317,29):(318,28):(319,27):(320,26):(323,23):(325,22):(326,21):(327,20):(328,19):(329,18):(330,17):(331,16):(332,15):(333,14):(334,13):(336,11):(337,10):(338,9):(339,8)
NAL94_RS12345	A00920_76_HCYVTDRXX_1_2234_27353_1329	311	339	4	31	-20.52	-30.39	CUAAGCGCUCCAUUAGUCCUCUCGAUCUAACUUCUCC	311GUUGGAUUGACUGUGAUUGAUGGAUCGUU&4AGCGCUCCAUUAGUCCUCUCGAUCUAAC	311||||||||||..|.||||||||||.||||&4||||.|||||||||||..||||||||||	(311,31):(312,30):(313,29):(314,28):(315,27):(316,26):(317,25):(318,24):(319,23):(320,22):(323,19):(325,18):(326,17):(327,16):(328,15):(329,14):(330,13):(331,12):(332,11):(333,10):(334,9):(336,7):(337,6):(338,5):(339,4)
NAL94_RS12345	A00920_76_HCYVTDRXX_1_2234_15817_1986	311	339	9	36	-20.46	-30.39	CACUUCUAAGCGCUCCAUUAGUCCUCUCGAUCUAACUUCU	311GUUGGAUUGACUGUGAUUGAUGGAUCGUU&9AGCGCUCCAUUAGUCCUCUCGAUCUAAC	311||||||||||..|.||||||||||.||||&9||||.|||||||||||..||||||||||	(311,36):(312,35):(313,34):(314,33):(315,32):(316,31):(317,30):(318,29):(319,28):(320,27):(323,24):(325,23):(326,22):(327,21):(328,20):(329,19):(330,18):(331,17):(332,16):(333,15):(334,14):(336,12):(337,11):(338,10):(339,9)
NAL94_RS12345	A00920_76_HCYVTDRXX_1_2234_30888_2159	311	339	7	34	-20.54	-30.39	CUUCUAAGCGCUCCAUUAGUCCUCUCGAUCUAACUU	311GUUGGAUUGACUGUGAUUGAUGGAUCGUU&7AGCGCUCCAUUAGUCCUCUCGAUCUAAC	311||||||||||..|.||||||||||.||||&7||||.|||||||||||..||||||||||	(311,34):(312,33):(313,32):(314,31):(315,30):(316,29):(317,28):(318,27):(319,26):(320,25):(323,22):(325,21):(326,20):(327,19):(328,18):(329,17):(330,16):(331,15):(332,14):(333,13):(334,12):(336,10):(337,9):(338,8):(339,7)
NAL94_RS12345	A00920_76_HCYVTDRXX_1_2234_25970_7388	311	339	1	28	-20.42	-30.09	AGCGCUCCAUUAGUCCUCUCGAUCUAACUUCUCCG	311GUUGGAUUGACUGUGAUUGAUGGAUCGUU&1AGCGCUCCAUUAGUCCUCUCGAUCUAAC	311||||||||||..|.||||||||||.||||&1||||.|||||||||||..||||||||||	(311,28):(312,27):(313,26):(314,25):(315,24):(316,23):(317,22):(318,21):(319,20):(320,19):(323,16):(325,15):(326,14):(327,13):(328,12):(329,11):(330,10):(331,9):(332,8):(333,7):(334,6):(336,4):(337,3):(338,2):(339,1)
NAL94_RS12345	A00920_76_HCYVTDRXX_1_2234_22272_9032	311	339	7	34	-20.55	-30.39	CUUCUAAGCGCUCCAUUAGUCCUCUCGAUCUAACU	311GUUGGAUUGACUGUGAUUGAUGGAUCGUU&7AGCGCUCCAUUAGUCCUCUCGAUCUAAC	311||||||||||..|.||||||||||.||||&7||||.|||||||||||..||||||||||	(311,34):(312,33):(313,32):(314,31):(315,30):(316,29):(317,28):(318,27):(319,26):(320,25):(323,22):(325,21):(326,20):(327,19):(328,18):(329,17):(330,16):(331,15):(332,14):(333,13):(334,12):(336,10):(337,9):(338,8):(339,7)
NAL94_RS12345	A00920_76_HCYVTDRXX_1_2234_20256_13056	311	339	9	36	-20.52	-30.39	CACUUCUAAGCGCUCCAUUAGUCCUCUCGAUCUAACU	311GUUGGAUUGACUGUGAUUGAUGGAUCGUU&9AGCGCUCCAUUAGUCCUCUCGAUCUAAC	311||||||||||..|.||||||||||.||||&9||||.|||||||||||..||||||||||	(311,36):(312,35):(313,34):(314,33):(315,32):(316,31):(317,30):(318,29):(319,28):(320,27):(323,24):(325,23):(326,22):(327,21):(328,20):(329,19):(330,18):(331,17):(332,16):(333,15):(334,14):(336,12):(337,11):(338,10):(339,9)
NAL94_RS12345	A00920_76_HCYVTDRXX_1_2234_17951_13009	311	339	5	32	-20.48	-30.39	UCUAAGCGCUCCAUUAGUCCUCUCGAUCUAACUUCUCC	311GUUGGAUUGACUGUGAUUGAUGGAUCGUU&5AGCGCUCCAUUAGUCCUCUCGAUCUAAC	311||||||||||..|.||||||||||.||||&5||||.|||||||||||..||||||||||	(311,32):(312,31):(313,30):(314,29):(315,28):(316,27):(317,26):(318,25):(319,24):(320,23):(323,20):(325,19):(326,18):(327,17):(328,16):(329,15):(330,14):(331,13):(332,12):(333,11):(334,10):(336,8):(337,7):(338,6):(339,5)
NAL94_RS12345	A00920_76_HCYVTDRXX_1_2234_3938_15389	311	339	9	36	-20.5	-30.39	CACUUCUAAGCGCUCCAUUAGUCCUCUCGAUCUAACUUC	311GUUGGAUUGACUGUGAUUGAUGGAUCGUU&9AGCGCUCCAUUAGUCCUCUCGAUCUAAC	311||||||||||..|.||||||||||.||||&9||||.|||||||||||..||||||||||	(311,36):(312,35):(313,34):(314,33):(315,32):(316,31):(317,30):(318,29):(319,28):(320,27):(323,24):(325,23):(326,22):(327,21):(328,20):(329,19):(330,18):(331,17):(332,16):(333,15):(334,14):(336,12):(337,11):(338,10):(339,9)
NAL94_RS12345	A00920_76_HCYVTDRXX_1_2156_12373_32878	311	339	9	36	-20.4	-30.39	CACUUCUAAGCGCUCCAUUAGUCCUCUCGAUCUAACUG	311GUUGGAUUGACUGUGAUUGAUGGAUCGUU&9AGCGCUCCAUUAGUCCUCUCGAUCUAAC	311||||||||||..|.||||||||||.||||&9||||.|||||||||||..||||||||||	(311,36):(312,35):(313,34):(314,33):(315,32):(316,31):(317,30):(318,29):(319,28):(320,27):(323,24):(325,23):(326,22):(327,21):(328,20):(329,19):(330,18):(331,17):(332,16):(333,15):(334,14):(336,12):(337,11):(338,10):(339,9)
NAL94_RS12345	A00920_76_HCYVTDRXX_1_2156_20184_33880	311	339	7	34	-20.48	-30.39	CUUCUAAGCGCUCCAUUAGUCCUCUCGAUCUAACUUCUC	311GUUGGAUUGACUGUGAUUGAUGGAUCGUU&7AGCGCUCCAUUAGUCCUCUCGAUCUAAC	311||||||||||..|.||||||||||.||||&7||||.|||||||||||..||||||||||	(311,34):(312,33):(313,32):(314,31):(315,30):(316,29):(317,28):(318,27):(319,26):(320,25):(323,22):(325,21):(326,20):(327,19):(328,18):(329,17):(330,16):(331,15):(332,14):(333,13):(334,12):(336,10):(337,9):(338,8):(339,7)
NAL94_RS12345	A00920_76_HCYVTDRXX_1_2156_9118_36636	499	537	3	37	-20.19	-31.84	GUUCGUGAUUGCUAAGGUGAAGCGGGGUGGUAAGCUGAC	499UAGCUCAUCGAUACCCGCUUUGCCUGCACCAGACACCGA&3UCGUGAUUGCUAAGGUGAAGCGGGGUGGUAAGCUG	499|||||.||||...||||||||||||....|||.||.|||&3|||||.|||...||||||||||||.||||.|||||	(499,37):(500,36):(501,35):(502,34):(503,33):(505,31):(506,30):(507,29):(508,28):(512,26):(513,25):(514,24):(515,23):(516,22):(517,21):(518,20):(519,19):(520,18):(521,17):(522,16):(523,15):(528,11):(529,10):(530,9):(532,7):(533,6):(535,5):(536,4):(537,3)
NAL94_RS12345	A00920_76_HCYVTDRXX_1_2156_20347_36980	311	339	7	34	-20.48	-30.39	CUUCUAAGCGCUCCAUUAGUCCUCUCGAUCUAACUUCUC	311GUUGGAUUGACUGUGAUUGAUGGAUCGUU&7AGCGCUCCAUUAGUCCUCUCGAUCUAAC	311||||||||||..|.||||||||||.||||&7||||.|||||||||||..||||||||||	(311,34):(312,33):(313,32):(314,31):(315,30):(316,29):(317,28):(318,27):(319,26):(320,25):(323,22):(325,21):(326,20):(327,19):(328,18):(329,17):(330,16):(331,15):(332,14):(333,13):(334,12):(336,10):(337,9):(338,8):(339,7)
NAL94_RS12345	A00920_76_HCYVTDRXX_1_2157_23176_3897	311	339	1	28	-20.42	-30.09	AGCGCUCCAUUAGUCCUCUCGAUCUAACUUCUCCG	311GUUGGAUUGACUGUGAUUGAUGGAUCGUU&1AGCGCUCCAUUAGUCCUCUCGAUCUAAC	311||||||||||..|.||||||||||.||||&1||||.|||||||||||..||||||||||	(311,28):(312,27):(313,26):(314,25):(315,24):(316,23):(317,22):(318,21):(319,20):(320,19):(323,16):(325,15):(326,14):(327,13):(328,12):(329,11):(330,10):(331,9):(332,8):(333,7):(334,6):(336,4):(337,3):(338,2):(339,1)
NAL94_RS12345	A00920_76_HCYVTDRXX_1_2157_27055_6731	311	339	9	36	-20.52	-30.39	CACUUCUAAGCGCUCCAUUAGUCCUCUCGAUCUAACU	311GUUGGAUUGACUGUGAUUGAUGGAUCGUU&9AGCGCUCCAUUAGUCCUCUCGAUCUAAC	311||||||||||..|.||||||||||.||||&9||||.|||||||||||..||||||||||	(311,36):(312,35):(313,34):(314,33):(315,32):(316,31):(317,30):(318,29):(319,28):(320,27):(323,24):(325,23):(326,22):(327,21):(328,20):(329,19):(330,18):(331,17):(332,16):(333,15):(334,14):(336,12):(337,11):(338,10):(339,9)
NAL94_RS12345	A00920_76_HCYVTDRXX_1_2157_27471_10175	311	339	4	31	-20.6	-30.39	CUAAGCGCUCCAUUAGUCCUCUCGAUCUAACUU	311GUUGGAUUGACUGUGAUUGAUGGAUCGUU&4AGCGCUCCAUUAGUCCUCUCGAUCUAAC	311||||||||||..|.||||||||||.||||&4||||.|||||||||||..||||||||||	(311,31):(312,30):(313,29):(314,28):(315,27):(316,26):(317,25):(318,24):(319,23):(320,22):(323,19):(325,18):(326,17):(327,16):(328,15):(329,14):(330,13):(331,12):(332,11):(333,10):(334,9):(336,7):(337,6):(338,5):(339,4)
NAL94_RS12345	A00920_76_HCYVTDRXX_1_2157_10438_13683	311	339	5	32	-20.5	-30.39	UCUAAGCGCUCCAUUAGUCCUCUCGAUCUAACUUCU	311GUUGGAUUGACUGUGAUUGAUGGAUCGUU&5AGCGCUCCAUUAGUCCUCUCGAUCUAAC	311||||||||||..|.||||||||||.||||&5||||.|||||||||||..||||||||||	(311,32):(312,31):(313,30):(314,29):(315,28):(316,27):(317,26):(318,25):(319,24):(320,23):(323,20):(325,19):(326,18):(327,17):(328,16):(329,15):(330,14):(331,13):(332,12):(333,11):(334,10):(336,8):(337,7):(338,6):(339,5)
NAL94_RS12345	A00920_76_HCYVTDRXX_1_2157_17490_13683	311	339	7	34	-20.43	-30.39	CUUCUAAGCGCUCCAUUAGUCCUCUCGAUCUAACUUCUCCG	311GUUGGAUUGACUGUGAUUGAUGGAUCGUU&7AGCGCUCCAUUAGUCCUCUCGAUCUAAC	311||||||||||..|.||||||||||.||||&7||||.|||||||||||..||||||||||	(311,34):(312,33):(313,32):(314,31):(315,30):(316,29):(317,28):(318,27):(319,26):(320,25):(323,22):(325,21):(326,20):(327,19):(328,18):(329,17):(330,16):(331,15):(332,14):(333,13):(334,12):(336,10):(337,9):(338,8):(339,7)
NAL94_RS12345	A00920_76_HCYVTDRXX_1_2157_32027_17159	311	339	9	36	-20.46	-30.39	CACUUCUAAGCGCUCCAUUAGUCCUCUCGAUCUAACUUCU	311GUUGGAUUGACUGUGAUUGAUGGAUCGUU&9AGCGCUCCAUUAGUCCUCUCGAUCUAAC	311||||||||||..|.||||||||||.||||&9||||.|||||||||||..||||||||||	(311,36):(312,35):(313,34):(314,33):(315,32):(316,31):(317,30):(318,29):(319,28):(320,27):(323,24):(325,23):(326,22):(327,21):(328,20):(329,19):(330,18):(331,17):(332,16):(333,15):(334,14):(336,12):(337,11):(338,10):(339,9)
NAL94_RS12345	A00920_76_HCYVTDRXX_1_2157_12057_18584	248	273	2	24	-21.78	-28.8	UGCGCUUCACGUUGUUCAUUCGCCG	248GGUGAACGAGUCUCAAUGUGAAGUGC&2GCGCUUCACGUUGUUCAUUCGCC	248||||||.|||...|||||||||||||&2||||||||||||||||.||||||	(248,24):(249,23):(250,22):(251,21):(252,20):(253,19):(255,17):(256,16):(257,15):(261,14):(262,13):(263,12):(264,11):(265,10):(266,9):(267,8):(268,7):(269,6):(270,5):(271,4):(272,3):(273,2)
NAL94_RS12345	A00920_76_HCYVTDRXX_1_2157_12382_18928	248	273	2	24	-21.78	-28.8	UGCGCUUCACGUUGUUCAUUCGCCG	248GGUGAACGAGUCUCAAUGUGAAGUGC&2GCGCUUCACGUUGUUCAUUCGCC	248||||||.|||...|||||||||||||&2||||||||||||||||.||||||	(248,24):(249,23):(250,22):(251,21):(252,20):(253,19):(255,17):(256,16):(257,15):(261,14):(262,13):(263,12):(264,11):(265,10):(266,9):(267,8):(268,7):(269,6):(270,5):(271,4):(272,3):(273,2)
NAL94_RS12345	A00920_76_HCYVTDRXX_1_2157_31476_26913	311	339	9	36	-20.52	-30.39	CACUUCUAAGCGCUCCAUUAGUCCUCUCGAUCUAACU	311GUUGGAUUGACUGUGAUUGAUGGAUCGUU&9AGCGCUCCAUUAGUCCUCUCGAUCUAAC	311||||||||||..|.||||||||||.||||&9||||.|||||||||||..||||||||||	(311,36):(312,35):(313,34):(314,33):(315,32):(316,31):(317,30):(318,29):(319,28):(320,27):(323,24):(325,23):(326,22):(327,21):(328,20):(329,19):(330,18):(331,17):(332,16):(333,15):(334,14):(336,12):(337,11):(338,10):(339,9)
NAL94_RS12345	A00920_76_HCYVTDRXX_1_2157_28176_30342	248	273	5	27	-21.72	-28.8	UCUUGCGCUUCACGUUGUUCAUUCGCCG	248GGUGAACGAGUCUCAAUGUGAAGUGC&5GCGCUUCACGUUGUUCAUUCGCC	248||||||.|||...|||||||||||||&5||||||||||||||||.||||||	(248,27):(249,26):(250,25):(251,24):(252,23):(253,22):(255,20):(256,19):(257,18):(261,17):(262,16):(263,15):(264,14):(265,13):(266,12):(267,11):(268,10):(269,9):(270,8):(271,7):(272,6):(273,5)
NAL94_RS12345	A00920_76_HCYVTDRXX_1_2157_21016_33035	610	634	1	26	-22.23	-32.49	CGUUAGCCUGACUCUGUUUAACCGUCAUGUA	610GAUGGUUGAACAGUUCGGGUUCGCG&1CGUUAGCCUGACUCUGUUUAACCGUC	610|||||||||||||.|||||||.|||&1|||.|||||||..|||||||||||||	(610,26):(611,25):(612,24):(613,23):(614,22):(615,21):(616,20):(617,19):(618,18):(619,17):(620,16):(621,15):(622,14):(624,11):(625,10):(626,9):(627,8):(628,7):(629,6):(630,5):(632,3):(633,2):(634,1)
NAL94_RS12345	A00920_76_HCYVTDRXX_1_2157_5782_33082	311	339	9	36	-20.51	-30.39	CACUUCUAAGCGCUCCAUUAGUCCUCUCGAUCUAACUU	311GUUGGAUUGACUGUGAUUGAUGGAUCGUU&9AGCGCUCCAUUAGUCCUCUCGAUCUAAC	311||||||||||..|.||||||||||.||||&9||||.|||||||||||..||||||||||	(311,36):(312,35):(313,34):(314,33):(315,32):(316,31):(317,30):(318,29):(319,28):(320,27):(323,24):(325,23):(326,22):(327,21):(328,20):(329,19):(330,18):(331,17):(332,16):(333,15):(334,14):(336,12):(337,11):(338,10):(339,9)
NAL94_RS12345	A00920_76_HCYVTDRXX_1_2157_19768_33317	610	634	1	26	-22.23	-32.49	CGUUAGCCUGACUCUGUUUAACCGUCAUGUA	610GAUGGUUGAACAGUUCGGGUUCGCG&1CGUUAGCCUGACUCUGUUUAACCGUC	610|||||||||||||.|||||||.|||&1|||.|||||||..|||||||||||||	(610,26):(611,25):(612,24):(613,23):(614,22):(615,21):(616,20):(617,19):(618,18):(619,17):(620,16):(621,15):(622,14):(624,11):(625,10):(626,9):(627,8):(628,7):(629,6):(630,5):(632,3):(633,2):(634,1)
NAL94_RS12345	A00920_76_HCYVTDRXX_1_2158_21965_1110	311	339	9	36	-20.52	-30.39	CACUUCUAAGCGCUCCAUUAGUCCUCUCGAUCUAACU	311GUUGGAUUGACUGUGAUUGAUGGAUCGUU&9AGCGCUCCAUUAGUCCUCUCGAUCUAAC	311||||||||||..|.||||||||||.||||&9||||.|||||||||||..||||||||||	(311,36):(312,35):(313,34):(314,33):(315,32):(316,31):(317,30):(318,29):(319,28):(320,27):(323,24):(325,23):(326,22):(327,21):(328,20):(329,19):(330,18):(331,17):(332,16):(333,15):(334,14):(336,12):(337,11):(338,10):(339,9)
NAL94_RS12345	A00920_76_HCYVTDRXX_1_2158_20148_1470	311	339	9	36	-20.52	-30.39	CACUUCUAAGCGCUCCAUUAGUCCUCUCGAUCUAACU	311GUUGGAUUGACUGUGAUUGAUGGAUCGUU&9AGCGCUCCAUUAGUCCUCUCGAUCUAAC	311||||||||||..|.||||||||||.||||&9||||.|||||||||||..||||||||||	(311,36):(312,35):(313,34):(314,33):(315,32):(316,31):(317,30):(318,29):(319,28):(320,27):(323,24):(325,23):(326,22):(327,21):(328,20):(329,19):(330,18):(331,17):(332,16):(333,15):(334,14):(336,12):(337,11):(338,10):(339,9)
NAL94_RS12345	A00920_76_HCYVTDRXX_1_2158_5855_10629	248	273	2	24	-21.78	-28.8	UGCGCUUCACGUUGUUCAUUCGCCG	248GGUGAACGAGUCUCAAUGUGAAGUGC&2GCGCUUCACGUUGUUCAUUCGCC	248||||||.|||...|||||||||||||&2||||||||||||||||.||||||	(248,24):(249,23):(250,22):(251,21):(252,20):(253,19):(255,17):(256,16):(257,15):(261,14):(262,13):(263,12):(264,11):(265,10):(266,9):(267,8):(268,7):(269,6):(270,5):(271,4):(272,3):(273,2)
NAL94_RS12345	A00920_76_HCYVTDRXX_1_2158_32542_14606	311	339	1	28	-20.42	-30.09	AGCGCUCCAUUAGUCCUCUCGAUCUAACUUCUCCG	311GUUGGAUUGACUGUGAUUGAUGGAUCGUU&1AGCGCUCCAUUAGUCCUCUCGAUCUAAC	311||||||||||..|.||||||||||.||||&1||||.|||||||||||..||||||||||	(311,28):(312,27):(313,26):(314,25):(315,24):(316,23):(317,22):(318,21):(319,20):(320,19):(323,16):(325,15):(326,14):(327,13):(328,12):(329,11):(330,10):(331,9):(332,8):(333,7):(334,6):(336,4):(337,3):(338,2):(339,1)
NAL94_RS12345	A00920_76_HCYVTDRXX_1_2158_9914_17691	311	339	5	32	-20.48	-30.39	UCUAAGCGCUCCAUUAGUCCUCUCGAUCUAACUUCUCC	311GUUGGAUUGACUGUGAUUGAUGGAUCGUU&5AGCGCUCCAUUAGUCCUCUCGAUCUAAC	311||||||||||..|.||||||||||.||||&5||||.|||||||||||..||||||||||	(311,32):(312,31):(313,30):(314,29):(315,28):(316,27):(317,26):(318,25):(319,24):(320,23):(323,20):(325,19):(326,18):(327,17):(328,16):(329,15):(330,14):(331,13):(332,12):(333,11):(334,10):(336,8):(337,7):(338,6):(339,5)
NAL94_RS12345	A00920_76_HCYVTDRXX_1_2158_30418_25801	311	339	9	36	-20.52	-30.39	CACUUCUAAGCGCUCCAUUAGUCCUCUCGAUCUAACU	311GUUGGAUUGACUGUGAUUGAUGGAUCGUU&9AGCGCUCCAUUAGUCCUCUCGAUCUAAC	311||||||||||..|.||||||||||.||||&9||||.|||||||||||..||||||||||	(311,36):(312,35):(313,34):(314,33):(315,32):(316,31):(317,30):(318,29):(319,28):(320,27):(323,24):(325,23):(326,22):(327,21):(328,20):(329,19):(330,18):(331,17):(332,16):(333,15):(334,14):(336,12):(337,11):(338,10):(339,9)
NAL94_RS12345	A00920_76_HCYVTDRXX_1_2158_5882_25989	311	339	5	32	-20.55	-30.39	UCUAAGCGCUCCAUUAGUCCUCUCGAUCUAACUU	311GUUGGAUUGACUGUGAUUGAUGGAUCGUU&5AGCGCUCCAUUAGUCCUCUCGAUCUAAC	311||||||||||..|.||||||||||.||||&5||||.|||||||||||..||||||||||	(311,32):(312,31):(313,30):(314,29):(315,28):(316,27):(317,26):(318,25):(319,24):(320,23):(323,20):(325,19):(326,18):(327,17):(328,16):(329,15):(330,14):(331,13):(332,12):(333,11):(334,10):(336,8):(337,7):(338,6):(339,5)
NAL94_RS12345	A00920_76_HCYVTDRXX_1_2158_25527_26036	248	273	2	24	-21.78	-28.8	UGCGCUUCACGUUGUUCAUUCGCCG	248GGUGAACGAGUCUCAAUGUGAAGUGC&2GCGCUUCACGUUGUUCAUUCGCC	248||||||.|||...|||||||||||||&2||||||||||||||||.||||||	(248,24):(249,23):(250,22):(251,21):(252,20):(253,19):(255,17):(256,16):(257,15):(261,14):(262,13):(263,12):(264,11):(265,10):(266,9):(267,8):(268,7):(269,6):(270,5):(271,4):(272,3):(273,2)
NAL94_RS12345	A00920_76_HCYVTDRXX_1_2158_1235_33348	311	339	8	35	-20.46	-30.39	ACUUCUAAGCGCUCCAUUAGUCCUCUCGAUCUAACUUCUC	311GUUGGAUUGACUGUGAUUGAUGGAUCGUU&8AGCGCUCCAUUAGUCCUCUCGAUCUAAC	311||||||||||..|.||||||||||.||||&8||||.|||||||||||..||||||||||	(311,35):(312,34):(313,33):(314,32):(315,31):(316,30):(317,29):(318,28):(319,27):(320,26):(323,23):(325,22):(326,21):(327,20):(328,19):(329,18):(330,17):(331,16):(332,15):(333,14):(334,13):(336,11):(337,10):(338,9):(339,8)
NAL94_RS12345	A00920_76_HCYVTDRXX_1_2159_13602_1814	311	339	2	29	-20.76	-30.39	AAGCGCUCCAUUAGUCCUCUCGAUCUAACUU	311GUUGGAUUGACUGUGAUUGAUGGAUCGUU&2AGCGCUCCAUUAGUCCUCUCGAUCUAAC	311||||||||||..|.||||||||||.||||&2||||.|||||||||||..||||||||||	(311,29):(312,28):(313,27):(314,26):(315,25):(316,24):(317,23):(318,22):(319,21):(320,20):(323,17):(325,16):(326,15):(327,14):(328,13):(329,12):(330,11):(331,10):(332,9):(333,8):(334,7):(336,5):(337,4):(338,3):(339,2)
NAL94_RS12345	A00920_76_HCYVTDRXX_1_2159_23303_5713	311	339	7	34	-20.47	-30.39	CUUCUAAGCGCUCCAUUAGUCCUCUCGAUCUAACUUCUCC	311GUUGGAUUGACUGUGAUUGAUGGAUCGUU&7AGCGCUCCAUUAGUCCUCUCGAUCUAAC	311||||||||||..|.||||||||||.||||&7||||.|||||||||||..||||||||||	(311,34):(312,33):(313,32):(314,31):(315,30):(316,29):(317,28):(318,27):(319,26):(320,25):(323,22):(325,21):(326,20):(327,19):(328,18):(329,17):(330,16):(331,15):(332,14):(333,13):(334,12):(336,10):(337,9):(338,8):(339,7)
NAL94_RS12345	A00920_76_HCYVTDRXX_1_2159_21766_10942	311	339	9	36	-20.5	-30.39	CACUUCUAAGCGCUCCAUUAGUCCUCUCGAUCUAACUUC	311GUUGGAUUGACUGUGAUUGAUGGAUCGUU&9AGCGCUCCAUUAGUCCUCUCGAUCUAAC	311||||||||||..|.||||||||||.||||&9||||.|||||||||||..||||||||||	(311,36):(312,35):(313,34):(314,33):(315,32):(316,31):(317,30):(318,29):(319,28):(320,27):(323,24):(325,23):(326,22):(327,21):(328,20):(329,19):(330,18):(331,17):(332,16):(333,15):(334,14):(336,12):(337,11):(338,10):(339,9)
NAL94_RS12345	A00920_76_HCYVTDRXX_1_2159_21432_11365	639	675	1	41	-21.95	-30.59	AACCCAGAAGCCAUAAAUGCCAAGAGUAAUAAUCGUUAAUA	639UGUUACGGUUACGAAACUCUGCAAUCGCUUCUGGGUU&1AACCCAGAAGCCAUAAAUGCCAAGAGUAAUAAUCGUUAAUA	639|||||||||||....||||||||||.|||||||||||&1|||||||||||.||...|||..|||||..|||||||.||||	(639,41):(640,40):(641,39):(642,38):(643,36):(644,35):(645,34):(646,33):(647,32):(648,31):(649,30):(654,27):(655,26):(656,25):(657,24):(658,23):(659,20):(660,19):(661,18):(662,14):(663,13):(665,11):(666,10):(667,9):(668,8):(669,7):(670,6):(671,5):(672,4):(673,3):(674,2):(675,1)
NAL94_RS12345	A00920_76_HCYVTDRXX_1_2159_29396_20494	311	339	8	35	-20.52	-30.39	ACUUCUAAGCGCUCCAUUAGUCCUCUCGAUCUAACUU	311GUUGGAUUGACUGUGAUUGAUGGAUCGUU&8AGCGCUCCAUUAGUCCUCUCGAUCUAAC	311||||||||||..|.||||||||||.||||&8||||.|||||||||||..||||||||||	(311,35):(312,34):(313,33):(314,32):(315,31):(316,30):(317,29):(318,28):(319,27):(320,26):(323,23):(325,22):(326,21):(327,20):(328,19):(329,18):(330,17):(331,16):(332,15):(333,14):(334,13):(336,11):(337,10):(338,9):(339,8)
NAL94_RS12345	A00920_76_HCYVTDRXX_1_2240_16098_10864	311	339	1	28	-20.42	-30.09	AGCGCUCCAUUAGUCCUCUCGAUCUAACUUCUCCG	311GUUGGAUUGACUGUGAUUGAUGGAUCGUU&1AGCGCUCCAUUAGUCCUCUCGAUCUAAC	311||||||||||..|.||||||||||.||||&1||||.|||||||||||..||||||||||	(311,28):(312,27):(313,26):(314,25):(315,24):(316,23):(317,22):(318,21):(319,20):(320,19):(323,16):(325,15):(326,14):(327,13):(328,12):(329,11):(330,10):(331,9):(332,8):(333,7):(334,6):(336,4):(337,3):(338,2):(339,1)
NAL94_RS12345	A00920_76_HCYVTDRXX_1_2240_30029_12665	311	339	8	35	-20.53	-30.39	ACUUCUAAGCGCUCCAUUAGUCCUCUCGAUCUAACU	311GUUGGAUUGACUGUGAUUGAUGGAUCGUU&8AGCGCUCCAUUAGUCCUCUCGAUCUAAC	311||||||||||..|.||||||||||.||||&8||||.|||||||||||..||||||||||	(311,35):(312,34):(313,33):(314,32):(315,31):(316,30):(317,29):(318,28):(319,27):(320,26):(323,23):(325,22):(326,21):(327,20):(328,19):(329,18):(330,17):(331,16):(332,15):(333,14):(334,13):(336,11):(337,10):(338,9):(339,8)
NAL94_RS12345	A00920_76_HCYVTDRXX_1_2240_29803_13119	311	339	8	35	-20.53	-30.39	ACUUCUAAGCGCUCCAUUAGUCCUCUCGAUCUAACU	311GUUGGAUUGACUGUGAUUGAUGGAUCGUU&8AGCGCUCCAUUAGUCCUCUCGAUCUAAC	311||||||||||..|.||||||||||.||||&8||||.|||||||||||..||||||||||	(311,35):(312,34):(313,33):(314,32):(315,31):(316,30):(317,29):(318,28):(319,27):(320,26):(323,23):(325,22):(326,21):(327,20):(328,19):(329,18):(330,17):(331,16):(332,15):(333,14):(334,13):(336,11):(337,10):(338,9):(339,8)
NAL94_RS12345	A00920_76_HCYVTDRXX_1_2240_4417_14309	248	273	12	34	-21.71	-28.8	UACCUUUUCUUGCGCUUCACGUUGUUCAUUCGCCG	248GGUGAACGAGUCUCAAUGUGAAGUGC&12GCGCUUCACGUUGUUCAUUCGCC	248||||||.|||...|||||||||||||&12||||||||||||||||.||||||	(248,34):(249,33):(250,32):(251,31):(252,30):(253,29):(255,27):(256,26):(257,25):(261,24):(262,23):(263,22):(264,21):(265,20):(266,19):(267,18):(268,17):(269,16):(270,15):(271,14):(272,13):(273,12)
NAL94_RS12345	A00920_76_HCYVTDRXX_1_2240_3143_22968	311	339	7	34	-20.54	-30.39	CUUCUAAGCGCUCCAUUAGUCCUCUCGAUCUAACUU	311GUUGGAUUGACUGUGAUUGAUGGAUCGUU&7AGCGCUCCAUUAGUCCUCUCGAUCUAAC	311||||||||||..|.||||||||||.||||&7||||.|||||||||||..||||||||||	(311,34):(312,33):(313,32):(314,31):(315,30):(316,29):(317,28):(318,27):(319,26):(320,25):(323,22):(325,21):(326,20):(327,19):(328,18):(329,17):(330,16):(331,15):(332,14):(333,13):(334,12):(336,10):(337,9):(338,8):(339,7)
NAL94_RS12345	A00920_76_HCYVTDRXX_1_2240_28429_24706	311	339	11	38	-20.49	-30.39	CUCACUUCUAAGCGCUCCAUUAGUCCUCUCGAUCUAACUU	311GUUGGAUUGACUGUGAUUGAUGGAUCGUU&11AGCGCUCCAUUAGUCCUCUCGAUCUAAC	311||||||||||..|.||||||||||.||||&11||||.|||||||||||..||||||||||	(311,38):(312,37):(313,36):(314,35):(315,34):(316,33):(317,32):(318,31):(319,30):(320,29):(323,26):(325,25):(326,24):(327,23):(328,22):(329,21):(330,20):(331,19):(332,18):(333,17):(334,16):(336,14):(337,13):(338,12):(339,11)
NAL94_RS12345	A00920_76_HCYVTDRXX_1_2240_16034_28479	311	339	5	32	-20.55	-30.39	UCUAAGCGCUCCAUUAGUCCUCUCGAUCUAACUU	311GUUGGAUUGACUGUGAUUGAUGGAUCGUU&5AGCGCUCCAUUAGUCCUCUCGAUCUAAC	311||||||||||..|.||||||||||.||||&5||||.|||||||||||..||||||||||	(311,32):(312,31):(313,30):(314,29):(315,28):(316,27):(317,26):(318,25):(319,24):(320,23):(323,20):(325,19):(326,18):(327,17):(328,16):(329,15):(330,14):(331,13):(332,12):(333,11):(334,10):(336,8):(337,7):(338,6):(339,5)
NAL94_RS12345	A00920_76_HCYVTDRXX_1_2240_7419_32784	311	339	9	36	-20.52	-30.39	CACUUCUAAGCGCUCCAUUAGUCCUCUCGAUCUAACU	311GUUGGAUUGACUGUGAUUGAUGGAUCGUU&9AGCGCUCCAUUAGUCCUCUCGAUCUAAC	311||||||||||..|.||||||||||.||||&9||||.|||||||||||..||||||||||	(311,36):(312,35):(313,34):(314,33):(315,32):(316,31):(317,30):(318,29):(319,28):(320,27):(323,24):(325,23):(326,22):(327,21):(328,20):(329,19):(330,18):(331,17):(332,16):(333,15):(334,14):(336,12):(337,11):(338,10):(339,9)
NAL94_RS12345	A00920_76_HCYVTDRXX_1_2240_7220_34068	311	339	1	28	-20.47	-30.09	AGCGCUCCAUUAGUCCUCUCGAUCUAACUUCUCC	311GUUGGAUUGACUGUGAUUGAUGGAUCGUU&1AGCGCUCCAUUAGUCCUCUCGAUCUAAC	311||||||||||..|.||||||||||.||||&1||||.|||||||||||..||||||||||	(311,28):(312,27):(313,26):(314,25):(315,24):(316,23):(317,22):(318,21):(319,20):(320,19):(323,16):(325,15):(326,14):(327,13):(328,12):(329,11):(330,10):(331,9):(332,8):(333,7):(334,6):(336,4):(337,3):(338,2):(339,1)
NAL94_RS12345	A00920_76_HCYVTDRXX_1_2240_6334_34256	248	273	2	24	-20.56	-28.8	UGCGCUUCACGUUGUUCAUUCGCCGCG	248GGUGAACGAGUCUCAAUGUGAAGUGC&2GCGCUUCACGUUGUUCAUUCGCC	248||||||.|||...|||||||||||||&2||||||||||||||||.||||||	(248,24):(249,23):(250,22):(251,21):(252,20):(253,19):(255,17):(256,16):(257,15):(261,14):(262,13):(263,12):(264,11):(265,10):(266,9):(267,8):(268,7):(269,6):(270,5):(271,4):(272,3):(273,2)
NAL94_RS12345	A00920_76_HCYVTDRXX_1_2240_22345_36057	311	339	4	31	-20.6	-30.39	CUAAGCGCUCCAUUAGUCCUCUCGAUCUAACUU	311GUUGGAUUGACUGUGAUUGAUGGAUCGUU&4AGCGCUCCAUUAGUCCUCUCGAUCUAAC	311||||||||||..|.||||||||||.||||&4||||.|||||||||||..||||||||||	(311,31):(312,30):(313,29):(314,28):(315,27):(316,26):(317,25):(318,24):(319,23):(320,22):(323,19):(325,18):(326,17):(327,16):(328,15):(329,14):(330,13):(331,12):(332,11):(333,10):(334,9):(336,7):(337,6):(338,5):(339,4)
NAL94_RS12345	A00920_76_HCYVTDRXX_1_2241_14425_9032	311	339	5	32	-20.45	-30.39	UCUAAGCGCUCCAUUAGUCCUCUCGAUCUAACUUCUCCG	311GUUGGAUUGACUGUGAUUGAUGGAUCGUU&5AGCGCUCCAUUAGUCCUCUCGAUCUAAC	311||||||||||..|.||||||||||.||||&5||||.|||||||||||..||||||||||	(311,32):(312,31):(313,30):(314,29):(315,28):(316,27):(317,26):(318,25):(319,24):(320,23):(323,20):(325,19):(326,18):(327,17):(328,16):(329,15):(330,14):(331,13):(332,12):(333,11):(334,10):(336,8):(337,7):(338,6):(339,5)
NAL94_RS12345	A00920_76_HCYVTDRXX_1_2241_13711_11772	311	339	7	34	-20.53	-30.39	CUUCUAAGCGCUCCAUUAGUCCUCUCGAUCUAACUUC	311GUUGGAUUGACUGUGAUUGAUGGAUCGUU&7AGCGCUCCAUUAGUCCUCUCGAUCUAAC	311||||||||||..|.||||||||||.||||&7||||.|||||||||||..||||||||||	(311,34):(312,33):(313,32):(314,31):(315,30):(316,29):(317,28):(318,27):(319,26):(320,25):(323,22):(325,21):(326,20):(327,19):(328,18):(329,17):(330,16):(331,15):(332,14):(333,13):(334,12):(336,10):(337,9):(338,8):(339,7)
NAL94_RS12345	A00920_76_HCYVTDRXX_1_2241_23312_12085	311	339	2	29	-20.72	-30.39	AAGCGCUCCAUUAGUCCUCUCGAUCUAACUUCUC	311GUUGGAUUGACUGUGAUUGAUGGAUCGUU&2AGCGCUCCAUUAGUCCUCUCGAUCUAAC	311||||||||||..|.||||||||||.||||&2||||.|||||||||||..||||||||||	(311,29):(312,28):(313,27):(314,26):(315,25):(316,24):(317,23):(318,22):(319,21):(320,20):(323,17):(325,16):(326,15):(327,14):(328,13):(329,12):(330,11):(331,10):(332,9):(333,8):(334,7):(336,5):(337,4):(338,3):(339,2)
NAL94_RS12345	A00920_76_HCYVTDRXX_1_2241_20374_18396	311	339	8	35	-20.53	-30.39	ACUUCUAAGCGCUCCAUUAGUCCUCUCGAUCUAACU	311GUUGGAUUGACUGUGAUUGAUGGAUCGUU&8AGCGCUCCAUUAGUCCUCUCGAUCUAAC	311||||||||||..|.||||||||||.||||&8||||.|||||||||||..||||||||||	(311,35):(312,34):(313,33):(314,32):(315,31):(316,30):(317,29):(318,28):(319,27):(320,26):(323,23):(325,22):(326,21):(327,20):(328,19):(329,18):(330,17):(331,16):(332,15):(333,14):(334,13):(336,11):(337,10):(338,9):(339,8)
NAL94_RS12345	A00920_76_HCYVTDRXX_1_2241_25355_21418	311	339	2	29	-20.72	-30.39	AAGCGCUCCAUUAGUCCUCUCGAUCUAACUUCUC	311GUUGGAUUGACUGUGAUUGAUGGAUCGUU&2AGCGCUCCAUUAGUCCUCUCGAUCUAAC	311||||||||||..|.||||||||||.||||&2||||.|||||||||||..||||||||||	(311,29):(312,28):(313,27):(314,26):(315,25):(316,24):(317,23):(318,22):(319,21):(320,20):(323,17):(325,16):(326,15):(327,14):(328,13):(329,12):(330,11):(331,10):(332,9):(333,8):(334,7):(336,5):(337,4):(338,3):(339,2)
NAL94_RS12345	A00920_76_HCYVTDRXX_1_2241_28076_28855	657	685	3	30	-20.29	-33.34	GGGCUAGAAGUAAACUGAUGGAGCUAGCAGGACCUG	657CUGCAAUCGCUUCUGGGUUUACUUCUGGC&3GCUAGAAGUAAACUGAUGGAGCUAGCAG	657||||....||||||.||||||||||||||&3||||||||||||||.|.|||||..||||	(657,30):(658,29):(659,28):(660,27):(665,24):(666,23):(667,22):(668,21):(669,20):(670,18):(672,16):(673,15):(674,14):(675,13):(676,12):(677,11):(678,10):(679,9):(680,8):(681,7):(682,6):(683,5):(684,4):(685,3)
NAL94_RS12345	A00920_76_HCYVTDRXX_1_2241_1506_29089	311	339	7	34	-20.47	-30.39	CUUCUAAGCGCUCCAUUAGUCCUCUCGAUCUAACUUCUCC	311GUUGGAUUGACUGUGAUUGAUGGAUCGUU&7AGCGCUCCAUUAGUCCUCUCGAUCUAAC	311||||||||||..|.||||||||||.||||&7||||.|||||||||||..||||||||||	(311,34):(312,33):(313,32):(314,31):(315,30):(316,29):(317,28):(318,27):(319,26):(320,25):(323,22):(325,21):(326,20):(327,19):(328,18):(329,17):(330,16):(331,15):(332,14):(333,13):(334,12):(336,10):(337,9):(338,8):(339,7)
NAL94_RS12345	A00920_76_HCYVTDRXX_1_2241_32380_32456	311	339	9	36	-20.51	-30.39	CACUUCUAAGCGCUCCAUUAGUCCUCUCGAUCUAACUU	311GUUGGAUUGACUGUGAUUGAUGGAUCGUU&9AGCGCUCCAUUAGUCCUCUCGAUCUAAC	311||||||||||..|.||||||||||.||||&9||||.|||||||||||..||||||||||	(311,36):(312,35):(313,34):(314,33):(315,32):(316,31):(317,30):(318,29):(319,28):(320,27):(323,24):(325,23):(326,22):(327,21):(328,20):(329,19):(330,18):(331,17):(332,16):(333,15):(334,14):(336,12):(337,11):(338,10):(339,9)
NAL94_RS12345	A00920_76_HCYVTDRXX_1_2241_30698_33614	311	339	1	28	-20.47	-30.09	AGCGCUCCAUUAGUCCUCUCGAUCUAACUUCUCC	311GUUGGAUUGACUGUGAUUGAUGGAUCGUU&1AGCGCUCCAUUAGUCCUCUCGAUCUAAC	311||||||||||..|.||||||||||.||||&1||||.|||||||||||..||||||||||	(311,28):(312,27):(313,26):(314,25):(315,24):(316,23):(317,22):(318,21):(319,20):(320,19):(323,16):(325,15):(326,14):(327,13):(328,12):(329,11):(330,10):(331,9):(332,8):(333,7):(334,6):(336,4):(337,3):(338,2):(339,1)
NAL94_RS12345	A00920_76_HCYVTDRXX_1_2242_20329_2065	311	339	7	34	-20.54	-30.39	CUUCUAAGCGCUCCAUUAGUCCUCUCGAUCUAACUU	311GUUGGAUUGACUGUGAUUGAUGGAUCGUU&7AGCGCUCCAUUAGUCCUCUCGAUCUAAC	311||||||||||..|.||||||||||.||||&7||||.|||||||||||..||||||||||	(311,34):(312,33):(313,32):(314,31):(315,30):(316,29):(317,28):(318,27):(319,26):(320,25):(323,22):(325,21):(326,20):(327,19):(328,18):(329,17):(330,16):(331,15):(332,14):(333,13):(334,12):(336,10):(337,9):(338,8):(339,7)
NAL94_RS12345	A00920_76_HCYVTDRXX_1_2242_11297_5462	311	339	9	36	-20.45	-30.39	CACUUCUAAGCGCUCCAUUAGUCCUCUCGAUCUAACUUCUC	311GUUGGAUUGACUGUGAUUGAUGGAUCGUU&9AGCGCUCCAUUAGUCCUCUCGAUCUAAC	311||||||||||..|.||||||||||.||||&9||||.|||||||||||..||||||||||	(311,36):(312,35):(313,34):(314,33):(315,32):(316,31):(317,30):(318,29):(319,28):(320,27):(323,24):(325,23):(326,22):(327,21):(328,20):(329,19):(330,18):(331,17):(332,16):(333,15):(334,14):(336,12):(337,11):(338,10):(339,9)
NAL94_RS12345	A00920_76_HCYVTDRXX_1_2242_11460_5901	311	339	9	36	-20.45	-30.39	CACUUCUAAGCGCUCCAUUAGUCCUCUCGAUCUAACUUCUC	311GUUGGAUUGACUGUGAUUGAUGGAUCGUU&9AGCGCUCCAUUAGUCCUCUCGAUCUAAC	311||||||||||..|.||||||||||.||||&9||||.|||||||||||..||||||||||	(311,36):(312,35):(313,34):(314,33):(315,32):(316,31):(317,30):(318,29):(319,28):(320,27):(323,24):(325,23):(326,22):(327,21):(328,20):(329,19):(330,18):(331,17):(332,16):(333,15):(334,14):(336,12):(337,11):(338,10):(339,9)
NAL94_RS12345	A00920_76_HCYVTDRXX_1_2242_19045_7200	311	339	1	28	-20.52	-30.09	AGCGCUCCAUUAGUCCUCUCGAUCUAACUUC	311GUUGGAUUGACUGUGAUUGAUGGAUCGUU&1AGCGCUCCAUUAGUCCUCUCGAUCUAAC	311||||||||||..|.||||||||||.||||&1||||.|||||||||||..||||||||||	(311,28):(312,27):(313,26):(314,25):(315,24):(316,23):(317,22):(318,21):(319,20):(320,19):(323,16):(325,15):(326,14):(327,13):(328,12):(329,11):(330,10):(331,9):(332,8):(333,7):(334,6):(336,4):(337,3):(338,2):(339,1)
NAL94_RS12345	A00920_76_HCYVTDRXX_1_2242_18475_8061	311	339	1	28	-20.52	-30.09	AGCGCUCCAUUAGUCCUCUCGAUCUAACUUC	311GUUGGAUUGACUGUGAUUGAUGGAUCGUU&1AGCGCUCCAUUAGUCCUCUCGAUCUAAC	311||||||||||..|.||||||||||.||||&1||||.|||||||||||..||||||||||	(311,28):(312,27):(313,26):(314,25):(315,24):(316,23):(317,22):(318,21):(319,20):(320,19):(323,16):(325,15):(326,14):(327,13):(328,12):(329,11):(330,10):(331,9):(332,8):(333,7):(334,6):(336,4):(337,3):(338,2):(339,1)
NAL94_RS12345	A00920_76_HCYVTDRXX_1_2242_31566_10911	311	339	8	35	-20.45	-30.39	ACUUCUAAGCGCUCCAUUAGUCCUCUCGAUCUAACUUCUCC	311GUUGGAUUGACUGUGAUUGAUGGAUCGUU&8AGCGCUCCAUUAGUCCUCUCGAUCUAAC	311||||||||||..|.||||||||||.||||&8||||.|||||||||||..||||||||||	(311,35):(312,34):(313,33):(314,32):(315,31):(316,30):(317,29):(318,28):(319,27):(320,26):(323,23):(325,22):(326,21):(327,20):(328,19):(329,18):(330,17):(331,16):(332,15):(333,14):(334,13):(336,11):(337,10):(338,9):(339,8)
NAL94_RS12345	A00920_76_HCYVTDRXX_1_2242_20066_17268	311	339	1	28	-20.47	-30.09	AGCGCUCCAUUAGUCCUCUCGAUCUAACUUCUCC	311GUUGGAUUGACUGUGAUUGAUGGAUCGUU&1AGCGCUCCAUUAGUCCUCUCGAUCUAAC	311||||||||||..|.||||||||||.||||&1||||.|||||||||||..||||||||||	(311,28):(312,27):(313,26):(314,25):(315,24):(316,23):(317,22):(318,21):(319,20):(320,19):(323,16):(325,15):(326,14):(327,13):(328,12):(329,11):(330,10):(331,9):(332,8):(333,7):(334,6):(336,4):(337,3):(338,2):(339,1)
NAL94_RS12345	A00920_76_HCYVTDRXX_1_2242_4227_18458	311	339	9	36	-20.5	-30.39	CACUUCUAAGCGCUCCAUUAGUCCUCUCGAUCUAACUUC	311GUUGGAUUGACUGUGAUUGAUGGAUCGUU&9AGCGCUCCAUUAGUCCUCUCGAUCUAAC	311||||||||||..|.||||||||||.||||&9||||.|||||||||||..||||||||||	(311,36):(312,35):(313,34):(314,33):(315,32):(316,31):(317,30):(318,29):(319,28):(320,27):(323,24):(325,23):(326,22):(327,21):(328,20):(329,19):(330,18):(331,17):(332,16):(333,15):(334,14):(336,12):(337,11):(338,10):(339,9)
NAL94_RS12345	A00920_76_HCYVTDRXX_1_2242_8368_19460	311	339	10	37	-20.5	-30.39	UCACUUCUAAGCGCUCCAUUAGUCCUCUCGAUCUAACUU	311GUUGGAUUGACUGUGAUUGAUGGAUCGUU&10AGCGCUCCAUUAGUCCUCUCGAUCUAAC	311||||||||||..|.||||||||||.||||&10||||.|||||||||||..||||||||||	(311,37):(312,36):(313,35):(314,34):(315,33):(316,32):(317,31):(318,30):(319,29):(320,28):(323,25):(325,24):(326,23):(327,22):(328,21):(329,20):(330,19):(331,18):(332,17):(333,16):(334,15):(336,13):(337,12):(338,11):(339,10)
NAL94_RS12345	A00920_76_HCYVTDRXX_1_2242_25328_19680	311	339	1	28	-20.42	-30.09	AGCGCUCCAUUAGUCCUCUCGAUCUAACUUCUCCG	311GUUGGAUUGACUGUGAUUGAUGGAUCGUU&1AGCGCUCCAUUAGUCCUCUCGAUCUAAC	311||||||||||..|.||||||||||.||||&1||||.|||||||||||..||||||||||	(311,28):(312,27):(313,26):(314,25):(315,24):(316,23):(317,22):(318,21):(319,20):(320,19):(323,16):(325,15):(326,14):(327,13):(328,12):(329,11):(330,10):(331,9):(332,8):(333,7):(334,6):(336,4):(337,3):(338,2):(339,1)
NAL94_RS12345	A00920_76_HCYVTDRXX_1_2242_16414_21277	311	339	6	33	-20.47	-30.39	UUCUAAGCGCUCCAUUAGUCCUCUCGAUCUAACUUCUCC	311GUUGGAUUGACUGUGAUUGAUGGAUCGUU&6AGCGCUCCAUUAGUCCUCUCGAUCUAAC	311||||||||||..|.||||||||||.||||&6||||.|||||||||||..||||||||||	(311,33):(312,32):(313,31):(314,30):(315,29):(316,28):(317,27):(318,26):(319,25):(320,24):(323,21):(325,20):(326,19):(327,18):(328,17):(329,16):(330,15):(331,14):(332,13):(333,12):(334,11):(336,9):(337,8):(338,7):(339,6)
NAL94_RS12345	A00920_76_HCYVTDRXX_1_2242_25536_24048	311	339	8	35	-20.53	-30.39	ACUUCUAAGCGCUCCAUUAGUCCUCUCGAUCUAACU	311GUUGGAUUGACUGUGAUUGAUGGAUCGUU&8AGCGCUCCAUUAGUCCUCUCGAUCUAAC	311||||||||||..|.||||||||||.||||&8||||.|||||||||||..||||||||||	(311,35):(312,34):(313,33):(314,32):(315,31):(316,30):(317,29):(318,28):(319,27):(320,26):(323,23):(325,22):(326,21):(327,20):(328,19):(329,18):(330,17):(331,16):(332,15):(333,14):(334,13):(336,11):(337,10):(338,9):(339,8)
NAL94_RS12345	A00920_76_HCYVTDRXX_1_2242_32669_27007	311	339	8	35	-20.45	-30.39	ACUUCUAAGCGCUCCAUUAGUCCUCUCGAUCUAACUUCUCC	311GUUGGAUUGACUGUGAUUGAUGGAUCGUU&8AGCGCUCCAUUAGUCCUCUCGAUCUAAC	311||||||||||..|.||||||||||.||||&8||||.|||||||||||..||||||||||	(311,35):(312,34):(313,33):(314,32):(315,31):(316,30):(317,29):(318,28):(319,27):(320,26):(323,23):(325,22):(326,21):(327,20):(328,19):(329,18):(330,17):(331,16):(332,15):(333,14):(334,13):(336,11):(337,10):(338,9):(339,8)
NAL94_RS12345	A00920_76_HCYVTDRXX_1_2242_16785_28463	311	339	6	33	-20.47	-30.39	UUCUAAGCGCUCCAUUAGUCCUCUCGAUCUAACUUCUCC	311GUUGGAUUGACUGUGAUUGAUGGAUCGUU&6AGCGCUCCAUUAGUCCUCUCGAUCUAAC	311||||||||||..|.||||||||||.||||&6||||.|||||||||||..||||||||||	(311,33):(312,32):(313,31):(314,30):(315,29):(316,28):(317,27):(318,26):(319,25):(320,24):(323,21):(325,20):(326,19):(327,18):(328,17):(329,16):(330,15):(331,14):(332,13):(333,12):(334,11):(336,9):(337,8):(338,7):(339,6)
NAL94_RS12345	A00920_76_HCYVTDRXX_1_2243_11858_1799	311	339	9	36	-20.51	-30.39	CACUUCUAAGCGCUCCAUUAGUCCUCUCGAUCUAACUU	311GUUGGAUUGACUGUGAUUGAUGGAUCGUU&9AGCGCUCCAUUAGUCCUCUCGAUCUAAC	311||||||||||..|.||||||||||.||||&9||||.|||||||||||..||||||||||	(311,36):(312,35):(313,34):(314,33):(315,32):(316,31):(317,30):(318,29):(319,28):(320,27):(323,24):(325,23):(326,22):(327,21):(328,20):(329,19):(330,18):(331,17):(332,16):(333,15):(334,14):(336,12):(337,11):(338,10):(339,9)
NAL94_RS12345	A00920_76_HCYVTDRXX_1_2243_21884_1939	311	339	1	28	-20.42	-30.09	AGCGCUCCAUUAGUCCUCUCGAUCUAACUUCUCCG	311GUUGGAUUGACUGUGAUUGAUGGAUCGUU&1AGCGCUCCAUUAGUCCUCUCGAUCUAAC	311||||||||||..|.||||||||||.||||&1||||.|||||||||||..||||||||||	(311,28):(312,27):(313,26):(314,25):(315,24):(316,23):(317,22):(318,21):(319,20):(320,19):(323,16):(325,15):(326,14):(327,13):(328,12):(329,11):(330,10):(331,9):(332,8):(333,7):(334,6):(336,4):(337,3):(338,2):(339,1)
NAL94_RS12345	A00920_76_HCYVTDRXX_1_2243_1389_3427	311	339	9	36	-20.51	-30.39	CACUUCUAAGCGCUCCAUUAGUCCUCUCGAUCUAACUU	311GUUGGAUUGACUGUGAUUGAUGGAUCGUU&9AGCGCUCCAUUAGUCCUCUCGAUCUAAC	311||||||||||..|.||||||||||.||||&9||||.|||||||||||..||||||||||	(311,36):(312,35):(313,34):(314,33):(315,32):(316,31):(317,30):(318,29):(319,28):(320,27):(323,24):(325,23):(326,22):(327,21):(328,20):(329,19):(330,18):(331,17):(332,16):(333,15):(334,14):(336,12):(337,11):(338,10):(339,9)
NAL94_RS12345	A00920_76_HCYVTDRXX_1_2243_29017_4116	311	339	9	36	-20.46	-30.39	CACUUCUAAGCGCUCCAUUAGUCCUCUCGAUCUAACUUCU	311GUUGGAUUGACUGUGAUUGAUGGAUCGUU&9AGCGCUCCAUUAGUCCUCUCGAUCUAAC	311||||||||||..|.||||||||||.||||&9||||.|||||||||||..||||||||||	(311,36):(312,35):(313,34):(314,33):(315,32):(316,31):(317,30):(318,29):(319,28):(320,27):(323,24):(325,23):(326,22):(327,21):(328,20):(329,19):(330,18):(331,17):(332,16):(333,15):(334,14):(336,12):(337,11):(338,10):(339,9)
NAL94_RS12345	A00920_76_HCYVTDRXX_1_2243_13476_4194	311	339	1	28	-20.52	-30.09	AGCGCUCCAUUAGUCCUCUCGAUCUAACUU	311GUUGGAUUGACUGUGAUUGAUGGAUCGUU&1AGCGCUCCAUUAGUCCUCUCGAUCUAAC	311||||||||||..|.||||||||||.||||&1||||.|||||||||||..||||||||||	(311,28):(312,27):(313,26):(314,25):(315,24):(316,23):(317,22):(318,21):(319,20):(320,19):(323,16):(325,15):(326,14):(327,13):(328,12):(329,11):(330,10):(331,9):(332,8):(333,7):(334,6):(336,4):(337,3):(338,2):(339,1)
NAL94_RS12345	A00920_76_HCYVTDRXX_1_2254_15121_30373	311	339	7	34	-20.47	-30.39	CUUCUAAGCGCUCCAUUAGUCCUCUCGAUCUAACUUCUCC	311GUUGGAUUGACUGUGAUUGAUGGAUCGUU&7AGCGCUCCAUUAGUCCUCUCGAUCUAAC	311||||||||||..|.||||||||||.||||&7||||.|||||||||||..||||||||||	(311,34):(312,33):(313,32):(314,31):(315,30):(316,29):(317,28):(318,27):(319,26):(320,25):(323,22):(325,21):(326,20):(327,19):(328,18):(329,17):(330,16):(331,15):(332,14):(333,13):(334,12):(336,10):(337,9):(338,8):(339,7)
NAL94_RS12345	A00920_76_HCYVTDRXX_1_2254_15555_31782	311	339	1	28	-20.52	-30.09	AGCGCUCCAUUAGUCCUCUCGAUCUAACUU	311GUUGGAUUGACUGUGAUUGAUGGAUCGUU&1AGCGCUCCAUUAGUCCUCUCGAUCUAAC	311||||||||||..|.||||||||||.||||&1||||.|||||||||||..||||||||||	(311,28):(312,27):(313,26):(314,25):(315,24):(316,23):(317,22):(318,21):(319,20):(320,19):(323,16):(325,15):(326,14):(327,13):(328,12):(329,11):(330,10):(331,9):(332,8):(333,7):(334,6):(336,4):(337,3):(338,2):(339,1)
NAL94_RS12345	A00920_76_HCYVTDRXX_1_2254_16568_34757	311	339	9	36	-20.44	-30.39	CACUUCUAAGCGCUCCAUUAGUCCUCUCGAUCUAACUUCUCC	311GUUGGAUUGACUGUGAUUGAUGGAUCGUU&9AGCGCUCCAUUAGUCCUCUCGAUCUAAC	311||||||||||..|.||||||||||.||||&9||||.|||||||||||..||||||||||	(311,36):(312,35):(313,34):(314,33):(315,32):(316,31):(317,30):(318,29):(319,28):(320,27):(323,24):(325,23):(326,22):(327,21):(328,20):(329,19):(330,18):(331,17):(332,16):(333,15):(334,14):(336,12):(337,11):(338,10):(339,9)
NAL94_RS12345	A00920_76_HCYVTDRXX_1_2255_11225_1642	311	339	9	36	-20.44	-30.39	CACUUCUAAGCGCUCCAUUAGUCCUCUCGAUCUAACUUCUCC	311GUUGGAUUGACUGUGAUUGAUGGAUCGUU&9AGCGCUCCAUUAGUCCUCUCGAUCUAAC	311||||||||||..|.||||||||||.||||&9||||.|||||||||||..||||||||||	(311,36):(312,35):(313,34):(314,33):(315,32):(316,31):(317,30):(318,29):(319,28):(320,27):(323,24):(325,23):(326,22):(327,21):(328,20):(329,19):(330,18):(331,17):(332,16):(333,15):(334,14):(336,12):(337,11):(338,10):(339,9)
NAL94_RS12345	A00920_76_HCYVTDRXX_1_2255_29939_7091	248	273	1	23	-21.92	-28.8	GCGCUUCACGUUGUUCAUUCGCCG	248GGUGAACGAGUCUCAAUGUGAAGUGC&1GCGCUUCACGUUGUUCAUUCGCC	248||||||.|||...|||||||||||||&1||||||||||||||||.||||||	(248,23):(249,22):(250,21):(251,20):(252,19):(253,18):(255,16):(256,15):(257,14):(261,13):(262,12):(263,11):(264,10):(265,9):(266,8):(267,7):(268,6):(269,5):(270,4):(271,3):(272,2):(273,1)
NAL94_RS12345	A00920_76_HCYVTDRXX_1_2255_30056_7106	248	273	1	23	-21.92	-28.8	GCGCUUCACGUUGUUCAUUCGCCG	248GGUGAACGAGUCUCAAUGUGAAGUGC&1GCGCUUCACGUUGUUCAUUCGCC	248||||||.|||...|||||||||||||&1||||||||||||||||.||||||	(248,23):(249,22):(250,21):(251,20):(252,19):(253,18):(255,16):(256,15):(257,14):(261,13):(262,12):(263,11):(264,10):(265,9):(266,8):(267,7):(268,6):(269,5):(270,4):(271,3):(272,2):(273,1)
NAL94_RS12345	A00920_76_HCYVTDRXX_1_2255_24930_9283	311	339	4	31	-20.52	-30.39	CUAAGCGCUCCAUUAGUCCUCUCGAUCUAACUUCUCC	311GUUGGAUUGACUGUGAUUGAUGGAUCGUU&4AGCGCUCCAUUAGUCCUCUCGAUCUAAC	311||||||||||..|.||||||||||.||||&4||||.|||||||||||..||||||||||	(311,31):(312,30):(313,29):(314,28):(315,27):(316,26):(317,25):(318,24):(319,23):(320,22):(323,19):(325,18):(326,17):(327,16):(328,15):(329,14):(330,13):(331,12):(332,11):(333,10):(334,9):(336,7):(337,6):(338,5):(339,4)
NAL94_RS12345	A00920_76_HCYVTDRXX_1_2255_25247_9486	311	339	4	31	-20.52	-30.39	CUAAGCGCUCCAUUAGUCCUCUCGAUCUAACUUCUCC	311GUUGGAUUGACUGUGAUUGAUGGAUCGUU&4AGCGCUCCAUUAGUCCUCUCGAUCUAAC	311||||||||||..|.||||||||||.||||&4||||.|||||||||||..||||||||||	(311,31):(312,30):(313,29):(314,28):(315,27):(316,26):(317,25):(318,24):(319,23):(320,22):(323,19):(325,18):(326,17):(327,16):(328,15):(329,14):(330,13):(331,12):(332,11):(333,10):(334,9):(336,7):(337,6):(338,5):(339,4)
NAL94_RS12345	A00920_76_HCYVTDRXX_1_2255_2058_14732	311	339	8	35	-20.51	-30.39	ACUUCUAAGCGCUCCAUUAGUCCUCUCGAUCUAACUUC	311GUUGGAUUGACUGUGAUUGAUGGAUCGUU&8AGCGCUCCAUUAGUCCUCUCGAUCUAAC	311||||||||||..|.||||||||||.||||&8||||.|||||||||||..||||||||||	(311,35):(312,34):(313,33):(314,32):(315,31):(316,30):(317,29):(318,28):(319,27):(320,26):(323,23):(325,22):(326,21):(327,20):(328,19):(329,18):(330,17):(331,16):(332,15):(333,14):(334,13):(336,11):(337,10):(338,9):(339,8)
NAL94_RS12345	A00920_76_HCYVTDRXX_1_2255_22607_19038	311	339	9	36	-20.51	-30.39	CACUUCUAAGCGCUCCAUUAGUCCUCUCGAUCUAACUU	311GUUGGAUUGACUGUGAUUGAUGGAUCGUU&9AGCGCUCCAUUAGUCCUCUCGAUCUAAC	311||||||||||..|.||||||||||.||||&9||||.|||||||||||..||||||||||	(311,36):(312,35):(313,34):(314,33):(315,32):(316,31):(317,30):(318,29):(319,28):(320,27):(323,24):(325,23):(326,22):(327,21):(328,20):(329,19):(330,18):(331,17):(332,16):(333,15):(334,14):(336,12):(337,11):(338,10):(339,9)
NAL94_RS12345	A00920_76_HCYVTDRXX_1_2255_3893_20353	311	339	9	36	-20.45	-30.39	CACUUCUAAGCGCUCCAUUAGUCCUCUCGAUCUAACUUCUC	311GUUGGAUUGACUGUGAUUGAUGGAUCGUU&9AGCGCUCCAUUAGUCCUCUCGAUCUAAC	311||||||||||..|.||||||||||.||||&9||||.|||||||||||..||||||||||	(311,36):(312,35):(313,34):(314,33):(315,32):(316,31):(317,30):(318,29):(319,28):(320,27):(323,24):(325,23):(326,22):(327,21):(328,20):(329,19):(330,18):(331,17):(332,16):(333,15):(334,14):(336,12):(337,11):(338,10):(339,9)
NAL94_RS12345	A00920_76_HCYVTDRXX_1_2255_15890_33677	311	339	1	28	-20.42	-30.09	AGCGCUCCAUUAGUCCUCUCGAUCUAACUUCUCCG	311GUUGGAUUGACUGUGAUUGAUGGAUCGUU&1AGCGCUCCAUUAGUCCUCUCGAUCUAAC	311||||||||||..|.||||||||||.||||&1||||.|||||||||||..||||||||||	(311,28):(312,27):(313,26):(314,25):(315,24):(316,23):(317,22):(318,21):(319,20):(320,19):(323,16):(325,15):(326,14):(327,13):(328,12):(329,11):(330,10):(331,9):(332,8):(333,7):(334,6):(336,4):(337,3):(338,2):(339,1)
NAL94_RS12345	A00920_76_HCYVTDRXX_1_2255_17906_33849	311	339	2	29	-20.71	-30.39	AAGCGCUCCAUUAGUCCUCUCGAUCUAACUUCUCC	311GUUGGAUUGACUGUGAUUGAUGGAUCGUU&2AGCGCUCCAUUAGUCCUCUCGAUCUAAC	311||||||||||..|.||||||||||.||||&2||||.|||||||||||..||||||||||	(311,29):(312,28):(313,27):(314,26):(315,25):(316,24):(317,23):(318,22):(319,21):(320,20):(323,17):(325,16):(326,15):(327,14):(328,13):(329,12):(330,11):(331,10):(332,9):(333,8):(334,7):(336,5):(337,4):(338,3):(339,2)
NAL94_RS12345	A00920_76_HCYVTDRXX_1_2255_12771_34475	311	339	7	34	-20.43	-30.39	CUUCUAAGCGCUCCAUUAGUCCUCUCGAUCUAACUUCUCCG	311GUUGGAUUGACUGUGAUUGAUGGAUCGUU&7AGCGCUCCAUUAGUCCUCUCGAUCUAAC	311||||||||||..|.||||||||||.||||&7||||.|||||||||||..||||||||||	(311,34):(312,33):(313,32):(314,31):(315,30):(316,29):(317,28):(318,27):(319,26):(320,25):(323,22):(325,21):(326,20):(327,19):(328,18):(329,17):(330,16):(331,15):(332,14):(333,13):(334,12):(336,10):(337,9):(338,8):(339,7)
NAL94_RS12345	A00920_76_HCYVTDRXX_1_2256_29026_1532	311	339	8	35	-20.45	-30.39	ACUUCUAAGCGCUCCAUUAGUCCUCUCGAUCUAACUUCUCC	311GUUGGAUUGACUGUGAUUGAUGGAUCGUU&8AGCGCUCCAUUAGUCCUCUCGAUCUAAC	311||||||||||..|.||||||||||.||||&8||||.|||||||||||..||||||||||	(311,35):(312,34):(313,33):(314,32):(315,31):(316,30):(317,29):(318,28):(319,27):(320,26):(323,23):(325,22):(326,21):(327,20):(328,19):(329,18):(330,17):(331,16):(332,15):(333,14):(334,13):(336,11):(337,10):(338,9):(339,8)
NAL94_RS12345	A00920_76_HCYVTDRXX_1_2256_16559_4085	311	339	9	36	-20.51	-30.39	CACUUCUAAGCGCUCCAUUAGUCCUCUCGAUCUAACUU	311GUUGGAUUGACUGUGAUUGAUGGAUCGUU&9AGCGCUCCAUUAGUCCUCUCGAUCUAAC	311||||||||||..|.||||||||||.||||&9||||.|||||||||||..||||||||||	(311,36):(312,35):(313,34):(314,33):(315,32):(316,31):(317,30):(318,29):(319,28):(320,27):(323,24):(325,23):(326,22):(327,21):(328,20):(329,19):(330,18):(331,17):(332,16):(333,15):(334,14):(336,12):(337,11):(338,10):(339,9)
NAL94_RS12345	A00920_76_HCYVTDRXX_1_2256_1181_8985	311	339	7	34	-20.55	-30.39	CUUCUAAGCGCUCCAUUAGUCCUCUCGAUCUAACU	311GUUGGAUUGACUGUGAUUGAUGGAUCGUU&7AGCGCUCCAUUAGUCCUCUCGAUCUAAC	311||||||||||..|.||||||||||.||||&7||||.|||||||||||..||||||||||	(311,34):(312,33):(313,32):(314,31):(315,30):(316,29):(317,28):(318,27):(319,26):(320,25):(323,22):(325,21):(326,20):(327,19):(328,18):(329,17):(330,16):(331,15):(332,14):(333,13):(334,12):(336,10):(337,9):(338,8):(339,7)
NAL94_RS12345	A00920_76_HCYVTDRXX_1_2256_14326_11397	311	339	8	35	-20.46	-30.39	ACUUCUAAGCGCUCCAUUAGUCCUCUCGAUCUAACUUCUC	311GUUGGAUUGACUGUGAUUGAUGGAUCGUU&8AGCGCUCCAUUAGUCCUCUCGAUCUAAC	311||||||||||..|.||||||||||.||||&8||||.|||||||||||..||||||||||	(311,35):(312,34):(313,33):(314,32):(315,31):(316,30):(317,29):(318,28):(319,27):(320,26):(323,23):(325,22):(326,21):(327,20):(328,19):(329,18):(330,17):(331,16):(332,15):(333,14):(334,13):(336,11):(337,10):(338,9):(339,8)
NAL94_RS12345	A00920_76_HCYVTDRXX_1_2256_16532_11929	311	339	8	35	-20.53	-30.39	ACUUCUAAGCGCUCCAUUAGUCCUCUCGAUCUAACU	311GUUGGAUUGACUGUGAUUGAUGGAUCGUU&8AGCGCUCCAUUAGUCCUCUCGAUCUAAC	311||||||||||..|.||||||||||.||||&8||||.|||||||||||..||||||||||	(311,35):(312,34):(313,33):(314,32):(315,31):(316,30):(317,29):(318,28):(319,27):(320,26):(323,23):(325,22):(326,21):(327,20):(328,19):(329,18):(330,17):(331,16):(332,15):(333,14):(334,13):(336,11):(337,10):(338,9):(339,8)
NAL94_RS12345	A00920_76_HCYVTDRXX_1_2256_16595_12007	311	339	8	35	-20.53	-30.39	ACUUCUAAGCGCUCCAUUAGUCCUCUCGAUCUAACU	311GUUGGAUUGACUGUGAUUGAUGGAUCGUU&8AGCGCUCCAUUAGUCCUCUCGAUCUAAC	311||||||||||..|.||||||||||.||||&8||||.|||||||||||..||||||||||	(311,35):(312,34):(313,33):(314,32):(315,31):(316,30):(317,29):(318,28):(319,27):(320,26):(323,23):(325,22):(326,21):(327,20):(328,19):(329,18):(330,17):(331,16):(332,15):(333,14):(334,13):(336,11):(337,10):(338,9):(339,8)
NAL94_RS12345	A00920_76_HCYVTDRXX_1_2256_28158_13150	311	339	8	35	-20.45	-30.39	ACUUCUAAGCGCUCCAUUAGUCCUCUCGAUCUAACUUCUCC	311GUUGGAUUGACUGUGAUUGAUGGAUCGUU&8AGCGCUCCAUUAGUCCUCUCGAUCUAAC	311||||||||||..|.||||||||||.||||&8||||.|||||||||||..||||||||||	(311,35):(312,34):(313,33):(314,32):(315,31):(316,30):(317,29):(318,28):(319,27):(320,26):(323,23):(325,22):(326,21):(327,20):(328,19):(329,18):(330,17):(331,16):(332,15):(333,14):(334,13):(336,11):(337,10):(338,9):(339,8)
NAL94_RS12345	A00920_76_HCYVTDRXX_1_2256_25319_13432	311	339	8	35	-20.45	-30.39	ACUUCUAAGCGCUCCAUUAGUCCUCUCGAUCUAACUUCUCC	311GUUGGAUUGACUGUGAUUGAUGGAUCGUU&8AGCGCUCCAUUAGUCCUCUCGAUCUAAC	311||||||||||..|.||||||||||.||||&8||||.|||||||||||..||||||||||	(311,35):(312,34):(313,33):(314,32):(315,31):(316,30):(317,29):(318,28):(319,27):(320,26):(323,23):(325,22):(326,21):(327,20):(328,19):(329,18):(330,17):(331,16):(332,15):(333,14):(334,13):(336,11):(337,10):(338,9):(339,8)
NAL94_RS12345	A00920_76_HCYVTDRXX_1_2256_19208_14716	311	339	9	36	-20.45	-30.39	CACUUCUAAGCGCUCCAUUAGUCCUCUCGAUCUAACUUCUC	311GUUGGAUUGACUGUGAUUGAUGGAUCGUU&9AGCGCUCCAUUAGUCCUCUCGAUCUAAC	311||||||||||..|.||||||||||.||||&9||||.|||||||||||..||||||||||	(311,36):(312,35):(313,34):(314,33):(315,32):(316,31):(317,30):(318,29):(319,28):(320,27):(323,24):(325,23):(326,22):(327,21):(328,20):(329,19):(330,18):(331,17):(332,16):(333,15):(334,14):(336,12):(337,11):(338,10):(339,9)
NAL94_RS12345	A00920_76_HCYVTDRXX_1_2256_15582_15295	311	339	8	35	-20.53	-30.39	ACUUCUAAGCGCUCCAUUAGUCCUCUCGAUCUAACU	311GUUGGAUUGACUGUGAUUGAUGGAUCGUU&8AGCGCUCCAUUAGUCCUCUCGAUCUAAC	311||||||||||..|.||||||||||.||||&8||||.|||||||||||..||||||||||	(311,35):(312,34):(313,33):(314,32):(315,31):(316,30):(317,29):(318,28):(319,27):(320,26):(323,23):(325,22):(326,21):(327,20):(328,19):(329,18):(330,17):(331,16):(332,15):(333,14):(334,13):(336,11):(337,10):(338,9):(339,8)
NAL94_RS12345	A00920_76_HCYVTDRXX_1_2256_4336_23156	311	339	5	32	-20.54	-30.39	UCUAAGCGCUCCAUUAGUCCUCUCGAUCUAACUUC	311GUUGGAUUGACUGUGAUUGAUGGAUCGUU&5AGCGCUCCAUUAGUCCUCUCGAUCUAAC	311||||||||||..|.||||||||||.||||&5||||.|||||||||||..||||||||||	(311,32):(312,31):(313,30):(314,29):(315,28):(316,27):(317,26):(318,25):(319,24):(320,23):(323,20):(325,19):(326,18):(327,17):(328,16):(329,15):(330,14):(331,13):(332,12):(333,11):(334,10):(336,8):(337,7):(338,6):(339,5)
NAL94_RS12345	A00920_76_HCYVTDRXX_1_2256_25048_27430	311	339	7	34	-20.48	-30.39	CUUCUAAGCGCUCCAUUAGUCCUCUCGAUCUAACUUCU	311GUUGGAUUGACUGUGAUUGAUGGAUCGUU&7AGCGCUCCAUUAGUCCUCUCGAUCUAAC	311||||||||||..|.||||||||||.||||&7||||.|||||||||||..||||||||||	(311,34):(312,33):(313,32):(314,31):(315,30):(316,29):(317,28):(318,27):(319,26):(320,25):(323,22):(325,21):(326,20):(327,19):(328,18):(329,17):(330,16):(331,15):(332,14):(333,13):(334,12):(336,10):(337,9):(338,8):(339,7)
NAL94_RS12345	A00920_76_HCYVTDRXX_1_2256_21847_28213	311	339	7	34	-20.53	-30.39	CUUCUAAGCGCUCCAUUAGUCCUCUCGAUCUAACUUC	311GUUGGAUUGACUGUGAUUGAUGGAUCGUU&7AGCGCUCCAUUAGUCCUCUCGAUCUAAC	311||||||||||..|.||||||||||.||||&7||||.|||||||||||..||||||||||	(311,34):(312,33):(313,32):(314,31):(315,30):(316,29):(317,28):(318,27):(319,26):(320,25):(323,22):(325,21):(326,20):(327,19):(328,18):(329,17):(330,16):(331,15):(332,14):(333,13):(334,12):(336,10):(337,9):(338,8):(339,7)
NAL94_RS12345	A00920_76_HCYVTDRXX_1_2256_11315_30859	311	339	8	35	-20.47	-30.39	ACUUCUAAGCGCUCCAUUAGUCCUCUCGAUCUAACUUCU	311GUUGGAUUGACUGUGAUUGAUGGAUCGUU&8AGCGCUCCAUUAGUCCUCUCGAUCUAAC	311||||||||||..|.||||||||||.||||&8||||.|||||||||||..||||||||||	(311,35):(312,34):(313,33):(314,32):(315,31):(316,30):(317,29):(318,28):(319,27):(320,26):(323,23):(325,22):(326,21):(327,20):(328,19):(329,18):(330,17):(331,16):(332,15):(333,14):(334,13):(336,11):(337,10):(338,9):(339,8)
NAL94_RS12345	A00920_76_HCYVTDRXX_1_2256_14317_36996	311	339	9	36	-20.5	-30.39	CACUUCUAAGCGCUCCAUUAGUCCUCUCGAUCUAACUUC	311GUUGGAUUGACUGUGAUUGAUGGAUCGUU&9AGCGCUCCAUUAGUCCUCUCGAUCUAAC	311||||||||||..|.||||||||||.||||&9||||.|||||||||||..||||||||||	(311,36):(312,35):(313,34):(314,33):(315,32):(316,31):(317,30):(318,29):(319,28):(320,27):(323,24):(325,23):(326,22):(327,21):(328,20):(329,19):(330,18):(331,17):(332,16):(333,15):(334,14):(336,12):(337,11):(338,10):(339,9)
NAL94_RS12345	A00920_76_HCYVTDRXX_1_2257_30644_1172	311	339	9	36	-20.44	-30.39	CACUUCUAAGCGCUCCAUUAGUCCUCUCGAUCUAACUUCUCC	311GUUGGAUUGACUGUGAUUGAUGGAUCGUU&9AGCGCUCCAUUAGUCCUCUCGAUCUAAC	311||||||||||..|.||||||||||.||||&9||||.|||||||||||..||||||||||	(311,36):(312,35):(313,34):(314,33):(315,32):(316,31):(317,30):(318,29):(319,28):(320,27):(323,24):(325,23):(326,22):(327,21):(328,20):(329,19):(330,18):(331,17):(332,16):(333,15):(334,14):(336,12):(337,11):(338,10):(339,9)
NAL94_RS12345	A00920_76_HCYVTDRXX_1_2257_24542_1313	311	339	7	34	-20.48	-30.39	CUUCUAAGCGCUCCAUUAGUCCUCUCGAUCUAACUUCU	311GUUGGAUUGACUGUGAUUGAUGGAUCGUU&7AGCGCUCCAUUAGUCCUCUCGAUCUAAC	311||||||||||..|.||||||||||.||||&7||||.|||||||||||..||||||||||	(311,34):(312,33):(313,32):(314,31):(315,30):(316,29):(317,28):(318,27):(319,26):(320,25):(323,22):(325,21):(326,20):(327,19):(328,18):(329,17):(330,16):(331,15):(332,14):(333,13):(334,12):(336,10):(337,9):(338,8):(339,7)
NAL94_RS12345	A00920_76_HCYVTDRXX_1_2257_19099_5447	311	339	9	36	-20.52	-30.39	CACUUCUAAGCGCUCCAUUAGUCCUCUCGAUCUAACU	311GUUGGAUUGACUGUGAUUGAUGGAUCGUU&9AGCGCUCCAUUAGUCCUCUCGAUCUAAC	311||||||||||..|.||||||||||.||||&9||||.|||||||||||..||||||||||	(311,36):(312,35):(313,34):(314,33):(315,32):(316,31):(317,30):(318,29):(319,28):(320,27):(323,24):(325,23):(326,22):(327,21):(328,20):(329,19):(330,18):(331,17):(332,16):(333,15):(334,14):(336,12):(337,11):(338,10):(339,9)
NAL94_RS12345	A00920_76_HCYVTDRXX_1_2257_7618_14184	764	786	1	24	-21.32	-30.7	GAGCUAUCAGCCAUCUUCUUCUCCUUAAAUAUU	764GGAGCCCACUUGGCUGAUAGCUC&1GAGCUAUCAGCCAUCUUCUUCUCC	764||||......|||||||||||||&1|||||||||||||.......||||	(764,24):(765,23):(766,22):(767,21):(774,13):(775,12):(776,11):(777,10):(778,9):(779,8):(780,7):(781,6):(782,5):(783,4):(784,3):(785,2):(786,1)
NAL94_RS12345	A00920_76_HCYVTDRXX_1_2257_1678_15922	311	339	3	30	-20.65	-30.39	UAAGCGCUCCAUUAGUCCUCUCGAUCUAACUUCUCCG	311GUUGGAUUGACUGUGAUUGAUGGAUCGUU&3AGCGCUCCAUUAGUCCUCUCGAUCUAAC	311||||||||||..|.||||||||||.||||&3||||.|||||||||||..||||||||||	(311,30):(312,29):(313,28):(314,27):(315,26):(316,25):(317,24):(318,23):(319,22):(320,21):(323,18):(325,17):(326,16):(327,15):(328,14):(329,13):(330,12):(331,11):(332,10):(333,9):(334,8):(336,6):(337,5):(338,4):(339,3)
NAL94_RS12345	A00920_76_HCYVTDRXX_1_2257_20708_20071	311	339	1	28	-20.42	-30.09	AGCGCUCCAUUAGUCCUCUCGAUCUAACUUCUCCG	311GUUGGAUUGACUGUGAUUGAUGGAUCGUU&1AGCGCUCCAUUAGUCCUCUCGAUCUAAC	311||||||||||..|.||||||||||.||||&1||||.|||||||||||..||||||||||	(311,28):(312,27):(313,26):(314,25):(315,24):(316,23):(317,22):(318,21):(319,20):(320,19):(323,16):(325,15):(326,14):(327,13):(328,12):(329,11):(330,10):(331,9):(332,8):(333,7):(334,6):(336,4):(337,3):(338,2):(339,1)
NAL94_RS12345	A00920_76_HCYVTDRXX_1_2257_9182_20525	311	339	4	31	-20.53	-30.39	CUAAGCGCUCCAUUAGUCCUCUCGAUCUAACUUCUC	311GUUGGAUUGACUGUGAUUGAUGGAUCGUU&4AGCGCUCCAUUAGUCCUCUCGAUCUAAC	311||||||||||..|.||||||||||.||||&4||||.|||||||||||..||||||||||	(311,31):(312,30):(313,29):(314,28):(315,27):(316,26):(317,25):(318,24):(319,23):(320,22):(323,19):(325,18):(326,17):(327,16):(328,15):(329,14):(330,13):(331,12):(332,11):(333,10):(334,9):(336,7):(337,6):(338,5):(339,4)
NAL94_RS12345	A00920_76_HCYVTDRXX_1_2257_23900_26318	311	339	3	30	-20.13	-29.75	UAAGCGCUCCAUUAGUCCUCUCGAUCUAAC	311GUUGGAUUGACUGUGAUUGAUGGAUCGUU&3AGCGCUCCAUUAGUCCUCUCGAUCUAAC	311||||||||||..|.||||||||||.||||&3||||.|||||||||||..||||||||||	(311,30):(312,29):(313,28):(314,27):(315,26):(316,25):(317,24):(318,23):(319,22):(320,21):(323,18):(325,17):(326,16):(327,15):(328,14):(329,13):(330,12):(331,11):(332,10):(333,9):(334,8):(336,6):(337,5):(338,4):(339,3)
NAL94_RS12345	A00920_76_HCYVTDRXX_1_2139_14281_14794	311	339	1	28	-20.47	-30.09	AGCGCUCCAUUAGUCCUCUCGAUCUAACUUCUCC	311GUUGGAUUGACUGUGAUUGAUGGAUCGUU&1AGCGCUCCAUUAGUCCUCUCGAUCUAAC	311||||||||||..|.||||||||||.||||&1||||.|||||||||||..||||||||||	(311,28):(312,27):(313,26):(314,25):(315,24):(316,23):(317,22):(318,21):(319,20):(320,19):(323,16):(325,15):(326,14):(327,13):(328,12):(329,11):(330,10):(331,9):(332,8):(333,7):(334,6):(336,4):(337,3):(338,2):(339,1)
NAL94_RS12345	A00920_76_HCYVTDRXX_1_2139_32208_17848	311	339	9	36	-20.52	-30.39	CACUUCUAAGCGCUCCAUUAGUCCUCUCGAUCUAACU	311GUUGGAUUGACUGUGAUUGAUGGAUCGUU&9AGCGCUCCAUUAGUCCUCUCGAUCUAAC	311||||||||||..|.||||||||||.||||&9||||.|||||||||||..||||||||||	(311,36):(312,35):(313,34):(314,33):(315,32):(316,31):(317,30):(318,29):(319,28):(320,27):(323,24):(325,23):(326,22):(327,21):(328,20):(329,19):(330,18):(331,17):(332,16):(333,15):(334,14):(336,12):(337,11):(338,10):(339,9)
NAL94_RS12345	A00920_76_HCYVTDRXX_1_2139_17842_18239	311	339	5	32	-20.56	-30.39	UCUAAGCGCUCCAUUAGUCCUCUCGAUCUAACU	311GUUGGAUUGACUGUGAUUGAUGGAUCGUU&5AGCGCUCCAUUAGUCCUCUCGAUCUAAC	311||||||||||..|.||||||||||.||||&5||||.|||||||||||..||||||||||	(311,32):(312,31):(313,30):(314,29):(315,28):(316,27):(317,26):(318,25):(319,24):(320,23):(323,20):(325,19):(326,18):(327,17):(328,16):(329,15):(330,14):(331,13):(332,12):(333,11):(334,10):(336,8):(337,7):(338,6):(339,5)
NAL94_RS12345	A00920_76_HCYVTDRXX_1_2139_15736_26804	311	339	5	32	-20.56	-30.39	UCUAAGCGCUCCAUUAGUCCUCUCGAUCUAACU	311GUUGGAUUGACUGUGAUUGAUGGAUCGUU&5AGCGCUCCAUUAGUCCUCUCGAUCUAAC	311||||||||||..|.||||||||||.||||&5||||.|||||||||||..||||||||||	(311,32):(312,31):(313,30):(314,29):(315,28):(316,27):(317,26):(318,25):(319,24):(320,23):(323,20):(325,19):(326,18):(327,17):(328,16):(329,15):(330,14):(331,13):(332,12):(333,11):(334,10):(336,8):(337,7):(338,6):(339,5)
NAL94_RS12345	A00920_76_HCYVTDRXX_1_2139_2257_30170	608	637	8	34	-20.28	-30.95	UCUACGCUAUCGUGAACCUAAGCUAGAUCGUCCA	608UGGAUGGUUGAACAGUUCGGGUUCGCGAUA&8UAUCGUGAACCUAAGCUAGAUCGUCCA	608|||||||||....||||.||||||||||||&8||||||||||||.||||.|||||||||	(608,34):(609,33):(610,32):(611,31):(612,30):(613,29):(614,28):(615,27):(616,26):(621,24):(622,23):(623,22):(624,21):(626,19):(627,18):(628,17):(629,16):(630,15):(631,14):(632,13):(633,12):(634,11):(635,10):(636,9):(637,8)
NAL94_RS12345	A00920_76_HCYVTDRXX_1_2140_28709_1297	311	339	5	32	-20.54	-30.39	UCUAAGCGCUCCAUUAGUCCUCUCGAUCUAACUUC	311GUUGGAUUGACUGUGAUUGAUGGAUCGUU&5AGCGCUCCAUUAGUCCUCUCGAUCUAAC	311||||||||||..|.||||||||||.||||&5||||.|||||||||||..||||||||||	(311,32):(312,31):(313,30):(314,29):(315,28):(316,27):(317,26):(318,25):(319,24):(320,23):(323,20):(325,19):(326,18):(327,17):(328,16):(329,15):(330,14):(331,13):(332,12):(333,11):(334,10):(336,8):(337,7):(338,6):(339,5)
NAL94_RS12345	A00920_76_HCYVTDRXX_1_2140_11559_6167	311	339	4	31	-20.54	-30.39	CUAAGCGCUCCAUUAGUCCUCUCGAUCUAACUUCU	311GUUGGAUUGACUGUGAUUGAUGGAUCGUU&4AGCGCUCCAUUAGUCCUCUCGAUCUAAC	311||||||||||..|.||||||||||.||||&4||||.|||||||||||..||||||||||	(311,31):(312,30):(313,29):(314,28):(315,27):(316,26):(317,25):(318,24):(319,23):(320,22):(323,19):(325,18):(326,17):(327,16):(328,15):(329,14):(330,13):(331,12):(332,11):(333,10):(334,9):(336,7):(337,6):(338,5):(339,4)
NAL94_RS12345	A00920_76_HCYVTDRXX_1_2140_13395_8406	311	339	4	31	-20.54	-30.39	CUAAGCGCUCCAUUAGUCCUCUCGAUCUAACUUCU	311GUUGGAUUGACUGUGAUUGAUGGAUCGUU&4AGCGCUCCAUUAGUCCUCUCGAUCUAAC	311||||||||||..|.||||||||||.||||&4||||.|||||||||||..||||||||||	(311,31):(312,30):(313,29):(314,28):(315,27):(316,26):(317,25):(318,24):(319,23):(320,22):(323,19):(325,18):(326,17):(327,16):(328,15):(329,14):(330,13):(331,12):(332,11):(333,10):(334,9):(336,7):(337,6):(338,5):(339,4)
NAL94_RS12345	A00920_76_HCYVTDRXX_1_2140_3179_11068	311	339	8	35	-20.51	-30.39	ACUUCUAAGCGCUCCAUUAGUCCUCUCGAUCUAACUUC	311GUUGGAUUGACUGUGAUUGAUGGAUCGUU&8AGCGCUCCAUUAGUCCUCUCGAUCUAAC	311||||||||||..|.||||||||||.||||&8||||.|||||||||||..||||||||||	(311,35):(312,34):(313,33):(314,32):(315,31):(316,30):(317,29):(318,28):(319,27):(320,26):(323,23):(325,22):(326,21):(327,20):(328,19):(329,18):(330,17):(331,16):(332,15):(333,14):(334,13):(336,11):(337,10):(338,9):(339,8)
NAL94_RS12345	A00920_76_HCYVTDRXX_1_2140_23086_12602	311	339	9	36	-20.46	-30.39	CACUUCUAAGCGCUCCAUUAGUCCUCUCGAUCUAACUUCU	311GUUGGAUUGACUGUGAUUGAUGGAUCGUU&9AGCGCUCCAUUAGUCCUCUCGAUCUAAC	311||||||||||..|.||||||||||.||||&9||||.|||||||||||..||||||||||	(311,36):(312,35):(313,34):(314,33):(315,32):(316,31):(317,30):(318,29):(319,28):(320,27):(323,24):(325,23):(326,22):(327,21):(328,20):(329,19):(330,18):(331,17):(332,16):(333,15):(334,14):(336,12):(337,11):(338,10):(339,9)
NAL94_RS12345	A00920_76_HCYVTDRXX_1_2140_30725_17315	311	339	4	31	-20.54	-30.39	CUAAGCGCUCCAUUAGUCCUCUCGAUCUAACUUCU	311GUUGGAUUGACUGUGAUUGAUGGAUCGUU&4AGCGCUCCAUUAGUCCUCUCGAUCUAAC	311||||||||||..|.||||||||||.||||&4||||.|||||||||||..||||||||||	(311,31):(312,30):(313,29):(314,28):(315,27):(316,26):(317,25):(318,24):(319,23):(320,22):(323,19):(325,18):(326,17):(327,16):(328,15):(329,14):(330,13):(331,12):(332,11):(333,10):(334,9):(336,7):(337,6):(338,5):(339,4)
NAL94_RS12345	A00920_76_HCYVTDRXX_1_2140_30382_19758	311	339	1	28	-20.47	-30.09	AGCGCUCCAUUAGUCCUCUCGAUCUAACUUCUCC	311GUUGGAUUGACUGUGAUUGAUGGAUCGUU&1AGCGCUCCAUUAGUCCUCUCGAUCUAAC	311||||||||||..|.||||||||||.||||&1||||.|||||||||||..||||||||||	(311,28):(312,27):(313,26):(314,25):(315,24):(316,23):(317,22):(318,21):(319,20):(320,19):(323,16):(325,15):(326,14):(327,13):(328,12):(329,11):(330,10):(331,9):(332,8):(333,7):(334,6):(336,4):(337,3):(338,2):(339,1)
NAL94_RS12345	A00920_76_HCYVTDRXX_1_2140_7346_20885	319	334	7	22	-20.91	-25.6	ACCAUCUCCAUCAAUUACAGUCUC	319GACUGUGAUUGAUGGA&7UCCAUCAAUUACAGUC	319||||||||||||||||&7||||||||||||||||	(319,22):(320,21):(321,20):(322,19):(323,18):(324,17):(325,16):(326,15):(327,14):(328,13):(329,12):(330,11):(331,10):(332,9):(333,8):(334,7)
NAL94_RS12345	A00920_76_HCYVTDRXX_1_2140_1633_22263	171	195	2	27	-21.26	-31.47	CGUGUUCUACGGUGAAAAGAUGCCUUA	171UAGGGAAGUCUUCACCGUGGAACAC&2GUGUUCUACGGUGAAAAGAUGCCUUA	171|||||..||||||||||||||||||&2||||||||||||||..||||.|||||	(171,27):(172,26):(173,25):(174,24):(175,23):(178,21):(179,20):(180,19):(181,18):(182,15):(183,14):(184,13):(185,12):(186,11):(187,10):(188,9):(189,8):(190,7):(191,6):(192,5):(193,4):(194,3):(195,2)
NAL94_RS12345	A00920_76_HCYVTDRXX_1_2140_24451_23547	527	562	1	32	-22.28	-32.81	GCGUGUCCGUUCAACUUACCGUUCAAUUCUGG	527CCAGACACCGAUUGGUAAGUUGAUACGUUAAUACGC&1GCGUGUCCGUUCAACUUACCGUUCAAUUCUGG	527|||||....||.|||||||||||.|||...||||||&1||||||.||||||||||||||.||...|||||	(527,32):(528,31):(529,30):(530,29):(531,28):(536,24):(537,23):(539,21):(540,20):(541,19):(542,18):(543,17):(544,16):(545,15):(546,14):(547,13):(548,12):(549,11):(551,10):(552,9):(553,8):(557,6):(558,5):(559,4):(560,3):(561,2):(562,1)
NAL94_RS12345	A00920_76_HCYVTDRXX_1_2140_18213_24706	311	339	8	35	-20.53	-30.39	ACUUCUAAGCGCUCCAUUAGUCCUCUCGAUCUAACU	311GUUGGAUUGACUGUGAUUGAUGGAUCGUU&8AGCGCUCCAUUAGUCCUCUCGAUCUAAC	311||||||||||..|.||||||||||.||||&8||||.|||||||||||..||||||||||	(311,35):(312,34):(313,33):(314,32):(315,31):(316,30):(317,29):(318,28):(319,27):(320,26):(323,23):(325,22):(326,21):(327,20):(328,19):(329,18):(330,17):(331,16):(332,15):(333,14):(334,13):(336,11):(337,10):(338,9):(339,8)
NAL94_RS12345	A00920_76_HCYVTDRXX_1_2141_3188_1376	311	339	9	36	-20.45	-30.39	CACUUCUAAGCGCUCCAUUAGUCCUCUCGAUCUAACUUCUC	311GUUGGAUUGACUGUGAUUGAUGGAUCGUU&9AGCGCUCCAUUAGUCCUCUCGAUCUAAC	311||||||||||..|.||||||||||.||||&9||||.|||||||||||..||||||||||	(311,36):(312,35):(313,34):(314,33):(315,32):(316,31):(317,30):(318,29):(319,28):(320,27):(323,24):(325,23):(326,22):(327,21):(328,20):(329,19):(330,18):(331,17):(332,16):(333,15):(334,14):(336,12):(337,11):(338,10):(339,9)
NAL94_RS12345	A00920_76_HCYVTDRXX_1_2141_15365_2988	311	339	1	28	-20.49	-30.09	AGCGCUCCAUUAGUCCUCUCGAUCUAACUUCU	311GUUGGAUUGACUGUGAUUGAUGGAUCGUU&1AGCGCUCCAUUAGUCCUCUCGAUCUAAC	311||||||||||..|.||||||||||.||||&1||||.|||||||||||..||||||||||	(311,28):(312,27):(313,26):(314,25):(315,24):(316,23):(317,22):(318,21):(319,20):(320,19):(323,16):(325,15):(326,14):(327,13):(328,12):(329,11):(330,10):(331,9):(332,8):(333,7):(334,6):(336,4):(337,3):(338,2):(339,1)
NAL94_RS12345	A00920_76_HCYVTDRXX_1_2141_22869_5149	311	339	7	34	-20.54	-30.39	CUUCUAAGCGCUCCAUUAGUCCUCUCGAUCUAACUU	311GUUGGAUUGACUGUGAUUGAUGGAUCGUU&7AGCGCUCCAUUAGUCCUCUCGAUCUAAC	311||||||||||..|.||||||||||.||||&7||||.|||||||||||..||||||||||	(311,34):(312,33):(313,32):(314,31):(315,30):(316,29):(317,28):(318,27):(319,26):(320,25):(323,22):(325,21):(326,20):(327,19):(328,18):(329,17):(330,16):(331,15):(332,14):(333,13):(334,12):(336,10):(337,9):(338,8):(339,7)
NAL94_RS12345	A00920_76_HCYVTDRXX_1_2141_24089_6887	311	339	1	28	-20.53	-30.09	AGCGCUCCAUUAGUCCUCUCGAUCUAACU	311GUUGGAUUGACUGUGAUUGAUGGAUCGUU&1AGCGCUCCAUUAGUCCUCUCGAUCUAAC	311||||||||||..|.||||||||||.||||&1||||.|||||||||||..||||||||||	(311,28):(312,27):(313,26):(314,25):(315,24):(316,23):(317,22):(318,21):(319,20):(320,19):(323,16):(325,15):(326,14):(327,13):(328,12):(329,11):(330,10):(331,9):(332,8):(333,7):(334,6):(336,4):(337,3):(338,2):(339,1)
NAL94_RS12345	A00920_76_HCYVTDRXX_1_2141_7374_7467	319	334	7	22	-20.91	-25.6	ACCAUCUCCAUCAAUUACAGUCUC	319GACUGUGAUUGAUGGA&7UCCAUCAAUUACAGUC	319||||||||||||||||&7||||||||||||||||	(319,22):(320,21):(321,20):(322,19):(323,18):(324,17):(325,16):(326,15):(327,14):(328,13):(329,12):(330,11):(331,10):(332,9):(333,8):(334,7)
NAL94_RS12345	A00920_76_HCYVTDRXX_1_2141_27941_7889	311	339	8	35	-20.51	-30.39	ACUUCUAAGCGCUCCAUUAGUCCUCUCGAUCUAACUUC	311GUUGGAUUGACUGUGAUUGAUGGAUCGUU&8AGCGCUCCAUUAGUCCUCUCGAUCUAAC	311||||||||||..|.||||||||||.||||&8||||.|||||||||||..||||||||||	(311,35):(312,34):(313,33):(314,32):(315,31):(316,30):(317,29):(318,28):(319,27):(320,26):(323,23):(325,22):(326,21):(327,20):(328,19):(329,18):(330,17):(331,16):(332,15):(333,14):(334,13):(336,11):(337,10):(338,9):(339,8)
NAL94_RS12345	A00920_76_HCYVTDRXX_1_2141_15745_9690	311	339	9	36	-20.46	-30.39	CACUUCUAAGCGCUCCAUUAGUCCUCUCGAUCUAACUUCU	311GUUGGAUUGACUGUGAUUGAUGGAUCGUU&9AGCGCUCCAUUAGUCCUCUCGAUCUAAC	311||||||||||..|.||||||||||.||||&9||||.|||||||||||..||||||||||	(311,36):(312,35):(313,34):(314,33):(315,32):(316,31):(317,30):(318,29):(319,28):(320,27):(323,24):(325,23):(326,22):(327,21):(328,20):(329,19):(330,18):(331,17):(332,16):(333,15):(334,14):(336,12):(337,11):(338,10):(339,9)
NAL94_RS12345	A00920_76_HCYVTDRXX_1_2141_28709_10661	311	339	9	36	-20.52	-30.39	CACUUCUAAGCGCUCCAUUAGUCCUCUCGAUCUAACU	311GUUGGAUUGACUGUGAUUGAUGGAUCGUU&9AGCGCUCCAUUAGUCCUCUCGAUCUAAC	311||||||||||..|.||||||||||.||||&9||||.|||||||||||..||||||||||	(311,36):(312,35):(313,34):(314,33):(315,32):(316,31):(317,30):(318,29):(319,28):(320,27):(323,24):(325,23):(326,22):(327,21):(328,20):(329,19):(330,18):(331,17):(332,16):(333,15):(334,14):(336,12):(337,11):(338,10):(339,9)
NAL94_RS12345	A00920_76_HCYVTDRXX_1_2141_13684_14920	311	339	8	35	-20.45	-30.39	ACUUCUAAGCGCUCCAUUAGUCCUCUCGAUCUAACUUCUCC	311GUUGGAUUGACUGUGAUUGAUGGAUCGUU&8AGCGCUCCAUUAGUCCUCUCGAUCUAAC	311||||||||||..|.||||||||||.||||&8||||.|||||||||||..||||||||||	(311,35):(312,34):(313,33):(314,32):(315,31):(316,30):(317,29):(318,28):(319,27):(320,26):(323,23):(325,22):(326,21):(327,20):(328,19):(329,18):(330,17):(331,16):(332,15):(333,14):(334,13):(336,11):(337,10):(338,9):(339,8)
NAL94_RS12345	A00920_76_HCYVTDRXX_1_2141_22643_21418	311	339	1	28	-20.52	-30.09	AGCGCUCCAUUAGUCCUCUCGAUCUAACUU	311GUUGGAUUGACUGUGAUUGAUGGAUCGUU&1AGCGCUCCAUUAGUCCUCUCGAUCUAAC	311||||||||||..|.||||||||||.||||&1||||.|||||||||||..||||||||||	(311,28):(312,27):(313,26):(314,25):(315,24):(316,23):(317,22):(318,21):(319,20):(320,19):(323,16):(325,15):(326,14):(327,13):(328,12):(329,11):(330,10):(331,9):(332,8):(333,7):(334,6):(336,4):(337,3):(338,2):(339,1)
NAL94_RS12345	A00920_76_HCYVTDRXX_1_2141_7346_22200	311	339	8	35	-20.45	-30.39	ACUUCUAAGCGCUCCAUUAGUCCUCUCGAUCUAACUUCUCC	311GUUGGAUUGACUGUGAUUGAUGGAUCGUU&8AGCGCUCCAUUAGUCCUCUCGAUCUAAC	311||||||||||..|.||||||||||.||||&8||||.|||||||||||..||||||||||	(311,35):(312,34):(313,33):(314,32):(315,31):(316,30):(317,29):(318,28):(319,27):(320,26):(323,23):(325,22):(326,21):(327,20):(328,19):(329,18):(330,17):(331,16):(332,15):(333,14):(334,13):(336,11):(337,10):(338,9):(339,8)
NAL94_RS12345	A00920_76_HCYVTDRXX_1_2141_28311_29919	311	339	9	36	-20.52	-30.39	CACUUCUAAGCGCUCCAUUAGUCCUCUCGAUCUAACU	311GUUGGAUUGACUGUGAUUGAUGGAUCGUU&9AGCGCUCCAUUAGUCCUCUCGAUCUAAC	311||||||||||..|.||||||||||.||||&9||||.|||||||||||..||||||||||	(311,36):(312,35):(313,34):(314,33):(315,32):(316,31):(317,30):(318,29):(319,28):(320,27):(323,24):(325,23):(326,22):(327,21):(328,20):(329,19):(330,18):(331,17):(332,16):(333,15):(334,14):(336,12):(337,11):(338,10):(339,9)
NAL94_RS12345	A00920_76_HCYVTDRXX_1_2141_31810_31626	311	339	8	35	-20.53	-30.39	ACUUCUAAGCGCUCCAUUAGUCCUCUCGAUCUAACU	311GUUGGAUUGACUGUGAUUGAUGGAUCGUU&8AGCGCUCCAUUAGUCCUCUCGAUCUAAC	311||||||||||..|.||||||||||.||||&8||||.|||||||||||..||||||||||	(311,35):(312,34):(313,33):(314,32):(315,31):(316,30):(317,29):(318,28):(319,27):(320,26):(323,23):(325,22):(326,21):(327,20):(328,19):(329,18):(330,17):(331,16):(332,15):(333,14):(334,13):(336,11):(337,10):(338,9):(339,8)
NAL94_RS12345	A00920_76_HCYVTDRXX_1_2141_31684_32690	311	339	8	35	-20.42	-30.39	ACUUCUAAGCGCUCCAUUAGUCCUCUCGAUCUAACUUCUCCG	311GUUGGAUUGACUGUGAUUGAUGGAUCGUU&8AGCGCUCCAUUAGUCCUCUCGAUCUAAC	311||||||||||..|.||||||||||.||||&8||||.|||||||||||..||||||||||	(311,35):(312,34):(313,33):(314,32):(315,31):(316,30):(317,29):(318,28):(319,27):(320,26):(323,23):(325,22):(326,21):(327,20):(328,19):(329,18):(330,17):(331,16):(332,15):(333,14):(334,13):(336,11):(337,10):(338,9):(339,8)
NAL94_RS12345	A00920_76_HCYVTDRXX_1_2141_5412_34851	311	339	4	31	-20.52	-30.39	CUAAGCGCUCCAUUAGUCCUCUCGAUCUAACUUCUCC	311GUUGGAUUGACUGUGAUUGAUGGAUCGUU&4AGCGCUCCAUUAGUCCUCUCGAUCUAAC	311||||||||||..|.||||||||||.||||&4||||.|||||||||||..||||||||||	(311,31):(312,30):(313,29):(314,28):(315,27):(316,26):(317,25):(318,24):(319,23):(320,22):(323,19):(325,18):(326,17):(327,16):(328,15):(329,14):(330,13):(331,12):(332,11):(333,10):(334,9):(336,7):(337,6):(338,5):(339,4)
NAL94_RS12345	A00920_76_HCYVTDRXX_1_2141_11948_36589	311	339	1	28	-20.52	-30.09	AGCGCUCCAUUAGUCCUCUCGAUCUAACUU	311GUUGGAUUGACUGUGAUUGAUGGAUCGUU&1AGCGCUCCAUUAGUCCUCUCGAUCUAAC	311||||||||||..|.||||||||||.||||&1||||.|||||||||||..||||||||||	(311,28):(312,27):(313,26):(314,25):(315,24):(316,23):(317,22):(318,21):(319,20):(320,19):(323,16):(325,15):(326,14):(327,13):(328,12):(329,11):(330,10):(331,9):(332,8):(333,7):(334,6):(336,4):(337,3):(338,2):(339,1)
NAL94_RS12345	A00920_76_HCYVTDRXX_1_2142_1470_3067	311	339	9	36	-20.44	-30.39	CACUUCUAAGCGCUCCAUUAGUCCUCUCGAUCUAACUUCUCC	311GUUGGAUUGACUGUGAUUGAUGGAUCGUU&9AGCGCUCCAUUAGUCCUCUCGAUCUAAC	311||||||||||..|.||||||||||.||||&9||||.|||||||||||..||||||||||	(311,36):(312,35):(313,34):(314,33):(315,32):(316,31):(317,30):(318,29):(319,28):(320,27):(323,24):(325,23):(326,22):(327,21):(328,20):(329,19):(330,18):(331,17):(332,16):(333,15):(334,14):(336,12):(337,11):(338,10):(339,9)
NAL94_RS12345	A00920_76_HCYVTDRXX_1_2142_11189_3583	311	339	3	30	-20.75	-30.39	UAAGCGCUCCAUUAGUCCUCUCGAUCUAACUUC	311GUUGGAUUGACUGUGAUUGAUGGAUCGUU&3AGCGCUCCAUUAGUCCUCUCGAUCUAAC	311||||||||||..|.||||||||||.||||&3||||.|||||||||||..||||||||||	(311,30):(312,29):(313,28):(314,27):(315,26):(316,25):(317,24):(318,23):(319,22):(320,21):(323,18):(325,17):(326,16):(327,15):(328,14):(329,13):(330,12):(331,11):(332,10):(333,9):(334,8):(336,6):(337,5):(338,4):(339,3)
NAL94_RS12345	A00920_76_HCYVTDRXX_1_2162_10285_26381	311	339	6	33	-20.55	-30.39	UUCUAAGCGCUCCAUUAGUCCUCUCGAUCUAACUU	311GUUGGAUUGACUGUGAUUGAUGGAUCGUU&6AGCGCUCCAUUAGUCCUCUCGAUCUAAC	311||||||||||..|.||||||||||.||||&6||||.|||||||||||..||||||||||	(311,33):(312,32):(313,31):(314,30):(315,29):(316,28):(317,27):(318,26):(319,25):(320,24):(323,21):(325,20):(326,19):(327,18):(328,17):(329,16):(330,15):(331,14):(332,13):(333,12):(334,11):(336,9):(337,8):(338,7):(339,6)
NAL94_RS12345	A00920_76_HCYVTDRXX_1_2162_11957_36385	311	339	5	32	-20.54	-30.39	UCUAAGCGCUCCAUUAGUCCUCUCGAUCUAACUUC	311GUUGGAUUGACUGUGAUUGAUGGAUCGUU&5AGCGCUCCAUUAGUCCUCUCGAUCUAAC	311||||||||||..|.||||||||||.||||&5||||.|||||||||||..||||||||||	(311,32):(312,31):(313,30):(314,29):(315,28):(316,27):(317,26):(318,25):(319,24):(320,23):(323,20):(325,19):(326,18):(327,17):(328,16):(329,15):(330,14):(331,13):(332,12):(333,11):(334,10):(336,8):(337,7):(338,6):(339,5)
NAL94_RS12345	A00920_76_HCYVTDRXX_1_2163_17173_6308	311	339	9	36	-20.51	-30.39	CACUUCUAAGCGCUCCAUUAGUCCUCUCGAUCUAACUU	311GUUGGAUUGACUGUGAUUGAUGGAUCGUU&9AGCGCUCCAUUAGUCCUCUCGAUCUAAC	311||||||||||..|.||||||||||.||||&9||||.|||||||||||..||||||||||	(311,36):(312,35):(313,34):(314,33):(315,32):(316,31):(317,30):(318,29):(319,28):(320,27):(323,24):(325,23):(326,22):(327,21):(328,20):(329,19):(330,18):(331,17):(332,16):(333,15):(334,14):(336,12):(337,11):(338,10):(339,9)
NAL94_RS12345	A00920_76_HCYVTDRXX_1_2163_12816_9064	311	339	1	28	-20.52	-30.09	AGCGCUCCAUUAGUCCUCUCGAUCUAACUU	311GUUGGAUUGACUGUGAUUGAUGGAUCGUU&1AGCGCUCCAUUAGUCCUCUCGAUCUAAC	311||||||||||..|.||||||||||.||||&1||||.|||||||||||..||||||||||	(311,28):(312,27):(313,26):(314,25):(315,24):(316,23):(317,22):(318,21):(319,20):(320,19):(323,16):(325,15):(326,14):(327,13):(328,12):(329,11):(330,10):(331,9):(332,8):(333,7):(334,6):(336,4):(337,3):(338,2):(339,1)
NAL94_RS12345	A00920_76_HCYVTDRXX_1_2163_15646_9518	311	339	7	34	-20.54	-30.39	CUUCUAAGCGCUCCAUUAGUCCUCUCGAUCUAACUU	311GUUGGAUUGACUGUGAUUGAUGGAUCGUU&7AGCGCUCCAUUAGUCCUCUCGAUCUAAC	311||||||||||..|.||||||||||.||||&7||||.|||||||||||..||||||||||	(311,34):(312,33):(313,32):(314,31):(315,30):(316,29):(317,28):(318,27):(319,26):(320,25):(323,22):(325,21):(326,20):(327,19):(328,18):(329,17):(330,16):(331,15):(332,14):(333,13):(334,12):(336,10):(337,9):(338,8):(339,7)
NAL94_RS12345	A00920_76_HCYVTDRXX_1_2163_29677_11584	311	339	8	35	-20.52	-30.39	ACUUCUAAGCGCUCCAUUAGUCCUCUCGAUCUAACUU	311GUUGGAUUGACUGUGAUUGAUGGAUCGUU&8AGCGCUCCAUUAGUCCUCUCGAUCUAAC	311||||||||||..|.||||||||||.||||&8||||.|||||||||||..||||||||||	(311,35):(312,34):(313,33):(314,32):(315,31):(316,30):(317,29):(318,28):(319,27):(320,26):(323,23):(325,22):(326,21):(327,20):(328,19):(329,18):(330,17):(331,16):(332,15):(333,14):(334,13):(336,11):(337,10):(338,9):(339,8)
NAL94_RS12345	A00920_76_HCYVTDRXX_1_2163_26106_14074	248	273	2	24	-21.78	-28.8	UGCGCUUCACGUUGUUCAUUCGCCG	248GGUGAACGAGUCUCAAUGUGAAGUGC&2GCGCUUCACGUUGUUCAUUCGCC	248||||||.|||...|||||||||||||&2||||||||||||||||.||||||	(248,24):(249,23):(250,22):(251,21):(252,20):(253,19):(255,17):(256,16):(257,15):(261,14):(262,13):(263,12):(264,11):(265,10):(266,9):(267,8):(268,7):(269,6):(270,5):(271,4):(272,3):(273,2)
NAL94_RS12345	A00920_76_HCYVTDRXX_1_2163_10420_20447	311	339	9	36	-21.14	-31.05	CACUUCUAAGCGCUCCAUUAGUCAUCUCGAUCUAAC	311GUUGGAUUGACUGUGAUUGAUGGAUCGUU&9AGCGCUCCAUUAGUCAUCUCGAUCUAAC	311||||||||||..||||||||||||.||||&9||||.||||||||||||.||||||||||	(311,36):(312,35):(313,34):(314,33):(315,32):(316,31):(317,30):(318,29):(319,28):(320,27):(323,25):(324,24):(325,23):(326,22):(327,21):(328,20):(329,19):(330,18):(331,17):(332,16):(333,15):(334,14):(336,12):(337,11):(338,10):(339,9)
NAL94_RS12345	A00920_76_HCYVTDRXX_1_2163_17137_21590	311	339	5	32	-20.56	-30.39	UCUAAGCGCUCCAUUAGUCCUCUCGAUCUAACU	311GUUGGAUUGACUGUGAUUGAUGGAUCGUU&5AGCGCUCCAUUAGUCCUCUCGAUCUAAC	311||||||||||..|.||||||||||.||||&5||||.|||||||||||..||||||||||	(311,32):(312,31):(313,30):(314,29):(315,28):(316,27):(317,26):(318,25):(319,24):(320,23):(323,20):(325,19):(326,18):(327,17):(328,16):(329,15):(330,14):(331,13):(332,12):(333,11):(334,10):(336,8):(337,7):(338,6):(339,5)
NAL94_RS12345	A00920_76_HCYVTDRXX_1_2163_17987_22060	311	339	5	32	-20.56	-30.39	UCUAAGCGCUCCAUUAGUCCUCUCGAUCUAACU	311GUUGGAUUGACUGUGAUUGAUGGAUCGUU&5AGCGCUCCAUUAGUCCUCUCGAUCUAAC	311||||||||||..|.||||||||||.||||&5||||.|||||||||||..||||||||||	(311,32):(312,31):(313,30):(314,29):(315,28):(316,27):(317,26):(318,25):(319,24):(320,23):(323,20):(325,19):(326,18):(327,17):(328,16):(329,15):(330,14):(331,13):(332,12):(333,11):(334,10):(336,8):(337,7):(338,6):(339,5)
NAL94_RS12345	A00920_76_HCYVTDRXX_1_2163_17264_22529	311	339	5	32	-20.56	-30.39	UCUAAGCGCUCCAUUAGUCCUCUCGAUCUAACU	311GUUGGAUUGACUGUGAUUGAUGGAUCGUU&5AGCGCUCCAUUAGUCCUCUCGAUCUAAC	311||||||||||..|.||||||||||.||||&5||||.|||||||||||..||||||||||	(311,32):(312,31):(313,30):(314,29):(315,28):(316,27):(317,26):(318,25):(319,24):(320,23):(323,20):(325,19):(326,18):(327,17):(328,16):(329,15):(330,14):(331,13):(332,12):(333,11):(334,10):(336,8):(337,7):(338,6):(339,5)
NAL94_RS12345	A00920_76_HCYVTDRXX_1_2163_6506_23218	311	339	7	34	-20.47	-30.39	CUUCUAAGCGCUCCAUUAGUCCUCUCGAUCUAACUUCUCC	311GUUGGAUUGACUGUGAUUGAUGGAUCGUU&7AGCGCUCCAUUAGUCCUCUCGAUCUAAC	311||||||||||..|.||||||||||.||||&7||||.|||||||||||..||||||||||	(311,34):(312,33):(313,32):(314,31):(315,30):(316,29):(317,28):(318,27):(319,26):(320,25):(323,22):(325,21):(326,20):(327,19):(328,18):(329,17):(330,16):(331,15):(332,14):(333,13):(334,12):(336,10):(337,9):(338,8):(339,7)
NAL94_RS12345	A00920_76_HCYVTDRXX_1_2163_10908_28056	657	685	1	28	-20.5	-33.78	GCUAGAAGUAAACUGAUGGAGCUAGCAGGACCUG	657CUGCAAUCGCUUCUGGGUUUACUUCUGGC&1GCUAGAAGUAAACUGAUGGAGCUAGCAG	657||||....||||||.||||||||||||||&1||||||||||||||.|.|||||..||||	(657,28):(658,27):(659,26):(660,25):(665,22):(666,21):(667,20):(668,19):(669,18):(670,16):(672,14):(673,13):(674,12):(675,11):(676,10):(677,9):(678,8):(679,7):(680,6):(681,5):(682,4):(683,3):(684,2):(685,1)
NAL94_RS12345	A00920_76_HCYVTDRXX_1_2163_27959_28401	311	339	9	36	-20.52	-30.39	CACUUCUAAGCGCUCCAUUAGUCCUCUCGAUCUAACU	311GUUGGAUUGACUGUGAUUGAUGGAUCGUU&9AGCGCUCCAUUAGUCCUCUCGAUCUAAC	311||||||||||..|.||||||||||.||||&9||||.|||||||||||..||||||||||	(311,36):(312,35):(313,34):(314,33):(315,32):(316,31):(317,30):(318,29):(319,28):(320,27):(323,24):(325,23):(326,22):(327,21):(328,20):(329,19):(330,18):(331,17):(332,16):(333,15):(334,14):(336,12):(337,11):(338,10):(339,9)
NAL94_RS12345	A00920_76_HCYVTDRXX_1_2164_12698_1188	311	339	9	36	-20.52	-30.39	CACUUCUAAGCGCUCCAUUAGUCCUCUCGAUCUAACU	311GUUGGAUUGACUGUGAUUGAUGGAUCGUU&9AGCGCUCCAUUAGUCCUCUCGAUCUAAC	311||||||||||..|.||||||||||.||||&9||||.|||||||||||..||||||||||	(311,36):(312,35):(313,34):(314,33):(315,32):(316,31):(317,30):(318,29):(319,28):(320,27):(323,24):(325,23):(326,22):(327,21):(328,20):(329,19):(330,18):(331,17):(332,16):(333,15):(334,14):(336,12):(337,11):(338,10):(339,9)
NAL94_RS12345	A00920_76_HCYVTDRXX_1_2164_1651_6261	308	336	1	30	-21.71	-32.12	GAUCUUAUCAAUCGCAGUCUGACUCCCGUG	308CACGUUGGAUUGACUGUGAUUGAUGGAUC&1GAUCUUAUCAAUCGCAGUCUGACUCCCGUG	308||||..|||..||||||||||||||||||&1|||||.|||||||||||||....|||||||	(308,30):(309,29):(310,28):(311,27):(314,26):(315,25):(316,24):(319,19):(320,18):(321,17):(322,16):(323,15):(324,14):(325,13):(326,12):(327,11):(328,10):(329,9):(330,8):(331,7):(332,5):(333,4):(334,3):(335,2):(336,1)
NAL94_RS12345	A00920_76_HCYVTDRXX_1_2164_16107_6934	311	339	9	36	-20.46	-30.39	CACUUCUAAGCGCUCCAUUAGUCCUCUCGAUCUAACUUCU	311GUUGGAUUGACUGUGAUUGAUGGAUCGUU&9AGCGCUCCAUUAGUCCUCUCGAUCUAAC	311||||||||||..|.||||||||||.||||&9||||.|||||||||||..||||||||||	(311,36):(312,35):(313,34):(314,33):(315,32):(316,31):(317,30):(318,29):(319,28):(320,27):(323,24):(325,23):(326,22):(327,21):(328,20):(329,19):(330,18):(331,17):(332,16):(333,15):(334,14):(336,12):(337,11):(338,10):(339,9)
NAL94_RS12345	A00920_76_HCYVTDRXX_1_2164_23140_8719	311	339	1	28	-20.47	-30.09	AGCGCUCCAUUAGUCCUCUCGAUCUAACUUCUCC	311GUUGGAUUGACUGUGAUUGAUGGAUCGUU&1AGCGCUCCAUUAGUCCUCUCGAUCUAAC	311||||||||||..|.||||||||||.||||&1||||.|||||||||||..||||||||||	(311,28):(312,27):(313,26):(314,25):(315,24):(316,23):(317,22):(318,21):(319,20):(320,19):(323,16):(325,15):(326,14):(327,13):(328,12):(329,11):(330,10):(331,9):(332,8):(333,7):(334,6):(336,4):(337,3):(338,2):(339,1)
NAL94_RS12345	A00920_76_HCYVTDRXX_1_2164_13060_10520	311	339	8	35	-20.46	-30.39	ACUUCUAAGCGCUCCAUUAGUCCUCUCGAUCUAACUUCUC	311GUUGGAUUGACUGUGAUUGAUGGAUCGUU&8AGCGCUCCAUUAGUCCUCUCGAUCUAAC	311||||||||||..|.||||||||||.||||&8||||.|||||||||||..||||||||||	(311,35):(312,34):(313,33):(314,32):(315,31):(316,30):(317,29):(318,28):(319,27):(320,26):(323,23):(325,22):(326,21):(327,20):(328,19):(329,18):(330,17):(331,16):(332,15):(333,14):(334,13):(336,11):(337,10):(338,9):(339,8)
NAL94_RS12345	A00920_76_HCYVTDRXX_1_2164_17400_11459	311	339	9	36	-20.52	-30.39	CACUUCUAAGCGCUCCAUUAGUCCUCUCGAUCUAACU	311GUUGGAUUGACUGUGAUUGAUGGAUCGUU&9AGCGCUCCAUUAGUCCUCUCGAUCUAAC	311||||||||||..|.||||||||||.||||&9||||.|||||||||||..||||||||||	(311,36):(312,35):(313,34):(314,33):(315,32):(316,31):(317,30):(318,29):(319,28):(320,27):(323,24):(325,23):(326,22):(327,21):(328,20):(329,19):(330,18):(331,17):(332,16):(333,15):(334,14):(336,12):(337,11):(338,10):(339,9)
NAL94_RS12345	A00920_76_HCYVTDRXX_1_2164_8892_14262	311	339	4	31	-20.49	-30.39	CUAAGCGCUCCAUUAGUCCUCUCGAUCUAACUUCUCCG	311GUUGGAUUGACUGUGAUUGAUGGAUCGUU&4AGCGCUCCAUUAGUCCUCUCGAUCUAAC	311||||||||||..|.||||||||||.||||&4||||.|||||||||||..||||||||||	(311,31):(312,30):(313,29):(314,28):(315,27):(316,26):(317,25):(318,24):(319,23):(320,22):(323,19):(325,18):(326,17):(327,16):(328,15):(329,14):(330,13):(331,12):(332,11):(333,10):(334,9):(336,7):(337,6):(338,5):(339,4)
NAL94_RS12345	A00920_76_HCYVTDRXX_1_2164_4815_14747	311	339	8	35	-20.45	-30.39	ACUUCUAAGCGCUCCAUUAGUCCUCUCGAUCUAACUUCUCC	311GUUGGAUUGACUGUGAUUGAUGGAUCGUU&8AGCGCUCCAUUAGUCCUCUCGAUCUAAC	311||||||||||..|.||||||||||.||||&8||||.|||||||||||..||||||||||	(311,35):(312,34):(313,33):(314,32):(315,31):(316,30):(317,29):(318,28):(319,27):(320,26):(323,23):(325,22):(326,21):(327,20):(328,19):(329,18):(330,17):(331,16):(332,15):(333,14):(334,13):(336,11):(337,10):(338,9):(339,8)
NAL94_RS12345	A00920_76_HCYVTDRXX_1_2164_14109_15092	311	339	8	35	-20.52	-30.39	ACUUCUAAGCGCUCCAUUAGUCCUCUCGAUCUAACUU	311GUUGGAUUGACUGUGAUUGAUGGAUCGUU&8AGCGCUCCAUUAGUCCUCUCGAUCUAAC	311||||||||||..|.||||||||||.||||&8||||.|||||||||||..||||||||||	(311,35):(312,34):(313,33):(314,32):(315,31):(316,30):(317,29):(318,28):(319,27):(320,26):(323,23):(325,22):(326,21):(327,20):(328,19):(329,18):(330,17):(331,16):(332,15):(333,14):(334,13):(336,11):(337,10):(338,9):(339,8)
NAL94_RS12345	A00920_76_HCYVTDRXX_1_2164_27362_17440	311	339	9	36	-20.51	-30.39	CACUUCUAAGCGCUCCAUUAGUCCUCUCGAUCUAACUU	311GUUGGAUUGACUGUGAUUGAUGGAUCGUU&9AGCGCUCCAUUAGUCCUCUCGAUCUAAC	311||||||||||..|.||||||||||.||||&9||||.|||||||||||..||||||||||	(311,36):(312,35):(313,34):(314,33):(315,32):(316,31):(317,30):(318,29):(319,28):(320,27):(323,24):(325,23):(326,22):(327,21):(328,20):(329,19):(330,18):(331,17):(332,16):(333,15):(334,14):(336,12):(337,11):(338,10):(339,9)
NAL94_RS12345	A00920_76_HCYVTDRXX_1_2164_28709_22623	311	339	8	35	-20.53	-30.39	ACUUCUAAGCGCUCCAUUAGUCCUCUCGAUCUAACU	311GUUGGAUUGACUGUGAUUGAUGGAUCGUU&8AGCGCUCCAUUAGUCCUCUCGAUCUAAC	311||||||||||..|.||||||||||.||||&8||||.|||||||||||..||||||||||	(311,35):(312,34):(313,33):(314,32):(315,31):(316,30):(317,29):(318,28):(319,27):(320,26):(323,23):(325,22):(326,21):(327,20):(328,19):(329,18):(330,17):(331,16):(332,15):(333,14):(334,13):(336,11):(337,10):(338,9):(339,8)
NAL94_RS12345	A00920_76_HCYVTDRXX_1_2164_28402_23218	311	339	8	35	-20.53	-30.39	ACUUCUAAGCGCUCCAUUAGUCCUCUCGAUCUAACU	311GUUGGAUUGACUGUGAUUGAUGGAUCGUU&8AGCGCUCCAUUAGUCCUCUCGAUCUAAC	311||||||||||..|.||||||||||.||||&8||||.|||||||||||..||||||||||	(311,35):(312,34):(313,33):(314,32):(315,31):(316,30):(317,29):(318,28):(319,27):(320,26):(323,23):(325,22):(326,21):(327,20):(328,19):(329,18):(330,17):(331,16):(332,15):(333,14):(334,13):(336,11):(337,10):(338,9):(339,8)
NAL94_RS12345	A00920_76_HCYVTDRXX_1_2164_10782_33661	499	523	1	27	-20.6	-25.27	GGGCAGCAGUGGGUAUUUCAGAAGUUA	499UAGCUCAUCGAUACCCGCUUUGCCU&1GGGCAGCAGUGGGUAUUUCAGAAGUUA	499||||||...||||||||||||||||&1||||||.||||||||||...|.|||||	(499,27):(500,26):(501,25):(502,24):(503,23):(504,21):(508,17):(509,16):(510,15):(511,14):(512,13):(513,12):(514,11):(515,10):(516,9):(517,8):(518,6):(519,5):(520,4):(521,3):(522,2):(523,1)
NAL94_RS12345	A00920_76_HCYVTDRXX_1_2164_6162_36558	311	339	8	35	-20.51	-30.39	ACUUCUAAGCGCUCCAUUAGUCCUCUCGAUCUAACUUC	311GUUGGAUUGACUGUGAUUGAUGGAUCGUU&8AGCGCUCCAUUAGUCCUCUCGAUCUAAC	311||||||||||..|.||||||||||.||||&8||||.|||||||||||..||||||||||	(311,35):(312,34):(313,33):(314,32):(315,31):(316,30):(317,29):(318,28):(319,27):(320,26):(323,23):(325,22):(326,21):(327,20):(328,19):(329,18):(330,17):(331,16):(332,15):(333,14):(334,13):(336,11):(337,10):(338,9):(339,8)
NAL94_RS12345	A00920_76_HCYVTDRXX_1_2164_17363_36918	311	339	7	34	-20.54	-30.39	CUUCUAAGCGCUCCAUUAGUCCUCUCGAUCUAACUU	311GUUGGAUUGACUGUGAUUGAUGGAUCGUU&7AGCGCUCCAUUAGUCCUCUCGAUCUAAC	311||||||||||..|.||||||||||.||||&7||||.|||||||||||..||||||||||	(311,34):(312,33):(313,32):(314,31):(315,30):(316,29):(317,28):(318,27):(319,26):(320,25):(323,22):(325,21):(326,20):(327,19):(328,18):(329,17):(330,16):(331,15):(332,14):(333,13):(334,12):(336,10):(337,9):(338,8):(339,7)
NAL94_RS12345	A00920_76_HCYVTDRXX_1_2165_18313_1423	311	339	7	34	-20.54	-30.39	CUUCUAAGCGCUCCAUUAGUCCUCUCGAUCUAACUU	311GUUGGAUUGACUGUGAUUGAUGGAUCGUU&7AGCGCUCCAUUAGUCCUCUCGAUCUAAC	311||||||||||..|.||||||||||.||||&7||||.|||||||||||..||||||||||	(311,34):(312,33):(313,32):(314,31):(315,30):(316,29):(317,28):(318,27):(319,26):(320,25):(323,22):(325,21):(326,20):(327,19):(328,18):(329,17):(330,16):(331,15):(332,14):(333,13):(334,12):(336,10):(337,9):(338,8):(339,7)
NAL94_RS12345	A00920_76_HCYVTDRXX_1_2165_20663_10097	311	339	9	36	-20.44	-30.39	CACUUCUAAGCGCUCCAUUAGUCCUCUCGAUCUAACUUCUCC	311GUUGGAUUGACUGUGAUUGAUGGAUCGUU&9AGCGCUCCAUUAGUCCUCUCGAUCUAAC	311||||||||||..|.||||||||||.||||&9||||.|||||||||||..||||||||||	(311,36):(312,35):(313,34):(314,33):(315,32):(316,31):(317,30):(318,29):(319,28):(320,27):(323,24):(325,23):(326,22):(327,21):(328,20):(329,19):(330,18):(331,17):(332,16):(333,15):(334,14):(336,12):(337,11):(338,10):(339,9)
NAL94_RS12345	A00920_76_HCYVTDRXX_1_2165_7111_11772	311	339	9	36	-20.52	-30.39	CACUUCUAAGCGCUCCAUUAGUCCUCUCGAUCUAACU	311GUUGGAUUGACUGUGAUUGAUGGAUCGUU&9AGCGCUCCAUUAGUCCUCUCGAUCUAAC	311||||||||||..|.||||||||||.||||&9||||.|||||||||||..||||||||||	(311,36):(312,35):(313,34):(314,33):(315,32):(316,31):(317,30):(318,29):(319,28):(320,27):(323,24):(325,23):(326,22):(327,21):(328,20):(329,19):(330,18):(331,17):(332,16):(333,15):(334,14):(336,12):(337,11):(338,10):(339,9)
NAL94_RS12345	A00920_76_HCYVTDRXX_1_2165_8675_12915	600	633	1	36	-23.66	-37.08	GCGAGCUCGAUCAACCAUUUCUUCAAUCCGUGCUGG	600CCAGCAUUUGGAUGGUUGAACAGUUCGGGUUCGC&1GCGAGCUCGAUCAACCAUUUCUUCAAUCCGUGCUGG	600|||||||||||||||||||.....||||||||||&1|||||||||||||||||||....|||...|||||||	(600,36):(601,35):(602,34):(603,33):(604,32):(605,31):(606,30):(607,26):(608,25):(609,24):(610,19):(611,18):(612,17):(613,16):(614,15):(615,14):(616,13):(617,12):(618,11):(624,10):(625,9):(626,8):(627,7):(628,6):(629,5):(630,4):(631,3):(632,2):(633,1)
NAL94_RS12345	A00920_76_HCYVTDRXX_1_2165_16947_14904	311	339	9	36	-20.51	-30.39	CACUUCUAAGCGCUCCAUUAGUCCUCUCGAUCUAACUU	311GUUGGAUUGACUGUGAUUGAUGGAUCGUU&9AGCGCUCCAUUAGUCCUCUCGAUCUAAC	311||||||||||..|.||||||||||.||||&9||||.|||||||||||..||||||||||	(311,36):(312,35):(313,34):(314,33):(315,32):(316,31):(317,30):(318,29):(319,28):(320,27):(323,24):(325,23):(326,22):(327,21):(328,20):(329,19):(330,18):(331,17):(332,16):(333,15):(334,14):(336,12):(337,11):(338,10):(339,9)
NAL94_RS12345	A00920_76_HCYVTDRXX_1_2153_4734_28291	311	339	4	31	-20.49	-30.39	CUAAGCGCUCCAUUAGUCCUCUCGAUCUAACUUCUCCG	311GUUGGAUUGACUGUGAUUGAUGGAUCGUU&4AGCGCUCCAUUAGUCCUCUCGAUCUAAC	311||||||||||..|.||||||||||.||||&4||||.|||||||||||..||||||||||	(311,31):(312,30):(313,29):(314,28):(315,27):(316,26):(317,25):(318,24):(319,23):(320,22):(323,19):(325,18):(326,17):(327,16):(328,15):(329,14):(330,13):(331,12):(332,11):(333,10):(334,9):(336,7):(337,6):(338,5):(339,4)
NAL94_RS12345	A00920_76_HCYVTDRXX_1_2153_8440_31798	311	339	1	28	-20.42	-30.09	AGCGCUCCAUUAGUCCUCUCGAUCUAACUUCUCCG	311GUUGGAUUGACUGUGAUUGAUGGAUCGUU&1AGCGCUCCAUUAGUCCUCUCGAUCUAAC	311||||||||||..|.||||||||||.||||&1||||.|||||||||||..||||||||||	(311,28):(312,27):(313,26):(314,25):(315,24):(316,23):(317,22):(318,21):(319,20):(320,19):(323,16):(325,15):(326,14):(327,13):(328,12):(329,11):(330,10):(331,9):(332,8):(333,7):(334,6):(336,4):(337,3):(338,2):(339,1)
NAL94_RS12345	A00920_76_HCYVTDRXX_1_2153_30165_35697	311	339	6	33	-20.53	-30.39	UUCUAAGCGCUCCAUUAGUCCUCUCGAUCUAACUUC	311GUUGGAUUGACUGUGAUUGAUGGAUCGUU&6AGCGCUCCAUUAGUCCUCUCGAUCUAAC	311||||||||||..|.||||||||||.||||&6||||.|||||||||||..||||||||||	(311,33):(312,32):(313,31):(314,30):(315,29):(316,28):(317,27):(318,26):(319,25):(320,24):(323,21):(325,20):(326,19):(327,18):(328,17):(329,16):(330,15):(331,14):(332,13):(333,12):(334,11):(336,9):(337,8):(338,7):(339,6)
NAL94_RS12345	A00920_76_HCYVTDRXX_1_2153_18927_36151	311	339	3	30	-20.65	-30.39	UAAGCGCUCCAUUAGUCCUCUCGAUCUAACUUCUCCG	311GUUGGAUUGACUGUGAUUGAUGGAUCGUU&3AGCGCUCCAUUAGUCCUCUCGAUCUAAC	311||||||||||..|.||||||||||.||||&3||||.|||||||||||..||||||||||	(311,30):(312,29):(313,28):(314,27):(315,26):(316,25):(317,24):(318,23):(319,22):(320,21):(323,18):(325,17):(326,16):(327,15):(328,14):(329,13):(330,12):(331,11):(332,10):(333,9):(334,8):(336,6):(337,5):(338,4):(339,3)
NAL94_RS12345	A00920_76_HCYVTDRXX_1_2154_18150_12383	311	339	1	28	-20.47	-30.09	AGCGCUCCAUUAGUCCUCUCGAUCUAACUUCUCC	311GUUGGAUUGACUGUGAUUGAUGGAUCGUU&1AGCGCUCCAUUAGUCCUCUCGAUCUAAC	311||||||||||..|.||||||||||.||||&1||||.|||||||||||..||||||||||	(311,28):(312,27):(313,26):(314,25):(315,24):(316,23):(317,22):(318,21):(319,20):(320,19):(323,16):(325,15):(326,14):(327,13):(328,12):(329,11):(330,10):(331,9):(332,8):(333,7):(334,6):(336,4):(337,3):(338,2):(339,1)
NAL94_RS12345	A00920_76_HCYVTDRXX_1_2154_15908_14199	604	634	1	28	-20.57	-28.89	CGUGAACCUAAGCUAGAUCGUCCAUAUG	604CAUUUGGAUGGUUGAACAGUUCGGGUUCGCG&1CGUGAACCUAAGCUAGAUCGUCCAUAUG	604|||.|||||||||....||||.|||||||||&1|||||||||.||||.|||||||||.|||	(604,28):(605,27):(606,26):(608,24):(609,23):(610,22):(611,21):(612,20):(613,19):(614,18):(615,17):(616,16):(621,14):(622,13):(623,12):(624,11):(626,9):(627,8):(628,7):(629,6):(630,5):(631,4):(632,3):(633,2):(634,1)
NAL94_RS12345	A00920_76_HCYVTDRXX_1_2154_1172_18396	311	339	5	32	-20.48	-30.39	UCUAAGCGCUCCAUUAGUCCUCUCGAUCUAACUUCUCC	311GUUGGAUUGACUGUGAUUGAUGGAUCGUU&5AGCGCUCCAUUAGUCCUCUCGAUCUAAC	311||||||||||..|.||||||||||.||||&5||||.|||||||||||..||||||||||	(311,32):(312,31):(313,30):(314,29):(315,28):(316,27):(317,26):(318,25):(319,24):(320,23):(323,20):(325,19):(326,18):(327,17):(328,16):(329,15):(330,14):(331,13):(332,12):(333,11):(334,10):(336,8):(337,7):(338,6):(339,5)
NAL94_RS12345	A00920_76_HCYVTDRXX_1_2154_24713_18364	311	339	9	36	-20.46	-30.39	CACUUCUAAGCGCUCCAUUAGUCCUCUCGAUCUAACUUCU	311GUUGGAUUGACUGUGAUUGAUGGAUCGUU&9AGCGCUCCAUUAGUCCUCUCGAUCUAAC	311||||||||||..|.||||||||||.||||&9||||.|||||||||||..||||||||||	(311,36):(312,35):(313,34):(314,33):(315,32):(316,31):(317,30):(318,29):(319,28):(320,27):(323,24):(325,23):(326,22):(327,21):(328,20):(329,19):(330,18):(331,17):(332,16):(333,15):(334,14):(336,12):(337,11):(338,10):(339,9)
NAL94_RS12345	A00920_76_HCYVTDRXX_1_2154_30092_19132	311	339	7	34	-20.54	-30.39	CUUCUAAGCGCUCCAUUAGUCCUCUCGAUCUAACUU	311GUUGGAUUGACUGUGAUUGAUGGAUCGUU&7AGCGCUCCAUUAGUCCUCUCGAUCUAAC	311||||||||||..|.||||||||||.||||&7||||.|||||||||||..||||||||||	(311,34):(312,33):(313,32):(314,31):(315,30):(316,29):(317,28):(318,27):(319,26):(320,25):(323,22):(325,21):(326,20):(327,19):(328,18):(329,17):(330,16):(331,15):(332,14):(333,13):(334,12):(336,10):(337,9):(338,8):(339,7)
NAL94_RS12345	A00920_76_HCYVTDRXX_1_2154_18936_19946	311	339	9	36	-20.44	-30.39	CACUUCUAAGCGCUCCAUUAGUCCUCUCGAUCUAACUUCUCC	311GUUGGAUUGACUGUGAUUGAUGGAUCGUU&9AGCGCUCCAUUAGUCCUCUCGAUCUAAC	311||||||||||..|.||||||||||.||||&9||||.|||||||||||..||||||||||	(311,36):(312,35):(313,34):(314,33):(315,32):(316,31):(317,30):(318,29):(319,28):(320,27):(323,24):(325,23):(326,22):(327,21):(328,20):(329,19):(330,18):(331,17):(332,16):(333,15):(334,14):(336,12):(337,11):(338,10):(339,9)
NAL94_RS12345	A00920_76_HCYVTDRXX_1_2154_18032_21449	311	339	7	34	-20.54	-30.39	CUUCUAAGCGCUCCAUUAGUCCUCUCGAUCUAACUU	311GUUGGAUUGACUGUGAUUGAUGGAUCGUU&7AGCGCUCCAUUAGUCCUCUCGAUCUAAC	311||||||||||..|.||||||||||.||||&7||||.|||||||||||..||||||||||	(311,34):(312,33):(313,32):(314,31):(315,30):(316,29):(317,28):(318,27):(319,26):(320,25):(323,22):(325,21):(326,20):(327,19):(328,18):(329,17):(330,16):(331,15):(332,14):(333,13):(334,12):(336,10):(337,9):(338,8):(339,7)
NAL94_RS12345	A00920_76_HCYVTDRXX_1_2154_19199_25066	311	339	8	35	-23.2	-32.59	ACUUCUAAGCGCUCCAUCAGUCCUCUCGAUCUAACUU	311GUUGGAUUGACUGUGAUUGAUGGAUCGUU&8AGCGCUCCAUCAGUCCUCUCGAUCUAAC	311||||||||||..|.||||||||||.||||&8||||.|||||||||||..||||||||||	(311,35):(312,34):(313,33):(314,32):(315,31):(316,30):(317,29):(318,28):(319,27):(320,26):(323,23):(325,22):(326,21):(327,20):(328,19):(329,18):(330,17):(331,16):(332,15):(333,14):(334,13):(336,11):(337,10):(338,9):(339,8)
NAL94_RS12345	A00920_76_HCYVTDRXX_1_2154_14660_35243	311	339	5	32	-20.48	-30.39	UCUAAGCGCUCCAUUAGUCCUCUCGAUCUAACUUCUCC	311GUUGGAUUGACUGUGAUUGAUGGAUCGUU&5AGCGCUCCAUUAGUCCUCUCGAUCUAAC	311||||||||||..|.||||||||||.||||&5||||.|||||||||||..||||||||||	(311,32):(312,31):(313,30):(314,29):(315,28):(316,27):(317,26):(318,25):(319,24):(320,23):(323,20):(325,19):(326,18):(327,17):(328,16):(329,15):(330,14):(331,13):(332,12):(333,11):(334,10):(336,8):(337,7):(338,6):(339,5)
NAL94_RS12345	A00920_76_HCYVTDRXX_1_2154_12102_36886	311	339	8	35	-20.46	-30.39	ACUUCUAAGCGCUCCAUUAGUCCUCUCGAUCUAACUUCUC	311GUUGGAUUGACUGUGAUUGAUGGAUCGUU&8AGCGCUCCAUUAGUCCUCUCGAUCUAAC	311||||||||||..|.||||||||||.||||&8||||.|||||||||||..||||||||||	(311,35):(312,34):(313,33):(314,32):(315,31):(316,30):(317,29):(318,28):(319,27):(320,26):(323,23):(325,22):(326,21):(327,20):(328,19):(329,18):(330,17):(331,16):(332,15):(333,14):(334,13):(336,11):(337,10):(338,9):(339,8)
NAL94_RS12345	A00920_76_HCYVTDRXX_1_2155_21513_3583	310	336	1	31	-21.99	-32.82	GAUCCAUCGCAUCAAUAUGAUCAGUCCAGCG	310CGUUGGAUUGACUGUGAUUGAUGGAUC&1GAUCCAUCGCAUCAAUAUGAUCAGUCCAGCG	310||||||||||||..|||||||||||||&1|||||||||.||||....|.|||||||||||	(310,31):(311,30):(312,29):(313,28):(314,27):(315,26):(316,25):(317,24):(318,23):(319,22):(320,21):(321,19):(324,14):(325,13):(326,12):(327,11):(328,9):(329,8):(330,7):(331,6):(332,5):(333,4):(334,3):(335,2):(336,1)
NAL94_RS12345	A00920_76_HCYVTDRXX_1_2155_21423_3677	310	336	1	31	-21.99	-32.82	GAUCCAUCGCAUCAAUAUGAUCAGUCCAGCG	310CGUUGGAUUGACUGUGAUUGAUGGAUC&1GAUCCAUCGCAUCAAUAUGAUCAGUCCAGCG	310||||||||||||..|||||||||||||&1|||||||||.||||....|.|||||||||||	(310,31):(311,30):(312,29):(313,28):(314,27):(315,26):(316,25):(317,24):(318,23):(319,22):(320,21):(321,19):(324,14):(325,13):(326,12):(327,11):(328,9):(329,8):(330,7):(331,6):(332,5):(333,4):(334,3):(335,2):(336,1)
NAL94_RS12345	A00920_76_HCYVTDRXX_1_2155_9082_4257	311	339	9	36	-20.44	-30.39	CACUUCUAAGCGCUCCAUUAGUCCUCUCGAUCUAACUUCUCC	311GUUGGAUUGACUGUGAUUGAUGGAUCGUU&9AGCGCUCCAUUAGUCCUCUCGAUCUAAC	311||||||||||..|.||||||||||.||||&9||||.|||||||||||..||||||||||	(311,36):(312,35):(313,34):(314,33):(315,32):(316,31):(317,30):(318,29):(319,28):(320,27):(323,24):(325,23):(326,22):(327,21):(328,20):(329,19):(330,18):(331,17):(332,16):(333,15):(334,14):(336,12):(337,11):(338,10):(339,9)
NAL94_RS12345	A00920_76_HCYVTDRXX_1_2155_22706_4429	310	336	1	31	-21.99	-32.82	GAUCCAUCGCAUCAAUAUGAUCAGUCCAGCG	310CGUUGGAUUGACUGUGAUUGAUGGAUC&1GAUCCAUCGCAUCAAUAUGAUCAGUCCAGCG	310||||||||||||..|||||||||||||&1|||||||||.||||....|.|||||||||||	(310,31):(311,30):(312,29):(313,28):(314,27):(315,26):(316,25):(317,24):(318,23):(319,22):(320,21):(321,19):(324,14):(325,13):(326,12):(327,11):(328,9):(329,8):(330,7):(331,6):(332,5):(333,4):(334,3):(335,2):(336,1)
NAL94_RS12345	A00920_76_HCYVTDRXX_1_2155_21323_5541	311	339	8	35	-20.51	-30.39	ACUUCUAAGCGCUCCAUUAGUCCUCUCGAUCUAACUUC	311GUUGGAUUGACUGUGAUUGAUGGAUCGUU&8AGCGCUCCAUUAGUCCUCUCGAUCUAAC	311||||||||||..|.||||||||||.||||&8||||.|||||||||||..||||||||||	(311,35):(312,34):(313,33):(314,32):(315,31):(316,30):(317,29):(318,28):(319,27):(320,26):(323,23):(325,22):(326,21):(327,20):(328,19):(329,18):(330,17):(331,16):(332,15):(333,14):(334,13):(336,11):(337,10):(338,9):(339,8)
NAL94_RS12345	A00920_76_HCYVTDRXX_1_2155_7247_8750	311	339	9	36	-20.52	-30.39	CACUUCUAAGCGCUCCAUUAGUCCUCUCGAUCUAACU	311GUUGGAUUGACUGUGAUUGAUGGAUCGUU&9AGCGCUCCAUUAGUCCUCUCGAUCUAAC	311||||||||||..|.||||||||||.||||&9||||.|||||||||||..||||||||||	(311,36):(312,35):(313,34):(314,33):(315,32):(316,31):(317,30):(318,29):(319,28):(320,27):(323,24):(325,23):(326,22):(327,21):(328,20):(329,19):(330,18):(331,17):(332,16):(333,15):(334,14):(336,12):(337,11):(338,10):(339,9)
NAL94_RS12345	A00920_76_HCYVTDRXX_1_2155_23330_11115	311	339	4	31	-20.52	-30.39	CUAAGCGCUCCAUUAGUCCUCUCGAUCUAACUUCUCC	311GUUGGAUUGACUGUGAUUGAUGGAUCGUU&4AGCGCUCCAUUAGUCCUCUCGAUCUAAC	311||||||||||..|.||||||||||.||||&4||||.|||||||||||..||||||||||	(311,31):(312,30):(313,29):(314,28):(315,27):(316,26):(317,25):(318,24):(319,23):(320,22):(323,19):(325,18):(326,17):(327,16):(328,15):(329,14):(330,13):(331,12):(332,11):(333,10):(334,9):(336,7):(337,6):(338,5):(339,4)
NAL94_RS12345	A00920_76_HCYVTDRXX_1_2155_14226_12759	311	339	8	35	-20.42	-30.39	ACUUCUAAGCGCUCCAUUAGUCCUCUCGAUCUAACUUCUCCG	311GUUGGAUUGACUGUGAUUGAUGGAUCGUU&8AGCGCUCCAUUAGUCCUCUCGAUCUAAC	311||||||||||..|.||||||||||.||||&8||||.|||||||||||..||||||||||	(311,35):(312,34):(313,33):(314,32):(315,31):(316,30):(317,29):(318,28):(319,27):(320,26):(323,23):(325,22):(326,21):(327,20):(328,19):(329,18):(330,17):(331,16):(332,15):(333,14):(334,13):(336,11):(337,10):(338,9):(339,8)
NAL94_RS12345	A00920_76_HCYVTDRXX_1_2155_24117_13980	311	339	8	35	-20.51	-30.39	ACUUCUAAGCGCUCCAUUAGUCCUCUCGAUCUAACUUC	311GUUGGAUUGACUGUGAUUGAUGGAUCGUU&8AGCGCUCCAUUAGUCCUCUCGAUCUAAC	311||||||||||..|.||||||||||.||||&8||||.|||||||||||..||||||||||	(311,35):(312,34):(313,33):(314,32):(315,31):(316,30):(317,29):(318,28):(319,27):(320,26):(323,23):(325,22):(326,21):(327,20):(328,19):(329,18):(330,17):(331,16):(332,15):(333,14):(334,13):(336,11):(337,10):(338,9):(339,8)
NAL94_RS12345	A00920_76_HCYVTDRXX_1_2155_12228_17253	990	1010	1	24	-20.91	-27.28	GCCAGCAUUUAUGAUUCGUUGCCAGUCAGUA	990UGGCAACAUUAUAUUGCUGGC&1GCCAGCAUUUAUGAUUCGUUGCCA	990|||||||||||||.|||||||&1|||||||..||||||..|||||||	(990,24):(991,23):(992,22):(993,21):(994,20):(995,19):(996,18):(997,15):(998,14):(999,13):(1000,12):(1001,11):(1002,10):(1004,7):(1005,6):(1006,5):(1007,4):(1008,3):(1009,2):(1010,1)
NAL94_RS12345	A00920_76_HCYVTDRXX_1_2155_9742_34554	311	339	9	36	-20.52	-30.39	CACUUCUAAGCGCUCCAUUAGUCCUCUCGAUCUAACU	311GUUGGAUUGACUGUGAUUGAUGGAUCGUU&9AGCGCUCCAUUAGUCCUCUCGAUCUAAC	311||||||||||..|.||||||||||.||||&9||||.|||||||||||..||||||||||	(311,36):(312,35):(313,34):(314,33):(315,32):(316,31):(317,30):(318,29):(319,28):(320,27):(323,24):(325,23):(326,22):(327,21):(328,20):(329,19):(330,18):(331,17):(332,16):(333,15):(334,14):(336,12):(337,11):(338,10):(339,9)
NAL94_RS12345	A00920_76_HCYVTDRXX_1_2155_22634_34648	311	339	8	35	-20.53	-30.39	ACUUCUAAGCGCUCCAUUAGUCCUCUCGAUCUAACU	311GUUGGAUUGACUGUGAUUGAUGGAUCGUU&8AGCGCUCCAUUAGUCCUCUCGAUCUAAC	311||||||||||..|.||||||||||.||||&8||||.|||||||||||..||||||||||	(311,35):(312,34):(313,33):(314,32):(315,31):(316,30):(317,29):(318,28):(319,27):(320,26):(323,23):(325,22):(326,21):(327,20):(328,19):(329,18):(330,17):(331,16):(332,15):(333,14):(334,13):(336,11):(337,10):(338,9):(339,8)
NAL94_RS12345	A00920_76_HCYVTDRXX_1_2155_4255_35884	311	339	8	35	-20.52	-30.39	ACUUCUAAGCGCUCCAUUAGUCCUCUCGAUCUAACUU	311GUUGGAUUGACUGUGAUUGAUGGAUCGUU&8AGCGCUCCAUUAGUCCUCUCGAUCUAAC	311||||||||||..|.||||||||||.||||&8||||.|||||||||||..||||||||||	(311,35):(312,34):(313,33):(314,32):(315,31):(316,30):(317,29):(318,28):(319,27):(320,26):(323,23):(325,22):(326,21):(327,20):(328,19):(329,18):(330,17):(331,16):(332,15):(333,14):(334,13):(336,11):(337,10):(338,9):(339,8)
NAL94_RS12345	A00920_76_HCYVTDRXX_1_2155_4282_35931	311	339	8	35	-20.52	-30.39	ACUUCUAAGCGCUCCAUUAGUCCUCUCGAUCUAACUU	311GUUGGAUUGACUGUGAUUGAUGGAUCGUU&8AGCGCUCCAUUAGUCCUCUCGAUCUAAC	311||||||||||..|.||||||||||.||||&8||||.|||||||||||..||||||||||	(311,35):(312,34):(313,33):(314,32):(315,31):(316,30):(317,29):(318,28):(319,27):(320,26):(323,23):(325,22):(326,21):(327,20):(328,19):(329,18):(330,17):(331,16):(332,15):(333,14):(334,13):(336,11):(337,10):(338,9):(339,8)
NAL94_RS12345	A00920_76_HCYVTDRXX_1_2156_1226_2268	311	339	1	28	-20.53	-30.09	AGCGCUCCAUUAGUCCUCUCGAUCUAACU	311GUUGGAUUGACUGUGAUUGAUGGAUCGUU&1AGCGCUCCAUUAGUCCUCUCGAUCUAAC	311||||||||||..|.||||||||||.||||&1||||.|||||||||||..||||||||||	(311,28):(312,27):(313,26):(314,25):(315,24):(316,23):(317,22):(318,21):(319,20):(320,19):(323,16):(325,15):(326,14):(327,13):(328,12):(329,11):(330,10):(331,9):(332,8):(333,7):(334,6):(336,4):(337,3):(338,2):(339,1)
NAL94_RS12345	A00920_76_HCYVTDRXX_1_2156_26106_9157	311	339	1	28	-20.42	-30.09	AGCGCUCCAUUAGUCCUCUCGAUCUAACUUCUCCG	311GUUGGAUUGACUGUGAUUGAUGGAUCGUU&1AGCGCUCCAUUAGUCCUCUCGAUCUAAC	311||||||||||..|.||||||||||.||||&1||||.|||||||||||..||||||||||	(311,28):(312,27):(313,26):(314,25):(315,24):(316,23):(317,22):(318,21):(319,20):(320,19):(323,16):(325,15):(326,14):(327,13):(328,12):(329,11):(330,10):(331,9):(332,8):(333,7):(334,6):(336,4):(337,3):(338,2):(339,1)
NAL94_RS12345	A00920_76_HCYVTDRXX_1_2156_5972_9612	311	339	5	32	-20.56	-30.39	UCUAAGCGCUCCAUUAGUCCUCUCGAUCUAACU	311GUUGGAUUGACUGUGAUUGAUGGAUCGUU&5AGCGCUCCAUUAGUCCUCUCGAUCUAAC	311||||||||||..|.||||||||||.||||&5||||.|||||||||||..||||||||||	(311,32):(312,31):(313,30):(314,29):(315,28):(316,27):(317,26):(318,25):(319,24):(320,23):(323,20):(325,19):(326,18):(327,17):(328,16):(329,15):(330,14):(331,13):(332,12):(333,11):(334,10):(336,8):(337,7):(338,6):(339,5)
NAL94_RS12345	A00920_76_HCYVTDRXX_1_2156_8919_10802	311	339	1	28	-20.47	-30.09	AGCGCUCCAUUAGUCCUCUCGAUCUAACUUCUCC	311GUUGGAUUGACUGUGAUUGAUGGAUCGUU&1AGCGCUCCAUUAGUCCUCUCGAUCUAAC	311||||||||||..|.||||||||||.||||&1||||.|||||||||||..||||||||||	(311,28):(312,27):(313,26):(314,25):(315,24):(316,23):(317,22):(318,21):(319,20):(320,19):(323,16):(325,15):(326,14):(327,13):(328,12):(329,11):(330,10):(331,9):(332,8):(333,7):(334,6):(336,4):(337,3):(338,2):(339,1)
NAL94_RS12345	A00920_76_HCYVTDRXX_1_2156_28221_11193	311	339	2	29	-20.71	-30.39	AAGCGCUCCAUUAGUCCUCUCGAUCUAACUUCUCC	311GUUGGAUUGACUGUGAUUGAUGGAUCGUU&2AGCGCUCCAUUAGUCCUCUCGAUCUAAC	311||||||||||..|.||||||||||.||||&2||||.|||||||||||..||||||||||	(311,29):(312,28):(313,27):(314,26):(315,25):(316,24):(317,23):(318,22):(319,21):(320,20):(323,17):(325,16):(326,15):(327,14):(328,13):(329,12):(330,11):(331,10):(332,9):(333,8):(334,7):(336,5):(337,4):(338,3):(339,2)
NAL94_RS12345	A00920_76_HCYVTDRXX_1_2156_3839_14340	311	339	8	35	-20.46	-30.39	ACUUCUAAGCGCUCCAUUAGUCCUCUCGAUCUAACUUCUC	311GUUGGAUUGACUGUGAUUGAUGGAUCGUU&8AGCGCUCCAUUAGUCCUCUCGAUCUAAC	311||||||||||..|.||||||||||.||||&8||||.|||||||||||..||||||||||	(311,35):(312,34):(313,33):(314,32):(315,31):(316,30):(317,29):(318,28):(319,27):(320,26):(323,23):(325,22):(326,21):(327,20):(328,19):(329,18):(330,17):(331,16):(332,15):(333,14):(334,13):(336,11):(337,10):(338,9):(339,8)
NAL94_RS12345	A00920_76_HCYVTDRXX_1_2156_30698_16423	311	339	7	34	-20.47	-30.39	CUUCUAAGCGCUCCAUUAGUCCUCUCGAUCUAACUUCUCC	311GUUGGAUUGACUGUGAUUGAUGGAUCGUU&7AGCGCUCCAUUAGUCCUCUCGAUCUAAC	311||||||||||..|.||||||||||.||||&7||||.|||||||||||..||||||||||	(311,34):(312,33):(313,32):(314,31):(315,30):(316,29):(317,28):(318,27):(319,26):(320,25):(323,22):(325,21):(326,20):(327,19):(328,18):(329,17):(330,16):(331,15):(332,14):(333,13):(334,12):(336,10):(337,9):(338,8):(339,7)
NAL94_RS12345	A00920_76_HCYVTDRXX_1_2156_6804_16438	311	339	1	28	-20.42	-30.09	AGCGCUCCAUUAGUCCUCUCGAUCUAACUUCUCCG	311GUUGGAUUGACUGUGAUUGAUGGAUCGUU&1AGCGCUCCAUUAGUCCUCUCGAUCUAAC	311||||||||||..|.||||||||||.||||&1||||.|||||||||||..||||||||||	(311,28):(312,27):(313,26):(314,25):(315,24):(316,23):(317,22):(318,21):(319,20):(320,19):(323,16):(325,15):(326,14):(327,13):(328,12):(329,11):(330,10):(331,9):(332,8):(333,7):(334,6):(336,4):(337,3):(338,2):(339,1)
NAL94_RS12345	A00920_76_HCYVTDRXX_1_2156_10348_17534	311	339	9	36	-20.4	-30.39	CACUUCUAAGCGCUCCAUUAGUCCUCUCGAUCUAACUG	311GUUGGAUUGACUGUGAUUGAUGGAUCGUU&9AGCGCUCCAUUAGUCCUCUCGAUCUAAC	311||||||||||..|.||||||||||.||||&9||||.|||||||||||..||||||||||	(311,36):(312,35):(313,34):(314,33):(315,32):(316,31):(317,30):(318,29):(319,28):(320,27):(323,24):(325,23):(326,22):(327,21):(328,20):(329,19):(330,18):(331,17):(332,16):(333,15):(334,14):(336,12):(337,11):(338,10):(339,9)
NAL94_RS12345	A00920_76_HCYVTDRXX_1_2156_29839_18317	311	339	9	36	-20.52	-30.39	CACUUCUAAGCGCUCCAUUAGUCCUCUCGAUCUAACU	311GUUGGAUUGACUGUGAUUGAUGGAUCGUU&9AGCGCUCCAUUAGUCCUCUCGAUCUAAC	311||||||||||..|.||||||||||.||||&9||||.|||||||||||..||||||||||	(311,36):(312,35):(313,34):(314,33):(315,32):(316,31):(317,30):(318,29):(319,28):(320,27):(323,24):(325,23):(326,22):(327,21):(328,20):(329,19):(330,18):(331,17):(332,16):(333,15):(334,14):(336,12):(337,11):(338,10):(339,9)
NAL94_RS12345	A00920_76_HCYVTDRXX_1_2156_24722_22013	311	339	1	28	-20.49	-30.09	AGCGCUCCAUUAGUCCUCUCGAUCUAACUUCU	311GUUGGAUUGACUGUGAUUGAUGGAUCGUU&1AGCGCUCCAUUAGUCCUCUCGAUCUAAC	311||||||||||..|.||||||||||.||||&1||||.|||||||||||..||||||||||	(311,28):(312,27):(313,26):(314,25):(315,24):(316,23):(317,22):(318,21):(319,20):(320,19):(323,16):(325,15):(326,14):(327,13):(328,12):(329,11):(330,10):(331,9):(332,8):(333,7):(334,6):(336,4):(337,3):(338,2):(339,1)
NAL94_RS12345	A00920_76_HCYVTDRXX_1_2156_22697_22482	311	339	1	28	-20.49	-30.09	AGCGCUCCAUUAGUCCUCUCGAUCUAACUUCU	311GUUGGAUUGACUGUGAUUGAUGGAUCGUU&1AGCGCUCCAUUAGUCCUCUCGAUCUAAC	311||||||||||..|.||||||||||.||||&1||||.|||||||||||..||||||||||	(311,28):(312,27):(313,26):(314,25):(315,24):(316,23):(317,22):(318,21):(319,20):(320,19):(323,16):(325,15):(326,14):(327,13):(328,12):(329,11):(330,10):(331,9):(332,8):(333,7):(334,6):(336,4):(337,3):(338,2):(339,1)
NAL94_RS12345	A00920_76_HCYVTDRXX_1_2156_17318_22905	484	517	4	35	-22.08	-34.2	CUUAGCAGGAAUCGGAGCUGGUGGUGAAUAUGGUGUC	484CGCCGUUUGACCUGCUAGCUCAUCGAUACCCGCU&4AGCAGGAAUCGGAGCUGGUGGUGAAUAUGGUG	484||||||||.|||.||||||||..||||.||.|||&4|||.||.|||||||||||||||.||.||||||	(484,35):(485,34):(486,33):(487,32):(488,31):(489,30):(490,28):(491,27):(493,25):(494,24):(495,23):(497,22):(498,21):(499,20):(500,19):(501,18):(502,17):(503,16):(504,15):(507,14):(508,13):(509,12):(510,11):(512,9):(513,8):(515,6):(516,5):(517,4)
NAL94_RS12345	A00920_76_HCYVTDRXX_1_2127_6894_34726	311	339	9	36	-20.44	-30.39	CACUUCUAAGCGCUCCAUUAGUCCUCUCGAUCUAACUUCUCC	311GUUGGAUUGACUGUGAUUGAUGGAUCGUU&9AGCGCUCCAUUAGUCCUCUCGAUCUAAC	311||||||||||..|.||||||||||.||||&9||||.|||||||||||..||||||||||	(311,36):(312,35):(313,34):(314,33):(315,32):(316,31):(317,30):(318,29):(319,28):(320,27):(323,24):(325,23):(326,22):(327,21):(328,20):(329,19):(330,18):(331,17):(332,16):(333,15):(334,14):(336,12):(337,11):(338,10):(339,9)
NAL94_RS12345	A00920_76_HCYVTDRXX_1_2128_21902_6511	311	339	9	36	-20.45	-30.39	CACUUCUAAGCGCUCCAUUAGUCCUCUCGAUCUAACUUCUC	311GUUGGAUUGACUGUGAUUGAUGGAUCGUU&9AGCGCUCCAUUAGUCCUCUCGAUCUAAC	311||||||||||..|.||||||||||.||||&9||||.|||||||||||..||||||||||	(311,36):(312,35):(313,34):(314,33):(315,32):(316,31):(317,30):(318,29):(319,28):(320,27):(323,24):(325,23):(326,22):(327,21):(328,20):(329,19):(330,18):(331,17):(332,16):(333,15):(334,14):(336,12):(337,11):(338,10):(339,9)
NAL94_RS12345	A00920_76_HCYVTDRXX_1_2128_20745_9455	311	339	1	28	-20.42	-30.09	AGCGCUCCAUUAGUCCUCUCGAUCUAACUUCUCCG	311GUUGGAUUGACUGUGAUUGAUGGAUCGUU&1AGCGCUCCAUUAGUCCUCUCGAUCUAAC	311||||||||||..|.||||||||||.||||&1||||.|||||||||||..||||||||||	(311,28):(312,27):(313,26):(314,25):(315,24):(316,23):(317,22):(318,21):(319,20):(320,19):(323,16):(325,15):(326,14):(327,13):(328,12):(329,11):(330,10):(331,9):(332,8):(333,7):(334,6):(336,4):(337,3):(338,2):(339,1)
NAL94_RS12345	A00920_76_HCYVTDRXX_1_2128_31141_15875	311	339	4	31	-20.6	-30.39	CUAAGCGCUCCAUUAGUCCUCUCGAUCUAACU	311GUUGGAUUGACUGUGAUUGAUGGAUCGUU&4AGCGCUCCAUUAGUCCUCUCGAUCUAAC	311||||||||||..|.||||||||||.||||&4||||.|||||||||||..||||||||||	(311,31):(312,30):(313,29):(314,28):(315,27):(316,26):(317,25):(318,24):(319,23):(320,22):(323,19):(325,18):(326,17):(327,16):(328,15):(329,14):(330,13):(331,12):(332,11):(333,10):(334,9):(336,7):(337,6):(338,5):(339,4)
NAL94_RS12345	A00920_76_HCYVTDRXX_1_2128_4544_21355	311	339	7	34	-20.54	-30.39	CUUCUAAGCGCUCCAUUAGUCCUCUCGAUCUAACUU	311GUUGGAUUGACUGUGAUUGAUGGAUCGUU&7AGCGCUCCAUUAGUCCUCUCGAUCUAAC	311||||||||||..|.||||||||||.||||&7||||.|||||||||||..||||||||||	(311,34):(312,33):(313,32):(314,31):(315,30):(316,29):(317,28):(318,27):(319,26):(320,25):(323,22):(325,21):(326,20):(327,19):(328,18):(329,17):(330,16):(331,15):(332,14):(333,13):(334,12):(336,10):(337,9):(338,8):(339,7)
NAL94_RS12345	A00920_76_HCYVTDRXX_1_2128_9706_22185	311	339	7	34	-20.55	-30.39	CUUCUAAGCGCUCCAUUAGUCCUCUCGAUCUAACU	311GUUGGAUUGACUGUGAUUGAUGGAUCGUU&7AGCGCUCCAUUAGUCCUCUCGAUCUAAC	311||||||||||..|.||||||||||.||||&7||||.|||||||||||..||||||||||	(311,34):(312,33):(313,32):(314,31):(315,30):(316,29):(317,28):(318,27):(319,26):(320,25):(323,22):(325,21):(326,20):(327,19):(328,18):(329,17):(330,16):(331,15):(332,14):(333,13):(334,12):(336,10):(337,9):(338,8):(339,7)
NAL94_RS12345	A00920_76_HCYVTDRXX_1_2128_24243_25316	311	339	5	32	-20.55	-30.39	UCUAAGCGCUCCAUUAGUCCUCUCGAUCUAACUU	311GUUGGAUUGACUGUGAUUGAUGGAUCGUU&5AGCGCUCCAUUAGUCCUCUCGAUCUAAC	311||||||||||..|.||||||||||.||||&5||||.|||||||||||..||||||||||	(311,32):(312,31):(313,30):(314,29):(315,28):(316,27):(317,26):(318,25):(319,24):(320,23):(323,20):(325,19):(326,18):(327,17):(328,16):(329,15):(330,14):(331,13):(332,12):(333,11):(334,10):(336,8):(337,7):(338,6):(339,5)
NAL94_RS12345	A00920_76_HCYVTDRXX_1_2128_2926_27539	248	273	1	23	-21.92	-28.8	GCGCUUCACGUUGUUCAUUCGCCG	248GGUGAACGAGUCUCAAUGUGAAGUGC&1GCGCUUCACGUUGUUCAUUCGCC	248||||||.|||...|||||||||||||&1||||||||||||||||.||||||	(248,23):(249,22):(250,21):(251,20):(252,19):(253,18):(255,16):(256,15):(257,14):(261,13):(262,12):(263,11):(264,10):(265,9):(266,8):(267,7):(268,6):(269,5):(270,4):(271,3):(272,2):(273,1)
NAL94_RS12345	A00920_76_HCYVTDRXX_1_2128_6994_28479	311	339	8	35	-20.46	-30.39	ACUUCUAAGCGCUCCAUUAGUCCUCUCGAUCUAACUUCUC	311GUUGGAUUGACUGUGAUUGAUGGAUCGUU&8AGCGCUCCAUUAGUCCUCUCGAUCUAAC	311||||||||||..|.||||||||||.||||&8||||.|||||||||||..||||||||||	(311,35):(312,34):(313,33):(314,32):(315,31):(316,30):(317,29):(318,28):(319,27):(320,26):(323,23):(325,22):(326,21):(327,20):(328,19):(329,18):(330,17):(331,16):(332,15):(333,14):(334,13):(336,11):(337,10):(338,9):(339,8)
NAL94_RS12345	A00920_76_HCYVTDRXX_1_2128_29062_29309	311	339	8	35	-20.45	-30.39	ACUUCUAAGCGCUCCAUUAGUCCUCUCGAUCUAACUUCUCC	311GUUGGAUUGACUGUGAUUGAUGGAUCGUU&8AGCGCUCCAUUAGUCCUCUCGAUCUAAC	311||||||||||..|.||||||||||.||||&8||||.|||||||||||..||||||||||	(311,35):(312,34):(313,33):(314,32):(315,31):(316,30):(317,29):(318,28):(319,27):(320,26):(323,23):(325,22):(326,21):(327,20):(328,19):(329,18):(330,17):(331,16):(332,15):(333,14):(334,13):(336,11):(337,10):(338,9):(339,8)
NAL94_RS12345	A00920_76_HCYVTDRXX_1_2128_13693_31532	311	339	7	34	-20.43	-30.39	CUUCUAAGCGCUCCAUUAGUCCUCUCGAUCUAACUUCUCCG	311GUUGGAUUGACUGUGAUUGAUGGAUCGUU&7AGCGCUCCAUUAGUCCUCUCGAUCUAAC	311||||||||||..|.||||||||||.||||&7||||.|||||||||||..||||||||||	(311,34):(312,33):(313,32):(314,31):(315,30):(316,29):(317,28):(318,27):(319,26):(320,25):(323,22):(325,21):(326,20):(327,19):(328,18):(329,17):(330,16):(331,15):(332,14):(333,13):(334,12):(336,10):(337,9):(338,8):(339,7)
NAL94_RS12345	A00920_76_HCYVTDRXX_1_2128_11116_34084	311	339	9	36	-20.52	-30.39	CACUUCUAAGCGCUCCAUUAGUCCUCUCGAUCUAACU	311GUUGGAUUGACUGUGAUUGAUGGAUCGUU&9AGCGCUCCAUUAGUCCUCUCGAUCUAAC	311||||||||||..|.||||||||||.||||&9||||.|||||||||||..||||||||||	(311,36):(312,35):(313,34):(314,33):(315,32):(316,31):(317,30):(318,29):(319,28):(320,27):(323,24):(325,23):(326,22):(327,21):(328,20):(329,19):(330,18):(331,17):(332,16):(333,15):(334,14):(336,12):(337,11):(338,10):(339,9)
NAL94_RS12345	A00920_76_HCYVTDRXX_1_2128_15221_34115	311	339	5	32	-20.49	-30.39	UCUAAGCGCUCCAUUAGUCCUCUCGAUCUAACUUCUC	311GUUGGAUUGACUGUGAUUGAUGGAUCGUU&5AGCGCUCCAUUAGUCCUCUCGAUCUAAC	311||||||||||..|.||||||||||.||||&5||||.|||||||||||..||||||||||	(311,32):(312,31):(313,30):(314,29):(315,28):(316,27):(317,26):(318,25):(319,24):(320,23):(323,20):(325,19):(326,18):(327,17):(328,16):(329,15):(330,14):(331,13):(332,12):(333,11):(334,10):(336,8):(337,7):(338,6):(339,5)
NAL94_RS12345	A00920_76_HCYVTDRXX_1_2128_1443_34710	311	339	7	34	-20.53	-30.39	CUUCUAAGCGCUCCAUUAGUCCUCUCGAUCUAACUUC	311GUUGGAUUGACUGUGAUUGAUGGAUCGUU&7AGCGCUCCAUUAGUCCUCUCGAUCUAAC	311||||||||||..|.||||||||||.||||&7||||.|||||||||||..||||||||||	(311,34):(312,33):(313,32):(314,31):(315,30):(316,29):(317,28):(318,27):(319,26):(320,25):(323,22):(325,21):(326,20):(327,19):(328,18):(329,17):(330,16):(331,15):(332,14):(333,13):(334,12):(336,10):(337,9):(338,8):(339,7)
NAL94_RS12345	A00920_76_HCYVTDRXX_1_2128_15673_34804	311	339	7	34	-20.55	-30.39	CUUCUAAGCGCUCCAUUAGUCCUCUCGAUCUAACU	311GUUGGAUUGACUGUGAUUGAUGGAUCGUU&7AGCGCUCCAUUAGUCCUCUCGAUCUAAC	311||||||||||..|.||||||||||.||||&7||||.|||||||||||..||||||||||	(311,34):(312,33):(313,32):(314,31):(315,30):(316,29):(317,28):(318,27):(319,26):(320,25):(323,22):(325,21):(326,20):(327,19):(328,18):(329,17):(330,16):(331,15):(332,14):(333,13):(334,12):(336,10):(337,9):(338,8):(339,7)
NAL94_RS12345	A00920_76_HCYVTDRXX_1_2129_16848_3959	311	339	9	36	-20.5	-30.39	CACUUCUAAGCGCUCCAUUAGUCCUCUCGAUCUAACUUC	311GUUGGAUUGACUGUGAUUGAUGGAUCGUU&9AGCGCUCCAUUAGUCCUCUCGAUCUAAC	311||||||||||..|.||||||||||.||||&9||||.|||||||||||..||||||||||	(311,36):(312,35):(313,34):(314,33):(315,32):(316,31):(317,30):(318,29):(319,28):(320,27):(323,24):(325,23):(326,22):(327,21):(328,20):(329,19):(330,18):(331,17):(332,16):(333,15):(334,14):(336,12):(337,11):(338,10):(339,9)
NAL94_RS12345	A00920_76_HCYVTDRXX_1_2129_30346_6793	311	339	5	32	-20.54	-30.39	UCUAAGCGCUCCAUUAGUCCUCUCGAUCUAACUUC	311GUUGGAUUGACUGUGAUUGAUGGAUCGUU&5AGCGCUCCAUUAGUCCUCUCGAUCUAAC	311||||||||||..|.||||||||||.||||&5||||.|||||||||||..||||||||||	(311,32):(312,31):(313,30):(314,29):(315,28):(316,27):(317,26):(318,25):(319,24):(320,23):(323,20):(325,19):(326,18):(327,17):(328,16):(329,15):(330,14):(331,13):(332,12):(333,11):(334,10):(336,8):(337,7):(338,6):(339,5)
NAL94_RS12345	A00920_76_HCYVTDRXX_1_2129_32570_12211	311	339	7	34	-20.55	-30.39	CUUCUAAGCGCUCCAUUAGUCCUCUCGAUCUAACU	311GUUGGAUUGACUGUGAUUGAUGGAUCGUU&7AGCGCUCCAUUAGUCCUCUCGAUCUAAC	311||||||||||..|.||||||||||.||||&7||||.|||||||||||..||||||||||	(311,34):(312,33):(313,32):(314,31):(315,30):(316,29):(317,28):(318,27):(319,26):(320,25):(323,22):(325,21):(326,20):(327,19):(328,18):(329,17):(330,16):(331,15):(332,14):(333,13):(334,12):(336,10):(337,9):(338,8):(339,7)
NAL94_RS12345	A00920_76_HCYVTDRXX_1_2129_32678_24893	311	339	8	35	-20.46	-30.39	ACUUCUAAGCGCUCCAUUAGUCCUCUCGAUCUAACUUCUC	311GUUGGAUUGACUGUGAUUGAUGGAUCGUU&8AGCGCUCCAUUAGUCCUCUCGAUCUAAC	311||||||||||..|.||||||||||.||||&8||||.|||||||||||..||||||||||	(311,35):(312,34):(313,33):(314,32):(315,31):(316,30):(317,29):(318,28):(319,27):(320,26):(323,23):(325,22):(326,21):(327,20):(328,19):(329,18):(330,17):(331,16):(332,15):(333,14):(334,13):(336,11):(337,10):(338,9):(339,8)
NAL94_RS12345	A00920_76_HCYVTDRXX_1_2129_21522_30185	311	339	2	29	-20.71	-30.39	AAGCGCUCCAUUAGUCCUCUCGAUCUAACUUCUCC	311GUUGGAUUGACUGUGAUUGAUGGAUCGUU&2AGCGCUCCAUUAGUCCUCUCGAUCUAAC	311||||||||||..|.||||||||||.||||&2||||.|||||||||||..||||||||||	(311,29):(312,28):(313,27):(314,26):(315,25):(316,24):(317,23):(318,22):(319,21):(320,20):(323,17):(325,16):(326,15):(327,14):(328,13):(329,12):(330,11):(331,10):(332,9):(333,8):(334,7):(336,5):(337,4):(338,3):(339,2)
NAL94_RS12345	A00920_76_HCYVTDRXX_1_2129_3125_33614	311	339	8	35	-20.51	-30.39	ACUUCUAAGCGCUCCAUUAGUCCUCUCGAUCUAACUUC	311GUUGGAUUGACUGUGAUUGAUGGAUCGUU&8AGCGCUCCAUUAGUCCUCUCGAUCUAAC	311||||||||||..|.||||||||||.||||&8||||.|||||||||||..||||||||||	(311,35):(312,34):(313,33):(314,32):(315,31):(316,30):(317,29):(318,28):(319,27):(320,26):(323,23):(325,22):(326,21):(327,20):(328,19):(329,18):(330,17):(331,16):(332,15):(333,14):(334,13):(336,11):(337,10):(338,9):(339,8)
NAL94_RS12345	A00920_76_HCYVTDRXX_1_2129_15429_34381	311	339	7	34	-20.43	-30.39	CUUCUAAGCGCUCCAUUAGUCCUCUCGAUCUAACUUCUCCG	311GUUGGAUUGACUGUGAUUGAUGGAUCGUU&7AGCGCUCCAUUAGUCCUCUCGAUCUAAC	311||||||||||..|.||||||||||.||||&7||||.|||||||||||..||||||||||	(311,34):(312,33):(313,32):(314,31):(315,30):(316,29):(317,28):(318,27):(319,26):(320,25):(323,22):(325,21):(326,20):(327,19):(328,18):(329,17):(330,16):(331,15):(332,14):(333,13):(334,12):(336,10):(337,9):(338,8):(339,7)
NAL94_RS12345	A00920_76_HCYVTDRXX_1_2129_20591_37059	311	339	4	31	-20.54	-30.39	CUAAGCGCUCCAUUAGUCCUCUCGAUCUAACUUCU	311GUUGGAUUGACUGUGAUUGAUGGAUCGUU&4AGCGCUCCAUUAGUCCUCUCGAUCUAAC	311||||||||||..|.||||||||||.||||&4||||.|||||||||||..||||||||||	(311,31):(312,30):(313,29):(314,28):(315,27):(316,26):(317,25):(318,24):(319,23):(320,22):(323,19):(325,18):(326,17):(327,16):(328,15):(329,14):(330,13):(331,12):(332,11):(333,10):(334,9):(336,7):(337,6):(338,5):(339,4)
NAL94_RS12345	A00920_76_HCYVTDRXX_1_2130_28420_2957	609	639	8	37	-21.25	-29.11	UAUCUAGAUUAUCCGGACGCUUGCUUUUUAACCAUCUU	609GGAUGGUUGAACAGUUCGGGUUCGCGAUAAU&8AUUAUCCGGACGCUUGCUUUUUAACCAUCU	609|||||||||||.|||..|.|||||.||||||&8|||||||||||.|..|||.|||||||||||	(609,37):(610,36):(611,35):(612,34):(613,33):(614,32):(615,31):(616,30):(617,29):(618,28):(619,27):(621,25):(622,24):(623,23):(626,20):(628,18):(629,17):(630,16):(631,15):(632,14):(634,13):(635,12):(636,11):(637,10):(638,9):(639,8)
NAL94_RS12345	A00920_76_HCYVTDRXX_1_2130_17363_6230	311	339	8	35	-20.51	-30.39	ACUUCUAAGCGCUCCAUUAGUCCUCUCGAUCUAACUUC	311GUUGGAUUGACUGUGAUUGAUGGAUCGUU&8AGCGCUCCAUUAGUCCUCUCGAUCUAAC	311||||||||||..|.||||||||||.||||&8||||.|||||||||||..||||||||||	(311,35):(312,34):(313,33):(314,32):(315,31):(316,30):(317,29):(318,28):(319,27):(320,26):(323,23):(325,22):(326,21):(327,20):(328,19):(329,18):(330,17):(331,16):(332,15):(333,14):(334,13):(336,11):(337,10):(338,9):(339,8)
NAL94_RS12345	A00920_76_HCYVTDRXX_1_2130_6741_10504	311	339	8	35	-20.53	-30.39	ACUUCUAAGCGCUCCAUUAGUCCUCUCGAUCUAACU	311GUUGGAUUGACUGUGAUUGAUGGAUCGUU&8AGCGCUCCAUUAGUCCUCUCGAUCUAAC	311||||||||||..|.||||||||||.||||&8||||.|||||||||||..||||||||||	(311,35):(312,34):(313,33):(314,32):(315,31):(316,30):(317,29):(318,28):(319,27):(320,26):(323,23):(325,22):(326,21):(327,20):(328,19):(329,18):(330,17):(331,16):(332,15):(333,14):(334,13):(336,11):(337,10):(338,9):(339,8)
NAL94_RS12345	A00920_76_HCYVTDRXX_1_2130_24343_11866	311	339	8	35	-20.46	-30.39	ACUUCUAAGCGCUCCAUUAGUCCUCUCGAUCUAACUUCUC	311GUUGGAUUGACUGUGAUUGAUGGAUCGUU&8AGCGCUCCAUUAGUCCUCUCGAUCUAAC	311||||||||||..|.||||||||||.||||&8||||.|||||||||||..||||||||||	(311,35):(312,34):(313,33):(314,32):(315,31):(316,30):(317,29):(318,28):(319,27):(320,26):(323,23):(325,22):(326,21):(327,20):(328,19):(329,18):(330,17):(331,16):(332,15):(333,14):(334,13):(336,11):(337,10):(338,9):(339,8)
NAL94_RS12345	A00920_76_HCYVTDRXX_1_2130_22173_15154	311	339	9	36	-20.51	-30.39	CACUUCUAAGCGCUCCAUUAGUCCUCUCGAUCUAACUU	311GUUGGAUUGACUGUGAUUGAUGGAUCGUU&9AGCGCUCCAUUAGUCCUCUCGAUCUAAC	311||||||||||..|.||||||||||.||||&9||||.|||||||||||..||||||||||	(311,36):(312,35):(313,34):(314,33):(315,32):(316,31):(317,30):(318,29):(319,28):(320,27):(323,24):(325,23):(326,22):(327,21):(328,20):(329,19):(330,18):(331,17):(332,16):(333,15):(334,14):(336,12):(337,11):(338,10):(339,9)
NAL94_RS12345	A00920_76_HCYVTDRXX_1_2130_3712_17660	311	339	9	36	-20.5	-30.39	CACUUCUAAGCGCUCCAUUAGUCCUCUCGAUCUAACUUC	311GUUGGAUUGACUGUGAUUGAUGGAUCGUU&9AGCGCUCCAUUAGUCCUCUCGAUCUAAC	311||||||||||..|.||||||||||.||||&9||||.|||||||||||..||||||||||	(311,36):(312,35):(313,34):(314,33):(315,32):(316,31):(317,30):(318,29):(319,28):(320,27):(323,24):(325,23):(326,22):(327,21):(328,20):(329,19):(330,18):(331,17):(332,16):(333,15):(334,14):(336,12):(337,11):(338,10):(339,9)
NAL94_RS12345	A00920_76_HCYVTDRXX_1_2130_30101_18302	311	339	1	28	-20.42	-30.09	AGCGCUCCAUUAGUCCUCUCGAUCUAACUUCUCCG	311GUUGGAUUGACUGUGAUUGAUGGAUCGUU&1AGCGCUCCAUUAGUCCUCUCGAUCUAAC	311||||||||||..|.||||||||||.||||&1||||.|||||||||||..||||||||||	(311,28):(312,27):(313,26):(314,25):(315,24):(316,23):(317,22):(318,21):(319,20):(320,19):(323,16):(325,15):(326,14):(327,13):(328,12):(329,11):(330,10):(331,9):(332,8):(333,7):(334,6):(336,4):(337,3):(338,2):(339,1)
NAL94_RS12345	A00920_76_HCYVTDRXX_1_2243_1823_9001	311	339	1	28	-20.49	-30.09	AGCGCUCCAUUAGUCCUCUCGAUCUAACUUCU	311GUUGGAUUGACUGUGAUUGAUGGAUCGUU&1AGCGCUCCAUUAGUCCUCUCGAUCUAAC	311||||||||||..|.||||||||||.||||&1||||.|||||||||||..||||||||||	(311,28):(312,27):(313,26):(314,25):(315,24):(316,23):(317,22):(318,21):(319,20):(320,19):(323,16):(325,15):(326,14):(327,13):(328,12):(329,11):(330,10):(331,9):(332,8):(333,7):(334,6):(336,4):(337,3):(338,2):(339,1)
NAL94_RS12345	A00920_76_HCYVTDRXX_1_2243_24080_12602	311	339	8	35	-20.45	-30.39	ACUUCUAAGCGCUCCAUUAGUCCUCUCGAUCUAACUUCUCC	311GUUGGAUUGACUGUGAUUGAUGGAUCGUU&8AGCGCUCCAUUAGUCCUCUCGAUCUAAC	311||||||||||..|.||||||||||.||||&8||||.|||||||||||..||||||||||	(311,35):(312,34):(313,33):(314,32):(315,31):(316,30):(317,29):(318,28):(319,27):(320,26):(323,23):(325,22):(326,21):(327,20):(328,19):(329,18):(330,17):(331,16):(332,15):(333,14):(334,13):(336,11):(337,10):(338,9):(339,8)
NAL94_RS12345	A00920_76_HCYVTDRXX_1_2243_13476_12837	311	339	4	31	-20.54	-30.39	CUAAGCGCUCCAUUAGUCCUCUCGAUCUAACUUCU	311GUUGGAUUGACUGUGAUUGAUGGAUCGUU&4AGCGCUCCAUUAGUCCUCUCGAUCUAAC	311||||||||||..|.||||||||||.||||&4||||.|||||||||||..||||||||||	(311,31):(312,30):(313,29):(314,28):(315,27):(316,26):(317,25):(318,24):(319,23):(320,22):(323,19):(325,18):(326,17):(327,16):(328,15):(329,14):(330,13):(331,12):(332,11):(333,10):(334,9):(336,7):(337,6):(338,5):(339,4)
NAL94_RS12345	A00920_76_HCYVTDRXX_1_2243_30246_17644	311	339	8	35	-20.42	-30.39	ACUUCUAAGCGCUCCAUUAGUCCUCUCGAUCUAACUUCUCCG	311GUUGGAUUGACUGUGAUUGAUGGAUCGUU&8AGCGCUCCAUUAGUCCUCUCGAUCUAAC	311||||||||||..|.||||||||||.||||&8||||.|||||||||||..||||||||||	(311,35):(312,34):(313,33):(314,32):(315,31):(316,30):(317,29):(318,28):(319,27):(320,26):(323,23):(325,22):(326,21):(327,20):(328,19):(329,18):(330,17):(331,16):(332,15):(333,14):(334,13):(336,11):(337,10):(338,9):(339,8)
NAL94_RS12345	A00920_76_HCYVTDRXX_1_2243_24008_18615	311	339	8	35	-20.42	-30.39	ACUCCUAAGCGCUCCAUUAGUCCUCUCGAUCUAACUU	311GUUGGAUUGACUGUGAUUGAUGGAUCGUU&8AGCGCUCCAUUAGUCCUCUCGAUCUAAC	311||||||||||..|.||||||||||.||||&8||||.|||||||||||..||||||||||	(311,35):(312,34):(313,33):(314,32):(315,31):(316,30):(317,29):(318,28):(319,27):(320,26):(323,23):(325,22):(326,21):(327,20):(328,19):(329,18):(330,17):(331,16):(332,15):(333,14):(334,13):(336,11):(337,10):(338,9):(339,8)
NAL94_RS12345	A00920_76_HCYVTDRXX_1_2243_16523_23093	311	339	5	32	-20.5	-30.39	UCUAAGCGCUCCAUUAGUCCUCUCGAUCUAACUUCU	311GUUGGAUUGACUGUGAUUGAUGGAUCGUU&5AGCGCUCCAUUAGUCCUCUCGAUCUAAC	311||||||||||..|.||||||||||.||||&5||||.|||||||||||..||||||||||	(311,32):(312,31):(313,30):(314,29):(315,28):(316,27):(317,26):(318,25):(319,24):(320,23):(323,20):(325,19):(326,18):(327,17):(328,16):(329,15):(330,14):(331,13):(332,12):(333,11):(334,10):(336,8):(337,7):(338,6):(339,5)
NAL94_RS12345	A00920_76_HCYVTDRXX_1_2243_20455_24017	311	339	8	35	-20.52	-30.39	ACUUCUAAGCGCUCCAUUAGUCCUCUCGAUCUAACUU	311GUUGGAUUGACUGUGAUUGAUGGAUCGUU&8AGCGCUCCAUUAGUCCUCUCGAUCUAAC	311||||||||||..|.||||||||||.||||&8||||.|||||||||||..||||||||||	(311,35):(312,34):(313,33):(314,32):(315,31):(316,30):(317,29):(318,28):(319,27):(320,26):(323,23):(325,22):(326,21):(327,20):(328,19):(329,18):(330,17):(331,16):(332,15):(333,14):(334,13):(336,11):(337,10):(338,9):(339,8)
NAL94_RS12345	A00920_76_HCYVTDRXX_1_2243_12011_24925	311	339	9	36	-20.5	-30.39	CACUUCUAAGCGCUCCAUUAGUCCUCUCGAUCUAACUUC	311GUUGGAUUGACUGUGAUUGAUGGAUCGUU&9AGCGCUCCAUUAGUCCUCUCGAUCUAAC	311||||||||||..|.||||||||||.||||&9||||.|||||||||||..||||||||||	(311,36):(312,35):(313,34):(314,33):(315,32):(316,31):(317,30):(318,29):(319,28):(320,27):(323,24):(325,23):(326,22):(327,21):(328,20):(329,19):(330,18):(331,17):(332,16):(333,15):(334,14):(336,12):(337,11):(338,10):(339,9)
NAL94_RS12345	A00920_76_HCYVTDRXX_1_2243_13819_26334	311	339	9	36	-20.45	-30.39	CACUUCUAAGCGCUCCAUUAGUCCUCUCGAUCUAACUUCUC	311GUUGGAUUGACUGUGAUUGAUGGAUCGUU&9AGCGCUCCAUUAGUCCUCUCGAUCUAAC	311||||||||||..|.||||||||||.||||&9||||.|||||||||||..||||||||||	(311,36):(312,35):(313,34):(314,33):(315,32):(316,31):(317,30):(318,29):(319,28):(320,27):(323,24):(325,23):(326,22):(327,21):(328,20):(329,19):(330,18):(331,17):(332,16):(333,15):(334,14):(336,12):(337,11):(338,10):(339,9)
NAL94_RS12345	A00920_76_HCYVTDRXX_1_2243_26775_26412	311	339	1	28	-20.52	-30.09	AGCGCUCCAUUAGUCCUCUCGAUCUAACUU	311GUUGGAUUGACUGUGAUUGAUGGAUCGUU&1AGCGCUCCAUUAGUCCUCUCGAUCUAAC	311||||||||||..|.||||||||||.||||&1||||.|||||||||||..||||||||||	(311,28):(312,27):(313,26):(314,25):(315,24):(316,23):(317,22):(318,21):(319,20):(320,19):(323,16):(325,15):(326,14):(327,13):(328,12):(329,11):(330,10):(331,9):(332,8):(333,7):(334,6):(336,4):(337,3):(338,2):(339,1)
NAL94_RS12345	A00920_76_HCYVTDRXX_1_2243_23818_29215	311	339	11	38	-20.49	-30.39	CUCACUUCUAAGCGCUCCAUUAGUCCUCUCGAUCUAACUU	311GUUGGAUUGACUGUGAUUGAUGGAUCGUU&11AGCGCUCCAUUAGUCCUCUCGAUCUAAC	311||||||||||..|.||||||||||.||||&11||||.|||||||||||..||||||||||	(311,38):(312,37):(313,36):(314,35):(315,34):(316,33):(317,32):(318,31):(319,30):(320,29):(323,26):(325,25):(326,24):(327,23):(328,22):(329,21):(330,20):(331,19):(332,18):(333,17):(334,16):(336,14):(337,13):(338,12):(339,11)
NAL94_RS12345	A00920_76_HCYVTDRXX_1_2243_18087_31250	311	339	8	35	-20.45	-30.39	ACUUCUAAGCGCUCCAUUAGUCCUCUCGAUCUAACUUCUCC	311GUUGGAUUGACUGUGAUUGAUGGAUCGUU&8AGCGCUCCAUUAGUCCUCUCGAUCUAAC	311||||||||||..|.||||||||||.||||&8||||.|||||||||||..||||||||||	(311,35):(312,34):(313,33):(314,32):(315,31):(316,30):(317,29):(318,28):(319,27):(320,26):(323,23):(325,22):(326,21):(327,20):(328,19):(329,18):(330,17):(331,16):(332,15):(333,14):(334,13):(336,11):(337,10):(338,9):(339,8)
NAL94_RS12345	A00920_76_HCYVTDRXX_1_2243_21920_34350	248	273	2	24	-21.78	-28.8	UGCGCUUCACGUUGUUCAUUCGCCG	248GGUGAACGAGUCUCAAUGUGAAGUGC&2GCGCUUCACGUUGUUCAUUCGCC	248||||||.|||...|||||||||||||&2||||||||||||||||.||||||	(248,24):(249,23):(250,22):(251,21):(252,20):(253,19):(255,17):(256,16):(257,15):(261,14):(262,13):(263,12):(264,11):(265,10):(266,9):(267,8):(268,7):(269,6):(270,5):(271,4):(272,3):(273,2)
NAL94_RS12345	A00920_76_HCYVTDRXX_1_2243_8296_37027	311	339	9	36	-20.45	-30.39	CACUUCUAAGCGCUCCAUUAGUCCUCUCGAUCUAACUUCUC	311GUUGGAUUGACUGUGAUUGAUGGAUCGUU&9AGCGCUCCAUUAGUCCUCUCGAUCUAAC	311||||||||||..|.||||||||||.||||&9||||.|||||||||||..||||||||||	(311,36):(312,35):(313,34):(314,33):(315,32):(316,31):(317,30):(318,29):(319,28):(320,27):(323,24):(325,23):(326,22):(327,21):(328,20):(329,19):(330,18):(331,17):(332,16):(333,15):(334,14):(336,12):(337,11):(338,10):(339,9)
NAL94_RS12345	A00920_76_HCYVTDRXX_1_2244_5104_4319	311	339	9	36	-20.46	-30.39	CACUUCUAAGCGCUCCAUUAGUCCUCUCGAUCUAACUUCU	311GUUGGAUUGACUGUGAUUGAUGGAUCGUU&9AGCGCUCCAUUAGUCCUCUCGAUCUAAC	311||||||||||..|.||||||||||.||||&9||||.|||||||||||..||||||||||	(311,36):(312,35):(313,34):(314,33):(315,32):(316,31):(317,30):(318,29):(319,28):(320,27):(323,24):(325,23):(326,22):(327,21):(328,20):(329,19):(330,18):(331,17):(332,16):(333,15):(334,14):(336,12):(337,11):(338,10):(339,9)
NAL94_RS12345	A00920_76_HCYVTDRXX_1_2244_18846_6637	311	339	9	36	-20.45	-30.39	CACUUCUAAGCGCUCCAUUAGUCCUCUCGAUCUAACUUCUC	311GUUGGAUUGACUGUGAUUGAUGGAUCGUU&9AGCGCUCCAUUAGUCCUCUCGAUCUAAC	311||||||||||..|.||||||||||.||||&9||||.|||||||||||..||||||||||	(311,36):(312,35):(313,34):(314,33):(315,32):(316,31):(317,30):(318,29):(319,28):(320,27):(323,24):(325,23):(326,22):(327,21):(328,20):(329,19):(330,18):(331,17):(332,16):(333,15):(334,14):(336,12):(337,11):(338,10):(339,9)
NAL94_RS12345	A00920_76_HCYVTDRXX_1_2244_22923_7811	311	339	8	35	-20.52	-30.39	ACUUCUAAGCGCUCCAUUAGUCCUCUCGAUCUAACUU	311GUUGGAUUGACUGUGAUUGAUGGAUCGUU&8AGCGCUCCAUUAGUCCUCUCGAUCUAAC	311||||||||||..|.||||||||||.||||&8||||.|||||||||||..||||||||||	(311,35):(312,34):(313,33):(314,32):(315,31):(316,30):(317,29):(318,28):(319,27):(320,26):(323,23):(325,22):(326,21):(327,20):(328,19):(329,18):(330,17):(331,16):(332,15):(333,14):(334,13):(336,11):(337,10):(338,9):(339,8)
NAL94_RS12345	A00920_76_HCYVTDRXX_1_2244_21124_8296	311	339	8	35	-20.52	-30.39	ACUUCUAAGCGCUCCAUUAGUCCUCUCGAUCUAACUU	311GUUGGAUUGACUGUGAUUGAUGGAUCGUU&8AGCGCUCCAUUAGUCCUCUCGAUCUAAC	311||||||||||..|.||||||||||.||||&8||||.|||||||||||..||||||||||	(311,35):(312,34):(313,33):(314,32):(315,31):(316,30):(317,29):(318,28):(319,27):(320,26):(323,23):(325,22):(326,21):(327,20):(328,19):(329,18):(330,17):(331,16):(332,15):(333,14):(334,13):(336,11):(337,10):(338,9):(339,8)
NAL94_RS12345	A00920_76_HCYVTDRXX_1_2244_25518_13557	311	339	1	28	-20.42	-30.09	AGCGCUCCAUUAGUCCUCUCGAUCUAACUUCUCCG	311GUUGGAUUGACUGUGAUUGAUGGAUCGUU&1AGCGCUCCAUUAGUCCUCUCGAUCUAAC	311||||||||||..|.||||||||||.||||&1||||.|||||||||||..||||||||||	(311,28):(312,27):(313,26):(314,25):(315,24):(316,23):(317,22):(318,21):(319,20):(320,19):(323,16):(325,15):(326,14):(327,13):(328,12):(329,11):(330,10):(331,9):(332,8):(333,7):(334,6):(336,4):(337,3):(338,2):(339,1)
NAL94_RS12345	A00920_76_HCYVTDRXX_1_2244_15167_14512	311	339	8	35	-20.42	-30.39	ACUUCUAAGCGCUCCAUUAGUCCUCUCGAUCUAACUUCUCCG	311GUUGGAUUGACUGUGAUUGAUGGAUCGUU&8AGCGCUCCAUUAGUCCUCUCGAUCUAAC	311||||||||||..|.||||||||||.||||&8||||.|||||||||||..||||||||||	(311,35):(312,34):(313,33):(314,32):(315,31):(316,30):(317,29):(318,28):(319,27):(320,26):(323,23):(325,22):(326,21):(327,20):(328,19):(329,18):(330,17):(331,16):(332,15):(333,14):(334,13):(336,11):(337,10):(338,9):(339,8)
NAL94_RS12345	A00920_76_HCYVTDRXX_1_2244_5457_16861	311	339	9	36	-20.51	-30.39	CACUUCUAAGCGCUCCAUUAGUCCUCUCGAUCUAACUU	311GUUGGAUUGACUGUGAUUGAUGGAUCGUU&9AGCGCUCCAUUAGUCCUCUCGAUCUAAC	311||||||||||..|.||||||||||.||||&9||||.|||||||||||..||||||||||	(311,36):(312,35):(313,34):(314,33):(315,32):(316,31):(317,30):(318,29):(319,28):(320,27):(323,24):(325,23):(326,22):(327,21):(328,20):(329,19):(330,18):(331,17):(332,16):(333,15):(334,14):(336,12):(337,11):(338,10):(339,9)
NAL94_RS12345	A00920_76_HCYVTDRXX_1_2244_11659_17707	311	339	7	34	-20.43	-30.39	CUUCUAAGCGCUCCAUUAGUCCUCUCGAUCUAACUUCUCCG	311GUUGGAUUGACUGUGAUUGAUGGAUCGUU&7AGCGCUCCAUUAGUCCUCUCGAUCUAAC	311||||||||||..|.||||||||||.||||&7||||.|||||||||||..||||||||||	(311,34):(312,33):(313,32):(314,31):(315,30):(316,29):(317,28):(318,27):(319,26):(320,25):(323,22):(325,21):(326,20):(327,19):(328,18):(329,17):(330,16):(331,15):(332,14):(333,13):(334,12):(336,10):(337,9):(338,8):(339,7)
NAL94_RS12345	A00920_76_HCYVTDRXX_1_2244_1099_18677	311	339	8	35	-20.51	-30.39	ACUUCUAAGCGCUCCAUUAGUCCUCUCGAUCUAACUUC	311GUUGGAUUGACUGUGAUUGAUGGAUCGUU&8AGCGCUCCAUUAGUCCUCUCGAUCUAAC	311||||||||||..|.||||||||||.||||&8||||.|||||||||||..||||||||||	(311,35):(312,34):(313,33):(314,32):(315,31):(316,30):(317,29):(318,28):(319,27):(320,26):(323,23):(325,22):(326,21):(327,20):(328,19):(329,18):(330,17):(331,16):(332,15):(333,14):(334,13):(336,11):(337,10):(338,9):(339,8)
NAL94_RS12345	A00920_76_HCYVTDRXX_1_2244_2103_19225	311	339	8	35	-20.51	-30.39	ACUUCUAAGCGCUCCAUUAGUCCUCUCGAUCUAACUUC	311GUUGGAUUGACUGUGAUUGAUGGAUCGUU&8AGCGCUCCAUUAGUCCUCUCGAUCUAAC	311||||||||||..|.||||||||||.||||&8||||.|||||||||||..||||||||||	(311,35):(312,34):(313,33):(314,32):(315,31):(316,30):(317,29):(318,28):(319,27):(320,26):(323,23):(325,22):(326,21):(327,20):(328,19):(329,18):(330,17):(331,16):(332,15):(333,14):(334,13):(336,11):(337,10):(338,9):(339,8)
NAL94_RS12345	A00920_76_HCYVTDRXX_1_2244_22968_19758	311	339	5	32	-20.48	-30.39	UCUAAGCGCUCCAUUAGUCCUCUCGAUCUAACUUCUCC	311GUUGGAUUGACUGUGAUUGAUGGAUCGUU&5AGCGCUCCAUUAGUCCUCUCGAUCUAAC	311||||||||||..|.||||||||||.||||&5||||.|||||||||||..||||||||||	(311,32):(312,31):(313,30):(314,29):(315,28):(316,27):(317,26):(318,25):(319,24):(320,23):(323,20):(325,19):(326,18):(327,17):(328,16):(329,15):(330,14):(331,13):(332,12):(333,11):(334,10):(336,8):(337,7):(338,6):(339,5)
NAL94_RS12345	A00920_76_HCYVTDRXX_1_2244_8712_23719	311	339	9	36	-20.52	-30.39	CACUUCUAAGCGCUCCAUUAGUCCUCUCGAUCUAACU	311GUUGGAUUGACUGUGAUUGAUGGAUCGUU&9AGCGCUCCAUUAGUCCUCUCGAUCUAAC	311||||||||||..|.||||||||||.||||&9||||.|||||||||||..||||||||||	(311,36):(312,35):(313,34):(314,33):(315,32):(316,31):(317,30):(318,29):(319,28):(320,27):(323,24):(325,23):(326,22):(327,21):(328,20):(329,19):(330,18):(331,17):(332,16):(333,15):(334,14):(336,12):(337,11):(338,10):(339,9)
NAL94_RS12345	A00920_76_HCYVTDRXX_1_2244_4010_24095	311	339	4	31	-20.52	-30.39	CUAAGCGCUCCAUUAGUCCUCUCGAUCUAACUUCUCC	311GUUGGAUUGACUGUGAUUGAUGGAUCGUU&4AGCGCUCCAUUAGUCCUCUCGAUCUAAC	311||||||||||..|.||||||||||.||||&4||||.|||||||||||..||||||||||	(311,31):(312,30):(313,29):(314,28):(315,27):(316,26):(317,25):(318,24):(319,23):(320,22):(323,19):(325,18):(326,17):(327,16):(328,15):(329,14):(330,13):(331,12):(332,11):(333,10):(334,9):(336,7):(337,6):(338,5):(339,4)
NAL94_RS12345	A00920_76_HCYVTDRXX_1_2244_3360_25097	311	339	4	31	-20.52	-30.39	CUAAGCGCUCCAUUAGUCCUCUCGAUCUAACUUCUCC	311GUUGGAUUGACUGUGAUUGAUGGAUCGUU&4AGCGCUCCAUUAGUCCUCUCGAUCUAAC	311||||||||||..|.||||||||||.||||&4||||.|||||||||||..||||||||||	(311,31):(312,30):(313,29):(314,28):(315,27):(316,26):(317,25):(318,24):(319,23):(320,22):(323,19):(325,18):(326,17):(327,16):(328,15):(329,14):(330,13):(331,12):(332,11):(333,10):(334,9):(336,7):(337,6):(338,5):(339,4)
NAL94_RS12345	A00920_76_HCYVTDRXX_1_2244_21847_25300	311	339	5	32	-20.5	-30.39	UCUAAGCGCUCCAUUAGUCCUCUCGAUCUAACUUCU	311GUUGGAUUGACUGUGAUUGAUGGAUCGUU&5AGCGCUCCAUUAGUCCUCUCGAUCUAAC	311||||||||||..|.||||||||||.||||&5||||.|||||||||||..||||||||||	(311,32):(312,31):(313,30):(314,29):(315,28):(316,27):(317,26):(318,25):(319,24):(320,23):(323,20):(325,19):(326,18):(327,17):(328,16):(329,15):(330,14):(331,13):(332,12):(333,11):(334,10):(336,8):(337,7):(338,6):(339,5)
NAL94_RS12345	A00920_76_HCYVTDRXX_1_2244_19705_26663	311	339	7	34	-20.54	-30.39	CUUCUAAGCGCUCCAUUAGUCCUCUCGAUCUAACUU	311GUUGGAUUGACUGUGAUUGAUGGAUCGUU&7AGCGCUCCAUUAGUCCUCUCGAUCUAAC	311||||||||||..|.||||||||||.||||&7||||.|||||||||||..||||||||||	(311,34):(312,33):(313,32):(314,31):(315,30):(316,29):(317,28):(318,27):(319,26):(320,25):(323,22):(325,21):(326,20):(327,19):(328,18):(329,17):(330,16):(331,15):(332,14):(333,13):(334,12):(336,10):(337,9):(338,8):(339,7)
NAL94_RS12345	A00920_76_HCYVTDRXX_1_2245_24704_9392	311	339	8	35	-20.51	-30.39	ACUUCUAAGCGCUCCAUUAGUCCUCUCGAUCUAACUUC	311GUUGGAUUGACUGUGAUUGAUGGAUCGUU&8AGCGCUCCAUUAGUCCUCUCGAUCUAAC	311||||||||||..|.||||||||||.||||&8||||.|||||||||||..||||||||||	(311,35):(312,34):(313,33):(314,32):(315,31):(316,30):(317,29):(318,28):(319,27):(320,26):(323,23):(325,22):(326,21):(327,20):(328,19):(329,18):(330,17):(331,16):(332,15):(333,14):(334,13):(336,11):(337,10):(338,9):(339,8)
NAL94_RS12345	A00920_76_HCYVTDRXX_1_2245_29161_9815	248	273	2	24	-21.78	-28.8	UGCGCUUCACGUUGUUCAUUCGCCG	248GGUGAACGAGUCUCAAUGUGAAGUGC&2GCGCUUCACGUUGUUCAUUCGCC	248||||||.|||...|||||||||||||&2||||||||||||||||.||||||	(248,24):(249,23):(250,22):(251,21):(252,20):(253,19):(255,17):(256,16):(257,15):(261,14):(262,13):(263,12):(264,11):(265,10):(266,9):(267,8):(268,7):(269,6):(270,5):(271,4):(272,3):(273,2)
NAL94_RS12345	A00920_76_HCYVTDRXX_1_2245_14986_11506	311	339	1	28	-20.52	-30.09	AGCGCUCCAUUAGUCCUCUCGAUCUAACUUC	311GUUGGAUUGACUGUGAUUGAUGGAUCGUU&1AGCGCUCCAUUAGUCCUCUCGAUCUAAC	311||||||||||..|.||||||||||.||||&1||||.|||||||||||..||||||||||	(311,28):(312,27):(313,26):(314,25):(315,24):(316,23):(317,22):(318,21):(319,20):(320,19):(323,16):(325,15):(326,14):(327,13):(328,12):(329,11):(330,10):(331,9):(332,8):(333,7):(334,6):(336,4):(337,3):(338,2):(339,1)
NAL94_RS12345	A00920_76_HCYVTDRXX_1_2245_1325_20353	311	339	5	32	-20.55	-30.39	UCUAAGCGCUCCAUUAGUCCUCUCGAUCUAACUU	311GUUGGAUUGACUGUGAUUGAUGGAUCGUU&5AGCGCUCCAUUAGUCCUCUCGAUCUAAC	311||||||||||..|.||||||||||.||||&5||||.|||||||||||..||||||||||	(311,32):(312,31):(313,30):(314,29):(315,28):(316,27):(317,26):(318,25):(319,24):(320,23):(323,20):(325,19):(326,18):(327,17):(328,16):(329,15):(330,14):(331,13):(332,12):(333,11):(334,10):(336,8):(337,7):(338,6):(339,5)
NAL94_RS12345	A00920_76_HCYVTDRXX_1_2245_22236_21339	311	339	3	30	-20.77	-30.39	UAAGCGCUCCAUUAGUCCUCUCGAUCUAACU	311GUUGGAUUGACUGUGAUUGAUGGAUCGUU&3AGCGCUCCAUUAGUCCUCUCGAUCUAAC	311||||||||||..|.||||||||||.||||&3||||.|||||||||||..||||||||||	(311,30):(312,29):(313,28):(314,27):(315,26):(316,25):(317,24):(318,23):(319,22):(320,21):(323,18):(325,17):(326,16):(327,15):(328,14):(329,13):(330,12):(331,11):(332,10):(333,9):(334,8):(336,6):(337,5):(338,4):(339,3)
NAL94_RS12345	A00920_76_HCYVTDRXX_1_2245_31024_28354	311	339	1	28	-20.42	-30.09	AGCGCUCCAUUAGUCCUCUCGAUCUAACUUCUCCG	311GUUGGAUUGACUGUGAUUGAUGGAUCGUU&1AGCGCUCCAUUAGUCCUCUCGAUCUAAC	311||||||||||..|.||||||||||.||||&1||||.|||||||||||..||||||||||	(311,28):(312,27):(313,26):(314,25):(315,24):(316,23):(317,22):(318,21):(319,20):(320,19):(323,16):(325,15):(326,14):(327,13):(328,12):(329,11):(330,10):(331,9):(332,8):(333,7):(334,6):(336,4):(337,3):(338,2):(339,1)
NAL94_RS12345	A00920_76_HCYVTDRXX_1_2246_21124_1783	311	339	7	34	-20.54	-30.39	CUUCUAAGCGCUCCAUUAGUCCUCUCGAUCUAACUU	311GUUGGAUUGACUGUGAUUGAUGGAUCGUU&7AGCGCUCCAUUAGUCCUCUCGAUCUAAC	311||||||||||..|.||||||||||.||||&7||||.|||||||||||..||||||||||	(311,34):(312,33):(313,32):(314,31):(315,30):(316,29):(317,28):(318,27):(319,26):(320,25):(323,22):(325,21):(326,20):(327,19):(328,18):(329,17):(330,16):(331,15):(332,14):(333,13):(334,12):(336,10):(337,9):(338,8):(339,7)
NAL94_RS12345	A00920_76_HCYVTDRXX_1_2205_24343_11177	311	339	7	34	-20.47	-30.39	CUUCUAAGCGCUCCAUUAGUCCUCUCGAUCUAACUUCUCC	311GUUGGAUUGACUGUGAUUGAUGGAUCGUU&7AGCGCUCCAUUAGUCCUCUCGAUCUAAC	311||||||||||..|.||||||||||.||||&7||||.|||||||||||..||||||||||	(311,34):(312,33):(313,32):(314,31):(315,30):(316,29):(317,28):(318,27):(319,26):(320,25):(323,22):(325,21):(326,20):(327,19):(328,18):(329,17):(330,16):(331,15):(332,14):(333,13):(334,12):(336,10):(337,9):(338,8):(339,7)
NAL94_RS12345	A00920_76_HCYVTDRXX_1_2205_22761_12446	311	339	7	34	-20.47	-30.39	CUUCUAAGCGCUCCAUUAGUCCUCUCGAUCUAACUUCUCC	311GUUGGAUUGACUGUGAUUGAUGGAUCGUU&7AGCGCUCCAUUAGUCCUCUCGAUCUAAC	311||||||||||..|.||||||||||.||||&7||||.|||||||||||..||||||||||	(311,34):(312,33):(313,32):(314,31):(315,30):(316,29):(317,28):(318,27):(319,26):(320,25):(323,22):(325,21):(326,20):(327,19):(328,18):(329,17):(330,16):(331,15):(332,14):(333,13):(334,12):(336,10):(337,9):(338,8):(339,7)
NAL94_RS12345	A00920_76_HCYVTDRXX_1_2205_23891_12962	311	339	7	34	-20.47	-30.39	CUUCUAAGCGCUCCAUUAGUCCUCUCGAUCUAACUUCUCC	311GUUGGAUUGACUGUGAUUGAUGGAUCGUU&7AGCGCUCCAUUAGUCCUCUCGAUCUAAC	311||||||||||..|.||||||||||.||||&7||||.|||||||||||..||||||||||	(311,34):(312,33):(313,32):(314,31):(315,30):(316,29):(317,28):(318,27):(319,26):(320,25):(323,22):(325,21):(326,20):(327,19):(328,18):(329,17):(330,16):(331,15):(332,14):(333,13):(334,12):(336,10):(337,9):(338,8):(339,7)
NAL94_RS12345	A00920_76_HCYVTDRXX_1_2205_20365_13463	665	685	2	23	-20.29	-29.35	GGCUAGAAGUAAACUGAUGGAGCUAG	665GCUUCUGGGUUUACUUCUGGC&2GCUAGAAGUAAACUGAUGGAGC	665||||||.||||||||||||||&2||||||||||||||.|.|||||	(665,23):(666,22):(667,21):(668,20):(669,19):(670,17):(672,15):(673,14):(674,13):(675,12):(676,11):(677,10):(678,9):(679,8):(680,7):(681,6):(682,5):(683,4):(684,3):(685,2)
NAL94_RS12345	A00920_76_HCYVTDRXX_1_2205_26060_16094	311	339	5	32	-20.56	-30.39	UCUAAGCGCUCCAUUAGUCCUCUCGAUCUAACU	311GUUGGAUUGACUGUGAUUGAUGGAUCGUU&5AGCGCUCCAUUAGUCCUCUCGAUCUAAC	311||||||||||..|.||||||||||.||||&5||||.|||||||||||..||||||||||	(311,32):(312,31):(313,30):(314,29):(315,28):(316,27):(317,26):(318,25):(319,24):(320,23):(323,20):(325,19):(326,18):(327,17):(328,16):(329,15):(330,14):(331,13):(332,12):(333,11):(334,10):(336,8):(337,7):(338,6):(339,5)
NAL94_RS12345	A00920_76_HCYVTDRXX_1_2205_6216_25723	311	339	8	35	-20.51	-30.39	ACUUCUAAGCGCUCCAUUAGUCCUCUCGAUCUAACUUC	311GUUGGAUUGACUGUGAUUGAUGGAUCGUU&8AGCGCUCCAUUAGUCCUCUCGAUCUAAC	311||||||||||..|.||||||||||.||||&8||||.|||||||||||..||||||||||	(311,35):(312,34):(313,33):(314,32):(315,31):(316,30):(317,29):(318,28):(319,27):(320,26):(323,23):(325,22):(326,21):(327,20):(328,19):(329,18):(330,17):(331,16):(332,15):(333,14):(334,13):(336,11):(337,10):(338,9):(339,8)
NAL94_RS12345	A00920_76_HCYVTDRXX_1_2205_15148_27038	311	339	1	28	-20.42	-30.09	AGCGCUCCAUUAGUCCUCUCGAUCUAACUUCUCCG	311GUUGGAUUGACUGUGAUUGAUGGAUCGUU&1AGCGCUCCAUUAGUCCUCUCGAUCUAAC	311||||||||||..|.||||||||||.||||&1||||.|||||||||||..||||||||||	(311,28):(312,27):(313,26):(314,25):(315,24):(316,23):(317,22):(318,21):(319,20):(320,19):(323,16):(325,15):(326,14):(327,13):(328,12):(329,11):(330,10):(331,9):(332,8):(333,7):(334,6):(336,4):(337,3):(338,2):(339,1)
NAL94_RS12345	A00920_76_HCYVTDRXX_1_2205_25681_27148	311	339	8	35	-20.46	-30.39	ACUUCUAAGCGCUCCAUUAGUCCUCUCGAUCUAACUUCUC	311GUUGGAUUGACUGUGAUUGAUGGAUCGUU&8AGCGCUCCAUUAGUCCUCUCGAUCUAAC	311||||||||||..|.||||||||||.||||&8||||.|||||||||||..||||||||||	(311,35):(312,34):(313,33):(314,32):(315,31):(316,30):(317,29):(318,28):(319,27):(320,26):(323,23):(325,22):(326,21):(327,20):(328,19):(329,18):(330,17):(331,16):(332,15):(333,14):(334,13):(336,11):(337,10):(338,9):(339,8)
NAL94_RS12345	A00920_76_HCYVTDRXX_1_2205_16098_28338	311	339	1	28	-20.49	-30.09	AGCGCUCCAUUAGUCCUCUCGAUCUAACUUCUC	311GUUGGAUUGACUGUGAUUGAUGGAUCGUU&1AGCGCUCCAUUAGUCCUCUCGAUCUAAC	311||||||||||..|.||||||||||.||||&1||||.|||||||||||..||||||||||	(311,28):(312,27):(313,26):(314,25):(315,24):(316,23):(317,22):(318,21):(319,20):(320,19):(323,16):(325,15):(326,14):(327,13):(328,12):(329,11):(330,10):(331,9):(332,8):(333,7):(334,6):(336,4):(337,3):(338,2):(339,1)
NAL94_RS12345	A00920_76_HCYVTDRXX_1_2205_18719_31407	311	339	1	28	-20.47	-30.09	AGCGCUCCAUUAGUCCUCUCGAUCUAACUUCUCC	311GUUGGAUUGACUGUGAUUGAUGGAUCGUU&1AGCGCUCCAUUAGUCCUCUCGAUCUAAC	311||||||||||..|.||||||||||.||||&1||||.|||||||||||..||||||||||	(311,28):(312,27):(313,26):(314,25):(315,24):(316,23):(317,22):(318,21):(319,20):(320,19):(323,16):(325,15):(326,14):(327,13):(328,12):(329,11):(330,10):(331,9):(332,8):(333,7):(334,6):(336,4):(337,3):(338,2):(339,1)
NAL94_RS12345	A00920_76_HCYVTDRXX_1_2205_16749_32095	311	339	5	32	-20.54	-30.39	UCUAAGCGCUCCAUUAGUCCUCUCGAUCUAACUUC	311GUUGGAUUGACUGUGAUUGAUGGAUCGUU&5AGCGCUCCAUUAGUCCUCUCGAUCUAAC	311||||||||||..|.||||||||||.||||&5||||.|||||||||||..||||||||||	(311,32):(312,31):(313,30):(314,29):(315,28):(316,27):(317,26):(318,25):(319,24):(320,23):(323,20):(325,19):(326,18):(327,17):(328,16):(329,15):(330,14):(331,13):(332,12):(333,11):(334,10):(336,8):(337,7):(338,6):(339,5)
NAL94_RS12345	A00920_76_HCYVTDRXX_1_2205_21784_32205	311	339	9	36	-20.5	-30.39	CACUUCUAAGCGCUCCAUUAGUCCUCUCGAUCUAACUUC	311GUUGGAUUGACUGUGAUUGAUGGAUCGUU&9AGCGCUCCAUUAGUCCUCUCGAUCUAAC	311||||||||||..|.||||||||||.||||&9||||.|||||||||||..||||||||||	(311,36):(312,35):(313,34):(314,33):(315,32):(316,31):(317,30):(318,29):(319,28):(320,27):(323,24):(325,23):(326,22):(327,21):(328,20):(329,19):(330,18):(331,17):(332,16):(333,15):(334,14):(336,12):(337,11):(338,10):(339,9)
NAL94_RS12345	A00920_76_HCYVTDRXX_1_2205_30978_33536	311	339	9	36	-20.46	-30.39	CACUUCUAAGCGCUCCAUUAGUCCUCUCGAUCUAACUUCU	311GUUGGAUUGACUGUGAUUGAUGGAUCGUU&9AGCGCUCCAUUAGUCCUCUCGAUCUAAC	311||||||||||..|.||||||||||.||||&9||||.|||||||||||..||||||||||	(311,36):(312,35):(313,34):(314,33):(315,32):(316,31):(317,30):(318,29):(319,28):(320,27):(323,24):(325,23):(326,22):(327,21):(328,20):(329,19):(330,18):(331,17):(332,16):(333,15):(334,14):(336,12):(337,11):(338,10):(339,9)
NAL94_RS12345	A00920_76_HCYVTDRXX_1_2205_27543_35634	311	339	6	33	-20.47	-30.39	UUCUAAGCGCUCCAUUAGUCCUCUCGAUCUAACUUCUCC	311GUUGGAUUGACUGUGAUUGAUGGAUCGUU&6AGCGCUCCAUUAGUCCUCUCGAUCUAAC	311||||||||||..|.||||||||||.||||&6||||.|||||||||||..||||||||||	(311,33):(312,32):(313,31):(314,30):(315,29):(316,28):(317,27):(318,26):(319,25):(320,24):(323,21):(325,20):(326,19):(327,18):(328,17):(329,16):(330,15):(331,14):(332,13):(333,12):(334,11):(336,9):(337,8):(338,7):(339,6)
NAL94_RS12345	A00920_76_HCYVTDRXX_1_2205_3531_35759	311	339	7	34	-20.55	-30.39	CUUCUAAGCGCUCCAUUAGUCCUCUCGAUCUAACU	311GUUGGAUUGACUGUGAUUGAUGGAUCGUU&7AGCGCUCCAUUAGUCCUCUCGAUCUAAC	311||||||||||..|.||||||||||.||||&7||||.|||||||||||..||||||||||	(311,34):(312,33):(313,32):(314,31):(315,30):(316,29):(317,28):(318,27):(319,26):(320,25):(323,22):(325,21):(326,20):(327,19):(328,18):(329,17):(330,16):(331,15):(332,14):(333,13):(334,12):(336,10):(337,9):(338,8):(339,7)
NAL94_RS12345	A00920_76_HCYVTDRXX_1_2205_1027_36307	311	339	9	36	-20.52	-30.39	CACUUCUAAGCGCUCCAUUAGUCCUCUCGAUCUAACU	311GUUGGAUUGACUGUGAUUGAUGGAUCGUU&9AGCGCUCCAUUAGUCCUCUCGAUCUAAC	311||||||||||..|.||||||||||.||||&9||||.|||||||||||..||||||||||	(311,36):(312,35):(313,34):(314,33):(315,32):(316,31):(317,30):(318,29):(319,28):(320,27):(323,24):(325,23):(326,22):(327,21):(328,20):(329,19):(330,18):(331,17):(332,16):(333,15):(334,14):(336,12):(337,11):(338,10):(339,9)
NAL94_RS12345	A00920_76_HCYVTDRXX_1_2206_18964_2143	311	339	8	35	-20.53	-30.39	ACUUCUAAGCGCUCCAUUAGUCCUCUCGAUCUAACU	311GUUGGAUUGACUGUGAUUGAUGGAUCGUU&8AGCGCUCCAUUAGUCCUCUCGAUCUAAC	311||||||||||..|.||||||||||.||||&8||||.|||||||||||..||||||||||	(311,35):(312,34):(313,33):(314,32):(315,31):(316,30):(317,29):(318,28):(319,27):(320,26):(323,23):(325,22):(326,21):(327,20):(328,19):(329,18):(330,17):(331,16):(332,15):(333,14):(334,13):(336,11):(337,10):(338,9):(339,8)
NAL94_RS12345	A00920_76_HCYVTDRXX_1_2206_30201_3568	311	339	9	36	-20.52	-30.39	CACUUCUAAGCGCUCCAUUAGUCCUCUCGAUCUAACU	311GUUGGAUUGACUGUGAUUGAUGGAUCGUU&9AGCGCUCCAUUAGUCCUCUCGAUCUAAC	311||||||||||..|.||||||||||.||||&9||||.|||||||||||..||||||||||	(311,36):(312,35):(313,34):(314,33):(315,32):(316,31):(317,30):(318,29):(319,28):(320,27):(323,24):(325,23):(326,22):(327,21):(328,20):(329,19):(330,18):(331,17):(332,16):(333,15):(334,14):(336,12):(337,11):(338,10):(339,9)
NAL94_RS12345	A00920_76_HCYVTDRXX_1_2206_11930_5995	311	339	9	36	-20.44	-30.39	CACUUCUAAGCGCUCCAUUAGUCCUCUCGAUCUAACUUCUCC	311GUUGGAUUGACUGUGAUUGAUGGAUCGUU&9AGCGCUCCAUUAGUCCUCUCGAUCUAAC	311||||||||||..|.||||||||||.||||&9||||.|||||||||||..||||||||||	(311,36):(312,35):(313,34):(314,33):(315,32):(316,31):(317,30):(318,29):(319,28):(320,27):(323,24):(325,23):(326,22):(327,21):(328,20):(329,19):(330,18):(331,17):(332,16):(333,15):(334,14):(336,12):(337,11):(338,10):(339,9)
NAL94_RS12345	A00920_76_HCYVTDRXX_1_2206_31222_12383	311	339	6	33	-20.47	-30.39	UUCUAAGCGCUCCAUUAGUCCUCUCGAUCUAACUUCUCC	311GUUGGAUUGACUGUGAUUGAUGGAUCGUU&6AGCGCUCCAUUAGUCCUCUCGAUCUAAC	311||||||||||..|.||||||||||.||||&6||||.|||||||||||..||||||||||	(311,33):(312,32):(313,31):(314,30):(315,29):(316,28):(317,27):(318,26):(319,25):(320,24):(323,21):(325,20):(326,19):(327,18):(328,17):(329,16):(330,15):(331,14):(332,13):(333,12):(334,11):(336,9):(337,8):(338,7):(339,6)
NAL94_RS12345	A00920_76_HCYVTDRXX_1_2206_19895_14372	311	339	1	28	-20.52	-30.09	AGCGCUCCAUUAGUCCUCUCGAUCUAACUU	311GUUGGAUUGACUGUGAUUGAUGGAUCGUU&1AGCGCUCCAUUAGUCCUCUCGAUCUAAC	311||||||||||..|.||||||||||.||||&1||||.|||||||||||..||||||||||	(311,28):(312,27):(313,26):(314,25):(315,24):(316,23):(317,22):(318,21):(319,20):(320,19):(323,16):(325,15):(326,14):(327,13):(328,12):(329,11):(330,10):(331,9):(332,8):(333,7):(334,6):(336,4):(337,3):(338,2):(339,1)
NAL94_RS12345	A00920_76_HCYVTDRXX_1_2206_31222_17675	311	339	8	35	-20.52	-30.39	ACUUCUAAGCGCUCCAUUAGUCCUCUCGAUCUAACUU	311GUUGGAUUGACUGUGAUUGAUGGAUCGUU&8AGCGCUCCAUUAGUCCUCUCGAUCUAAC	311||||||||||..|.||||||||||.||||&8||||.|||||||||||..||||||||||	(311,35):(312,34):(313,33):(314,32):(315,31):(316,30):(317,29):(318,28):(319,27):(320,26):(323,23):(325,22):(326,21):(327,20):(328,19):(329,18):(330,17):(331,16):(332,15):(333,14):(334,13):(336,11):(337,10):(338,9):(339,8)
NAL94_RS12345	A00920_76_HCYVTDRXX_1_2206_20690_17910	311	339	5	32	-20.5	-30.39	UCUAAGCGCUCCAUUAGUCCUCUCGAUCUAACUUCU	311GUUGGAUUGACUGUGAUUGAUGGAUCGUU&5AGCGCUCCAUUAGUCCUCUCGAUCUAAC	311||||||||||..|.||||||||||.||||&5||||.|||||||||||..||||||||||	(311,32):(312,31):(313,30):(314,29):(315,28):(316,27):(317,26):(318,25):(319,24):(320,23):(323,20):(325,19):(326,18):(327,17):(328,16):(329,15):(330,14):(331,13):(332,12):(333,11):(334,10):(336,8):(337,7):(338,6):(339,5)
NAL94_RS12345	A00920_76_HCYVTDRXX_1_2206_3450_24251	311	339	5	32	-20.49	-30.39	UCUAAGCGCUCCAUUAGUCCUCUCGAUCUAACUUCUC	311GUUGGAUUGACUGUGAUUGAUGGAUCGUU&5AGCGCUCCAUUAGUCCUCUCGAUCUAAC	311||||||||||..|.||||||||||.||||&5||||.|||||||||||..||||||||||	(311,32):(312,31):(313,30):(314,29):(315,28):(316,27):(317,26):(318,25):(319,24):(320,23):(323,20):(325,19):(326,18):(327,17):(328,16):(329,15):(330,14):(331,13):(332,12):(333,11):(334,10):(336,8):(337,7):(338,6):(339,5)
NAL94_RS12345	A00920_76_HCYVTDRXX_1_2206_15402_24627	311	339	8	35	-20.51	-30.39	ACUUCUAAGCGCUCCAUUAGUCCUCUCGAUCUAACUUC	311GUUGGAUUGACUGUGAUUGAUGGAUCGUU&8AGCGCUCCAUUAGUCCUCUCGAUCUAAC	311||||||||||..|.||||||||||.||||&8||||.|||||||||||..||||||||||	(311,35):(312,34):(313,33):(314,32):(315,31):(316,30):(317,29):(318,28):(319,27):(320,26):(323,23):(325,22):(326,21):(327,20):(328,19):(329,18):(330,17):(331,16):(332,15):(333,14):(334,13):(336,11):(337,10):(338,9):(339,8)
NAL94_RS12345	A00920_76_HCYVTDRXX_1_2206_28284_25989	311	339	8	35	-20.42	-30.39	ACUUCUAAGCGCUCCAUUAGUCCUCUCGAUCUAACUUCUCCG	311GUUGGAUUGACUGUGAUUGAUGGAUCGUU&8AGCGCUCCAUUAGUCCUCUCGAUCUAAC	311||||||||||..|.||||||||||.||||&8||||.|||||||||||..||||||||||	(311,35):(312,34):(313,33):(314,32):(315,31):(316,30):(317,29):(318,28):(319,27):(320,26):(323,23):(325,22):(326,21):(327,20):(328,19):(329,18):(330,17):(331,16):(332,15):(333,14):(334,13):(336,11):(337,10):(338,9):(339,8)
NAL94_RS12345	A00920_76_HCYVTDRXX_1_2206_26576_26757	311	339	8	35	-20.52	-30.39	ACUUCUAAGCGCUCCAUUAGUCCUCUCGAUCUAACUU	311GUUGGAUUGACUGUGAUUGAUGGAUCGUU&8AGCGCUCCAUUAGUCCUCUCGAUCUAAC	311||||||||||..|.||||||||||.||||&8||||.|||||||||||..||||||||||	(311,35):(312,34):(313,33):(314,32):(315,31):(316,30):(317,29):(318,28):(319,27):(320,26):(323,23):(325,22):(326,21):(327,20):(328,19):(329,18):(330,17):(331,16):(332,15):(333,14):(334,13):(336,11):(337,10):(338,9):(339,8)
NAL94_RS12345	A00920_76_HCYVTDRXX_1_2206_8522_29966	310	336	1	31	-21.99	-32.82	GAUCCAUCGCAUCAAUAUGAUCAGUCCAGCG	310CGUUGGAUUGACUGUGAUUGAUGGAUC&1GAUCCAUCGCAUCAAUAUGAUCAGUCCAGCG	310||||||||||||..|||||||||||||&1|||||||||.||||....|.|||||||||||	(310,31):(311,30):(312,29):(313,28):(314,27):(315,26):(316,25):(317,24):(318,23):(319,22):(320,21):(321,19):(324,14):(325,13):(326,12):(327,11):(328,9):(329,8):(330,7):(331,6):(332,5):(333,4):(334,3):(335,2):(336,1)
NAL94_RS12345	A00920_76_HCYVTDRXX_1_2206_25256_32393	311	339	8	35	-20.52	-30.39	ACUUCUAAGCGCUCCAUUAGUCCUCUCGAUCUAACUU	311GUUGGAUUGACUGUGAUUGAUGGAUCGUU&8AGCGCUCCAUUAGUCCUCUCGAUCUAAC	311||||||||||..|.||||||||||.||||&8||||.|||||||||||..||||||||||	(311,35):(312,34):(313,33):(314,32):(315,31):(316,30):(317,29):(318,28):(319,27):(320,26):(323,23):(325,22):(326,21):(327,20):(328,19):(329,18):(330,17):(331,16):(332,15):(333,14):(334,13):(336,11):(337,10):(338,9):(339,8)
NAL94_RS12345	A00920_76_HCYVTDRXX_1_2206_20980_34444	311	339	3	30	-20.7	-30.39	UAAGCGCUCCAUUAGUCCUCUCGAUCUAACUUCUCC	311GUUGGAUUGACUGUGAUUGAUGGAUCGUU&3AGCGCUCCAUUAGUCCUCUCGAUCUAAC	311||||||||||..|.||||||||||.||||&3||||.|||||||||||..||||||||||	(311,30):(312,29):(313,28):(314,27):(315,26):(316,25):(317,24):(318,23):(319,22):(320,21):(323,18):(325,17):(326,16):(327,15):(328,14):(329,13):(330,12):(331,11):(332,10):(333,9):(334,8):(336,6):(337,5):(338,4):(339,3)
NAL94_RS12345	A00920_76_HCYVTDRXX_1_2206_5945_35117	310	336	1	31	-21.99	-32.82	GAUCCAUCGCAUCAAUAUGAUCAGUCCAGCG	310CGUUGGAUUGACUGUGAUUGAUGGAUC&1GAUCCAUCGCAUCAAUAUGAUCAGUCCAGCG	310||||||||||||..|||||||||||||&1|||||||||.||||....|.|||||||||||	(310,31):(311,30):(312,29):(313,28):(314,27):(315,26):(316,25):(317,24):(318,23):(319,22):(320,21):(321,19):(324,14):(325,13):(326,12):(327,11):(328,9):(329,8):(330,7):(331,6):(332,5):(333,4):(334,3):(335,2):(336,1)
NAL94_RS12345	A00920_76_HCYVTDRXX_1_2207_14262_2957	761	792	1	32	-22.34	-36.4	GGUGAAGGAGCGAUCAGCCAAAUGACUCCGAU	761AUUGGAGCCCACUUGGCUGAUAGCUCACCACC&1GGUGAAGGAGCGAUCAGCCAAAUGACUCCGAU	761|||||||..||.|||||||||.||||..||||&1||||...||||.|||||||||.||.|||||||	(761,32):(762,31):(763,30):(764,29):(765,28):(766,27):(767,26):(770,24):(771,23):(773,21):(774,20):(775,19):(776,18):(777,17):(778,16):(779,15):(780,14):(781,13):(783,11):(784,10):(785,9):(786,8):(789,4):(790,3):(791,2):(792,1)
NAL94_RS12345	A00920_76_HCYVTDRXX_1_2207_30391_4335	248	273	2	24	-21.78	-28.8	UGCGCUUCACGUUGUUCAUUCGCCG	248GGUGAACGAGUCUCAAUGUGAAGUGC&2GCGCUUCACGUUGUUCAUUCGCC	248||||||.|||...|||||||||||||&2||||||||||||||||.||||||	(248,24):(249,23):(250,22):(251,21):(252,20):(253,19):(255,17):(256,16):(257,15):(261,14):(262,13):(263,12):(264,11):(265,10):(266,9):(267,8):(268,7):(269,6):(270,5):(271,4):(272,3):(273,2)
NAL94_RS12345	A00920_76_HCYVTDRXX_1_2207_30382_4351	248	273	2	24	-21.78	-28.8	UGCGCUUCACGUUGUUCAUUCGCCG	248GGUGAACGAGUCUCAAUGUGAAGUGC&2GCGCUUCACGUUGUUCAUUCGCC	248||||||.|||...|||||||||||||&2||||||||||||||||.||||||	(248,24):(249,23):(250,22):(251,21):(252,20):(253,19):(255,17):(256,16):(257,15):(261,14):(262,13):(263,12):(264,11):(265,10):(266,9):(267,8):(268,7):(269,6):(270,5):(271,4):(272,3):(273,2)
NAL94_RS12345	A00920_76_HCYVTDRXX_1_2207_30355_4398	248	273	2	24	-21.78	-28.8	UGCGCUUCACGUUGUUCAUUCGCCG	248GGUGAACGAGUCUCAAUGUGAAGUGC&2GCGCUUCACGUUGUUCAUUCGCC	248||||||.|||...|||||||||||||&2||||||||||||||||.||||||	(248,24):(249,23):(250,22):(251,21):(252,20):(253,19):(255,17):(256,16):(257,15):(261,14):(262,13):(263,12):(264,11):(265,10):(266,9):(267,8):(268,7):(269,6):(270,5):(271,4):(272,3):(273,2)
NAL94_RS12345	A00920_76_HCYVTDRXX_1_2207_21178_6668	311	339	1	28	-20.53	-30.09	AGCGCUCCAUUAGUCCUCUCGAUCUAACU	311GUUGGAUUGACUGUGAUUGAUGGAUCGUU&1AGCGCUCCAUUAGUCCUCUCGAUCUAAC	311||||||||||..|.||||||||||.||||&1||||.|||||||||||..||||||||||	(311,28):(312,27):(313,26):(314,25):(315,24):(316,23):(317,22):(318,21):(319,20):(320,19):(323,16):(325,15):(326,14):(327,13):(328,12):(329,11):(330,10):(331,9):(332,8):(333,7):(334,6):(336,4):(337,3):(338,2):(339,1)
NAL94_RS12345	A00920_76_HCYVTDRXX_1_2207_30680_7279	248	273	2	24	-21.78	-28.8	UGCGCUUCACGUUGUUCAUUCGCCG	248GGUGAACGAGUCUCAAUGUGAAGUGC&2GCGCUUCACGUUGUUCAUUCGCC	248||||||.|||...|||||||||||||&2||||||||||||||||.||||||	(248,24):(249,23):(250,22):(251,21):(252,20):(253,19):(255,17):(256,16):(257,15):(261,14):(262,13):(263,12):(264,11):(265,10):(266,9):(267,8):(268,7):(269,6):(270,5):(271,4):(272,3):(273,2)
NAL94_RS12345	A00920_76_HCYVTDRXX_1_2207_4110_8390	311	339	7	34	-20.55	-30.39	CUUCUAAGCGCUCCAUUAGUCCUCUCGAUCUAACU	311GUUGGAUUGACUGUGAUUGAUGGAUCGUU&7AGCGCUCCAUUAGUCCUCUCGAUCUAAC	311||||||||||..|.||||||||||.||||&7||||.|||||||||||..||||||||||	(311,34):(312,33):(313,32):(314,31):(315,30):(316,29):(317,28):(318,27):(319,26):(320,25):(323,22):(325,21):(326,20):(327,19):(328,18):(329,17):(330,16):(331,15):(332,14):(333,13):(334,12):(336,10):(337,9):(338,8):(339,7)
NAL94_RS12345	A00920_76_HCYVTDRXX_1_2207_5186_8563	311	339	7	34	-20.55	-30.39	CUUCUAAGCGCUCCAUUAGUCCUCUCGAUCUAACU	311GUUGGAUUGACUGUGAUUGAUGGAUCGUU&7AGCGCUCCAUUAGUCCUCUCGAUCUAAC	311||||||||||..|.||||||||||.||||&7||||.|||||||||||..||||||||||	(311,34):(312,33):(313,32):(314,31):(315,30):(316,29):(317,28):(318,27):(319,26):(320,25):(323,22):(325,21):(326,20):(327,19):(328,18):(329,17):(330,16):(331,15):(332,14):(333,13):(334,12):(336,10):(337,9):(338,8):(339,7)
NAL94_RS12345	A00920_76_HCYVTDRXX_1_2207_15031_9455	311	339	6	33	-20.49	-30.39	UUCUAAGCGCUCCAUUAGUCCUCUCGAUCUAACUUCU	311GUUGGAUUGACUGUGAUUGAUGGAUCGUU&6AGCGCUCCAUUAGUCCUCUCGAUCUAAC	311||||||||||..|.||||||||||.||||&6||||.|||||||||||..||||||||||	(311,33):(312,32):(313,31):(314,30):(315,29):(316,28):(317,27):(318,26):(319,25):(320,24):(323,21):(325,20):(326,19):(327,18):(328,17):(329,16):(330,15):(331,14):(332,13):(333,12):(334,11):(336,9):(337,8):(338,7):(339,6)
NAL94_RS12345	A00920_76_HCYVTDRXX_1_2207_22227_21512	311	339	1	28	-20.42	-30.09	AGCGCUCCAUUAGUCCUCUCGAUCUAACUUCUCCG	311GUUGGAUUGACUGUGAUUGAUGGAUCGUU&1AGCGCUCCAUUAGUCCUCUCGAUCUAAC	311||||||||||..|.||||||||||.||||&1||||.|||||||||||..||||||||||	(311,28):(312,27):(313,26):(314,25):(315,24):(316,23):(317,22):(318,21):(319,20):(320,19):(323,16):(325,15):(326,14):(327,13):(328,12):(329,11):(330,10):(331,9):(332,8):(333,7):(334,6):(336,4):(337,3):(338,2):(339,1)
NAL94_RS12345	A00920_76_HCYVTDRXX_1_2207_16794_23500	311	339	9	36	-20.52	-30.39	CACUUCUAAGCGCUCCAUUAGUCCUCUCGAUCUAACU	311GUUGGAUUGACUGUGAUUGAUGGAUCGUU&9AGCGCUCCAUUAGUCCUCUCGAUCUAAC	311||||||||||..|.||||||||||.||||&9||||.|||||||||||..||||||||||	(311,36):(312,35):(313,34):(314,33):(315,32):(316,31):(317,30):(318,29):(319,28):(320,27):(323,24):(325,23):(326,22):(327,21):(328,20):(329,19):(330,18):(331,17):(332,16):(333,15):(334,14):(336,12):(337,11):(338,10):(339,9)
NAL94_RS12345	A00920_76_HCYVTDRXX_1_2207_14678_25034	319	336	1	19	-20.6	-26.22	GAUCUUAUCAAUCGCAGUCUGACUCCCGU	319GACUGUGAUUGAUGGAUC&1GAUCUUAUCAAUCGCAGUC	319||||||||||||||||||&1||||.||||||||||||||	(319,19):(320,18):(321,17):(322,16):(323,15):(324,14):(325,13):(326,12):(327,11):(328,10):(329,9):(330,8):(331,7):(332,6):(333,4):(334,3):(335,2):(336,1)
NAL94_RS12345	A00920_76_HCYVTDRXX_1_2207_14091_25520	319	336	1	19	-20.6	-26.22	GAUCUUAUCAAUCGCAGUCUGACUCCCGU	319GACUGUGAUUGAUGGAUC&1GAUCUUAUCAAUCGCAGUC	319||||||||||||||||||&1||||.||||||||||||||	(319,19):(320,18):(321,17):(322,16):(323,15):(324,14):(325,13):(326,12):(327,11):(328,10):(329,9):(330,8):(331,7):(332,6):(333,4):(334,3):(335,2):(336,1)
NAL94_RS12345	A00920_76_HCYVTDRXX_1_2207_26621_25958	311	339	1	28	-20.52	-30.09	AGCGCUCCAUUAGUCCUCUCGAUCUAACUUC	311GUUGGAUUGACUGUGAUUGAUGGAUCGUU&1AGCGCUCCAUUAGUCCUCUCGAUCUAAC	311||||||||||..|.||||||||||.||||&1||||.|||||||||||..||||||||||	(311,28):(312,27):(313,26):(314,25):(315,24):(316,23):(317,22):(318,21):(319,20):(320,19):(323,16):(325,15):(326,14):(327,13):(328,12):(329,11):(330,10):(331,9):(332,8):(333,7):(334,6):(336,4):(337,3):(338,2):(339,1)
NAL94_RS12345	A00920_76_HCYVTDRXX_1_2207_15537_27680	311	339	7	34	-20.55	-30.39	CUUCUAAGCGCUCCAUUAGUCCUCUCGAUCUAACU	311GUUGGAUUGACUGUGAUUGAUGGAUCGUU&7AGCGCUCCAUUAGUCCUCUCGAUCUAAC	311||||||||||..|.||||||||||.||||&7||||.|||||||||||..||||||||||	(311,34):(312,33):(313,32):(314,31):(315,30):(316,29):(317,28):(318,27):(319,26):(320,25):(323,22):(325,21):(326,20):(327,19):(328,18):(329,17):(330,16):(331,15):(332,14):(333,13):(334,12):(336,10):(337,9):(338,8):(339,7)
NAL94_RS12345	A00920_76_HCYVTDRXX_1_2207_13422_29653	311	339	7	34	-20.55	-30.39	CUUCUAAGCGCUCCAUUAGUCCUCUCGAUCUAACU	311GUUGGAUUGACUGUGAUUGAUGGAUCGUU&7AGCGCUCCAUUAGUCCUCUCGAUCUAAC	311||||||||||..|.||||||||||.||||&7||||.|||||||||||..||||||||||	(311,34):(312,33):(313,32):(314,31):(315,30):(316,29):(317,28):(318,27):(319,26):(320,25):(323,22):(325,21):(326,20):(327,19):(328,18):(329,17):(330,16):(331,15):(332,14):(333,13):(334,12):(336,10):(337,9):(338,8):(339,7)
NAL94_RS12345	A00920_76_HCYVTDRXX_1_2207_2519_32002	600	620	1	29	-20.07	-27	GUUCGAUCAUCCAUUUCCUUAUUUGCUGG	600CCAGCAUUUGGAUGGUUGAAC&1GUUCGAUCAUCCAUUUCCUUAUUUGCUGG	600||||||..|||||||||||||&1|||||||||||||..........||||||	(600,29):(601,28):(602,27):(603,26):(604,25):(605,24):(608,13):(609,12):(610,11):(611,10):(612,9):(613,8):(614,7):(615,6):(616,5):(617,4):(618,3):(619,2):(620,1)
NAL94_RS12345	A00920_76_HCYVTDRXX_1_2207_9579_35180	311	339	7	34	-20.55	-30.39	CUUCUAAGCGCUCCAUUAGUCCUCUCGAUCUAACU	311GUUGGAUUGACUGUGAUUGAUGGAUCGUU&7AGCGCUCCAUUAGUCCUCUCGAUCUAAC	311||||||||||..|.||||||||||.||||&7||||.|||||||||||..||||||||||	(311,34):(312,33):(313,32):(314,31):(315,30):(316,29):(317,28):(318,27):(319,26):(320,25):(323,22):(325,21):(326,20):(327,19):(328,18):(329,17):(330,16):(331,15):(332,14):(333,13):(334,12):(336,10):(337,9):(338,8):(339,7)
NAL94_RS12345	A00920_76_HCYVTDRXX_1_2207_13557_35336	311	339	3	30	-20.71	-30.39	UAAGCGCUCCAUUAGUCCUCUCGAUCUAACUUCU	311GUUGGAUUGACUGUGAUUGAUGGAUCGUU&3AGCGCUCCAUUAGUCCUCUCGAUCUAAC	311||||||||||..|.||||||||||.||||&3||||.|||||||||||..||||||||||	(311,30):(312,29):(313,28):(314,27):(315,26):(316,25):(317,24):(318,23):(319,22):(320,21):(323,18):(325,17):(326,16):(327,15):(328,14):(329,13):(330,12):(331,11):(332,10):(333,9):(334,8):(336,6):(337,5):(338,4):(339,3)
NAL94_RS12345	A00920_76_HCYVTDRXX_1_2159_4481_23406	311	339	5	32	-20.54	-30.39	UCUAAGCGCUCCAUUAGUCCUCUCGAUCUAACUUC	311GUUGGAUUGACUGUGAUUGAUGGAUCGUU&5AGCGCUCCAUUAGUCCUCUCGAUCUAAC	311||||||||||..|.||||||||||.||||&5||||.|||||||||||..||||||||||	(311,32):(312,31):(313,30):(314,29):(315,28):(316,27):(317,26):(318,25):(319,24):(320,23):(323,20):(325,19):(326,18):(327,17):(328,16):(329,15):(330,14):(331,13):(332,12):(333,11):(334,10):(336,8):(337,7):(338,6):(339,5)
NAL94_RS12345	A00920_76_HCYVTDRXX_1_2159_5059_23563	311	339	8	35	-20.53	-30.39	ACUUCUAAGCGCUCCAUUAGUCCUCUCGAUCUAACU	311GUUGGAUUGACUGUGAUUGAUGGAUCGUU&8AGCGCUCCAUUAGUCCUCUCGAUCUAAC	311||||||||||..|.||||||||||.||||&8||||.|||||||||||..||||||||||	(311,35):(312,34):(313,33):(314,32):(315,31):(316,30):(317,29):(318,28):(319,27):(320,26):(323,23):(325,22):(326,21):(327,20):(328,19):(329,18):(330,17):(331,16):(332,15):(333,14):(334,13):(336,11):(337,10):(338,9):(339,8)
NAL94_RS12345	A00920_76_HCYVTDRXX_1_2159_20989_23938	311	339	8	35	-20.46	-30.39	ACUUCUAAGCGCUCCAUUAGUCCUCUCGAUCUAACUUCUC	311GUUGGAUUGACUGUGAUUGAUGGAUCGUU&8AGCGCUCCAUUAGUCCUCUCGAUCUAAC	311||||||||||..|.||||||||||.||||&8||||.|||||||||||..||||||||||	(311,35):(312,34):(313,33):(314,32):(315,31):(316,30):(317,29):(318,28):(319,27):(320,26):(323,23):(325,22):(326,21):(327,20):(328,19):(329,18):(330,17):(331,16):(332,15):(333,14):(334,13):(336,11):(337,10):(338,9):(339,8)
NAL94_RS12345	A00920_76_HCYVTDRXX_1_2159_20672_24236	311	339	8	35	-20.46	-30.39	ACUUCUAAGCGCUCCAUUAGUCCUCUCGAUCUAACUUCUC	311GUUGGAUUGACUGUGAUUGAUGGAUCGUU&8AGCGCUCCAUUAGUCCUCUCGAUCUAAC	311||||||||||..|.||||||||||.||||&8||||.|||||||||||..||||||||||	(311,35):(312,34):(313,33):(314,32):(315,31):(316,30):(317,29):(318,28):(319,27):(320,26):(323,23):(325,22):(326,21):(327,20):(328,19):(329,18):(330,17):(331,16):(332,15):(333,14):(334,13):(336,11):(337,10):(338,9):(339,8)
NAL94_RS12345	A00920_76_HCYVTDRXX_1_2159_5285_27993	311	339	5	32	-20.54	-30.39	UCUAAGCGCUCCAUUAGUCCUCUCGAUCUAACUUC	311GUUGGAUUGACUGUGAUUGAUGGAUCGUU&5AGCGCUCCAUUAGUCCUCUCGAUCUAAC	311||||||||||..|.||||||||||.||||&5||||.|||||||||||..||||||||||	(311,32):(312,31):(313,30):(314,29):(315,28):(316,27):(317,26):(318,25):(319,24):(320,23):(323,20):(325,19):(326,18):(327,17):(328,16):(329,15):(330,14):(331,13):(332,12):(333,11):(334,10):(336,8):(337,7):(338,6):(339,5)
NAL94_RS12345	A00920_76_HCYVTDRXX_1_2159_5412_28119	311	339	5	32	-20.54	-30.39	UCUAAGCGCUCCAUUAGUCCUCUCGAUCUAACUUC	311GUUGGAUUGACUGUGAUUGAUGGAUCGUU&5AGCGCUCCAUUAGUCCUCUCGAUCUAAC	311||||||||||..|.||||||||||.||||&5||||.|||||||||||..||||||||||	(311,32):(312,31):(313,30):(314,29):(315,28):(316,27):(317,26):(318,25):(319,24):(320,23):(323,20):(325,19):(326,18):(327,17):(328,16):(329,15):(330,14):(331,13):(332,12):(333,11):(334,10):(336,8):(337,7):(338,6):(339,5)
NAL94_RS12345	A00920_76_HCYVTDRXX_1_2159_10185_30405	311	339	8	35	-20.45	-30.39	ACUUCUAAGCGCUCCAUUAGUCCUCUCGAUCUAACUUCUCC	311GUUGGAUUGACUGUGAUUGAUGGAUCGUU&8AGCGCUCCAUUAGUCCUCUCGAUCUAAC	311||||||||||..|.||||||||||.||||&8||||.|||||||||||..||||||||||	(311,35):(312,34):(313,33):(314,32):(315,31):(316,30):(317,29):(318,28):(319,27):(320,26):(323,23):(325,22):(326,21):(327,20):(328,19):(329,18):(330,17):(331,16):(332,15):(333,14):(334,13):(336,11):(337,10):(338,9):(339,8)
NAL94_RS12345	A00920_76_HCYVTDRXX_1_2159_21504_36667	311	339	9	36	-20.51	-30.39	CACUUCUAAGCGCUCCAUUAGUCCUCUCGAUCUAACUU	311GUUGGAUUGACUGUGAUUGAUGGAUCGUU&9AGCGCUCCAUUAGUCCUCUCGAUCUAAC	311||||||||||..|.||||||||||.||||&9||||.|||||||||||..||||||||||	(311,36):(312,35):(313,34):(314,33):(315,32):(316,31):(317,30):(318,29):(319,28):(320,27):(323,24):(325,23):(326,22):(327,21):(328,20):(329,19):(330,18):(331,17):(332,16):(333,15):(334,14):(336,12):(337,11):(338,10):(339,9)
NAL94_RS12345	A00920_76_HCYVTDRXX_1_2160_27588_1548	313	334	9	33	-21.62	-29.35	CCACCAUCUCCAUCAAUUACAGUCUCAUAUCCAUCA	313UGGAUUGACUGUGAUUGAUGGA&9UCCAUCAAUUACAGUCUCAUAUCCA	313|||||.||||||||||||||||&9||||||||||||||||....|||||	(313,33):(314,32):(315,31):(316,30):(317,29):(319,24):(320,23):(321,22):(322,21):(323,20):(324,19):(325,18):(326,17):(327,16):(328,15):(329,14):(330,13):(331,12):(332,11):(333,10):(334,9)
NAL94_RS12345	A00920_76_HCYVTDRXX_1_2160_7428_4836	311	339	8	35	-20.53	-30.39	ACUUCUAAGCGCUCCAUUAGUCCUCUCGAUCUAACU	311GUUGGAUUGACUGUGAUUGAUGGAUCGUU&8AGCGCUCCAUUAGUCCUCUCGAUCUAAC	311||||||||||..|.||||||||||.||||&8||||.|||||||||||..||||||||||	(311,35):(312,34):(313,33):(314,32):(315,31):(316,30):(317,29):(318,28):(319,27):(320,26):(323,23):(325,22):(326,21):(327,20):(328,19):(329,18):(330,17):(331,16):(332,15):(333,14):(334,13):(336,11):(337,10):(338,9):(339,8)
NAL94_RS12345	A00920_76_HCYVTDRXX_1_2160_9055_6527	311	339	7	34	-20.54	-30.39	CUUCUAAGCGCUCCAUUAGUCCUCUCGAUCUAACUU	311GUUGGAUUGACUGUGAUUGAUGGAUCGUU&7AGCGCUCCAUUAGUCCUCUCGAUCUAAC	311||||||||||..|.||||||||||.||||&7||||.|||||||||||..||||||||||	(311,34):(312,33):(313,32):(314,31):(315,30):(316,29):(317,28):(318,27):(319,26):(320,25):(323,22):(325,21):(326,20):(327,19):(328,18):(329,17):(330,16):(331,15):(332,14):(333,13):(334,12):(336,10):(337,9):(338,8):(339,7)
NAL94_RS12345	A00920_76_HCYVTDRXX_1_2160_32588_7357	610	633	1	25	-20.71	-31.87	GUGAACCUGGAGUGUUCAUAGCGUCAAU	610GAUGGUUGAACAGUUCGGGUUCGC&1GUGAACCUGGAGUGUUCAUAGCGUC	610||||.|||||||.|||||||||||&1|||||||||||.||||||.|.||||	(610,25):(611,24):(612,23):(613,22):(615,20):(616,18):(617,17):(618,16):(619,15):(620,14):(621,13):(623,11):(624,10):(625,9):(626,8):(627,7):(628,6):(629,5):(630,4):(631,3):(632,2):(633,1)
NAL94_RS12345	A00920_76_HCYVTDRXX_1_2160_8612_7513	311	339	7	34	-20.54	-30.39	CUUCUAAGCGCUCCAUUAGUCCUCUCGAUCUAACUU	311GUUGGAUUGACUGUGAUUGAUGGAUCGUU&7AGCGCUCCAUUAGUCCUCUCGAUCUAAC	311||||||||||..|.||||||||||.||||&7||||.|||||||||||..||||||||||	(311,34):(312,33):(313,32):(314,31):(315,30):(316,29):(317,28):(318,27):(319,26):(320,25):(323,22):(325,21):(326,20):(327,19):(328,18):(329,17):(330,16):(331,15):(332,14):(333,13):(334,12):(336,10):(337,9):(338,8):(339,7)
NAL94_RS12345	A00920_76_HCYVTDRXX_1_2160_26775_10504	311	339	8	35	-20.45	-30.39	ACUUCUAAGCGCUCCAUUAGUCCUCUCGAUCUAACUUCUCC	311GUUGGAUUGACUGUGAUUGAUGGAUCGUU&8AGCGCUCCAUUAGUCCUCUCGAUCUAAC	311||||||||||..|.||||||||||.||||&8||||.|||||||||||..||||||||||	(311,35):(312,34):(313,33):(314,32):(315,31):(316,30):(317,29):(318,28):(319,27):(320,26):(323,23):(325,22):(326,21):(327,20):(328,19):(329,18):(330,17):(331,16):(332,15):(333,14):(334,13):(336,11):(337,10):(338,9):(339,8)
NAL94_RS12345	A00920_76_HCYVTDRXX_1_2160_5240_10629	311	339	4	31	-20.6	-30.39	CUAAGCGCUCCAUUAGUCCUCUCGAUCUAACUU	311GUUGGAUUGACUGUGAUUGAUGGAUCGUU&4AGCGCUCCAUUAGUCCUCUCGAUCUAAC	311||||||||||..|.||||||||||.||||&4||||.|||||||||||..||||||||||	(311,31):(312,30):(313,29):(314,28):(315,27):(316,26):(317,25):(318,24):(319,23):(320,22):(323,19):(325,18):(326,17):(327,16):(328,15):(329,14):(330,13):(331,12):(332,11):(333,10):(334,9):(336,7):(337,6):(338,5):(339,4)
NAL94_RS12345	A00920_76_HCYVTDRXX_1_2160_22616_12790	311	339	7	34	-20.55	-30.39	CUUCUAAGCGCUCCAUUAGUCCUCUCGAUCUAACU	311GUUGGAUUGACUGUGAUUGAUGGAUCGUU&7AGCGCUCCAUUAGUCCUCUCGAUCUAAC	311||||||||||..|.||||||||||.||||&7||||.|||||||||||..||||||||||	(311,34):(312,33):(313,32):(314,31):(315,30):(316,29):(317,28):(318,27):(319,26):(320,25):(323,22):(325,21):(326,20):(327,19):(328,18):(329,17):(330,16):(331,15):(332,14):(333,13):(334,12):(336,10):(337,9):(338,8):(339,7)
NAL94_RS12345	A00920_76_HCYVTDRXX_1_2160_20998_12837	311	339	9	36	-20.46	-30.39	CACUUCUAAGCGCUCCAUUAGUCCUCUCGAUCUAACUUCU	311GUUGGAUUGACUGUGAUUGAUGGAUCGUU&9AGCGCUCCAUUAGUCCUCUCGAUCUAAC	311||||||||||..|.||||||||||.||||&9||||.|||||||||||..||||||||||	(311,36):(312,35):(313,34):(314,33):(315,32):(316,31):(317,30):(318,29):(319,28):(320,27):(323,24):(325,23):(326,22):(327,21):(328,20):(329,19):(330,18):(331,17):(332,16):(333,15):(334,14):(336,12):(337,11):(338,10):(339,9)
NAL94_RS12345	A00920_76_HCYVTDRXX_1_2160_20735_13072	311	339	9	36	-20.46	-30.39	CACUUCUAAGCGCUCCAUUAGUCCUCUCGAUCUAACUUCU	311GUUGGAUUGACUGUGAUUGAUGGAUCGUU&9AGCGCUCCAUUAGUCCUCUCGAUCUAAC	311||||||||||..|.||||||||||.||||&9||||.|||||||||||..||||||||||	(311,36):(312,35):(313,34):(314,33):(315,32):(316,31):(317,30):(318,29):(319,28):(320,27):(323,24):(325,23):(326,22):(327,21):(328,20):(329,19):(330,18):(331,17):(332,16):(333,15):(334,14):(336,12):(337,11):(338,10):(339,9)
NAL94_RS12345	A00920_76_HCYVTDRXX_1_2160_23014_13761	311	339	9	36	-20.52	-30.39	CACUUCUAAGCGCUCCAUUAGUCCUCUCGAUCUAACU	311GUUGGAUUGACUGUGAUUGAUGGAUCGUU&9AGCGCUCCAUUAGUCCUCUCGAUCUAAC	311||||||||||..|.||||||||||.||||&9||||.|||||||||||..||||||||||	(311,36):(312,35):(313,34):(314,33):(315,32):(316,31):(317,30):(318,29):(319,28):(320,27):(323,24):(325,23):(326,22):(327,21):(328,20):(329,19):(330,18):(331,17):(332,16):(333,15):(334,14):(336,12):(337,11):(338,10):(339,9)
NAL94_RS12345	A00920_76_HCYVTDRXX_1_2160_14696_17300	311	339	1	28	-20.47	-30.09	AGCGCUCCAUUAGUCCUCUCGAUCUAACUUCUCC	311GUUGGAUUGACUGUGAUUGAUGGAUCGUU&1AGCGCUCCAUUAGUCCUCUCGAUCUAAC	311||||||||||..|.||||||||||.||||&1||||.|||||||||||..||||||||||	(311,28):(312,27):(313,26):(314,25):(315,24):(316,23):(317,22):(318,21):(319,20):(320,19):(323,16):(325,15):(326,14):(327,13):(328,12):(329,11):(330,10):(331,9):(332,8):(333,7):(334,6):(336,4):(337,3):(338,2):(339,1)
NAL94_RS12345	A00920_76_HCYVTDRXX_1_2160_29279_20760	311	339	2	29	-20.76	-30.39	AAGCGCUCCAUUAGUCCUCUCGAUCUAACUU	311GUUGGAUUGACUGUGAUUGAUGGAUCGUU&2AGCGCUCCAUUAGUCCUCUCGAUCUAAC	311||||||||||..|.||||||||||.||||&2||||.|||||||||||..||||||||||	(311,29):(312,28):(313,27):(314,26):(315,25):(316,24):(317,23):(318,22):(319,21):(320,20):(323,17):(325,16):(326,15):(327,14):(328,13):(329,12):(330,11):(331,10):(332,9):(333,8):(334,7):(336,5):(337,4):(338,3):(339,2)
NAL94_RS12345	A00920_76_HCYVTDRXX_1_2160_28890_21809	311	339	2	29	-20.76	-30.39	AAGCGCUCCAUUAGUCCUCUCGAUCUAACUU	311GUUGGAUUGACUGUGAUUGAUGGAUCGUU&2AGCGCUCCAUUAGUCCUCUCGAUCUAAC	311||||||||||..|.||||||||||.||||&2||||.|||||||||||..||||||||||	(311,29):(312,28):(313,27):(314,26):(315,25):(316,24):(317,23):(318,22):(319,21):(320,20):(323,17):(325,16):(326,15):(327,14):(328,13):(329,12):(330,11):(331,10):(332,9):(333,8):(334,7):(336,5):(337,4):(338,3):(339,2)
NAL94_RS12345	A00920_76_HCYVTDRXX_1_2160_2889_21966	311	339	3	30	-20.71	-30.39	UAAGCGCUCCAUUAGUCCUCUCGAUCUAACUUCU	311GUUGGAUUGACUGUGAUUGAUGGAUCGUU&3AGCGCUCCAUUAGUCCUCUCGAUCUAAC	311||||||||||..|.||||||||||.||||&3||||.|||||||||||..||||||||||	(311,30):(312,29):(313,28):(314,27):(315,26):(316,25):(317,24):(318,23):(319,22):(320,21):(323,18):(325,17):(326,16):(327,15):(328,14):(329,13):(330,12):(331,11):(332,10):(333,9):(334,8):(336,6):(337,5):(338,4):(339,3)
NAL94_RS12345	A00920_76_HCYVTDRXX_1_2160_14226_25880	764	786	1	24	-21.32	-30.7	GAGCUAUCAGCCAUCUUCUUCUCCUUAAAUAUUA	764GGAGCCCACUUGGCUGAUAGCUC&1GAGCUAUCAGCCAUCUUCUUCUCC	764||||......|||||||||||||&1|||||||||||||.......||||	(764,24):(765,23):(766,22):(767,21):(774,13):(775,12):(776,11):(777,10):(778,9):(779,8):(780,7):(781,6):(782,5):(783,4):(784,3):(785,2):(786,1)
NAL94_RS12345	A00920_76_HCYVTDRXX_1_2160_10791_27665	311	339	9	36	-20.51	-30.39	CACUUCUAAGCGCUCCAUUAGUCCUCUCGAUCUAACUU	311GUUGGAUUGACUGUGAUUGAUGGAUCGUU&9AGCGCUCCAUUAGUCCUCUCGAUCUAAC	311||||||||||..|.||||||||||.||||&9||||.|||||||||||..||||||||||	(311,36):(312,35):(313,34):(314,33):(315,32):(316,31):(317,30):(318,29):(319,28):(320,27):(323,24):(325,23):(326,22):(327,21):(328,20):(329,19):(330,18):(331,17):(332,16):(333,15):(334,14):(336,12):(337,11):(338,10):(339,9)
NAL94_RS12345	A00920_76_HCYVTDRXX_1_2160_15700_27962	311	339	1	28	-20.42	-30.09	AGCGCUCCAUUAGUCCUCUCGAUCUAACUUCUCCG	311GUUGGAUUGACUGUGAUUGAUGGAUCGUU&1AGCGCUCCAUUAGUCCUCUCGAUCUAAC	311||||||||||..|.||||||||||.||||&1||||.|||||||||||..||||||||||	(311,28):(312,27):(313,26):(314,25):(315,24):(316,23):(317,22):(318,21):(319,20):(320,19):(323,16):(325,15):(326,14):(327,13):(328,12):(329,11):(330,10):(331,9):(332,8):(333,7):(334,6):(336,4):(337,3):(338,2):(339,1)
NAL94_RS12345	A00920_76_HCYVTDRXX_1_2160_27941_28494	311	339	12	39	-20.46	-30.39	UCUCACUUCUAAGCGCUCCAUUAGUCCUCUCGAUCUAACUU	311GUUGGAUUGACUGUGAUUGAUGGAUCGUU&12AGCGCUCCAUUAGUCCUCUCGAUCUAAC	311||||||||||..|.||||||||||.||||&12||||.|||||||||||..||||||||||	(311,39):(312,38):(313,37):(314,36):(315,35):(316,34):(317,33):(318,32):(319,31):(320,30):(323,27):(325,26):(326,25):(327,24):(328,23):(329,22):(330,21):(331,20):(332,19):(333,18):(334,17):(336,15):(337,14):(338,13):(339,12)
NAL94_RS12345	A00920_76_HCYVTDRXX_1_2160_27543_28682	311	339	6	33	-20.55	-30.39	UUCUAAGCGCUCCAUUAGUCCUCUCGAUCUAACUU	311GUUGGAUUGACUGUGAUUGAUGGAUCGUU&6AGCGCUCCAUUAGUCCUCUCGAUCUAAC	311||||||||||..|.||||||||||.||||&6||||.|||||||||||..||||||||||	(311,33):(312,32):(313,31):(314,30):(315,29):(316,28):(317,27):(318,26):(319,25):(320,24):(323,21):(325,20):(326,19):(327,18):(328,17):(329,16):(330,15):(331,14):(332,13):(333,12):(334,11):(336,9):(337,8):(338,7):(339,6)
NAL94_RS12345	A00920_76_HCYVTDRXX_1_2160_32579_29356	311	339	4	31	-20.54	-30.39	CUAAGCGCUCCAUUAGUCCUCUCGAUCUAACUUCU	311GUUGGAUUGACUGUGAUUGAUGGAUCGUU&4AGCGCUCCAUUAGUCCUCUCGAUCUAAC	311||||||||||..|.||||||||||.||||&4||||.|||||||||||..||||||||||	(311,31):(312,30):(313,29):(314,28):(315,27):(316,26):(317,25):(318,24):(319,23):(320,22):(323,19):(325,18):(326,17):(327,16):(328,15):(329,14):(330,13):(331,12):(332,11):(333,10):(334,9):(336,7):(337,6):(338,5):(339,4)
NAL94_RS12345	A00920_76_HCYVTDRXX_1_2160_17924_31281	311	339	7	34	-20.53	-30.39	CUUCUAAGCGCUCCAUUAGUCCUCUCGAUCUAACUUC	311GUUGGAUUGACUGUGAUUGAUGGAUCGUU&7AGCGCUCCAUUAGUCCUCUCGAUCUAAC	311||||||||||..|.||||||||||.||||&7||||.|||||||||||..||||||||||	(311,34):(312,33):(313,32):(314,31):(315,30):(316,29):(317,28):(318,27):(319,26):(320,25):(323,22):(325,21):(326,20):(327,19):(328,18):(329,17):(330,16):(331,15):(332,14):(333,13):(334,12):(336,10):(337,9):(338,8):(339,7)
NAL94_RS12345	A00920_76_HCYVTDRXX_1_2160_27199_34006	311	339	7	34	-20.53	-30.39	CUUCUAAGCGCUCCAUUAGUCCUCUCGAUCUAACUUC	311GUUGGAUUGACUGUGAUUGAUGGAUCGUU&7AGCGCUCCAUUAGUCCUCUCGAUCUAAC	311||||||||||..|.||||||||||.||||&7||||.|||||||||||..||||||||||	(311,34):(312,33):(313,32):(314,31):(315,30):(316,29):(317,28):(318,27):(319,26):(320,25):(323,22):(325,21):(326,20):(327,19):(328,18):(329,17):(330,16):(331,15):(332,14):(333,13):(334,12):(336,10):(337,9):(338,8):(339,7)
NAL94_RS12345	A00920_76_HCYVTDRXX_1_2160_2645_36573	311	339	3	30	-20.71	-30.39	UAAGCGCUCCAUUAGUCCUCUCGAUCUAACUUCU	311GUUGGAUUGACUGUGAUUGAUGGAUCGUU&3AGCGCUCCAUUAGUCCUCUCGAUCUAAC	311||||||||||..|.||||||||||.||||&3||||.|||||||||||..||||||||||	(311,30):(312,29):(313,28):(314,27):(315,26):(316,25):(317,24):(318,23):(319,22):(320,21):(323,18):(325,17):(326,16):(327,15):(328,14):(329,13):(330,12):(331,11):(332,10):(333,9):(334,8):(336,6):(337,5):(338,4):(339,3)
NAL94_RS12345	A00920_76_HCYVTDRXX_1_2161_12762_1673	311	339	7	34	-20.54	-30.39	CUUCUAAGCGCUCCAUUAGUCCUCUCGAUCUAACUU	311GUUGGAUUGACUGUGAUUGAUGGAUCGUU&7AGCGCUCCAUUAGUCCUCUCGAUCUAAC	311||||||||||..|.||||||||||.||||&7||||.|||||||||||..||||||||||	(311,34):(312,33):(313,32):(314,31):(315,30):(316,29):(317,28):(318,27):(319,26):(320,25):(323,22):(325,21):(326,20):(327,19):(328,18):(329,17):(330,16):(331,15):(332,14):(333,13):(334,12):(336,10):(337,9):(338,8):(339,7)
NAL94_RS12345	A00920_76_HCYVTDRXX_1_2161_8070_2315	311	339	5	32	-20.55	-30.39	UCUAAGCGCUCCAUUAGUCCUCUCGAUCUAACUU	311GUUGGAUUGACUGUGAUUGAUGGAUCGUU&5AGCGCUCCAUUAGUCCUCUCGAUCUAAC	311||||||||||..|.||||||||||.||||&5||||.|||||||||||..||||||||||	(311,32):(312,31):(313,30):(314,29):(315,28):(316,27):(317,26):(318,25):(319,24):(320,23):(323,20):(325,19):(326,18):(327,17):(328,16):(329,15):(330,14):(331,13):(332,12):(333,11):(334,10):(336,8):(337,7):(338,6):(339,5)
NAL94_RS12345	A00920_76_HCYVTDRXX_1_2161_11668_2816	311	339	7	34	-20.54	-30.39	CUUCUAAGCGCUCCAUUAGUCCUCUCGAUCUAACUU	311GUUGGAUUGACUGUGAUUGAUGGAUCGUU&7AGCGCUCCAUUAGUCCUCUCGAUCUAAC	311||||||||||..|.||||||||||.||||&7||||.|||||||||||..||||||||||	(311,34):(312,33):(313,32):(314,31):(315,30):(316,29):(317,28):(318,27):(319,26):(320,25):(323,22):(325,21):(326,20):(327,19):(328,18):(329,17):(330,16):(331,15):(332,14):(333,13):(334,12):(336,10):(337,9):(338,8):(339,7)
NAL94_RS12345	A00920_76_HCYVTDRXX_1_2161_20573_10285	311	339	8	35	-20.51	-30.39	ACUUCUAAGCGCUCCAUUAGUCCUCUCGAUCUAACUUC	311GUUGGAUUGACUGUGAUUGAUGGAUCGUU&8AGCGCUCCAUUAGUCCUCUCGAUCUAAC	311||||||||||..|.||||||||||.||||&8||||.|||||||||||..||||||||||	(311,35):(312,34):(313,33):(314,32):(315,31):(316,30):(317,29):(318,28):(319,27):(320,26):(323,23):(325,22):(326,21):(327,20):(328,19):(329,18):(330,17):(331,16):(332,15):(333,14):(334,13):(336,11):(337,10):(338,9):(339,8)
NAL94_RS12345	A00920_76_HCYVTDRXX_1_2161_20464_11193	311	339	8	35	-20.51	-30.39	ACUUCUAAGCGCUCCAUUAGUCCUCUCGAUCUAACUUC	311GUUGGAUUGACUGUGAUUGAUGGAUCGUU&8AGCGCUCCAUUAGUCCUCUCGAUCUAAC	311||||||||||..|.||||||||||.||||&8||||.|||||||||||..||||||||||	(311,35):(312,34):(313,33):(314,32):(315,31):(316,30):(317,29):(318,28):(319,27):(320,26):(323,23):(325,22):(326,21):(327,20):(328,19):(329,18):(330,17):(331,16):(332,15):(333,14):(334,13):(336,11):(337,10):(338,9):(339,8)
NAL94_RS12345	A00920_76_HCYVTDRXX_1_2161_25518_11710	311	339	8	35	-20.52	-30.39	ACUUCUAAGCGCUCCAUUAGUCCUCUCGAUCUAACUU	311GUUGGAUUGACUGUGAUUGAUGGAUCGUU&8AGCGCUCCAUUAGUCCUCUCGAUCUAAC	311||||||||||..|.||||||||||.||||&8||||.|||||||||||..||||||||||	(311,35):(312,34):(313,33):(314,32):(315,31):(316,30):(317,29):(318,28):(319,27):(320,26):(323,23):(325,22):(326,21):(327,20):(328,19):(329,18):(330,17):(331,16):(332,15):(333,14):(334,13):(336,11):(337,10):(338,9):(339,8)
NAL94_RS12345	A00920_76_HCYVTDRXX_1_2161_19217_11819	311	339	1	28	-20.49	-30.09	AGCGCUCCAUUAGUCCUCUCGAUCUAACUUCUC	311GUUGGAUUGACUGUGAUUGAUGGAUCGUU&1AGCGCUCCAUUAGUCCUCUCGAUCUAAC	311||||||||||..|.||||||||||.||||&1||||.|||||||||||..||||||||||	(311,28):(312,27):(313,26):(314,25):(315,24):(316,23):(317,22):(318,21):(319,20):(320,19):(323,16):(325,15):(326,14):(327,13):(328,12):(329,11):(330,10):(331,9):(332,8):(333,7):(334,6):(336,4):(337,3):(338,2):(339,1)
NAL94_RS12345	A00920_76_HCYVTDRXX_1_2161_32922_15013	311	339	9	36	-20.51	-30.39	CACUUCUAAGCGCUCCAUUAGUCCUCUCGAUCUAACUU	311GUUGGAUUGACUGUGAUUGAUGGAUCGUU&9AGCGCUCCAUUAGUCCUCUCGAUCUAAC	311||||||||||..|.||||||||||.||||&9||||.|||||||||||..||||||||||	(311,36):(312,35):(313,34):(314,33):(315,32):(316,31):(317,30):(318,29):(319,28):(320,27):(323,24):(325,23):(326,22):(327,21):(328,20):(329,19):(330,18):(331,17):(332,16):(333,15):(334,14):(336,12):(337,11):(338,10):(339,9)
NAL94_RS12345	A00920_76_HCYVTDRXX_1_2161_29948_17503	311	339	2	29	-20.77	-30.39	AAGCGCUCCAUUAGUCCUCUCGAUCUAACU	311GUUGGAUUGACUGUGAUUGAUGGAUCGUU&2AGCGCUCCAUUAGUCCUCUCGAUCUAAC	311||||||||||..|.||||||||||.||||&2||||.|||||||||||..||||||||||	(311,29):(312,28):(313,27):(314,26):(315,25):(316,24):(317,23):(318,22):(319,21):(320,20):(323,17):(325,16):(326,15):(327,14):(328,13):(329,12):(330,11):(331,10):(332,9):(333,8):(334,7):(336,5):(337,4):(338,3):(339,2)
NAL94_RS12345	A00920_76_HCYVTDRXX_1_2161_27073_20509	311	339	5	32	-20.49	-30.39	UCUAAGCGCUCCAUUAGUCCUCUCGAUCUAACUUCUC	311GUUGGAUUGACUGUGAUUGAUGGAUCGUU&5AGCGCUCCAUUAGUCCUCUCGAUCUAAC	311||||||||||..|.||||||||||.||||&5||||.|||||||||||..||||||||||	(311,32):(312,31):(313,30):(314,29):(315,28):(316,27):(317,26):(318,25):(319,24):(320,23):(323,20):(325,19):(326,18):(327,17):(328,16):(329,15):(330,14):(331,13):(332,12):(333,11):(334,10):(336,8):(337,7):(338,6):(339,5)
NAL94_RS12345	A00920_76_HCYVTDRXX_1_2161_25039_21402	311	339	4	31	-20.6	-30.39	CUAAGCGCUCCAUUAGUCCUCUCGAUCUAACUU	311GUUGGAUUGACUGUGAUUGAUGGAUCGUU&4AGCGCUCCAUUAGUCCUCUCGAUCUAAC	311||||||||||..|.||||||||||.||||&4||||.|||||||||||..||||||||||	(311,31):(312,30):(313,29):(314,28):(315,27):(316,26):(317,25):(318,24):(319,23):(320,22):(323,19):(325,18):(326,17):(327,16):(328,15):(329,14):(330,13):(331,12):(332,11):(333,10):(334,9):(336,7):(337,6):(338,5):(339,4)
NAL94_RS12345	A00920_76_HCYVTDRXX_1_2161_17716_24408	311	339	7	34	-20.53	-30.39	CUUCUAAGCGCUCCAUUAGUCCUCUCGAUCUAACUUC	311GUUGGAUUGACUGUGAUUGAUGGAUCGUU&7AGCGCUCCAUUAGUCCUCUCGAUCUAAC	311||||||||||..|.||||||||||.||||&7||||.|||||||||||..||||||||||	(311,34):(312,33):(313,32):(314,31):(315,30):(316,29):(317,28):(318,27):(319,26):(320,25):(323,22):(325,21):(326,20):(327,19):(328,18):(329,17):(330,16):(331,15):(332,14):(333,13):(334,12):(336,10):(337,9):(338,8):(339,7)
NAL94_RS12345	A00920_76_HCYVTDRXX_1_2161_14950_24596	311	339	7	34	-20.47	-30.39	CUUCUAAGCGCUCCAUUAGUCCUCUCGAUCUAACUUCUCC	311GUUGGAUUGACUGUGAUUGAUGGAUCGUU&7AGCGCUCCAUUAGUCCUCUCGAUCUAAC	311||||||||||..|.||||||||||.||||&7||||.|||||||||||..||||||||||	(311,34):(312,33):(313,32):(314,31):(315,30):(316,29):(317,28):(318,27):(319,26):(320,25):(323,22):(325,21):(326,20):(327,19):(328,18):(329,17):(330,16):(331,15):(332,14):(333,13):(334,12):(336,10):(337,9):(338,8):(339,7)
NAL94_RS12345	A00920_76_HCYVTDRXX_1_2161_1280_24940	311	339	8	35	-20.42	-30.39	ACUUCUAAGCGCUCCAUUAGUCCUCUCGAUCUAACUUCUCCG	311GUUGGAUUGACUGUGAUUGAUGGAUCGUU&8AGCGCUCCAUUAGUCCUCUCGAUCUAAC	311||||||||||..|.||||||||||.||||&8||||.|||||||||||..||||||||||	(311,35):(312,34):(313,33):(314,32):(315,31):(316,30):(317,29):(318,28):(319,27):(320,26):(323,23):(325,22):(326,21):(327,20):(328,19):(329,18):(330,17):(331,16):(332,15):(333,14):(334,13):(336,11):(337,10):(338,9):(339,8)
NAL94_RS12345	A00920_76_HCYVTDRXX_1_2161_17553_25567	311	339	6	33	-20.53	-30.39	UUCUAAGCGCUCCAUUAGUCCUCUCGAUCUAACUUC	311GUUGGAUUGACUGUGAUUGAUGGAUCGUU&6AGCGCUCCAUUAGUCCUCUCGAUCUAAC	311||||||||||..|.||||||||||.||||&6||||.|||||||||||..||||||||||	(311,33):(312,32):(313,31):(314,30):(315,29):(316,28):(317,27):(318,26):(319,25):(320,24):(323,21):(325,20):(326,19):(327,18):(328,17):(329,16):(330,15):(331,14):(332,13):(333,12):(334,11):(336,9):(337,8):(338,7):(339,6)
NAL94_RS12345	A00920_76_HCYVTDRXX_1_2161_25238_28134	311	339	7	34	-20.48	-30.39	CUUCUAAGCGCUCCAUUAGUCCUCUCGAUCUAACUUCUC	311GUUGGAUUGACUGUGAUUGAUGGAUCGUU&7AGCGCUCCAUUAGUCCUCUCGAUCUAAC	311||||||||||..|.||||||||||.||||&7||||.|||||||||||..||||||||||	(311,34):(312,33):(313,32):(314,31):(315,30):(316,29):(317,28):(318,27):(319,26):(320,25):(323,22):(325,21):(326,20):(327,19):(328,18):(329,17):(330,16):(331,15):(332,14):(333,13):(334,12):(336,10):(337,9):(338,8):(339,7)
NAL94_RS12345	A00920_76_HCYVTDRXX_1_2161_28980_33708	311	339	4	31	-20.58	-30.39	CUAAGCGCUCCAUUAGUCCUCUCGAUCUAACUUC	311GUUGGAUUGACUGUGAUUGAUGGAUCGUU&4AGCGCUCCAUUAGUCCUCUCGAUCUAAC	311||||||||||..|.||||||||||.||||&4||||.|||||||||||..||||||||||	(311,31):(312,30):(313,29):(314,28):(315,27):(316,26):(317,25):(318,24):(319,23):(320,22):(323,19):(325,18):(326,17):(327,16):(328,15):(329,14):(330,13):(331,12):(332,11):(333,10):(334,9):(336,7):(337,6):(338,5):(339,4)
NAL94_RS12345	A00920_76_HCYVTDRXX_1_2161_18945_35211	311	339	7	34	-20.48	-30.39	CUUCUAAGCGCUCCAUUAGUCCUCUCGAUCUAACUUCU	311GUUGGAUUGACUGUGAUUGAUGGAUCGUU&7AGCGCUCCAUUAGUCCUCUCGAUCUAAC	311||||||||||..|.||||||||||.||||&7||||.|||||||||||..||||||||||	(311,34):(312,33):(313,32):(314,31):(315,30):(316,29):(317,28):(318,27):(319,26):(320,25):(323,22):(325,21):(326,20):(327,19):(328,18):(329,17):(330,16):(331,15):(332,14):(333,13):(334,12):(336,10):(337,9):(338,8):(339,7)
NAL94_RS12345	A00920_76_HCYVTDRXX_1_2162_19253_8187	311	339	9	36	-20.45	-30.39	CACUUCUAAGCGCUCCAUUAGUCCUCUCGAUCUAACUUCUC	311GUUGGAUUGACUGUGAUUGAUGGAUCGUU&9AGCGCUCCAUUAGUCCUCUCGAUCUAAC	311||||||||||..|.||||||||||.||||&9||||.|||||||||||..||||||||||	(311,36):(312,35):(313,34):(314,33):(315,32):(316,31):(317,30):(318,29):(319,28):(320,27):(323,24):(325,23):(326,22):(327,21):(328,20):(329,19):(330,18):(331,17):(332,16):(333,15):(334,14):(336,12):(337,11):(338,10):(339,9)
NAL94_RS12345	A00920_76_HCYVTDRXX_1_2162_4101_8656	311	339	1	28	-20.47	-30.09	AGCGCUCCAUUAGUCCUCUCGAUCUAACUUCUCC	311GUUGGAUUGACUGUGAUUGAUGGAUCGUU&1AGCGCUCCAUUAGUCCUCUCGAUCUAAC	311||||||||||..|.||||||||||.||||&1||||.|||||||||||..||||||||||	(311,28):(312,27):(313,26):(314,25):(315,24):(316,23):(317,22):(318,21):(319,20):(320,19):(323,16):(325,15):(326,14):(327,13):(328,12):(329,11):(330,10):(331,9):(332,8):(333,7):(334,6):(336,4):(337,3):(338,2):(339,1)
NAL94_RS12345	A00920_76_HCYVTDRXX_1_2162_4689_12680	248	273	2	24	-21.78	-28.8	UGCGCUUCACGUUGUUCAUUCGCCG	248GGUGAACGAGUCUCAAUGUGAAGUGC&2GCGCUUCACGUUGUUCAUUCGCC	248||||||.|||...|||||||||||||&2||||||||||||||||.||||||	(248,24):(249,23):(250,22):(251,21):(252,20):(253,19):(255,17):(256,16):(257,15):(261,14):(262,13):(263,12):(264,11):(265,10):(266,9):(267,8):(268,7):(269,6):(270,5):(271,4):(272,3):(273,2)
NAL94_RS12345	A00920_76_HCYVTDRXX_1_2162_19886_17707	311	339	9	36	-20.45	-30.39	CACUUCUAAGCGCUCCAUUAGUCCUCUCGAUCUAACUUCUC	311GUUGGAUUGACUGUGAUUGAUGGAUCGUU&9AGCGCUCCAUUAGUCCUCUCGAUCUAAC	311||||||||||..|.||||||||||.||||&9||||.|||||||||||..||||||||||	(311,36):(312,35):(313,34):(314,33):(315,32):(316,31):(317,30):(318,29):(319,28):(320,27):(323,24):(325,23):(326,22):(327,21):(328,20):(329,19):(330,18):(331,17):(332,16):(333,15):(334,14):(336,12):(337,11):(338,10):(339,9)
NAL94_RS12345	A00920_76_HCYVTDRXX_1_2130_28655_20212	311	339	1	28	-20.42	-30.09	AGCGCUCCAUUAGUCCUCUCGAUCUAACUUCUCCG	311GUUGGAUUGACUGUGAUUGAUGGAUCGUU&1AGCGCUCCAUUAGUCCUCUCGAUCUAAC	311||||||||||..|.||||||||||.||||&1||||.|||||||||||..||||||||||	(311,28):(312,27):(313,26):(314,25):(315,24):(316,23):(317,22):(318,21):(319,20):(320,19):(323,16):(325,15):(326,14):(327,13):(328,12):(329,11):(330,10):(331,9):(332,8):(333,7):(334,6):(336,4):(337,3):(338,2):(339,1)
NAL94_RS12345	A00920_76_HCYVTDRXX_1_2130_20808_21245	311	339	9	36	-20.51	-30.39	CACUUCUAAGCGCUCCAUUAGUCCUCUCGAUCUAACUU	311GUUGGAUUGACUGUGAUUGAUGGAUCGUU&9AGCGCUCCAUUAGUCCUCUCGAUCUAAC	311||||||||||..|.||||||||||.||||&9||||.|||||||||||..||||||||||	(311,36):(312,35):(313,34):(314,33):(315,32):(316,31):(317,30):(318,29):(319,28):(320,27):(323,24):(325,23):(326,22):(327,21):(328,20):(329,19):(330,18):(331,17):(332,16):(333,15):(334,14):(336,12):(337,11):(338,10):(339,9)
NAL94_RS12345	A00920_76_HCYVTDRXX_1_2130_26304_29199	311	339	8	35	-20.53	-30.39	ACUUCUAAGCGCUCCAUUAGUCCUCUCGAUCUAACU	311GUUGGAUUGACUGUGAUUGAUGGAUCGUU&8AGCGCUCCAUUAGUCCUCUCGAUCUAAC	311||||||||||..|.||||||||||.||||&8||||.|||||||||||..||||||||||	(311,35):(312,34):(313,33):(314,32):(315,31):(316,30):(317,29):(318,28):(319,27):(320,26):(323,23):(325,22):(326,21):(327,20):(328,19):(329,18):(330,17):(331,16):(332,15):(333,14):(334,13):(336,11):(337,10):(338,9):(339,8)
NAL94_RS12345	A00920_76_HCYVTDRXX_1_2130_8106_30405	311	339	9	36	-20.51	-30.39	CACUUCUAAGCGCUCCAUUAGUCCUCUCGAUCUAACUU	311GUUGGAUUGACUGUGAUUGAUGGAUCGUU&9AGCGCUCCAUUAGUCCUCUCGAUCUAAC	311||||||||||..|.||||||||||.||||&9||||.|||||||||||..||||||||||	(311,36):(312,35):(313,34):(314,33):(315,32):(316,31):(317,30):(318,29):(319,28):(320,27):(323,24):(325,23):(326,22):(327,21):(328,20):(329,19):(330,18):(331,17):(332,16):(333,15):(334,14):(336,12):(337,11):(338,10):(339,9)
NAL94_RS12345	A00920_76_HCYVTDRXX_1_2130_32597_31266	311	339	7	34	-20.54	-30.39	CUUCUAAGCGCUCCAUUAGUCCUCUCGAUCUAACUU	311GUUGGAUUGACUGUGAUUGAUGGAUCGUU&7AGCGCUCCAUUAGUCCUCUCGAUCUAAC	311||||||||||..|.||||||||||.||||&7||||.|||||||||||..||||||||||	(311,34):(312,33):(313,32):(314,31):(315,30):(316,29):(317,28):(318,27):(319,26):(320,25):(323,22):(325,21):(326,20):(327,19):(328,18):(329,17):(330,16):(331,15):(332,14):(333,13):(334,12):(336,10):(337,9):(338,8):(339,7)
NAL94_RS12345	A00920_76_HCYVTDRXX_1_2130_19099_31438	311	339	9	36	-20.51	-30.39	CACUUCUAAGCGCUCCAUUAGUCCUCUCGAUCUAACUU	311GUUGGAUUGACUGUGAUUGAUGGAUCGUU&9AGCGCUCCAUUAGUCCUCUCGAUCUAAC	311||||||||||..|.||||||||||.||||&9||||.|||||||||||..||||||||||	(311,36):(312,35):(313,34):(314,33):(315,32):(316,31):(317,30):(318,29):(319,28):(320,27):(323,24):(325,23):(326,22):(327,21):(328,20):(329,19):(330,18):(331,17):(332,16):(333,15):(334,14):(336,12):(337,11):(338,10):(339,9)
NAL94_RS12345	A00920_76_HCYVTDRXX_1_2131_32000_5055	311	339	1	28	-20.52	-30.09	AGCGCUCCAUUAGUCCUCUCGAUCUAACUUC	311GUUGGAUUGACUGUGAUUGAUGGAUCGUU&1AGCGCUCCAUUAGUCCUCUCGAUCUAAC	311||||||||||..|.||||||||||.||||&1||||.|||||||||||..||||||||||	(311,28):(312,27):(313,26):(314,25):(315,24):(316,23):(317,22):(318,21):(319,20):(320,19):(323,16):(325,15):(326,14):(327,13):(328,12):(329,11):(330,10):(331,9):(332,8):(333,7):(334,6):(336,4):(337,3):(338,2):(339,1)
NAL94_RS12345	A00920_76_HCYVTDRXX_1_2131_12481_5259	311	339	9	36	-20.52	-30.39	CACUUCUAAGCGCUCCAUUAGUCCUCUCGAUCUAACU	311GUUGGAUUGACUGUGAUUGAUGGAUCGUU&9AGCGCUCCAUUAGUCCUCUCGAUCUAAC	311||||||||||..|.||||||||||.||||&9||||.|||||||||||..||||||||||	(311,36):(312,35):(313,34):(314,33):(315,32):(316,31):(317,30):(318,29):(319,28):(320,27):(323,24):(325,23):(326,22):(327,21):(328,20):(329,19):(330,18):(331,17):(332,16):(333,15):(334,14):(336,12):(337,11):(338,10):(339,9)
NAL94_RS12345	A00920_76_HCYVTDRXX_1_2131_25663_13150	311	339	1	28	-20.42	-30.09	AGCGCUCCAUUAGUCCUCUCGAUCUAACUUCUCCG	311GUUGGAUUGACUGUGAUUGAUGGAUCGUU&1AGCGCUCCAUUAGUCCUCUCGAUCUAAC	311||||||||||..|.||||||||||.||||&1||||.|||||||||||..||||||||||	(311,28):(312,27):(313,26):(314,25):(315,24):(316,23):(317,22):(318,21):(319,20):(320,19):(323,16):(325,15):(326,14):(327,13):(328,12):(329,11):(330,10):(331,9):(332,8):(333,7):(334,6):(336,4):(337,3):(338,2):(339,1)
NAL94_RS12345	A00920_76_HCYVTDRXX_1_2131_30291_22326	311	339	9	36	-20.52	-30.39	CACUUCUAAGCGCUCCAUUAGUCCUCUCGAUCUAACU	311GUUGGAUUGACUGUGAUUGAUGGAUCGUU&9AGCGCUCCAUUAGUCCUCUCGAUCUAAC	311||||||||||..|.||||||||||.||||&9||||.|||||||||||..||||||||||	(311,36):(312,35):(313,34):(314,33):(315,32):(316,31):(317,30):(318,29):(319,28):(320,27):(323,24):(325,23):(326,22):(327,21):(328,20):(329,19):(330,18):(331,17):(332,16):(333,15):(334,14):(336,12):(337,11):(338,10):(339,9)
NAL94_RS12345	A00920_76_HCYVTDRXX_1_2131_30147_22858	311	339	9	36	-20.52	-30.39	CACUUCUAAGCGCUCCAUUAGUCCUCUCGAUCUAACU	311GUUGGAUUGACUGUGAUUGAUGGAUCGUU&9AGCGCUCCAUUAGUCCUCUCGAUCUAAC	311||||||||||..|.||||||||||.||||&9||||.|||||||||||..||||||||||	(311,36):(312,35):(313,34):(314,33):(315,32):(316,31):(317,30):(318,29):(319,28):(320,27):(323,24):(325,23):(326,22):(327,21):(328,20):(329,19):(330,18):(331,17):(332,16):(333,15):(334,14):(336,12):(337,11):(338,10):(339,9)
NAL94_RS12345	A00920_76_HCYVTDRXX_1_2131_15835_29450	311	339	1	28	-20.42	-30.09	AGCGCUCCAUUAGUCCUCUCGAUCUAACUUCUCCG	311GUUGGAUUGACUGUGAUUGAUGGAUCGUU&1AGCGCUCCAUUAGUCCUCUCGAUCUAAC	311||||||||||..|.||||||||||.||||&1||||.|||||||||||..||||||||||	(311,28):(312,27):(313,26):(314,25):(315,24):(316,23):(317,22):(318,21):(319,20):(320,19):(323,16):(325,15):(326,14):(327,13):(328,12):(329,11):(330,10):(331,9):(332,8):(333,7):(334,6):(336,4):(337,3):(338,2):(339,1)
NAL94_RS12345	A00920_76_HCYVTDRXX_1_2131_30291_30780	311	339	9	36	-20.46	-30.39	CACUUCUAAGCGCUCCAUUAGUCCUCUCGAUCUAACUUCU	311GUUGGAUUGACUGUGAUUGAUGGAUCGUU&9AGCGCUCCAUUAGUCCUCUCGAUCUAAC	311||||||||||..|.||||||||||.||||&9||||.|||||||||||..||||||||||	(311,36):(312,35):(313,34):(314,33):(315,32):(316,31):(317,30):(318,29):(319,28):(320,27):(323,24):(325,23):(326,22):(327,21):(328,20):(329,19):(330,18):(331,17):(332,16):(333,15):(334,14):(336,12):(337,11):(338,10):(339,9)
NAL94_RS12345	A00920_76_HCYVTDRXX_1_2131_13286_31422	311	339	9	36	-20.45	-30.39	CACUUCUAAGCGCUCCAUUAGUCCUCUCGAUCUAACUUCUC	311GUUGGAUUGACUGUGAUUGAUGGAUCGUU&9AGCGCUCCAUUAGUCCUCUCGAUCUAAC	311||||||||||..|.||||||||||.||||&9||||.|||||||||||..||||||||||	(311,36):(312,35):(313,34):(314,33):(315,32):(316,31):(317,30):(318,29):(319,28):(320,27):(323,24):(325,23):(326,22):(327,21):(328,20):(329,19):(330,18):(331,17):(332,16):(333,15):(334,14):(336,12):(337,11):(338,10):(339,9)
NAL94_RS12345	A00920_76_HCYVTDRXX_1_2131_3125_35430	311	339	6	33	-20.53	-30.39	UUCUAAGCGCUCCAUUAGUCCUCUCGAUCUAACUUC	311GUUGGAUUGACUGUGAUUGAUGGAUCGUU&6AGCGCUCCAUUAGUCCUCUCGAUCUAAC	311||||||||||..|.||||||||||.||||&6||||.|||||||||||..||||||||||	(311,33):(312,32):(313,31):(314,30):(315,29):(316,28):(317,27):(318,26):(319,25):(320,24):(323,21):(325,20):(326,19):(327,18):(328,17):(329,16):(330,15):(331,14):(332,13):(333,12):(334,11):(336,9):(337,8):(338,7):(339,6)
NAL94_RS12345	A00920_76_HCYVTDRXX_1_2132_19849_6183	311	339	8	35	-20.47	-30.39	ACUUCUAAGCGCUCCAUUAGUCCUCUCGAUCUAACUUCU	311GUUGGAUUGACUGUGAUUGAUGGAUCGUU&8AGCGCUCCAUUAGUCCUCUCGAUCUAAC	311||||||||||..|.||||||||||.||||&8||||.|||||||||||..||||||||||	(311,35):(312,34):(313,33):(314,32):(315,31):(316,30):(317,29):(318,28):(319,27):(320,26):(323,23):(325,22):(326,21):(327,20):(328,19):(329,18):(330,17):(331,16):(332,15):(333,14):(334,13):(336,11):(337,10):(338,9):(339,8)
NAL94_RS12345	A00920_76_HCYVTDRXX_1_2132_19859_6230	311	339	8	35	-20.47	-30.39	ACUUCUAAGCGCUCCAUUAGUCCUCUCGAUCUAACUUCU	311GUUGGAUUGACUGUGAUUGAUGGAUCGUU&8AGCGCUCCAUUAGUCCUCUCGAUCUAAC	311||||||||||..|.||||||||||.||||&8||||.|||||||||||..||||||||||	(311,35):(312,34):(313,33):(314,32):(315,31):(316,30):(317,29):(318,28):(319,27):(320,26):(323,23):(325,22):(326,21):(327,20):(328,19):(329,18):(330,17):(331,16):(332,15):(333,14):(334,13):(336,11):(337,10):(338,9):(339,8)
NAL94_RS12345	A00920_76_HCYVTDRXX_1_2132_19714_6543	311	339	8	35	-20.47	-30.39	ACUUCUAAGCGCUCCAUUAGUCCUCUCGAUCUAACUUCU	311GUUGGAUUGACUGUGAUUGAUGGAUCGUU&8AGCGCUCCAUUAGUCCUCUCGAUCUAAC	311||||||||||..|.||||||||||.||||&8||||.|||||||||||..||||||||||	(311,35):(312,34):(313,33):(314,32):(315,31):(316,30):(317,29):(318,28):(319,27):(320,26):(323,23):(325,22):(326,21):(327,20):(328,19):(329,18):(330,17):(331,16):(332,15):(333,14):(334,13):(336,11):(337,10):(338,9):(339,8)
NAL94_RS12345	A00920_76_HCYVTDRXX_1_2132_30264_9972	311	339	1	28	-20.42	-30.09	AGCGCUCCAUUAGUCCUCUCGAUCUAACUUCUCCG	311GUUGGAUUGACUGUGAUUGAUGGAUCGUU&1AGCGCUCCAUUAGUCCUCUCGAUCUAAC	311||||||||||..|.||||||||||.||||&1||||.|||||||||||..||||||||||	(311,28):(312,27):(313,26):(314,25):(315,24):(316,23):(317,22):(318,21):(319,20):(320,19):(323,16):(325,15):(326,14):(327,13):(328,12):(329,11):(330,10):(331,9):(332,8):(333,7):(334,6):(336,4):(337,3):(338,2):(339,1)
NAL94_RS12345	A00920_76_HCYVTDRXX_1_2132_16902_10661	311	339	7	34	-20.47	-30.39	CUUCUAAGCGCUCCAUUAGUCCUCUCGAUCUAACUUCUCC	311GUUGGAUUGACUGUGAUUGAUGGAUCGUU&7AGCGCUCCAUUAGUCCUCUCGAUCUAAC	311||||||||||..|.||||||||||.||||&7||||.|||||||||||..||||||||||	(311,34):(312,33):(313,32):(314,31):(315,30):(316,29):(317,28):(318,27):(319,26):(320,25):(323,22):(325,21):(326,20):(327,19):(328,18):(329,17):(330,16):(331,15):(332,14):(333,13):(334,12):(336,10):(337,9):(338,8):(339,7)
NAL94_RS12345	A00920_76_HCYVTDRXX_1_2132_19642_11334	311	339	8	35	-20.53	-30.39	ACUUCUAAGCGCUCCAUUAGUCCUCUCGAUCUAACU	311GUUGGAUUGACUGUGAUUGAUGGAUCGUU&8AGCGCUCCAUUAGUCCUCUCGAUCUAAC	311||||||||||..|.||||||||||.||||&8||||.|||||||||||..||||||||||	(311,35):(312,34):(313,33):(314,32):(315,31):(316,30):(317,29):(318,28):(319,27):(320,26):(323,23):(325,22):(326,21):(327,20):(328,19):(329,18):(330,17):(331,16):(332,15):(333,14):(334,13):(336,11):(337,10):(338,9):(339,8)
NAL94_RS12345	A00920_76_HCYVTDRXX_1_2132_12382_11506	311	339	9	36	-20.51	-30.39	CACUUCUAAGCGCUCCAUUAGUCCUCUCGAUCUAACUU	311GUUGGAUUGACUGUGAUUGAUGGAUCGUU&9AGCGCUCCAUUAGUCCUCUCGAUCUAAC	311||||||||||..|.||||||||||.||||&9||||.|||||||||||..||||||||||	(311,36):(312,35):(313,34):(314,33):(315,32):(316,31):(317,30):(318,29):(319,28):(320,27):(323,24):(325,23):(326,22):(327,21):(328,20):(329,19):(330,18):(331,17):(332,16):(333,15):(334,14):(336,12):(337,11):(338,10):(339,9)
NAL94_RS12345	A00920_76_HCYVTDRXX_1_2132_20618_13870	311	339	8	35	-20.53	-30.39	ACUUCUAAGCGCUCCAUUAGUCCUCUCGAUCUAACU	311GUUGGAUUGACUGUGAUUGAUGGAUCGUU&8AGCGCUCCAUUAGUCCUCUCGAUCUAAC	311||||||||||..|.||||||||||.||||&8||||.|||||||||||..||||||||||	(311,35):(312,34):(313,33):(314,32):(315,31):(316,30):(317,29):(318,28):(319,27):(320,26):(323,23):(325,22):(326,21):(327,20):(328,19):(329,18):(330,17):(331,16):(332,15):(333,14):(334,13):(336,11):(337,10):(338,9):(339,8)
NAL94_RS12345	A00920_76_HCYVTDRXX_1_2132_23285_14387	311	339	9	36	-20.52	-30.39	CACUUCUAAGCGCUCCAUUAGUCCUCUCGAUCUAACU	311GUUGGAUUGACUGUGAUUGAUGGAUCGUU&9AGCGCUCCAUUAGUCCUCUCGAUCUAAC	311||||||||||..|.||||||||||.||||&9||||.|||||||||||..||||||||||	(311,36):(312,35):(313,34):(314,33):(315,32):(316,31):(317,30):(318,29):(319,28):(320,27):(323,24):(325,23):(326,22):(327,21):(328,20):(329,19):(330,18):(331,17):(332,16):(333,15):(334,14):(336,12):(337,11):(338,10):(339,9)
NAL94_RS12345	A00920_76_HCYVTDRXX_1_2132_22652_15984	311	339	2	29	-20.77	-30.39	AAGCGCUCCAUUAGUCCUCUCGAUCUAACU	311GUUGGAUUGACUGUGAUUGAUGGAUCGUU&2AGCGCUCCAUUAGUCCUCUCGAUCUAAC	311||||||||||..|.||||||||||.||||&2||||.|||||||||||..||||||||||	(311,29):(312,28):(313,27):(314,26):(315,25):(316,24):(317,23):(318,22):(319,21):(320,20):(323,17):(325,16):(326,15):(327,14):(328,13):(329,12):(330,11):(331,10):(332,9):(333,8):(334,7):(336,5):(337,4):(338,3):(339,2)
NAL94_RS12345	A00920_76_HCYVTDRXX_1_2132_23032_16078	311	339	2	29	-20.77	-30.39	AAGCGCUCCAUUAGUCCUCUCGAUCUAACU	311GUUGGAUUGACUGUGAUUGAUGGAUCGUU&2AGCGCUCCAUUAGUCCUCUCGAUCUAAC	311||||||||||..|.||||||||||.||||&2||||.|||||||||||..||||||||||	(311,29):(312,28):(313,27):(314,26):(315,25):(316,24):(317,23):(318,22):(319,21):(320,20):(323,17):(325,16):(326,15):(327,14):(328,13):(329,12):(330,11):(331,10):(332,9):(333,8):(334,7):(336,5):(337,4):(338,3):(339,2)
NAL94_RS12345	A00920_76_HCYVTDRXX_1_2132_14904_19038	311	339	7	34	-20.47	-30.39	CUUCUAAGCGCUCCAUUAGUCCUCUCGAUCUAACUUCUCC	311GUUGGAUUGACUGUGAUUGAUGGAUCGUU&7AGCGCUCCAUUAGUCCUCUCGAUCUAAC	311||||||||||..|.||||||||||.||||&7||||.|||||||||||..||||||||||	(311,34):(312,33):(313,32):(314,31):(315,30):(316,29):(317,28):(318,27):(319,26):(320,25):(323,22):(325,21):(326,20):(327,19):(328,18):(329,17):(330,16):(331,15):(332,14):(333,13):(334,12):(336,10):(337,9):(338,8):(339,7)
NAL94_RS12345	A00920_76_HCYVTDRXX_1_2132_3115_19382	311	339	1	28	-20.53	-30.09	AGCGCUCCAUUAGUCCUCUCGAUCUAACU	311GUUGGAUUGACUGUGAUUGAUGGAUCGUU&1AGCGCUCCAUUAGUCCUCUCGAUCUAAC	311||||||||||..|.||||||||||.||||&1||||.|||||||||||..||||||||||	(311,28):(312,27):(313,26):(314,25):(315,24):(316,23):(317,22):(318,21):(319,20):(320,19):(323,16):(325,15):(326,14):(327,13):(328,12):(329,11):(330,10):(331,9):(332,8):(333,7):(334,6):(336,4):(337,3):(338,2):(339,1)
NAL94_RS12345	A00920_76_HCYVTDRXX_1_2132_26675_20760	311	339	9	36	-20.45	-30.39	CACUUCUAAGCGCUCCAUUAGUCCUCUCGAUCUAACUUCUC	311GUUGGAUUGACUGUGAUUGAUGGAUCGUU&9AGCGCUCCAUUAGUCCUCUCGAUCUAAC	311||||||||||..|.||||||||||.||||&9||||.|||||||||||..||||||||||	(311,36):(312,35):(313,34):(314,33):(315,32):(316,31):(317,30):(318,29):(319,28):(320,27):(323,24):(325,23):(326,22):(327,21):(328,20):(329,19):(330,18):(331,17):(332,16):(333,15):(334,14):(336,12):(337,11):(338,10):(339,9)
NAL94_RS12345	A00920_76_HCYVTDRXX_1_2132_5041_24878	311	339	9	36	-20.51	-30.39	CACUUCUAAGCGCUCCAUUAGUCCUCUCGAUCUAACUU	311GUUGGAUUGACUGUGAUUGAUGGAUCGUU&9AGCGCUCCAUUAGUCCUCUCGAUCUAAC	311||||||||||..|.||||||||||.||||&9||||.|||||||||||..||||||||||	(311,36):(312,35):(313,34):(314,33):(315,32):(316,31):(317,30):(318,29):(319,28):(320,27):(323,24):(325,23):(326,22):(327,21):(328,20):(329,19):(330,18):(331,17):(332,16):(333,15):(334,14):(336,12):(337,11):(338,10):(339,9)
NAL94_RS12345	A00920_76_HCYVTDRXX_1_2132_15194_24893	311	339	1	28	-20.52	-30.09	AGCGCUCCAUUAGUCCUCUCGAUCUAACUUC	311GUUGGAUUGACUGUGAUUGAUGGAUCGUU&1AGCGCUCCAUUAGUCCUCUCGAUCUAAC	311||||||||||..|.||||||||||.||||&1||||.|||||||||||..||||||||||	(311,28):(312,27):(313,26):(314,25):(315,24):(316,23):(317,22):(318,21):(319,20):(320,19):(323,16):(325,15):(326,14):(327,13):(328,12):(329,11):(330,10):(331,9):(332,8):(333,7):(334,6):(336,4):(337,3):(338,2):(339,1)
NAL94_RS12345	A00920_76_HCYVTDRXX_1_2132_7310_25739	610	634	1	26	-22.13	-30.69	UGUUAGCCUGACUCUGUUUAACCGUCA	610GAUGGUUGAACAGUUCGGGUUCGCG&1UGUUAGCCUGACUCUGUUUAACCGUC	610|||||||||||||.|||||||.|||&1|||.|||||||..|||||||||||||	(610,26):(611,25):(612,24):(613,23):(614,22):(615,21):(616,20):(617,19):(618,18):(619,17):(620,16):(621,15):(622,14):(624,11):(625,10):(626,9):(627,8):(628,7):(629,6):(630,5):(632,3):(633,2):(634,1)
NAL94_RS12345	A00920_76_HCYVTDRXX_1_2132_31656_27790	311	339	9	36	-20.51	-30.39	CACUUCUAAGCGCUCCAUUAGUCCUCUCGAUCUAACUU	311GUUGGAUUGACUGUGAUUGAUGGAUCGUU&9AGCGCUCCAUUAGUCCUCUCGAUCUAAC	311||||||||||..|.||||||||||.||||&9||||.|||||||||||..||||||||||	(311,36):(312,35):(313,34):(314,33):(315,32):(316,31):(317,30):(318,29):(319,28):(320,27):(323,24):(325,23):(326,22):(327,21):(328,20):(329,19):(330,18):(331,17):(332,16):(333,15):(334,14):(336,12):(337,11):(338,10):(339,9)
NAL94_RS12345	A00920_76_HCYVTDRXX_1_2132_10357_28761	244	261	18	36	-20.08	-27.03	CUUAGUACCAAGAAGAAGAGACUCGUUCAAGCUGUCA	244GAUAGGUGAACGAGUCUC&18GAGACUCGUUCAAGCUGUC	244|||||.||||||||||||&18||||||||||||..|||||	(244,36):(245,35):(246,34):(247,33):(248,32):(250,29):(251,28):(252,27):(253,26):(254,25):(255,24):(256,23):(257,22):(258,21):(259,20):(260,19):(261,18)
NAL94_RS12345	A00920_76_HCYVTDRXX_1_2132_9489_29074	311	339	9	36	-20.51	-30.39	CACUUCUAAGCGCUCCAUUAGUCCUCUCGAUCUAACUU	311GUUGGAUUGACUGUGAUUGAUGGAUCGUU&9AGCGCUCCAUUAGUCCUCUCGAUCUAAC	311||||||||||..|.||||||||||.||||&9||||.|||||||||||..||||||||||	(311,36):(312,35):(313,34):(314,33):(315,32):(316,31):(317,30):(318,29):(319,28):(320,27):(323,24):(325,23):(326,22):(327,21):(328,20):(329,19):(330,18):(331,17):(332,16):(333,15):(334,14):(336,12):(337,11):(338,10):(339,9)
NAL94_RS12345	A00920_76_HCYVTDRXX_1_2132_10592_30577	610	634	1	26	-22.13	-30.69	UGUUAGCCUGACUCUGUUUAACCGUCA	610GAUGGUUGAACAGUUCGGGUUCGCG&1UGUUAGCCUGACUCUGUUUAACCGUC	610|||||||||||||.|||||||.|||&1|||.|||||||..|||||||||||||	(610,26):(611,25):(612,24):(613,23):(614,22):(615,21):(616,20):(617,19):(618,18):(619,17):(620,16):(621,15):(622,14):(624,11):(625,10):(626,9):(627,8):(628,7):(629,6):(630,5):(632,3):(633,2):(634,1)
NAL94_RS12345	A00920_76_HCYVTDRXX_1_2132_25735_33974	311	339	5	32	-20.49	-30.39	UCUAAGCGCUCCAUUAGUCCUCUCGAUCUAACUUCUC	311GUUGGAUUGACUGUGAUUGAUGGAUCGUU&5AGCGCUCCAUUAGUCCUCUCGAUCUAAC	311||||||||||..|.||||||||||.||||&5||||.|||||||||||..||||||||||	(311,32):(312,31):(313,30):(314,29):(315,28):(316,27):(317,26):(318,25):(319,24):(320,23):(323,20):(325,19):(326,18):(327,17):(328,16):(329,15):(330,14):(331,13):(332,12):(333,11):(334,10):(336,8):(337,7):(338,6):(339,5)
NAL94_RS12345	A00920_76_HCYVTDRXX_1_2132_16224_35383	917	944	3	30	-20.85	-36.3	UGUUCAAGAUGUGCAAAACGCAGUAGGCGACUCCCCACG	917UCGCCUACUGGGAAUUUGCGCUCUUGAA&3UUCAAGAUGUGCAAAACGCAGUAGGCGA	917||||||||||.|..||||||||||||||&3|||||||.|||||||.|.||||||||||	(917,30):(918,29):(919,28):(920,27):(921,26):(922,25):(923,24):(924,23):(925,22):(926,21):(928,19):(931,17):(932,16):(933,15):(934,14):(935,13):(936,12):(937,11):(938,9):(939,8):(940,7):(941,6):(942,5):(943,4):(944,3)
NAL94_RS12345	A00920_76_HCYVTDRXX_1_2133_3911_8077	990	1010	1	24	-20.61	-27.28	GCCAGCAUUUGUGAUUCGUUGCCAGUCAGUAAA	990UGGCAACAUUAUAUUGCUGGC&1GCCAGCAUUUGUGAUUCGUUGCCA	990|||||||||||||.|||||||&1|||||||..||||||..|||||||	(990,24):(991,23):(992,22):(993,21):(994,20):(995,19):(996,18):(997,15):(998,14):(999,13):(1000,12):(1001,11):(1002,10):(1004,7):(1005,6):(1006,5):(1007,4):(1008,3):(1009,2):(1010,1)
NAL94_RS12345	A00920_76_HCYVTDRXX_1_2133_13639_11397	311	339	1	28	-20.47	-30.09	AGCGCUCCAUUAGUCCUCUCGAUCUAACUUCUCC	311GUUGGAUUGACUGUGAUUGAUGGAUCGUU&1AGCGCUCCAUUAGUCCUCUCGAUCUAAC	311||||||||||..|.||||||||||.||||&1||||.|||||||||||..||||||||||	(311,28):(312,27):(313,26):(314,25):(315,24):(316,23):(317,22):(318,21):(319,20):(320,19):(323,16):(325,15):(326,14):(327,13):(328,12):(329,11):(330,10):(331,9):(332,8):(333,7):(334,6):(336,4):(337,3):(338,2):(339,1)
NAL94_RS12345	A00920_76_HCYVTDRXX_1_2260_16432_24878	311	339	1	28	-20.49	-30.09	AGCGCUCCAUUAGUCCUCUCGAUCUAACUUCU	311GUUGGAUUGACUGUGAUUGAUGGAUCGUU&1AGCGCUCCAUUAGUCCUCUCGAUCUAAC	311||||||||||..|.||||||||||.||||&1||||.|||||||||||..||||||||||	(311,28):(312,27):(313,26):(314,25):(315,24):(316,23):(317,22):(318,21):(319,20):(320,19):(323,16):(325,15):(326,14):(327,13):(328,12):(329,11):(330,10):(331,9):(332,8):(333,7):(334,6):(336,4):(337,3):(338,2):(339,1)
NAL94_RS12345	A00920_76_HCYVTDRXX_1_2260_29505_29888	311	339	4	31	-20.52	-30.39	CUAAGCGCUCCAUUAGUCCUCUCGAUCUAACUUCUCC	311GUUGGAUUGACUGUGAUUGAUGGAUCGUU&4AGCGCUCCAUUAGUCCUCUCGAUCUAAC	311||||||||||..|.||||||||||.||||&4||||.|||||||||||..||||||||||	(311,31):(312,30):(313,29):(314,28):(315,27):(316,26):(317,25):(318,24):(319,23):(320,22):(323,19):(325,18):(326,17):(327,16):(328,15):(329,14):(330,13):(331,12):(332,11):(333,10):(334,9):(336,7):(337,6):(338,5):(339,4)
NAL94_RS12345	A00920_76_HCYVTDRXX_1_2260_9118_30342	310	336	1	31	-21.99	-32.82	GAUCCAUCGCAUCAAUAUGAUCAGUCCAGCG	310CGUUGGAUUGACUGUGAUUGAUGGAUC&1GAUCCAUCGCAUCAAUAUGAUCAGUCCAGCG	310||||||||||||..|||||||||||||&1|||||||||.||||....|.|||||||||||	(310,31):(311,30):(312,29):(313,28):(314,27):(315,26):(316,25):(317,24):(318,23):(319,22):(320,21):(321,19):(324,14):(325,13):(326,12):(327,11):(328,9):(329,8):(330,7):(331,6):(332,5):(333,4):(334,3):(335,2):(336,1)
NAL94_RS12345	A00920_76_HCYVTDRXX_1_2260_19777_31579	311	339	1	28	-20.52	-30.09	AGCGCUCCAUUAGUCCUCUCGAUCUAACUU	311GUUGGAUUGACUGUGAUUGAUGGAUCGUU&1AGCGCUCCAUUAGUCCUCUCGAUCUAAC	311||||||||||..|.||||||||||.||||&1||||.|||||||||||..||||||||||	(311,28):(312,27):(313,26):(314,25):(315,24):(316,23):(317,22):(318,21):(319,20):(320,19):(323,16):(325,15):(326,14):(327,13):(328,12):(329,11):(330,10):(331,9):(332,8):(333,7):(334,6):(336,4):(337,3):(338,2):(339,1)
NAL94_RS12345	A00920_76_HCYVTDRXX_1_2261_32877_7670	311	339	5	32	-20.55	-30.39	UCUAAGCGCUCCAUUAGUCCUCUCGAUCUAACUU	311GUUGGAUUGACUGUGAUUGAUGGAUCGUU&5AGCGCUCCAUUAGUCCUCUCGAUCUAAC	311||||||||||..|.||||||||||.||||&5||||.|||||||||||..||||||||||	(311,32):(312,31):(313,30):(314,29):(315,28):(316,27):(317,26):(318,25):(319,24):(320,23):(323,20):(325,19):(326,18):(327,17):(328,16):(329,15):(330,14):(331,13):(332,12):(333,11):(334,10):(336,8):(337,7):(338,6):(339,5)
NAL94_RS12345	A00920_76_HCYVTDRXX_1_2261_19642_10269	311	339	10	37	-20.51	-30.39	UCACUUCUAAGCGCUCCAUUAGUCCUCUCGAUCUAACU	311GUUGGAUUGACUGUGAUUGAUGGAUCGUU&10AGCGCUCCAUUAGUCCUCUCGAUCUAAC	311||||||||||..|.||||||||||.||||&10||||.|||||||||||..||||||||||	(311,37):(312,36):(313,35):(314,34):(315,33):(316,32):(317,31):(318,30):(319,29):(320,28):(323,25):(325,24):(326,23):(327,22):(328,21):(329,20):(330,19):(331,18):(332,17):(333,16):(334,15):(336,13):(337,12):(338,11):(339,10)
NAL94_RS12345	A00920_76_HCYVTDRXX_1_2261_21793_16501	311	339	3	30	-20.13	-29.75	UAAGCGCUCCAUUAGUCCUCUCGAUCUAAC	311GUUGGAUUGACUGUGAUUGAUGGAUCGUU&3AGCGCUCCAUUAGUCCUCUCGAUCUAAC	311||||||||||..|.||||||||||.||||&3||||.|||||||||||..||||||||||	(311,30):(312,29):(313,28):(314,27):(315,26):(316,25):(317,24):(318,23):(319,22):(320,21):(323,18):(325,17):(326,16):(327,15):(328,14):(329,13):(330,12):(331,11):(332,10):(333,9):(334,8):(336,6):(337,5):(338,4):(339,3)
NAL94_RS12345	A00920_76_HCYVTDRXX_1_2261_25654_18677	311	339	8	35	-20.51	-30.39	ACUUCUAAGCGCUCCAUUAGUCCUCUCGAUCUAACUUC	311GUUGGAUUGACUGUGAUUGAUGGAUCGUU&8AGCGCUCCAUUAGUCCUCUCGAUCUAAC	311||||||||||..|.||||||||||.||||&8||||.|||||||||||..||||||||||	(311,35):(312,34):(313,33):(314,32):(315,31):(316,30):(317,29):(318,28):(319,27):(320,26):(323,23):(325,22):(326,21):(327,20):(328,19):(329,18):(330,17):(331,16):(332,15):(333,14):(334,13):(336,11):(337,10):(338,9):(339,8)
NAL94_RS12345	A00920_76_HCYVTDRXX_1_2261_26205_23046	311	339	8	35	-20.53	-30.39	ACUUCUAAGCGCUCCAUUAGUCCUCUCGAUCUAACU	311GUUGGAUUGACUGUGAUUGAUGGAUCGUU&8AGCGCUCCAUUAGUCCUCUCGAUCUAAC	311||||||||||..|.||||||||||.||||&8||||.|||||||||||..||||||||||	(311,35):(312,34):(313,33):(314,32):(315,31):(316,30):(317,29):(318,28):(319,27):(320,26):(323,23):(325,22):(326,21):(327,20):(328,19):(329,18):(330,17):(331,16):(332,15):(333,14):(334,13):(336,11):(337,10):(338,9):(339,8)
NAL94_RS12345	A00920_76_HCYVTDRXX_1_2261_16550_28714	311	339	9	36	-20.44	-30.39	CACUUCUAAGCGCUCCAUUAGUCCUCUCGAUCUAACUUCUCC	311GUUGGAUUGACUGUGAUUGAUGGAUCGUU&9AGCGCUCCAUUAGUCCUCUCGAUCUAAC	311||||||||||..|.||||||||||.||||&9||||.|||||||||||..||||||||||	(311,36):(312,35):(313,34):(314,33):(315,32):(316,31):(317,30):(318,29):(319,28):(320,27):(323,24):(325,23):(326,22):(327,21):(328,20):(329,19):(330,18):(331,17):(332,16):(333,15):(334,14):(336,12):(337,11):(338,10):(339,9)
NAL94_RS12345	A00920_76_HCYVTDRXX_1_2261_24957_31908	311	339	2	29	-20.14	-29.75	AAGCGCUCCAUUAGUCCUCUCGAUCUAAC	311GUUGGAUUGACUGUGAUUGAUGGAUCGUU&2AGCGCUCCAUUAGUCCUCUCGAUCUAAC	311||||||||||..|.||||||||||.||||&2||||.|||||||||||..||||||||||	(311,29):(312,28):(313,27):(314,26):(315,25):(316,24):(317,23):(318,22):(319,21):(320,20):(323,17):(325,16):(326,15):(327,14):(328,13):(329,12):(330,11):(331,10):(332,9):(333,8):(334,7):(336,5):(337,4):(338,3):(339,2)
NAL94_RS12345	A00920_76_HCYVTDRXX_1_2262_17770_5024	311	339	9	36	-20.51	-30.39	CACUUCUAAGCGCUCCAUUAGUCCUCUCGAUCUAACUU	311GUUGGAUUGACUGUGAUUGAUGGAUCGUU&9AGCGCUCCAUUAGUCCUCUCGAUCUAAC	311||||||||||..|.||||||||||.||||&9||||.|||||||||||..||||||||||	(311,36):(312,35):(313,34):(314,33):(315,32):(316,31):(317,30):(318,29):(319,28):(320,27):(323,24):(325,23):(326,22):(327,21):(328,20):(329,19):(330,18):(331,17):(332,16):(333,15):(334,14):(336,12):(337,11):(338,10):(339,9)
NAL94_RS12345	A00920_76_HCYVTDRXX_1_2262_17291_6762	311	339	8	35	-20.51	-30.39	ACUUCUAAGCGCUCCAUUAGUCCUCUCGAUCUAACUUC	311GUUGGAUUGACUGUGAUUGAUGGAUCGUU&8AGCGCUCCAUUAGUCCUCUCGAUCUAAC	311||||||||||..|.||||||||||.||||&8||||.|||||||||||..||||||||||	(311,35):(312,34):(313,33):(314,32):(315,31):(316,30):(317,29):(318,28):(319,27):(320,26):(323,23):(325,22):(326,21):(327,20):(328,19):(329,18):(330,17):(331,16):(332,15):(333,14):(334,13):(336,11):(337,10):(338,9):(339,8)
NAL94_RS12345	A00920_76_HCYVTDRXX_1_2262_19388_7482	311	339	7	34	-20.54	-30.39	CUUCUAAGCGCUCCAUUAGUCCUCUCGAUCUAACUU	311GUUGGAUUGACUGUGAUUGAUGGAUCGUU&7AGCGCUCCAUUAGUCCUCUCGAUCUAAC	311||||||||||..|.||||||||||.||||&7||||.|||||||||||..||||||||||	(311,34):(312,33):(313,32):(314,31):(315,30):(316,29):(317,28):(318,27):(319,26):(320,25):(323,22):(325,21):(326,20):(327,19):(328,18):(329,17):(330,16):(331,15):(332,14):(333,13):(334,12):(336,10):(337,9):(338,8):(339,7)
NAL94_RS12345	A00920_76_HCYVTDRXX_1_2262_12500_7733	311	339	9	36	-20.52	-30.39	CACUUCUAAGCGCUCCAUUAGUCCUCUCGAUCUAACU	311GUUGGAUUGACUGUGAUUGAUGGAUCGUU&9AGCGCUCCAUUAGUCCUCUCGAUCUAAC	311||||||||||..|.||||||||||.||||&9||||.|||||||||||..||||||||||	(311,36):(312,35):(313,34):(314,33):(315,32):(316,31):(317,30):(318,29):(319,28):(320,27):(323,24):(325,23):(326,22):(327,21):(328,20):(329,19):(330,18):(331,17):(332,16):(333,15):(334,14):(336,12):(337,11):(338,10):(339,9)
NAL94_RS12345	A00920_76_HCYVTDRXX_1_2262_2184_8343	311	339	9	36	-20.45	-30.39	CACUUCUAAGCGCUCCAUUAGUCCUCUCGAUCUAACUUCUC	311GUUGGAUUGACUGUGAUUGAUGGAUCGUU&9AGCGCUCCAUUAGUCCUCUCGAUCUAAC	311||||||||||..|.||||||||||.||||&9||||.|||||||||||..||||||||||	(311,36):(312,35):(313,34):(314,33):(315,32):(316,31):(317,30):(318,29):(319,28):(320,27):(323,24):(325,23):(326,22):(327,21):(328,20):(329,19):(330,18):(331,17):(332,16):(333,15):(334,14):(336,12):(337,11):(338,10):(339,9)
NAL94_RS12345	A00920_76_HCYVTDRXX_1_2262_10429_20243	308	336	1	30	-20.51	-32.05	GAUCUUAUCACUCGCAGUCUGUCUCCCGUGCAUUG	308CACGUUGGAUUGACUGUGAUUGAUGGAUC&1GAUCUUAUCACUCGCAGUCUGUCUCCCGUG	308||||..||||.||||||||.|||||||||&1|||||.||||.||||||||.||||..||||	(308,30):(309,29):(310,28):(311,27):(314,24):(315,23):(316,22):(317,21):(319,19):(320,18):(321,17):(322,16):(323,15):(324,14):(325,13):(326,12):(328,10):(329,9):(330,8):(331,7):(332,5):(333,4):(334,3):(335,2):(336,1)
NAL94_RS12345	A00920_76_HCYVTDRXX_1_2262_16215_20462	248	273	5	27	-21.72	-28.8	UCUUGCGCUUCACGUUGUUCAUUCGCCG	248GGUGAACGAGUCUCAAUGUGAAGUGC&5GCGCUUCACGUUGUUCAUUCGCC	248||||||.|||...|||||||||||||&5||||||||||||||||.||||||	(248,27):(249,26):(250,25):(251,24):(252,23):(253,22):(255,20):(256,19):(257,18):(261,17):(262,16):(263,15):(264,14):(265,13):(266,12):(267,11):(268,10):(269,9):(270,8):(271,7):(272,6):(273,5)
NAL94_RS12345	A00920_76_HCYVTDRXX_1_2262_16143_20494	248	273	5	27	-21.72	-28.8	UCUUGCGCUUCACGUUGUUCAUUCGCCG	248GGUGAACGAGUCUCAAUGUGAAGUGC&5GCGCUUCACGUUGUUCAUUCGCC	248||||||.|||...|||||||||||||&5||||||||||||||||.||||||	(248,27):(249,26):(250,25):(251,24):(252,23):(253,22):(255,20):(256,19):(257,18):(261,17):(262,16):(263,15):(264,14):(265,13):(266,12):(267,11):(268,10):(269,9):(270,8):(271,7):(272,6):(273,5)
NAL94_RS12345	A00920_76_HCYVTDRXX_1_2262_2049_22075	311	339	9	36	-20.51	-30.39	CACUUCUAAGCGCUCCAUUAGUCCUCUCGAUCUAACUU	311GUUGGAUUGACUGUGAUUGAUGGAUCGUU&9AGCGCUCCAUUAGUCCUCUCGAUCUAAC	311||||||||||..|.||||||||||.||||&9||||.|||||||||||..||||||||||	(311,36):(312,35):(313,34):(314,33):(315,32):(316,31):(317,30):(318,29):(319,28):(320,27):(323,24):(325,23):(326,22):(327,21):(328,20):(329,19):(330,18):(331,17):(332,16):(333,15):(334,14):(336,12):(337,11):(338,10):(339,9)
NAL94_RS12345	A00920_76_HCYVTDRXX_1_2262_2465_31156	311	339	1	28	-20.47	-30.09	AGCGCUCCAUUAGUCCUCUCGAUCUAACUUCUCC	311GUUGGAUUGACUGUGAUUGAUGGAUCGUU&1AGCGCUCCAUUAGUCCUCUCGAUCUAAC	311||||||||||..|.||||||||||.||||&1||||.|||||||||||..||||||||||	(311,28):(312,27):(313,26):(314,25):(315,24):(316,23):(317,22):(318,21):(319,20):(320,19):(323,16):(325,15):(326,14):(327,13):(328,12):(329,11):(330,10):(331,9):(332,8):(333,7):(334,6):(336,4):(337,3):(338,2):(339,1)
NAL94_RS12345	A00920_76_HCYVTDRXX_1_2262_3803_35947	311	339	1	28	-20.47	-30.09	AGCGCUCCAUUAGUCCUCUCGAUCUAACUUCUCC	311GUUGGAUUGACUGUGAUUGAUGGAUCGUU&1AGCGCUCCAUUAGUCCUCUCGAUCUAAC	311||||||||||..|.||||||||||.||||&1||||.|||||||||||..||||||||||	(311,28):(312,27):(313,26):(314,25):(315,24):(316,23):(317,22):(318,21):(319,20):(320,19):(323,16):(325,15):(326,14):(327,13):(328,12):(329,11):(330,10):(331,9):(332,8):(333,7):(334,6):(336,4):(337,3):(338,2):(339,1)
NAL94_RS12345	A00920_76_HCYVTDRXX_1_2263_30346_4570	311	339	8	35	-20.46	-30.39	ACUUCUAAGCGCUCCAUUAGUCCUCUCGAUCUAACUUCUC	311GUUGGAUUGACUGUGAUUGAUGGAUCGUU&8AGCGCUCCAUUAGUCCUCUCGAUCUAAC	311||||||||||..|.||||||||||.||||&8||||.|||||||||||..||||||||||	(311,35):(312,34):(313,33):(314,32):(315,31):(316,30):(317,29):(318,28):(319,27):(320,26):(323,23):(325,22):(326,21):(327,20):(328,19):(329,18):(330,17):(331,16):(332,15):(333,14):(334,13):(336,11):(337,10):(338,9):(339,8)
NAL94_RS12345	A00920_76_HCYVTDRXX_1_2263_17653_6324	311	339	8	35	-20.42	-30.39	ACUUCUAAGCGCUCCAUUAGUCCUCUCGAUCUAACUUCUCCG	311GUUGGAUUGACUGUGAUUGAUGGAUCGUU&8AGCGCUCCAUUAGUCCUCUCGAUCUAAC	311||||||||||..|.||||||||||.||||&8||||.|||||||||||..||||||||||	(311,35):(312,34):(313,33):(314,32):(315,31):(316,30):(317,29):(318,28):(319,27):(320,26):(323,23):(325,22):(326,21):(327,20):(328,19):(329,18):(330,17):(331,16):(332,15):(333,14):(334,13):(336,11):(337,10):(338,9):(339,8)
NAL94_RS12345	A00920_76_HCYVTDRXX_1_2263_9118_12179	311	339	6	33	-20.53	-30.39	UUCUAAGCGCUCCAUUAGUCCUCUCGAUCUAACUUC	311GUUGGAUUGACUGUGAUUGAUGGAUCGUU&6AGCGCUCCAUUAGUCCUCUCGAUCUAAC	311||||||||||..|.||||||||||.||||&6||||.|||||||||||..||||||||||	(311,33):(312,32):(313,31):(314,30):(315,29):(316,28):(317,27):(318,26):(319,25):(320,24):(323,21):(325,20):(326,19):(327,18):(328,17):(329,16):(330,15):(331,14):(332,13):(333,12):(334,11):(336,9):(337,8):(338,7):(339,6)
NAL94_RS12345	A00920_76_HCYVTDRXX_1_2263_9742_17206	311	339	9	36	-20.51	-30.39	CACUUCUAAGCGCUCCAUUAGUCCUCUCGAUCUAACUU	311GUUGGAUUGACUGUGAUUGAUGGAUCGUU&9AGCGCUCCAUUAGUCCUCUCGAUCUAAC	311||||||||||..|.||||||||||.||||&9||||.|||||||||||..||||||||||	(311,36):(312,35):(313,34):(314,33):(315,32):(316,31):(317,30):(318,29):(319,28):(320,27):(323,24):(325,23):(326,22):(327,21):(328,20):(329,19):(330,18):(331,17):(332,16):(333,15):(334,14):(336,12):(337,11):(338,10):(339,9)
NAL94_RS12345	A00920_76_HCYVTDRXX_1_2263_4752_18490	311	339	6	33	-20.55	-30.39	UUCUAAGCGCUCCAUUAGUCCUCUCGAUCUAACUU	311GUUGGAUUGACUGUGAUUGAUGGAUCGUU&6AGCGCUCCAUUAGUCCUCUCGAUCUAAC	311||||||||||..|.||||||||||.||||&6||||.|||||||||||..||||||||||	(311,33):(312,32):(313,31):(314,30):(315,29):(316,28):(317,27):(318,26):(319,25):(320,24):(323,21):(325,20):(326,19):(327,18):(328,17):(329,16):(330,15):(331,14):(332,13):(333,12):(334,11):(336,9):(337,8):(338,7):(339,6)
NAL94_RS12345	A00920_76_HCYVTDRXX_1_2263_4490_19163	311	339	6	33	-20.55	-30.39	UUCUAAGCGCUCCAUUAGUCCUCUCGAUCUAACUU	311GUUGGAUUGACUGUGAUUGAUGGAUCGUU&6AGCGCUCCAUUAGUCCUCUCGAUCUAAC	311||||||||||..|.||||||||||.||||&6||||.|||||||||||..||||||||||	(311,33):(312,32):(313,31):(314,30):(315,29):(316,28):(317,27):(318,26):(319,25):(320,24):(323,21):(325,20):(326,19):(327,18):(328,17):(329,16):(330,15):(331,14):(332,13):(333,12):(334,11):(336,9):(337,8):(338,7):(339,6)
NAL94_RS12345	A00920_76_HCYVTDRXX_1_2263_4435_19194	311	339	6	33	-20.55	-30.39	UUCUAAGCGCUCCAUUAGUCCUCUCGAUCUAACUU	311GUUGGAUUGACUGUGAUUGAUGGAUCGUU&6AGCGCUCCAUUAGUCCUCUCGAUCUAAC	311||||||||||..|.||||||||||.||||&6||||.|||||||||||..||||||||||	(311,33):(312,32):(313,31):(314,30):(315,29):(316,28):(317,27):(318,26):(319,25):(320,24):(323,21):(325,20):(326,19):(327,18):(328,17):(329,16):(330,15):(331,14):(332,13):(333,12):(334,11):(336,9):(337,8):(338,7):(339,6)
NAL94_RS12345	A00920_76_HCYVTDRXX_1_2249_6813_8155	311	339	9	36	-20.52	-30.39	CACUUCUAAGCGCUCCAUUAGUCCUCUCGAUCUAACU	311GUUGGAUUGACUGUGAUUGAUGGAUCGUU&9AGCGCUCCAUUAGUCCUCUCGAUCUAAC	311||||||||||..|.||||||||||.||||&9||||.|||||||||||..||||||||||	(311,36):(312,35):(313,34):(314,33):(315,32):(316,31):(317,30):(318,29):(319,28):(320,27):(323,24):(325,23):(326,22):(327,21):(328,20):(329,19):(330,18):(331,17):(332,16):(333,15):(334,14):(336,12):(337,11):(338,10):(339,9)
NAL94_RS12345	A00920_76_HCYVTDRXX_1_2249_9878_9017	311	339	9	36	-20.5	-30.39	CACUUCUAAGCGCUCCAUUAGUCCUCUCGAUCUAACUUC	311GUUGGAUUGACUGUGAUUGAUGGAUCGUU&9AGCGCUCCAUUAGUCCUCUCGAUCUAAC	311||||||||||..|.||||||||||.||||&9||||.|||||||||||..||||||||||	(311,36):(312,35):(313,34):(314,33):(315,32):(316,31):(317,30):(318,29):(319,28):(320,27):(323,24):(325,23):(326,22):(327,21):(328,20):(329,19):(330,18):(331,17):(332,16):(333,15):(334,14):(336,12):(337,11):(338,10):(339,9)
NAL94_RS12345	A00920_76_HCYVTDRXX_1_2249_27651_9862	311	339	1	28	-20.47	-30.09	AGCGCUCCAUUAGUCCUCUCGAUCUAACUUCUCC	311GUUGGAUUGACUGUGAUUGAUGGAUCGUU&1AGCGCUCCAUUAGUCCUCUCGAUCUAAC	311||||||||||..|.||||||||||.||||&1||||.|||||||||||..||||||||||	(311,28):(312,27):(313,26):(314,25):(315,24):(316,23):(317,22):(318,21):(319,20):(320,19):(323,16):(325,15):(326,14):(327,13):(328,12):(329,11):(330,10):(331,9):(332,8):(333,7):(334,6):(336,4):(337,3):(338,2):(339,1)
NAL94_RS12345	A00920_76_HCYVTDRXX_1_2249_9959_17801	311	339	2	29	-20.77	-30.39	AAGCGCUCCAUUAGUCCUCUCGAUCUAACU	311GUUGGAUUGACUGUGAUUGAUGGAUCGUU&2AGCGCUCCAUUAGUCCUCUCGAUCUAAC	311||||||||||..|.||||||||||.||||&2||||.|||||||||||..||||||||||	(311,29):(312,28):(313,27):(314,26):(315,25):(316,24):(317,23):(318,22):(319,21):(320,20):(323,17):(325,16):(326,15):(327,14):(328,13):(329,12):(330,11):(331,10):(332,9):(333,8):(334,7):(336,5):(337,4):(338,3):(339,2)
NAL94_RS12345	A00920_76_HCYVTDRXX_1_2249_25021_19147	311	339	1	28	-20.47	-30.09	AGCGCUCCAUUAGUCCUCUCGAUCUAACUUCUCC	311GUUGGAUUGACUGUGAUUGAUGGAUCGUU&1AGCGCUCCAUUAGUCCUCUCGAUCUAAC	311||||||||||..|.||||||||||.||||&1||||.|||||||||||..||||||||||	(311,28):(312,27):(313,26):(314,25):(315,24):(316,23):(317,22):(318,21):(319,20):(320,19):(323,16):(325,15):(326,14):(327,13):(328,12):(329,11):(330,10):(331,9):(332,8):(333,7):(334,6):(336,4):(337,3):(338,2):(339,1)
NAL94_RS12345	A00920_76_HCYVTDRXX_1_2249_32470_20964	311	339	1	28	-20.52	-30.09	AGCGCUCCAUUAGUCCUCUCGAUCUAACUU	311GUUGGAUUGACUGUGAUUGAUGGAUCGUU&1AGCGCUCCAUUAGUCCUCUCGAUCUAAC	311||||||||||..|.||||||||||.||||&1||||.|||||||||||..||||||||||	(311,28):(312,27):(313,26):(314,25):(315,24):(316,23):(317,22):(318,21):(319,20):(320,19):(323,16):(325,15):(326,14):(327,13):(328,12):(329,11):(330,10):(331,9):(332,8):(333,7):(334,6):(336,4):(337,3):(338,2):(339,1)
NAL94_RS12345	A00920_76_HCYVTDRXX_1_2249_32678_21136	311	339	1	28	-20.52	-30.09	AGCGCUCCAUUAGUCCUCUCGAUCUAACUU	311GUUGGAUUGACUGUGAUUGAUGGAUCGUU&1AGCGCUCCAUUAGUCCUCUCGAUCUAAC	311||||||||||..|.||||||||||.||||&1||||.|||||||||||..||||||||||	(311,28):(312,27):(313,26):(314,25):(315,24):(316,23):(317,22):(318,21):(319,20):(320,19):(323,16):(325,15):(326,14):(327,13):(328,12):(329,11):(330,10):(331,9):(332,8):(333,7):(334,6):(336,4):(337,3):(338,2):(339,1)
NAL94_RS12345	A00920_76_HCYVTDRXX_1_2249_8947_22717	311	339	9	36	-20.44	-30.39	CACUUCUAAGCGCUCCAUUAGUCCUCUCGAUCUAACUUCUCC	311GUUGGAUUGACUGUGAUUGAUGGAUCGUU&9AGCGCUCCAUUAGUCCUCUCGAUCUAAC	311||||||||||..|.||||||||||.||||&9||||.|||||||||||..||||||||||	(311,36):(312,35):(313,34):(314,33):(315,32):(316,31):(317,30):(318,29):(319,28):(320,27):(323,24):(325,23):(326,22):(327,21):(328,20):(329,19):(330,18):(331,17):(332,16):(333,15):(334,14):(336,12):(337,11):(338,10):(339,9)
NAL94_RS12345	A00920_76_HCYVTDRXX_1_2249_8757_23516	311	339	9	36	-20.44	-30.39	CACUUCUAAGCGCUCCAUUAGUCCUCUCGAUCUAACUUCUCC	311GUUGGAUUGACUGUGAUUGAUGGAUCGUU&9AGCGCUCCAUUAGUCCUCUCGAUCUAAC	311||||||||||..|.||||||||||.||||&9||||.|||||||||||..||||||||||	(311,36):(312,35):(313,34):(314,33):(315,32):(316,31):(317,30):(318,29):(319,28):(320,27):(323,24):(325,23):(326,22):(327,21):(328,20):(329,19):(330,18):(331,17):(332,16):(333,15):(334,14):(336,12):(337,11):(338,10):(339,9)
NAL94_RS12345	A00920_76_HCYVTDRXX_1_2249_14705_28463	311	339	2	29	-20.77	-30.39	AAGCGCUCCAUUAGUCCUCUCGAUCUAACU	311GUUGGAUUGACUGUGAUUGAUGGAUCGUU&2AGCGCUCCAUUAGUCCUCUCGAUCUAAC	311||||||||||..|.||||||||||.||||&2||||.|||||||||||..||||||||||	(311,29):(312,28):(313,27):(314,26):(315,25):(316,24):(317,23):(318,22):(319,21):(320,20):(323,17):(325,16):(326,15):(327,14):(328,13):(329,12):(330,11):(331,10):(332,9):(333,8):(334,7):(336,5):(337,4):(338,3):(339,2)
NAL94_RS12345	A00920_76_HCYVTDRXX_1_2249_28935_31407	311	339	9	36	-20.52	-30.39	CACUUCUAAGCGCUCCAUUAGUCCUCUCGAUCUAACU	311GUUGGAUUGACUGUGAUUGAUGGAUCGUU&9AGCGCUCCAUUAGUCCUCUCGAUCUAAC	311||||||||||..|.||||||||||.||||&9||||.|||||||||||..||||||||||	(311,36):(312,35):(313,34):(314,33):(315,32):(316,31):(317,30):(318,29):(319,28):(320,27):(323,24):(325,23):(326,22):(327,21):(328,20):(329,19):(330,18):(331,17):(332,16):(333,15):(334,14):(336,12):(337,11):(338,10):(339,9)
NAL94_RS12345	A00920_76_HCYVTDRXX_1_2249_24713_31579	311	339	7	34	-20.48	-30.39	CUUCUAAGCGCUCCAUUAGUCCUCUCGAUCUAACUUCU	311GUUGGAUUGACUGUGAUUGAUGGAUCGUU&7AGCGCUCCAUUAGUCCUCUCGAUCUAAC	311||||||||||..|.||||||||||.||||&7||||.|||||||||||..||||||||||	(311,34):(312,33):(313,32):(314,31):(315,30):(316,29):(317,28):(318,27):(319,26):(320,25):(323,22):(325,21):(326,20):(327,19):(328,18):(329,17):(330,16):(331,15):(332,14):(333,13):(334,12):(336,10):(337,9):(338,8):(339,7)
NAL94_RS12345	A00920_76_HCYVTDRXX_1_2249_14380_32127	311	339	2	29	-20.77	-30.39	AAGCGCUCCAUUAGUCCUCUCGAUCUAACU	311GUUGGAUUGACUGUGAUUGAUGGAUCGUU&2AGCGCUCCAUUAGUCCUCUCGAUCUAAC	311||||||||||..|.||||||||||.||||&2||||.|||||||||||..||||||||||	(311,29):(312,28):(313,27):(314,26):(315,25):(316,24):(317,23):(318,22):(319,21):(320,20):(323,17):(325,16):(326,15):(327,14):(328,13):(329,12):(330,11):(331,10):(332,9):(333,8):(334,7):(336,5):(337,4):(338,3):(339,2)
NAL94_RS12345	A00920_76_HCYVTDRXX_1_2249_17996_33191	311	339	1	28	-20.42	-30.09	AGCGCUCCAUUAGUCCUCUCGAUCUAACUUCUCCG	311GUUGGAUUGACUGUGAUUGAUGGAUCGUU&1AGCGCUCCAUUAGUCCUCUCGAUCUAAC	311||||||||||..|.||||||||||.||||&1||||.|||||||||||..||||||||||	(311,28):(312,27):(313,26):(314,25):(315,24):(316,23):(317,22):(318,21):(319,20):(320,19):(323,16):(325,15):(326,14):(327,13):(328,12):(329,11):(330,10):(331,9):(332,8):(333,7):(334,6):(336,4):(337,3):(338,2):(339,1)
NAL94_RS12345	A00920_76_HCYVTDRXX_1_2249_21531_34929	311	339	8	35	-20.53	-30.39	ACUUCUAAGCGCUCCAUUAGUCCUCUCGAUCUAACU	311GUUGGAUUGACUGUGAUUGAUGGAUCGUU&8AGCGCUCCAUUAGUCCUCUCGAUCUAAC	311||||||||||..|.||||||||||.||||&8||||.|||||||||||..||||||||||	(311,35):(312,34):(313,33):(314,32):(315,31):(316,30):(317,29):(318,28):(319,27):(320,26):(323,23):(325,22):(326,21):(327,20):(328,19):(329,18):(330,17):(331,16):(332,15):(333,14):(334,13):(336,11):(337,10):(338,9):(339,8)
NAL94_RS12345	A00920_76_HCYVTDRXX_1_2249_21594_35070	311	339	8	35	-20.53	-30.39	ACUUCUAAGCGCUCCAUUAGUCCUCUCGAUCUAACU	311GUUGGAUUGACUGUGAUUGAUGGAUCGUU&8AGCGCUCCAUUAGUCCUCUCGAUCUAAC	311||||||||||..|.||||||||||.||||&8||||.|||||||||||..||||||||||	(311,35):(312,34):(313,33):(314,32):(315,31):(316,30):(317,29):(318,28):(319,27):(320,26):(323,23):(325,22):(326,21):(327,20):(328,19):(329,18):(330,17):(331,16):(332,15):(333,14):(334,13):(336,11):(337,10):(338,9):(339,8)
NAL94_RS12345	A00920_76_HCYVTDRXX_1_2250_2817_2394	311	339	8	35	-20.45	-30.39	ACUUCUAAGCGCUCCAUUAGUCCUCUCGAUCUAACUUCUCC	311GUUGGAUUGACUGUGAUUGAUGGAUCGUU&8AGCGCUCCAUUAGUCCUCUCGAUCUAAC	311||||||||||..|.||||||||||.||||&8||||.|||||||||||..||||||||||	(311,35):(312,34):(313,33):(314,32):(315,31):(316,30):(317,29):(318,28):(319,27):(320,26):(323,23):(325,22):(326,21):(327,20):(328,19):(329,18):(330,17):(331,16):(332,15):(333,14):(334,13):(336,11):(337,10):(338,9):(339,8)
NAL94_RS12345	A00920_76_HCYVTDRXX_1_2250_25952_5165	311	339	9	36	-20.45	-30.39	CACUUCUAAGCGCUCCAUUAGUCCUCUCGAUCUAACUUCUC	311GUUGGAUUGACUGUGAUUGAUGGAUCGUU&9AGCGCUCCAUUAGUCCUCUCGAUCUAAC	311||||||||||..|.||||||||||.||||&9||||.|||||||||||..||||||||||	(311,36):(312,35):(313,34):(314,33):(315,32):(316,31):(317,30):(318,29):(319,28):(320,27):(323,24):(325,23):(326,22):(327,21):(328,20):(329,19):(330,18):(331,17):(332,16):(333,15):(334,14):(336,12):(337,11):(338,10):(339,9)
NAL94_RS12345	A00920_76_HCYVTDRXX_1_2250_10972_7623	311	339	9	36	-20.5	-30.39	CACUUCUAAGCGCUCCAUUAGUCCUCUCGAUCUAACUUC	311GUUGGAUUGACUGUGAUUGAUGGAUCGUU&9AGCGCUCCAUUAGUCCUCUCGAUCUAAC	311||||||||||..|.||||||||||.||||&9||||.|||||||||||..||||||||||	(311,36):(312,35):(313,34):(314,33):(315,32):(316,31):(317,30):(318,29):(319,28):(320,27):(323,24):(325,23):(326,22):(327,21):(328,20):(329,19):(330,18):(331,17):(332,16):(333,15):(334,14):(336,12):(337,11):(338,10):(339,9)
NAL94_RS12345	A00920_76_HCYVTDRXX_1_2250_11930_9972	311	339	5	32	-20.5	-30.39	UCUAAGCGCUCCAUUAGUCCUCUCGAUCUAACUUCU	311GUUGGAUUGACUGUGAUUGAUGGAUCGUU&5AGCGCUCCAUUAGUCCUCUCGAUCUAAC	311||||||||||..|.||||||||||.||||&5||||.|||||||||||..||||||||||	(311,32):(312,31):(313,30):(314,29):(315,28):(316,27):(317,26):(318,25):(319,24):(320,23):(323,20):(325,19):(326,18):(327,17):(328,16):(329,15):(330,14):(331,13):(332,12):(333,11):(334,10):(336,8):(337,7):(338,6):(339,5)
NAL94_RS12345	A00920_76_HCYVTDRXX_1_2250_17698_13667	311	339	8	35	-20.51	-30.39	ACUUCUAAGCGCUCCAUUAGUCCUCUCGAUCUAACUUC	311GUUGGAUUGACUGUGAUUGAUGGAUCGUU&8AGCGCUCCAUUAGUCCUCUCGAUCUAAC	311||||||||||..|.||||||||||.||||&8||||.|||||||||||..||||||||||	(311,35):(312,34):(313,33):(314,32):(315,31):(316,30):(317,29):(318,28):(319,27):(320,26):(323,23):(325,22):(326,21):(327,20):(328,19):(329,18):(330,17):(331,16):(332,15):(333,14):(334,13):(336,11):(337,10):(338,9):(339,8)
NAL94_RS12345	A00920_76_HCYVTDRXX_1_2250_30969_18051	242	274	5	39	-20.8	-33.54	CCUCGGUAUAACGCAUUGCGGCUGGUUCAUCCCCAUCGA	242UCGAUAGGUGAACGAGUCUCAAUGUGAAGUGCU&5GGUAUAACGCAUUGCGGCUGGUUCAUCCCCAUCGA	242|||||.|||||||.||||.|||||||..|||||&5|||||..|||||||.||||.|||||||...|||||	(242,39):(243,38):(244,37):(245,36):(246,35):(248,31):(249,30):(250,29):(251,28):(252,27):(253,26):(254,25):(256,23):(257,22):(258,21):(259,20):(261,18):(262,17):(263,16):(264,15):(265,14):(266,13):(267,12):(270,9):(271,8):(272,7):(273,6):(274,5)
NAL94_RS12345	A00920_76_HCYVTDRXX_1_2250_11677_18521	311	339	9	36	-20.5	-30.39	CACUUCUAAGCGCUCCAUUAGUCCUCUCGAUCUAACUUC	311GUUGGAUUGACUGUGAUUGAUGGAUCGUU&9AGCGCUCCAUUAGUCCUCUCGAUCUAAC	311||||||||||..|.||||||||||.||||&9||||.|||||||||||..||||||||||	(311,36):(312,35):(313,34):(314,33):(315,32):(316,31):(317,30):(318,29):(319,28):(320,27):(323,24):(325,23):(326,22):(327,21):(328,20):(329,19):(330,18):(331,17):(332,16):(333,15):(334,14):(336,12):(337,11):(338,10):(339,9)
NAL94_RS12345	A00920_76_HCYVTDRXX_1_2250_11451_18850	311	339	9	36	-20.5	-30.39	CACUUCUAAGCGCUCCAUUAGUCCUCUCGAUCUAACUUC	311GUUGGAUUGACUGUGAUUGAUGGAUCGUU&9AGCGCUCCAUUAGUCCUCUCGAUCUAAC	311||||||||||..|.||||||||||.||||&9||||.|||||||||||..||||||||||	(311,36):(312,35):(313,34):(314,33):(315,32):(316,31):(317,30):(318,29):(319,28):(320,27):(323,24):(325,23):(326,22):(327,21):(328,20):(329,19):(330,18):(331,17):(332,16):(333,15):(334,14):(336,12):(337,11):(338,10):(339,9)
NAL94_RS12345	A00920_76_HCYVTDRXX_1_2250_20157_28980	311	339	9	36	-20.44	-30.39	CACUUCUAAGCGCUCCAUUAGUCCUCUCGAUCUAACUUCUCC	311GUUGGAUUGACUGUGAUUGAUGGAUCGUU&9AGCGCUCCAUUAGUCCUCUCGAUCUAAC	311||||||||||..|.||||||||||.||||&9||||.|||||||||||..||||||||||	(311,36):(312,35):(313,34):(314,33):(315,32):(316,31):(317,30):(318,29):(319,28):(320,27):(323,24):(325,23):(326,22):(327,21):(328,20):(329,19):(330,18):(331,17):(332,16):(333,15):(334,14):(336,12):(337,11):(338,10):(339,9)
NAL94_RS12345	A00920_76_HCYVTDRXX_1_2250_16667_30295	311	339	6	33	-20.55	-30.39	UUCUAAGCGCUCCAUUAGUCCUCUCGAUCUAACUU	311GUUGGAUUGACUGUGAUUGAUGGAUCGUU&6AGCGCUCCAUUAGUCCUCUCGAUCUAAC	311||||||||||..|.||||||||||.||||&6||||.|||||||||||..||||||||||	(311,33):(312,32):(313,31):(314,30):(315,29):(316,28):(317,27):(318,26):(319,25):(320,24):(323,21):(325,20):(326,19):(327,18):(328,17):(329,16):(330,15):(331,14):(332,13):(333,12):(334,11):(336,9):(337,8):(338,7):(339,6)
NAL94_RS12345	A00920_76_HCYVTDRXX_1_2250_7591_36839	311	339	1	28	-20.47	-30.09	AGCGCUCCAUUAGUCCUCUCGAUCUAACUUCUCC	311GUUGGAUUGACUGUGAUUGAUGGAUCGUU&1AGCGCUCCAUUAGUCCUCUCGAUCUAAC	311||||||||||..|.||||||||||.||||&1||||.|||||||||||..||||||||||	(311,28):(312,27):(313,26):(314,25):(315,24):(316,23):(317,22):(318,21):(319,20):(320,19):(323,16):(325,15):(326,14):(327,13):(328,12):(329,11):(330,10):(331,9):(332,8):(333,7):(334,6):(336,4):(337,3):(338,2):(339,1)
NAL94_RS12345	A00920_76_HCYVTDRXX_1_2251_31268_1752	311	339	7	34	-20.43	-30.39	CUUCUAAGCGCUCCAUUAGUCCUCUCGAUCUAACUUCUCCG	311GUUGGAUUGACUGUGAUUGAUGGAUCGUU&7AGCGCUCCAUUAGUCCUCUCGAUCUAAC	311||||||||||..|.||||||||||.||||&7||||.|||||||||||..||||||||||	(311,34):(312,33):(313,32):(314,31):(315,30):(316,29):(317,28):(318,27):(319,26):(320,25):(323,22):(325,21):(326,20):(327,19):(328,18):(329,17):(330,16):(331,15):(332,14):(333,13):(334,12):(336,10):(337,9):(338,8):(339,7)
NAL94_RS12345	A00920_76_HCYVTDRXX_1_2251_30888_3724	311	339	7	34	-20.47	-30.39	CUUCUAAGCGCUCCAUUAGUCCUCUCGAUCUAACUUCUCC	311GUUGGAUUGACUGUGAUUGAUGGAUCGUU&7AGCGCUCCAUUAGUCCUCUCGAUCUAAC	311||||||||||..|.||||||||||.||||&7||||.|||||||||||..||||||||||	(311,34):(312,33):(313,32):(314,31):(315,30):(316,29):(317,28):(318,27):(319,26):(320,25):(323,22):(325,21):(326,20):(327,19):(328,18):(329,17):(330,16):(331,15):(332,14):(333,13):(334,12):(336,10):(337,9):(338,8):(339,7)
NAL94_RS12345	A00920_76_HCYVTDRXX_1_2251_12129_6026	311	339	9	36	-20.45	-30.39	CACUUCUAAGCGCUCCAUUAGUCCUCUCGAUCUAACUUCUC	311GUUGGAUUGACUGUGAUUGAUGGAUCGUU&9AGCGCUCCAUUAGUCCUCUCGAUCUAAC	311||||||||||..|.||||||||||.||||&9||||.|||||||||||..||||||||||	(311,36):(312,35):(313,34):(314,33):(315,32):(316,31):(317,30):(318,29):(319,28):(320,27):(323,24):(325,23):(326,22):(327,21):(328,20):(329,19):(330,18):(331,17):(332,16):(333,15):(334,14):(336,12):(337,11):(338,10):(339,9)
NAL94_RS12345	A00920_76_HCYVTDRXX_1_2251_12237_6809	311	339	9	36	-20.45	-30.39	CACUUCUAAGCGCUCCAUUAGUCCUCUCGAUCUAACUUCUC	311GUUGGAUUGACUGUGAUUGAUGGAUCGUU&9AGCGCUCCAUUAGUCCUCUCGAUCUAAC	311||||||||||..|.||||||||||.||||&9||||.|||||||||||..||||||||||	(311,36):(312,35):(313,34):(314,33):(315,32):(316,31):(317,30):(318,29):(319,28):(320,27):(323,24):(325,23):(326,22):(327,21):(328,20):(329,19):(330,18):(331,17):(332,16):(333,15):(334,14):(336,12):(337,11):(338,10):(339,9)
NAL94_RS12345	A00920_76_HCYVTDRXX_1_2251_16613_10410	311	339	6	33	-20.55	-30.39	UUCUAAGCGCUCCAUUAGUCCUCUCGAUCUAACUU	311GUUGGAUUGACUGUGAUUGAUGGAUCGUU&6AGCGCUCCAUUAGUCCUCUCGAUCUAAC	311||||||||||..|.||||||||||.||||&6||||.|||||||||||..||||||||||	(311,33):(312,32):(313,31):(314,30):(315,29):(316,28):(317,27):(318,26):(319,25):(320,24):(323,21):(325,20):(326,19):(327,18):(328,17):(329,16):(330,15):(331,14):(332,13):(333,12):(334,11):(336,9):(337,8):(338,7):(339,6)
NAL94_RS12345	A00920_76_HCYVTDRXX_1_2251_4227_11287	311	339	1	28	-20.53	-30.09	AGCGCUCCAUUAGUCCUCUCGAUCUAACU	311GUUGGAUUGACUGUGAUUGAUGGAUCGUU&1AGCGCUCCAUUAGUCCUCUCGAUCUAAC	311||||||||||..|.||||||||||.||||&1||||.|||||||||||..||||||||||	(311,28):(312,27):(313,26):(314,25):(315,24):(316,23):(317,22):(318,21):(319,20):(320,19):(323,16):(325,15):(326,14):(327,13):(328,12):(329,11):(330,10):(331,9):(332,8):(333,7):(334,6):(336,4):(337,3):(338,2):(339,1)
NAL94_RS12345	A00920_76_HCYVTDRXX_1_2251_14091_18443	311	339	1	28	-20.42	-30.09	AGCGCUCCAUUAGUCCUCUCGAUCUAACUUCUCCG	311GUUGGAUUGACUGUGAUUGAUGGAUCGUU&1AGCGCUCCAUUAGUCCUCUCGAUCUAAC	311||||||||||..|.||||||||||.||||&1||||.|||||||||||..||||||||||	(311,28):(312,27):(313,26):(314,25):(315,24):(316,23):(317,22):(318,21):(319,20):(320,19):(323,16):(325,15):(326,14):(327,13):(328,12):(329,11):(330,10):(331,9):(332,8):(333,7):(334,6):(336,4):(337,3):(338,2):(339,1)
NAL94_RS12345	A00920_76_HCYVTDRXX_1_2251_25970_18881	311	339	3	30	-20.7	-30.39	UAAGCGCUCCAUUAGUCCUCUCGAUCUAACUUCUCC	311GUUGGAUUGACUGUGAUUGAUGGAUCGUU&3AGCGCUCCAUUAGUCCUCUCGAUCUAAC	311||||||||||..|.||||||||||.||||&3||||.|||||||||||..||||||||||	(311,30):(312,29):(313,28):(314,27):(315,26):(316,25):(317,24):(318,23):(319,22):(320,21):(323,18):(325,17):(326,16):(327,15):(328,14):(329,13):(330,12):(331,11):(332,10):(333,9):(334,8):(336,6):(337,5):(338,4):(339,3)
NAL94_RS12345	A00920_76_HCYVTDRXX_1_2251_25699_19476	311	339	9	36	-20.46	-30.39	CACUUCUAAGCGCUCCAUUAGUCCUCUCGAUCUAACUUCU	311GUUGGAUUGACUGUGAUUGAUGGAUCGUU&9AGCGCUCCAUUAGUCCUCUCGAUCUAAC	311||||||||||..|.||||||||||.||||&9||||.|||||||||||..||||||||||	(311,36):(312,35):(313,34):(314,33):(315,32):(316,31):(317,30):(318,29):(319,28):(320,27):(323,24):(325,23):(326,22):(327,21):(328,20):(329,19):(330,18):(331,17):(332,16):(333,15):(334,14):(336,12):(337,11):(338,10):(339,9)
NAL94_RS12345	A00920_76_HCYVTDRXX_1_2251_29604_21230	311	339	10	37	-20.51	-30.39	UCACUUCUAAGCGCUCCAUUAGUCCUCUCGAUCUAACU	311GUUGGAUUGACUGUGAUUGAUGGAUCGUU&10AGCGCUCCAUUAGUCCUCUCGAUCUAAC	311||||||||||..|.||||||||||.||||&10||||.|||||||||||..||||||||||	(311,37):(312,36):(313,35):(314,34):(315,33):(316,32):(317,31):(318,30):(319,29):(320,28):(323,25):(325,24):(326,23):(327,22):(328,21):(329,20):(330,19):(331,18):(332,17):(333,16):(334,15):(336,13):(337,12):(338,11):(339,10)
NAL94_RS12345	A00920_76_HCYVTDRXX_1_2251_22987_22701	311	346	1	33	-21.59	-34.47	GGUCAUGAUUUAUACUGUUACAGUUAAUCCAGCAUUAG	311GUUGGAUUGACUGUGAUUGAUGGAUCGUUAAAGAUC&1GGUCAUGAUUUAUACUGUUACAGUUAAUCCAGC	311|||||||||||||||||.||||||||||....||||&1|||||||||||||.|.|||||||||||||||||	(311,33):(312,32):(313,31):(314,30):(315,29):(316,28):(317,27):(318,26):(319,25):(320,24):(321,23):(322,22):(323,21):(324,20):(325,19):(326,18):(327,17):(329,15):(330,13):(331,12):(332,11):(333,10):(334,9):(335,8):(336,7):(337,6):(338,5):(343,4):(344,3):(345,2):(346,1)
NAL94_RS12345	A00920_76_HCYVTDRXX_1_2251_4101_26443	311	339	9	36	-20.5	-30.39	CACUUCUAAGCGCUCCAUUAGUCCUCUCGAUCUAACUUC	311GUUGGAUUGACUGUGAUUGAUGGAUCGUU&9AGCGCUCCAUUAGUCCUCUCGAUCUAAC	311||||||||||..|.||||||||||.||||&9||||.|||||||||||..||||||||||	(311,36):(312,35):(313,34):(314,33):(315,32):(316,31):(317,30):(318,29):(319,28):(320,27):(323,24):(325,23):(326,22):(327,21):(328,20):(329,19):(330,18):(331,17):(332,16):(333,15):(334,14):(336,12):(337,11):(338,10):(339,9)
NAL94_RS12345	A00920_76_HCYVTDRXX_1_2145_17852_8202	311	339	9	36	-20.52	-30.39	CACUUCUAAGCGCUCCAUUAGUCCUCUCGAUCUAACU	311GUUGGAUUGACUGUGAUUGAUGGAUCGUU&9AGCGCUCCAUUAGUCCUCUCGAUCUAAC	311||||||||||..|.||||||||||.||||&9||||.|||||||||||..||||||||||	(311,36):(312,35):(313,34):(314,33):(315,32):(316,31):(317,30):(318,29):(319,28):(320,27):(323,24):(325,23):(326,22):(327,21):(328,20):(329,19):(330,18):(331,17):(332,16):(333,15):(334,14):(336,12):(337,11):(338,10):(339,9)
NAL94_RS12345	A00920_76_HCYVTDRXX_1_2145_23647_12352	311	339	9	36	-20.5	-30.39	CACUUCUAAGCGCUCCAUUAGUCCUCUCGAUCUAACUUC	311GUUGGAUUGACUGUGAUUGAUGGAUCGUU&9AGCGCUCCAUUAGUCCUCUCGAUCUAAC	311||||||||||..|.||||||||||.||||&9||||.|||||||||||..||||||||||	(311,36):(312,35):(313,34):(314,33):(315,32):(316,31):(317,30):(318,29):(319,28):(320,27):(323,24):(325,23):(326,22):(327,21):(328,20):(329,19):(330,18):(331,17):(332,16):(333,15):(334,14):(336,12):(337,11):(338,10):(339,9)
NAL94_RS12345	A00920_76_HCYVTDRXX_1_2145_11496_13009	311	339	2	29	-20.66	-30.39	AAGCGCUCCAUUAGUCCUCUCGAUCUAACUUCUCCG	311GUUGGAUUGACUGUGAUUGAUGGAUCGUU&2AGCGCUCCAUUAGUCCUCUCGAUCUAAC	311||||||||||..|.||||||||||.||||&2||||.|||||||||||..||||||||||	(311,29):(312,28):(313,27):(314,26):(315,25):(316,24):(317,23):(318,22):(319,21):(320,20):(323,17):(325,16):(326,15):(327,14):(328,13):(329,12):(330,11):(331,10):(332,9):(333,8):(334,7):(336,5):(337,4):(338,3):(339,2)
NAL94_RS12345	A00920_76_HCYVTDRXX_1_2145_24560_14497	311	339	9	36	-20.5	-30.39	CACUUCUAAGCGCUCCAUUAGUCCUCUCGAUCUAACUUC	311GUUGGAUUGACUGUGAUUGAUGGAUCGUU&9AGCGCUCCAUUAGUCCUCUCGAUCUAAC	311||||||||||..|.||||||||||.||||&9||||.|||||||||||..||||||||||	(311,36):(312,35):(313,34):(314,33):(315,32):(316,31):(317,30):(318,29):(319,28):(320,27):(323,24):(325,23):(326,22):(327,21):(328,20):(329,19):(330,18):(331,17):(332,16):(333,15):(334,14):(336,12):(337,11):(338,10):(339,9)
NAL94_RS12345	A00920_76_HCYVTDRXX_1_2145_6451_16986	311	339	6	33	-20.55	-30.39	UUCUAAGCGCUCCAUUAGUCCUCUCGAUCUAACUU	311GUUGGAUUGACUGUGAUUGAUGGAUCGUU&6AGCGCUCCAUUAGUCCUCUCGAUCUAAC	311||||||||||..|.||||||||||.||||&6||||.|||||||||||..||||||||||	(311,33):(312,32):(313,31):(314,30):(315,29):(316,28):(317,27):(318,26):(319,25):(320,24):(323,21):(325,20):(326,19):(327,18):(328,17):(329,16):(330,15):(331,14):(332,13):(333,12):(334,11):(336,9):(337,8):(338,7):(339,6)
NAL94_RS12345	A00920_76_HCYVTDRXX_1_2145_22833_23030	311	339	5	32	-20.56	-30.39	UCUAAGCGCUCCAUUAGUCCUCUCGAUCUAACU	311GUUGGAUUGACUGUGAUUGAUGGAUCGUU&5AGCGCUCCAUUAGUCCUCUCGAUCUAAC	311||||||||||..|.||||||||||.||||&5||||.|||||||||||..||||||||||	(311,32):(312,31):(313,30):(314,29):(315,28):(316,27):(317,26):(318,25):(319,24):(320,23):(323,20):(325,19):(326,18):(327,17):(328,16):(329,15):(330,14):(331,13):(332,12):(333,11):(334,10):(336,8):(337,7):(338,6):(339,5)
NAL94_RS12345	A00920_76_HCYVTDRXX_1_2145_5764_26068	319	334	7	22	-20.91	-25.6	ACCAUCUCCAUCAAUUACAGUCUC	319GACUGUGAUUGAUGGA&7UCCAUCAAUUACAGUC	319||||||||||||||||&7||||||||||||||||	(319,22):(320,21):(321,20):(322,19):(323,18):(324,17):(325,16):(326,15):(327,14):(328,13):(329,12):(330,11):(331,10):(332,9):(333,8):(334,7)
NAL94_RS12345	A00920_76_HCYVTDRXX_1_2145_2808_26177	311	339	9	36	-20.5	-30.39	CACUUCUAAGCGCUCCAUUAGUCCUCUCGAUCUAACUUC	311GUUGGAUUGACUGUGAUUGAUGGAUCGUU&9AGCGCUCCAUUAGUCCUCUCGAUCUAAC	311||||||||||..|.||||||||||.||||&9||||.|||||||||||..||||||||||	(311,36):(312,35):(313,34):(314,33):(315,32):(316,31):(317,30):(318,29):(319,28):(320,27):(323,24):(325,23):(326,22):(327,21):(328,20):(329,19):(330,18):(331,17):(332,16):(333,15):(334,14):(336,12):(337,11):(338,10):(339,9)
NAL94_RS12345	A00920_76_HCYVTDRXX_1_2145_18909_35336	248	273	2	24	-21.78	-28.8	UGCGCUUCACGUUGUUCAUUCGCCG	248GGUGAACGAGUCUCAAUGUGAAGUGC&2GCGCUUCACGUUGUUCAUUCGCC	248||||||.|||...|||||||||||||&2||||||||||||||||.||||||	(248,24):(249,23):(250,22):(251,21):(252,20):(253,19):(255,17):(256,16):(257,15):(261,14):(262,13):(263,12):(264,11):(265,10):(266,9):(267,8):(268,7):(269,6):(270,5):(271,4):(272,3):(273,2)
NAL94_RS12345	A00920_76_HCYVTDRXX_1_2146_27236_9361	311	339	7	34	-20.54	-30.39	CUUCUAAGCGCUCCAUUAGUCCUCUCGAUCUAACUU	311GUUGGAUUGACUGUGAUUGAUGGAUCGUU&7AGCGCUCCAUUAGUCCUCUCGAUCUAAC	311||||||||||..|.||||||||||.||||&7||||.|||||||||||..||||||||||	(311,34):(312,33):(313,32):(314,31):(315,30):(316,29):(317,28):(318,27):(319,26):(320,25):(323,22):(325,21):(326,20):(327,19):(328,18):(329,17):(330,16):(331,15):(332,14):(333,13):(334,12):(336,10):(337,9):(338,8):(339,7)
NAL94_RS12345	A00920_76_HCYVTDRXX_1_2146_30807_10003	311	339	7	34	-20.47	-30.39	CUUCUAAGCGCUCCAUUAGUCCUCUCGAUCUAACUUCUCC	311GUUGGAUUGACUGUGAUUGAUGGAUCGUU&7AGCGCUCCAUUAGUCCUCUCGAUCUAAC	311||||||||||..|.||||||||||.||||&7||||.|||||||||||..||||||||||	(311,34):(312,33):(313,32):(314,31):(315,30):(316,29):(317,28):(318,27):(319,26):(320,25):(323,22):(325,21):(326,20):(327,19):(328,18):(329,17):(330,16):(331,15):(332,14):(333,13):(334,12):(336,10):(337,9):(338,8):(339,7)
NAL94_RS12345	A00920_76_HCYVTDRXX_1_2146_16495_10394	311	339	2	29	-20.76	-30.39	AAGCGCUCCAUUAGUCCUCUCGAUCUAACUU	311GUUGGAUUGACUGUGAUUGAUGGAUCGUU&2AGCGCUCCAUUAGUCCUCUCGAUCUAAC	311||||||||||..|.||||||||||.||||&2||||.|||||||||||..||||||||||	(311,29):(312,28):(313,27):(314,26):(315,25):(316,24):(317,23):(318,22):(319,21):(320,20):(323,17):(325,16):(326,15):(327,14):(328,13):(329,12):(330,11):(331,10):(332,9):(333,8):(334,7):(336,5):(337,4):(338,3):(339,2)
NAL94_RS12345	A00920_76_HCYVTDRXX_1_2146_8477_14481	311	339	5	32	-20.55	-30.39	UCUAAGCGCUCCAUUAGUCCUCUCGAUCUAACUU	311GUUGGAUUGACUGUGAUUGAUGGAUCGUU&5AGCGCUCCAUUAGUCCUCUCGAUCUAAC	311||||||||||..|.||||||||||.||||&5||||.|||||||||||..||||||||||	(311,32):(312,31):(313,30):(314,29):(315,28):(316,27):(317,26):(318,25):(319,24):(320,23):(323,20):(325,19):(326,18):(327,17):(328,16):(329,15):(330,14):(331,13):(332,12):(333,11):(334,10):(336,8):(337,7):(338,6):(339,5)
NAL94_RS12345	A00920_76_HCYVTDRXX_1_2146_26042_16313	311	339	5	32	-20.56	-30.39	UCUAAGCGCUCCAUUAGUCCUCUCGAUCUAACU	311GUUGGAUUGACUGUGAUUGAUGGAUCGUU&5AGCGCUCCAUUAGUCCUCUCGAUCUAAC	311||||||||||..|.||||||||||.||||&5||||.|||||||||||..||||||||||	(311,32):(312,31):(313,30):(314,29):(315,28):(316,27):(317,26):(318,25):(319,24):(320,23):(323,20):(325,19):(326,18):(327,17):(328,16):(329,15):(330,14):(331,13):(332,12):(333,11):(334,10):(336,8):(337,7):(338,6):(339,5)
NAL94_RS12345	A00920_76_HCYVTDRXX_1_2146_26883_18020	311	339	1	28	-20.47	-30.09	AGCGCUCCAUUAGUCCUCUCGAUCUAACUUCUCC	311GUUGGAUUGACUGUGAUUGAUGGAUCGUU&1AGCGCUCCAUUAGUCCUCUCGAUCUAAC	311||||||||||..|.||||||||||.||||&1||||.|||||||||||..||||||||||	(311,28):(312,27):(313,26):(314,25):(315,24):(316,23):(317,22):(318,21):(319,20):(320,19):(323,16):(325,15):(326,14):(327,13):(328,12):(329,11):(330,10):(331,9):(332,8):(333,7):(334,6):(336,4):(337,3):(338,2):(339,1)
NAL94_RS12345	A00920_76_HCYVTDRXX_1_2146_15573_18662	311	339	9	36	-20.46	-30.39	CACUUCUAAGCGCUCCAUUAGUCCUCUCGAUCUAACUUCU	311GUUGGAUUGACUGUGAUUGAUGGAUCGUU&9AGCGCUCCAUUAGUCCUCUCGAUCUAAC	311||||||||||..|.||||||||||.||||&9||||.|||||||||||..||||||||||	(311,36):(312,35):(313,34):(314,33):(315,32):(316,31):(317,30):(318,29):(319,28):(320,27):(323,24):(325,23):(326,22):(327,21):(328,20):(329,19):(330,18):(331,17):(332,16):(333,15):(334,14):(336,12):(337,11):(338,10):(339,9)
NAL94_RS12345	A00920_76_HCYVTDRXX_1_2146_26594_18803	311	339	5	32	-20.56	-30.39	UCUAAGCGCUCCAUUAGUCCUCUCGAUCUAACU	311GUUGGAUUGACUGUGAUUGAUGGAUCGUU&5AGCGCUCCAUUAGUCCUCUCGAUCUAAC	311||||||||||..|.||||||||||.||||&5||||.|||||||||||..||||||||||	(311,32):(312,31):(313,30):(314,29):(315,28):(316,27):(317,26):(318,25):(319,24):(320,23):(323,20):(325,19):(326,18):(327,17):(328,16):(329,15):(330,14):(331,13):(332,12):(333,11):(334,10):(336,8):(337,7):(338,6):(339,5)
NAL94_RS12345	A00920_76_HCYVTDRXX_1_2146_15664_20603	311	339	8	35	-20.52	-30.39	ACUUCUAAGCGCUCCAUUAGUCCUCUCGAUCUAACUU	311GUUGGAUUGACUGUGAUUGAUGGAUCGUU&8AGCGCUCCAUUAGUCCUCUCGAUCUAAC	311||||||||||..|.||||||||||.||||&8||||.|||||||||||..||||||||||	(311,35):(312,34):(313,33):(314,32):(315,31):(316,30):(317,29):(318,28):(319,27):(320,26):(323,23):(325,22):(326,21):(327,20):(328,19):(329,18):(330,17):(331,16):(332,15):(333,14):(334,13):(336,11):(337,10):(338,9):(339,8)
NAL94_RS12345	A00920_76_HCYVTDRXX_1_2146_16586_22545	248	273	14	36	-21.35	-28.8	GCUACCUUUUCUUGCGCUUCACGUUGUUCAUUCGCCG	248GGUGAACGAGUCUCAAUGUGAAGUGC&14GCGCUUCACGUUGUUCAUUCGCC	248||||||.|||...|||||||||||||&14||||||||||||||||.||||||	(248,36):(249,35):(250,34):(251,33):(252,32):(253,31):(255,29):(256,28):(257,27):(261,26):(262,25):(263,24):(264,23):(265,22):(266,21):(267,20):(268,19):(269,18):(270,17):(271,16):(272,15):(273,14)
NAL94_RS12345	A00920_76_HCYVTDRXX_1_2146_7654_23735	248	273	2	24	-20.81	-27.79	UGCGCUUCACGUUGUUCAUUCGCC	248GGUGAACGAGUCUCAAUGUGAAGUGC&2GCGCUUCACGUUGUUCAUUCGCC	248||||||.|||...|||||||||||||&2||||||||||||||||.||||||	(248,24):(249,23):(250,22):(251,21):(252,20):(253,19):(255,17):(256,16):(257,15):(261,14):(262,13):(263,12):(264,11):(265,10):(266,9):(267,8):(268,7):(269,6):(270,5):(271,4):(272,3):(273,2)
NAL94_RS12345	A00920_76_HCYVTDRXX_1_2146_2157_24549	311	339	6	33	-20.55	-30.39	UUCUAAGCGCUCCAUUAGUCCUCUCGAUCUAACUU	311GUUGGAUUGACUGUGAUUGAUGGAUCGUU&6AGCGCUCCAUUAGUCCUCUCGAUCUAAC	311||||||||||..|.||||||||||.||||&6||||.|||||||||||..||||||||||	(311,33):(312,32):(313,31):(314,30):(315,29):(316,28):(317,27):(318,26):(319,25):(320,24):(323,21):(325,20):(326,19):(327,18):(328,17):(329,16):(330,15):(331,14):(332,13):(333,12):(334,11):(336,9):(337,8):(338,7):(339,6)
NAL94_RS12345	A00920_76_HCYVTDRXX_1_2146_7880_25880	248	273	2	24	-20.81	-27.79	UGCGCUUCACGUUGUUCAUUCGCC	248GGUGAACGAGUCUCAAUGUGAAGUGC&2GCGCUUCACGUUGUUCAUUCGCC	248||||||.|||...|||||||||||||&2||||||||||||||||.||||||	(248,24):(249,23):(250,22):(251,21):(252,20):(253,19):(255,17):(256,16):(257,15):(261,14):(262,13):(263,12):(264,11):(265,10):(266,9):(267,8):(268,7):(269,6):(270,5):(271,4):(272,3):(273,2)
NAL94_RS12345	A00920_76_HCYVTDRXX_1_2146_21612_30906	311	339	1	28	-20.53	-30.09	AGCGCUCCAUUAGUCCUCUCGAUCUAACU	311GUUGGAUUGACUGUGAUUGAUGGAUCGUU&1AGCGCUCCAUUAGUCCUCUCGAUCUAAC	311||||||||||..|.||||||||||.||||&1||||.|||||||||||..||||||||||	(311,28):(312,27):(313,26):(314,25):(315,24):(316,23):(317,22):(318,21):(319,20):(320,19):(323,16):(325,15):(326,14):(327,13):(328,12):(329,11):(330,10):(331,9):(332,8):(333,7):(334,6):(336,4):(337,3):(338,2):(339,1)
NAL94_RS12345	A00920_76_HCYVTDRXX_1_2146_29143_32925	311	339	8	35	-20.42	-30.39	ACUUCUAAGCGCUCCAUUAGUCCUCUCGAUCUAACUUCUCCG	311GUUGGAUUGACUGUGAUUGAUGGAUCGUU&8AGCGCUCCAUUAGUCCUCUCGAUCUAAC	311||||||||||..|.||||||||||.||||&8||||.|||||||||||..||||||||||	(311,35):(312,34):(313,33):(314,32):(315,31):(316,30):(317,29):(318,28):(319,27):(320,26):(323,23):(325,22):(326,21):(327,20):(328,19):(329,18):(330,17):(331,16):(332,15):(333,14):(334,13):(336,11):(337,10):(338,9):(339,8)
NAL94_RS12345	A00920_76_HCYVTDRXX_1_2146_3269_34929	311	339	9	36	-20.52	-30.39	CACUUCUAAGCGCUCCAUUAGUCCUCUCGAUCUAACU	311GUUGGAUUGACUGUGAUUGAUGGAUCGUU&9AGCGCUCCAUUAGUCCUCUCGAUCUAAC	311||||||||||..|.||||||||||.||||&9||||.|||||||||||..||||||||||	(311,36):(312,35):(313,34):(314,33):(315,32):(316,31):(317,30):(318,29):(319,28):(320,27):(323,24):(325,23):(326,22):(327,21):(328,20):(329,19):(330,18):(331,17):(332,16):(333,15):(334,14):(336,12):(337,11):(338,10):(339,9)
NAL94_RS12345	A00920_76_HCYVTDRXX_1_2146_1615_35258	311	339	9	36	-20.52	-30.39	CACUUCUAAGCGCUCCAUUAGUCCUCUCGAUCUAACU	311GUUGGAUUGACUGUGAUUGAUGGAUCGUU&9AGCGCUCCAUUAGUCCUCUCGAUCUAAC	311||||||||||..|.||||||||||.||||&9||||.|||||||||||..||||||||||	(311,36):(312,35):(313,34):(314,33):(315,32):(316,31):(317,30):(318,29):(319,28):(320,27):(323,24):(325,23):(326,22):(327,21):(328,20):(329,19):(330,18):(331,17):(332,16):(333,15):(334,14):(336,12):(337,11):(338,10):(339,9)
NAL94_RS12345	A00920_76_HCYVTDRXX_1_2146_31385_36245	311	339	1	28	-20.49	-30.09	AGCGCUCCAUUAGUCCUCUCGAUCUAACUUCU	311GUUGGAUUGACUGUGAUUGAUGGAUCGUU&1AGCGCUCCAUUAGUCCUCUCGAUCUAAC	311||||||||||..|.||||||||||.||||&1||||.|||||||||||..||||||||||	(311,28):(312,27):(313,26):(314,25):(315,24):(316,23):(317,22):(318,21):(319,20):(320,19):(323,16):(325,15):(326,14):(327,13):(328,12):(329,11):(330,10):(331,9):(332,8):(333,7):(334,6):(336,4):(337,3):(338,2):(339,1)
NAL94_RS12345	A00920_76_HCYVTDRXX_1_2147_24740_1188	311	339	3	30	-20.65	-30.39	UAAGCGCUCCAUUAGUCCUCUCGAUCUAACUUCUCCG	311GUUGGAUUGACUGUGAUUGAUGGAUCGUU&3AGCGCUCCAUUAGUCCUCUCGAUCUAAC	311||||||||||..|.||||||||||.||||&3||||.|||||||||||..||||||||||	(311,30):(312,29):(313,28):(314,27):(315,26):(316,25):(317,24):(318,23):(319,22):(320,21):(323,18):(325,17):(326,16):(327,15):(328,14):(329,13):(330,12):(331,11):(332,10):(333,9):(334,8):(336,6):(337,5):(338,4):(339,3)
NAL94_RS12345	A00920_76_HCYVTDRXX_1_2147_24560_2566	311	339	3	30	-20.65	-30.39	UAAGCGCUCCAUUAGUCCUCUCGAUCUAACUUCUCCG	311GUUGGAUUGACUGUGAUUGAUGGAUCGUU&3AGCGCUCCAUUAGUCCUCUCGAUCUAAC	311||||||||||..|.||||||||||.||||&3||||.|||||||||||..||||||||||	(311,30):(312,29):(313,28):(314,27):(315,26):(316,25):(317,24):(318,23):(319,22):(320,21):(323,18):(325,17):(326,16):(327,15):(328,14):(329,13):(330,12):(331,11):(332,10):(333,9):(334,8):(336,6):(337,5):(338,4):(339,3)
NAL94_RS12345	A00920_76_HCYVTDRXX_1_2147_29297_2534	311	339	8	35	-20.45	-30.39	ACUUCUAAGCGCUCCAUUAGUCCUCUCGAUCUAACUUCUCC	311GUUGGAUUGACUGUGAUUGAUGGAUCGUU&8AGCGCUCCAUUAGUCCUCUCGAUCUAAC	311||||||||||..|.||||||||||.||||&8||||.|||||||||||..||||||||||	(311,35):(312,34):(313,33):(314,32):(315,31):(316,30):(317,29):(318,28):(319,27):(320,26):(323,23):(325,22):(326,21):(327,20):(328,19):(329,18):(330,17):(331,16):(332,15):(333,14):(334,13):(336,11):(337,10):(338,9):(339,8)
NAL94_RS12345	A00920_76_HCYVTDRXX_1_2147_7148_9392	311	339	1	28	-20.52	-30.09	AGCGCUCCAUUAGUCCUCUCGAUCUAACUUC	311GUUGGAUUGACUGUGAUUGAUGGAUCGUU&1AGCGCUCCAUUAGUCCUCUCGAUCUAAC	311||||||||||..|.||||||||||.||||&1||||.|||||||||||..||||||||||	(311,28):(312,27):(313,26):(314,25):(315,24):(316,23):(317,22):(318,21):(319,20):(320,19):(323,16):(325,15):(326,14):(327,13):(328,12):(329,11):(330,10):(331,9):(332,8):(333,7):(334,6):(336,4):(337,3):(338,2):(339,1)
NAL94_RS12345	A00920_76_HCYVTDRXX_1_2147_6180_10222	311	339	1	28	-20.52	-30.09	AGCGCUCCAUUAGUCCUCUCGAUCUAACUUC	311GUUGGAUUGACUGUGAUUGAUGGAUCGUU&1AGCGCUCCAUUAGUCCUCUCGAUCUAAC	311||||||||||..|.||||||||||.||||&1||||.|||||||||||..||||||||||	(311,28):(312,27):(313,26):(314,25):(315,24):(316,23):(317,22):(318,21):(319,20):(320,19):(323,16):(325,15):(326,14):(327,13):(328,12):(329,11):(330,10):(331,9):(332,8):(333,7):(334,6):(336,4):(337,3):(338,2):(339,1)
NAL94_RS12345	A00920_76_HCYVTDRXX_1_2147_9570_12430	311	339	1	28	-20.47	-30.09	AGCGCUCCAUUAGUCCUCUCGAUCUAACUUCUCC	311GUUGGAUUGACUGUGAUUGAUGGAUCGUU&1AGCGCUCCAUUAGUCCUCUCGAUCUAAC	311||||||||||..|.||||||||||.||||&1||||.|||||||||||..||||||||||	(311,28):(312,27):(313,26):(314,25):(315,24):(316,23):(317,22):(318,21):(319,20):(320,19):(323,16):(325,15):(326,14):(327,13):(328,12):(329,11):(330,10):(331,9):(332,8):(333,7):(334,6):(336,4):(337,3):(338,2):(339,1)
NAL94_RS12345	A00920_76_HCYVTDRXX_1_2147_7392_17394	311	339	9	36	-20.52	-30.39	CACUUCUAAGCGCUCCAUUAGUCCUCUCGAUCUAACU	311GUUGGAUUGACUGUGAUUGAUGGAUCGUU&9AGCGCUCCAUUAGUCCUCUCGAUCUAAC	311||||||||||..|.||||||||||.||||&9||||.|||||||||||..||||||||||	(311,36):(312,35):(313,34):(314,33):(315,32):(316,31):(317,30):(318,29):(319,28):(320,27):(323,24):(325,23):(326,22):(327,21):(328,20):(329,19):(330,18):(331,17):(332,16):(333,15):(334,14):(336,12):(337,11):(338,10):(339,9)
NAL94_RS12345	A00920_76_HCYVTDRXX_1_2147_15546_20212	311	339	1	28	-20.47	-30.09	AGCGCUCCAUUAGUCCUCUCGAUCUAACUUCUCC	311GUUGGAUUGACUGUGAUUGAUGGAUCGUU&1AGCGCUCCAUUAGUCCUCUCGAUCUAAC	311||||||||||..|.||||||||||.||||&1||||.|||||||||||..||||||||||	(311,28):(312,27):(313,26):(314,25):(315,24):(316,23):(317,22):(318,21):(319,20):(320,19):(323,16):(325,15):(326,14):(327,13):(328,12):(329,11):(330,10):(331,9):(332,8):(333,7):(334,6):(336,4):(337,3):(338,2):(339,1)
NAL94_RS12345	A00920_76_HCYVTDRXX_1_2147_15935_20854	311	339	1	28	-20.47	-30.09	AGCGCUCCAUUAGUCCUCUCGAUCUAACUUCUCC	311GUUGGAUUGACUGUGAUUGAUGGAUCGUU&1AGCGCUCCAUUAGUCCUCUCGAUCUAAC	311||||||||||..|.||||||||||.||||&1||||.|||||||||||..||||||||||	(311,28):(312,27):(313,26):(314,25):(315,24):(316,23):(317,22):(318,21):(319,20):(320,19):(323,16):(325,15):(326,14):(327,13):(328,12):(329,11):(330,10):(331,9):(332,8):(333,7):(334,6):(336,4):(337,3):(338,2):(339,1)
NAL94_RS12345	A00920_76_HCYVTDRXX_1_2211_21576_1407	308	336	1	30	-21.12	-31.52	GAUCUUAUCACUCGCAGUCUGUCUCCCGUG	308CACGUUGGAUUGACUGUGAUUGAUGGAUC&1GAUCUUAUCACUCGCAGUCUGUCUCCCGUG	308||||..||||.||||||||.|||||||||&1|||||.||||.||||||||.||||..||||	(308,30):(309,29):(310,28):(311,27):(314,24):(315,23):(316,22):(317,21):(319,19):(320,18):(321,17):(322,16):(323,15):(324,14):(325,13):(326,12):(328,10):(329,9):(330,8):(331,7):(332,5):(333,4):(334,3):(335,2):(336,1)
NAL94_RS12345	A00920_76_HCYVTDRXX_1_2211_14606_3646	311	339	7	34	-20.54	-30.39	CUUCUAAGCGCUCCAUUAGUCCUCUCGAUCUAACUU	311GUUGGAUUGACUGUGAUUGAUGGAUCGUU&7AGCGCUCCAUUAGUCCUCUCGAUCUAAC	311||||||||||..|.||||||||||.||||&7||||.|||||||||||..||||||||||	(311,34):(312,33):(313,32):(314,31):(315,30):(316,29):(317,28):(318,27):(319,26):(320,25):(323,22):(325,21):(326,20):(327,19):(328,18):(329,17):(330,16):(331,15):(332,14):(333,13):(334,12):(336,10):(337,9):(338,8):(339,7)
NAL94_RS12345	A00920_76_HCYVTDRXX_1_2211_17354_6621	311	339	9	36	-20.5	-30.39	CACUUCUAAGCGCUCCAUUAGUCCUCUCGAUCUAACUUC	311GUUGGAUUGACUGUGAUUGAUGGAUCGUU&9AGCGCUCCAUUAGUCCUCUCGAUCUAAC	311||||||||||..|.||||||||||.||||&9||||.|||||||||||..||||||||||	(311,36):(312,35):(313,34):(314,33):(315,32):(316,31):(317,30):(318,29):(319,28):(320,27):(323,24):(325,23):(326,22):(327,21):(328,20):(329,19):(330,18):(331,17):(332,16):(333,15):(334,14):(336,12):(337,11):(338,10):(339,9)
NAL94_RS12345	A00920_76_HCYVTDRXX_1_2211_26449_10097	311	339	8	35	-20.53	-30.39	ACUUCUAAGCGCUCCAUUAGUCCUCUCGAUCUAACU	311GUUGGAUUGACUGUGAUUGAUGGAUCGUU&8AGCGCUCCAUUAGUCCUCUCGAUCUAAC	311||||||||||..|.||||||||||.||||&8||||.|||||||||||..||||||||||	(311,35):(312,34):(313,33):(314,32):(315,31):(316,30):(317,29):(318,28):(319,27):(320,26):(323,23):(325,22):(326,21):(327,20):(328,19):(329,18):(330,17):(331,16):(332,15):(333,14):(334,13):(336,11):(337,10):(338,9):(339,8)
NAL94_RS12345	A00920_76_HCYVTDRXX_1_2211_3233_10598	311	339	5	32	-20.45	-30.39	UCUAAGCGCUCCAUUAGUCCUCUCGAUCUAACUUCUCCG	311GUUGGAUUGACUGUGAUUGAUGGAUCGUU&5AGCGCUCCAUUAGUCCUCUCGAUCUAAC	311||||||||||..|.||||||||||.||||&5||||.|||||||||||..||||||||||	(311,32):(312,31):(313,30):(314,29):(315,28):(316,27):(317,26):(318,25):(319,24):(320,23):(323,20):(325,19):(326,18):(327,17):(328,16):(329,15):(330,14):(331,13):(332,12):(333,11):(334,10):(336,8):(337,7):(338,6):(339,5)
NAL94_RS12345	A00920_76_HCYVTDRXX_1_2211_20690_13182	311	339	7	34	-20.53	-30.39	CUUCUAAGCGCUCCAUUAGUCCUCUCGAUCUAACUUC	311GUUGGAUUGACUGUGAUUGAUGGAUCGUU&7AGCGCUCCAUUAGUCCUCUCGAUCUAAC	311||||||||||..|.||||||||||.||||&7||||.|||||||||||..||||||||||	(311,34):(312,33):(313,32):(314,31):(315,30):(316,29):(317,28):(318,27):(319,26):(320,25):(323,22):(325,21):(326,20):(327,19):(328,18):(329,17):(330,16):(331,15):(332,14):(333,13):(334,12):(336,10):(337,9):(338,8):(339,7)
NAL94_RS12345	A00920_76_HCYVTDRXX_1_2211_25274_13917	311	339	9	36	-20.52	-30.39	CACUUCUAAGCGCUCCAUUAGUCCUCUCGAUCUAACU	311GUUGGAUUGACUGUGAUUGAUGGAUCGUU&9AGCGCUCCAUUAGUCCUCUCGAUCUAAC	311||||||||||..|.||||||||||.||||&9||||.|||||||||||..||||||||||	(311,36):(312,35):(313,34):(314,33):(315,32):(316,31):(317,30):(318,29):(319,28):(320,27):(323,24):(325,23):(326,22):(327,21):(328,20):(329,19):(330,18):(331,17):(332,16):(333,15):(334,14):(336,12):(337,11):(338,10):(339,9)
NAL94_RS12345	A00920_76_HCYVTDRXX_1_2211_17752_26036	335	358	1	23	-20.07	-26.56	GGACGCACAGAAGAGUUUGACGGGCACUUU	335UCGUUAAAGAUCUUCUGUGUUUCC&1GGACGCACAGAAGAGUUUGACGG	335||||||||..||||||||||.|||&1|||.||||||||||.||||||||	(335,23):(336,22):(337,21):(338,20):(339,19):(340,18):(341,17):(342,16):(345,14):(346,13):(347,12):(348,11):(349,10):(350,9):(351,8):(352,7):(353,6):(354,5):(356,3):(357,2):(358,1)
NAL94_RS12345	A00920_76_HCYVTDRXX_1_2211_17906_29183	248	273	2	24	-21.78	-28.8	UGCGCUUCACGUUGUUCAUUCGCCG	248GGUGAACGAGUCUCAAUGUGAAGUGC&2GCGCUUCACGUUGUUCAUUCGCC	248||||||.|||...|||||||||||||&2||||||||||||||||.||||||	(248,24):(249,23):(250,22):(251,21):(252,20):(253,19):(255,17):(256,16):(257,15):(261,14):(262,13):(263,12):(264,11):(265,10):(266,9):(267,8):(268,7):(269,6):(270,5):(271,4):(272,3):(273,2)
NAL94_RS12345	A00920_76_HCYVTDRXX_1_2211_17978_30906	311	339	2	29	-20.66	-30.39	AAGCGCUCCAUUAGUCCUCUCGAUCUAACUUCUCCG	311GUUGGAUUGACUGUGAUUGAUGGAUCGUU&2AGCGCUCCAUUAGUCCUCUCGAUCUAAC	311||||||||||..|.||||||||||.||||&2||||.|||||||||||..||||||||||	(311,29):(312,28):(313,27):(314,26):(315,25):(316,24):(317,23):(318,22):(319,21):(320,20):(323,17):(325,16):(326,15):(327,14):(328,13):(329,12):(330,11):(331,10):(332,9):(333,8):(334,7):(336,5):(337,4):(338,3):(339,2)
NAL94_RS12345	A00920_76_HCYVTDRXX_1_2211_14208_36182	814	850	5	36	-23.43	-36.45	CAUCCGUUUAAAACGUGUUGGAUUGGUAAUCAAGCGAUA	814CGCUUGAGACCAAUCGAACUCUUCUACGUUUUGAACG&5CGUUUAAAACGUGUUGGAUUGGUAAUCAAGCG	814|||||||.|||||||.|||......||||||||||||&5|||||||||||||||.|||||||..|||||||	(814,36):(815,35):(816,34):(817,33):(818,32):(819,31):(820,30):(822,27):(823,26):(824,25):(825,24):(826,23):(827,22):(828,21):(830,19):(831,18):(832,17):(839,16):(840,15):(841,14):(842,13):(843,12):(844,11):(845,10):(846,9):(847,8):(848,7):(849,6):(850,5)
NAL94_RS12345	A00920_76_HCYVTDRXX_1_2211_13973_36276	814	850	5	36	-23.43	-36.45	CAUCCGUUUAAAACGUGUUGGAUUGGUAAUCAAGCGAUA	814CGCUUGAGACCAAUCGAACUCUUCUACGUUUUGAACG&5CGUUUAAAACGUGUUGGAUUGGUAAUCAAGCG	814|||||||.|||||||.|||......||||||||||||&5|||||||||||||||.|||||||..|||||||	(814,36):(815,35):(816,34):(817,33):(818,32):(819,31):(820,30):(822,27):(823,26):(824,25):(825,24):(826,23):(827,22):(828,21):(830,19):(831,18):(832,17):(839,16):(840,15):(841,14):(842,13):(843,12):(844,11):(845,10):(846,9):(847,8):(848,7):(849,6):(850,5)
NAL94_RS12345	A00920_76_HCYVTDRXX_1_2211_13883_36338	814	850	5	36	-23.43	-36.45	CAUCCGUUUAAAACGUGUUGGAUUGGUAAUCAAGCGAUA	814CGCUUGAGACCAAUCGAACUCUUCUACGUUUUGAACG&5CGUUUAAAACGUGUUGGAUUGGUAAUCAAGCG	814|||||||.|||||||.|||......||||||||||||&5|||||||||||||||.|||||||..|||||||	(814,36):(815,35):(816,34):(817,33):(818,32):(819,31):(820,30):(822,27):(823,26):(824,25):(825,24):(826,23):(827,22):(828,21):(830,19):(831,18):(832,17):(839,16):(840,15):(841,14):(842,13):(843,12):(844,11):(845,10):(846,9):(847,8):(848,7):(849,6):(850,5)
NAL94_RS12345	A00920_76_HCYVTDRXX_1_2212_17164_5415	311	339	4	31	-20.6	-30.39	CUAAGCGCUCCAUUAGUCCUCUCGAUCUAACUU	311GUUGGAUUGACUGUGAUUGAUGGAUCGUU&4AGCGCUCCAUUAGUCCUCUCGAUCUAAC	311||||||||||..|.||||||||||.||||&4||||.|||||||||||..||||||||||	(311,31):(312,30):(313,29):(314,28):(315,27):(316,26):(317,25):(318,24):(319,23):(320,22):(323,19):(325,18):(326,17):(327,16):(328,15):(329,14):(330,13):(331,12):(332,11):(333,10):(334,9):(336,7):(337,6):(338,5):(339,4)
NAL94_RS12345	A00920_76_HCYVTDRXX_1_2212_7600_15875	311	339	1	28	-20.42	-30.09	AGCGCUCCAUUAGUCCUCUCGAUCUAACUUCUCCG	311GUUGGAUUGACUGUGAUUGAUGGAUCGUU&1AGCGCUCCAUUAGUCCUCUCGAUCUAAC	311||||||||||..|.||||||||||.||||&1||||.|||||||||||..||||||||||	(311,28):(312,27):(313,26):(314,25):(315,24):(316,23):(317,22):(318,21):(319,20):(320,19):(323,16):(325,15):(326,14):(327,13):(328,12):(329,11):(330,10):(331,9):(332,8):(333,7):(334,6):(336,4):(337,3):(338,2):(339,1)
NAL94_RS12345	A00920_76_HCYVTDRXX_1_2212_6587_16000	311	339	9	36	-20.45	-30.39	CACUUCUAAGCGCUCCAUUAGUCCUCUCGAUCUAACUUCUC	311GUUGGAUUGACUGUGAUUGAUGGAUCGUU&9AGCGCUCCAUUAGUCCUCUCGAUCUAAC	311||||||||||..|.||||||||||.||||&9||||.|||||||||||..||||||||||	(311,36):(312,35):(313,34):(314,33):(315,32):(316,31):(317,30):(318,29):(319,28):(320,27):(323,24):(325,23):(326,22):(327,21):(328,20):(329,19):(330,18):(331,17):(332,16):(333,15):(334,14):(336,12):(337,11):(338,10):(339,9)
NAL94_RS12345	A00920_76_HCYVTDRXX_1_2212_10827_21089	311	339	8	35	-20.46	-30.39	ACUUCUAAGCGCUCCAUUAGUCCUCUCGAUCUAACUUCUC	311GUUGGAUUGACUGUGAUUGAUGGAUCGUU&8AGCGCUCCAUUAGUCCUCUCGAUCUAAC	311||||||||||..|.||||||||||.||||&8||||.|||||||||||..||||||||||	(311,35):(312,34):(313,33):(314,32):(315,31):(316,30):(317,29):(318,28):(319,27):(320,26):(323,23):(325,22):(326,21):(327,20):(328,19):(329,18):(330,17):(331,16):(332,15):(333,14):(334,13):(336,11):(337,10):(338,9):(339,8)
NAL94_RS12345	A00920_76_HCYVTDRXX_1_2212_16269_22842	311	339	8	35	-20.45	-30.39	ACUUCUAAGCGCUCCAUUAGUCCUCUCGAUCUAACUUCUCC	311GUUGGAUUGACUGUGAUUGAUGGAUCGUU&8AGCGCUCCAUUAGUCCUCUCGAUCUAAC	311||||||||||..|.||||||||||.||||&8||||.|||||||||||..||||||||||	(311,35):(312,34):(313,33):(314,32):(315,31):(316,30):(317,29):(318,28):(319,27):(320,26):(323,23):(325,22):(326,21):(327,20):(328,19):(329,18):(330,17):(331,16):(332,15):(333,14):(334,13):(336,11):(337,10):(338,9):(339,8)
NAL94_RS12345	A00920_76_HCYVTDRXX_1_2212_29432_26193	319	334	7	22	-20.91	-25.6	GCCAUCUCCAUCAAUUACAGUCUC	319GACUGUGAUUGAUGGA&7UCCAUCAAUUACAGUC	319||||||||||||||||&7||||||||||||||||	(319,22):(320,21):(321,20):(322,19):(323,18):(324,17):(325,16):(326,15):(327,14):(328,13):(329,12):(330,11):(331,10):(332,9):(333,8):(334,7)
NAL94_RS12345	A00920_76_HCYVTDRXX_1_2212_14805_27164	311	339	9	36	-20.44	-30.39	CACUUCUAAGCGCUCCAUUAGUCCUCUCGAUCUAACUUCUCC	311GUUGGAUUGACUGUGAUUGAUGGAUCGUU&9AGCGCUCCAUUAGUCCUCUCGAUCUAAC	311||||||||||..|.||||||||||.||||&9||||.|||||||||||..||||||||||	(311,36):(312,35):(313,34):(314,33):(315,32):(316,31):(317,30):(318,29):(319,28):(320,27):(323,24):(325,23):(326,22):(327,21):(328,20):(329,19):(330,18):(331,17):(332,16):(333,15):(334,14):(336,12):(337,11):(338,10):(339,9)
NAL94_RS12345	A00920_76_HCYVTDRXX_1_2212_18900_27806	311	339	1	28	-20.49	-30.09	AGCGCUCCAUUAGUCCUCUCGAUCUAACUUCUC	311GUUGGAUUGACUGUGAUUGAUGGAUCGUU&1AGCGCUCCAUUAGUCCUCUCGAUCUAAC	311||||||||||..|.||||||||||.||||&1||||.|||||||||||..||||||||||	(311,28):(312,27):(313,26):(314,25):(315,24):(316,23):(317,22):(318,21):(319,20):(320,19):(323,16):(325,15):(326,14):(327,13):(328,12):(329,11):(330,10):(331,9):(332,8):(333,7):(334,6):(336,4):(337,3):(338,2):(339,1)
NAL94_RS12345	A00920_76_HCYVTDRXX_1_2212_10185_28025	311	339	9	36	-20.52	-30.39	CACUUCUAAGCGCUCCAUUAGUCCUCUCGAUCUAACU	311GUUGGAUUGACUGUGAUUGAUGGAUCGUU&9AGCGCUCCAUUAGUCCUCUCGAUCUAAC	311||||||||||..|.||||||||||.||||&9||||.|||||||||||..||||||||||	(311,36):(312,35):(313,34):(314,33):(315,32):(316,31):(317,30):(318,29):(319,28):(320,27):(323,24):(325,23):(326,22):(327,21):(328,20):(329,19):(330,18):(331,17):(332,16):(333,15):(334,14):(336,12):(337,11):(338,10):(339,9)
NAL94_RS12345	A00920_76_HCYVTDRXX_1_2212_13494_28588	311	339	9	36	-20.44	-30.39	CACUUCUAAGCGCUCCAUUAGUCCUCUCGAUCUAACUUCUCC	311GUUGGAUUGACUGUGAUUGAUGGAUCGUU&9AGCGCUCCAUUAGUCCUCUCGAUCUAAC	311||||||||||..|.||||||||||.||||&9||||.|||||||||||..||||||||||	(311,36):(312,35):(313,34):(314,33):(315,32):(316,31):(317,30):(318,29):(319,28):(320,27):(323,24):(325,23):(326,22):(327,21):(328,20):(329,19):(330,18):(331,17):(332,16):(333,15):(334,14):(336,12):(337,11):(338,10):(339,9)
NAL94_RS12345	A00920_76_HCYVTDRXX_1_2212_8585_28917	311	339	9	36	-20.52	-30.39	CACUUCUAAGCGCUCCAUUAGUCCUCUCGAUCUAACU	311GUUGGAUUGACUGUGAUUGAUGGAUCGUU&9AGCGCUCCAUUAGUCCUCUCGAUCUAAC	311||||||||||..|.||||||||||.||||&9||||.|||||||||||..||||||||||	(311,36):(312,35):(313,34):(314,33):(315,32):(316,31):(317,30):(318,29):(319,28):(320,27):(323,24):(325,23):(326,22):(327,21):(328,20):(329,19):(330,18):(331,17):(332,16):(333,15):(334,14):(336,12):(337,11):(338,10):(339,9)
NAL94_RS12345	A00920_76_HCYVTDRXX_1_2212_8522_28964	311	339	9	36	-20.52	-30.39	CACUUCUAAGCGCUCCAUUAGUCCUCUCGAUCUAACU	311GUUGGAUUGACUGUGAUUGAUGGAUCGUU&9AGCGCUCCAUUAGUCCUCUCGAUCUAAC	311||||||||||..|.||||||||||.||||&9||||.|||||||||||..||||||||||	(311,36):(312,35):(313,34):(314,33):(315,32):(316,31):(317,30):(318,29):(319,28):(320,27):(323,24):(325,23):(326,22):(327,21):(328,20):(329,19):(330,18):(331,17):(332,16):(333,15):(334,14):(336,12):(337,11):(338,10):(339,9)
NAL94_RS12345	A00920_76_HCYVTDRXX_1_2212_21106_34444	311	339	4	31	-20.58	-30.39	CUAAGCGCUCCAUUAGUCCUCUCGAUCUAACUUC	311GUUGGAUUGACUGUGAUUGAUGGAUCGUU&4AGCGCUCCAUUAGUCCUCUCGAUCUAAC	311||||||||||..|.||||||||||.||||&4||||.|||||||||||..||||||||||	(311,31):(312,30):(313,29):(314,28):(315,27):(316,26):(317,25):(318,24):(319,23):(320,22):(323,19):(325,18):(326,17):(327,16):(328,15):(329,14):(330,13):(331,12):(332,11):(333,10):(334,9):(336,7):(337,6):(338,5):(339,4)
NAL94_RS12345	A00920_76_HCYVTDRXX_1_2212_18991_35916	311	339	7	34	-20.48	-30.39	CUUCUAAGCGCUCCAUUAGUCCUCUCGAUCUAACUUCU	311GUUGGAUUGACUGUGAUUGAUGGAUCGUU&7AGCGCUCCAUUAGUCCUCUCGAUCUAAC	311||||||||||..|.||||||||||.||||&7||||.|||||||||||..||||||||||	(311,34):(312,33):(313,32):(314,31):(315,30):(316,29):(317,28):(318,27):(319,26):(320,25):(323,22):(325,21):(326,20):(327,19):(328,18):(329,17):(330,16):(331,15):(332,14):(333,13):(334,12):(336,10):(337,9):(338,8):(339,7)
NAL94_RS12345	A00920_76_HCYVTDRXX_1_2213_24288_2409	311	339	8	35	-20.45	-30.39	ACUUCUAAGCGCUCCAUUAGUCCUCUCGAUCUAACUUCUCC	311GUUGGAUUGACUGUGAUUGAUGGAUCGUU&8AGCGCUCCAUUAGUCCUCUCGAUCUAAC	311||||||||||..|.||||||||||.||||&8||||.|||||||||||..||||||||||	(311,35):(312,34):(313,33):(314,32):(315,31):(316,30):(317,29):(318,28):(319,27):(320,26):(323,23):(325,22):(326,21):(327,20):(328,19):(329,18):(330,17):(331,16):(332,15):(333,14):(334,13):(336,11):(337,10):(338,9):(339,8)
NAL94_RS12345	A00920_76_HCYVTDRXX_1_2213_12888_4116	683	702	1	21	-20.14	-25.5	GAUAUUCUUCUUGUUUUUGCCCCC	683GGCACAACAAGAGGAAUGUC&1GAUAUUCUUCUUGUUUUUGCC	683||||.|||||||||||||||&1|||||||||||||||..||||	(683,21):(684,20):(685,19):(686,18):(688,15):(689,14):(690,13):(691,12):(692,11):(693,10):(694,9):(695,8):(696,7):(697,6):(698,5):(699,4):(700,3):(701,2):(702,1)
NAL94_RS12345	A00920_76_HCYVTDRXX_1_2213_4661_8594	311	339	8	35	-20.46	-30.39	ACUUCUAAGCGCUCCAUUAGUCCUCUCGAUCUAACUUCUC	311GUUGGAUUGACUGUGAUUGAUGGAUCGUU&8AGCGCUCCAUUAGUCCUCUCGAUCUAAC	311||||||||||..|.||||||||||.||||&8||||.|||||||||||..||||||||||	(311,35):(312,34):(313,33):(314,32):(315,31):(316,30):(317,29):(318,28):(319,27):(320,26):(323,23):(325,22):(326,21):(327,20):(328,19):(329,18):(330,17):(331,16):(332,15):(333,14):(334,13):(336,11):(337,10):(338,9):(339,8)
NAL94_RS12345	A00920_76_HCYVTDRXX_1_2213_11903_10300	311	339	9	36	-20.45	-30.39	CACUUCUAAGCGCUCCAUUAGUCCUCUCGAUCUAACUUCUC	311GUUGGAUUGACUGUGAUUGAUGGAUCGUU&9AGCGCUCCAUUAGUCCUCUCGAUCUAAC	311||||||||||..|.||||||||||.||||&9||||.|||||||||||..||||||||||	(311,36):(312,35):(313,34):(314,33):(315,32):(316,31):(317,30):(318,29):(319,28):(320,27):(323,24):(325,23):(326,22):(327,21):(328,20):(329,19):(330,18):(331,17):(332,16):(333,15):(334,14):(336,12):(337,11):(338,10):(339,9)
NAL94_RS12345	A00920_76_HCYVTDRXX_1_2213_6162_11005	311	339	5	32	-20.54	-30.39	UCUAAGCGCUCCAUUAGUCCUCUCGAUCUAACUUC	311GUUGGAUUGACUGUGAUUGAUGGAUCGUU&5AGCGCUCCAUUAGUCCUCUCGAUCUAAC	311||||||||||..|.||||||||||.||||&5||||.|||||||||||..||||||||||	(311,32):(312,31):(313,30):(314,29):(315,28):(316,27):(317,26):(318,25):(319,24):(320,23):(323,20):(325,19):(326,18):(327,17):(328,16):(329,15):(330,14):(331,13):(332,12):(333,11):(334,10):(336,8):(337,7):(338,6):(339,5)
NAL94_RS12345	A00920_76_HCYVTDRXX_1_2213_13286_11162	683	702	1	21	-20.14	-25.5	GAUAUUCUUCUUGUUUUUGCCCCC	683GGCACAACAAGAGGAAUGUC&1GAUAUUCUUCUUGUUUUUGCC	683||||.|||||||||||||||&1|||||||||||||||..||||	(683,21):(684,20):(685,19):(686,18):(688,15):(689,14):(690,13):(691,12):(692,11):(693,10):(694,9):(695,8):(696,7):(697,6):(698,5):(699,4):(700,3):(701,2):(702,1)
NAL94_RS12345	A00920_76_HCYVTDRXX_1_2213_23158_12978	311	339	8	35	-20.51	-30.39	ACUUCUAAGCGCUCCAUUAGUCCUCUCGAUCUAACUUC	311GUUGGAUUGACUGUGAUUGAUGGAUCGUU&8AGCGCUCCAUUAGUCCUCUCGAUCUAAC	311||||||||||..|.||||||||||.||||&8||||.|||||||||||..||||||||||	(311,35):(312,34):(313,33):(314,32):(315,31):(316,30):(317,29):(318,28):(319,27):(320,26):(323,23):(325,22):(326,21):(327,20):(328,19):(329,18):(330,17):(331,16):(332,15):(333,14):(334,13):(336,11):(337,10):(338,9):(339,8)
NAL94_RS12345	A00920_76_HCYVTDRXX_1_2213_20329_15186	311	339	8	35	-20.51	-30.39	ACUUCUAAGCGCUCCAUUAGUCCUCUCGAUCUAACUUC	311GUUGGAUUGACUGUGAUUGAUGGAUCGUU&8AGCGCUCCAUUAGUCCUCUCGAUCUAAC	311||||||||||..|.||||||||||.||||&8||||.|||||||||||..||||||||||	(311,35):(312,34):(313,33):(314,32):(315,31):(316,30):(317,29):(318,28):(319,27):(320,26):(323,23):(325,22):(326,21):(327,20):(328,19):(329,18):(330,17):(331,16):(332,15):(333,14):(334,13):(336,11):(337,10):(338,9):(339,8)
NAL94_RS12345	A00920_76_HCYVTDRXX_1_2213_8178_20415	311	339	9	36	-20.51	-30.39	CACUUCUAAGCGCUCCAUUAGUCCUCUCGAUCUAACUU	311GUUGGAUUGACUGUGAUUGAUGGAUCGUU&9AGCGCUCCAUUAGUCCUCUCGAUCUAAC	311||||||||||..|.||||||||||.||||&9||||.|||||||||||..||||||||||	(311,36):(312,35):(313,34):(314,33):(315,32):(316,31):(317,30):(318,29):(319,28):(320,27):(323,24):(325,23):(326,22):(327,21):(328,20):(329,19):(330,18):(331,17):(332,16):(333,15):(334,14):(336,12):(337,11):(338,10):(339,9)
NAL94_RS12345	A00920_76_HCYVTDRXX_1_2213_29478_20603	311	339	9	36	-20.52	-30.39	CACUUCUAAGCGCUCCAUUAGUCCUCUCGAUCUAACU	311GUUGGAUUGACUGUGAUUGAUGGAUCGUU&9AGCGCUCCAUUAGUCCUCUCGAUCUAAC	311||||||||||..|.||||||||||.||||&9||||.|||||||||||..||||||||||	(311,36):(312,35):(313,34):(314,33):(315,32):(316,31):(317,30):(318,29):(319,28):(320,27):(323,24):(325,23):(326,22):(327,21):(328,20):(329,19):(330,18):(331,17):(332,16):(333,15):(334,14):(336,12):(337,11):(338,10):(339,9)
NAL94_RS12345	A00920_76_HCYVTDRXX_1_2213_3378_23469	311	339	3	30	-20.75	-30.39	UAAGCGCUCCAUUAGUCCUCUCGAUCUAACUUC	311GUUGGAUUGACUGUGAUUGAUGGAUCGUU&3AGCGCUCCAUUAGUCCUCUCGAUCUAAC	311||||||||||..|.||||||||||.||||&3||||.|||||||||||..||||||||||	(311,30):(312,29):(313,28):(314,27):(315,26):(316,25):(317,24):(318,23):(319,22):(320,21):(323,18):(325,17):(326,16):(327,15):(328,14):(329,13):(330,12):(331,11):(332,10):(333,9):(334,8):(336,6):(337,5):(338,4):(339,3)
NAL94_RS12345	A00920_76_HCYVTDRXX_1_2213_4616_24111	248	273	2	24	-21.78	-28.8	UGCGCUUCACGUUGUUCAUUCGCCG	248GGUGAACGAGUCUCAAUGUGAAGUGC&2GCGCUUCACGUUGUUCAUUCGCC	248||||||.|||...|||||||||||||&2||||||||||||||||.||||||	(248,24):(249,23):(250,22):(251,21):(252,20):(253,19):(255,17):(256,16):(257,15):(261,14):(262,13):(263,12):(264,11):(265,10):(266,9):(267,8):(268,7):(269,6):(270,5):(271,4):(272,3):(273,2)
NAL94_RS12345	A00920_76_HCYVTDRXX_1_2213_15808_25520	311	339	9	36	-20.52	-30.39	CACUUCUAAGCGCUCCAUUAGUCCUCUCGAUCUAACU	311GUUGGAUUGACUGUGAUUGAUGGAUCGUU&9AGCGCUCCAUUAGUCCUCUCGAUCUAAC	311||||||||||..|.||||||||||.||||&9||||.|||||||||||..||||||||||	(311,36):(312,35):(313,34):(314,33):(315,32):(316,31):(317,30):(318,29):(319,28):(320,27):(323,24):(325,23):(326,22):(327,21):(328,20):(329,19):(330,18):(331,17):(332,16):(333,15):(334,14):(336,12):(337,11):(338,10):(339,9)
NAL94_RS12345	A00920_76_HCYVTDRXX_1_2213_16495_27117	311	339	9	36	-20.52	-30.39	CACUUCUAAGCGCUCCAUUAGUCCUCUCGAUCUAACU	311GUUGGAUUGACUGUGAUUGAUGGAUCGUU&9AGCGCUCCAUUAGUCCUCUCGAUCUAAC	311||||||||||..|.||||||||||.||||&9||||.|||||||||||..||||||||||	(311,36):(312,35):(313,34):(314,33):(315,32):(316,31):(317,30):(318,29):(319,28):(320,27):(323,24):(325,23):(326,22):(327,21):(328,20):(329,19):(330,18):(331,17):(332,16):(333,15):(334,14):(336,12):(337,11):(338,10):(339,9)
NAL94_RS12345	A00920_76_HCYVTDRXX_1_2213_31702_29089	311	339	9	36	-20.44	-30.39	CACUUCUAAGCGCUCCAUUAGUCCUCUCGAUCUAACUUCUCC	311GUUGGAUUGACUGUGAUUGAUGGAUCGUU&9AGCGCUCCAUUAGUCCUCUCGAUCUAAC	311||||||||||..|.||||||||||.||||&9||||.|||||||||||..||||||||||	(311,36):(312,35):(313,34):(314,33):(315,32):(316,31):(317,30):(318,29):(319,28):(320,27):(323,24):(325,23):(326,22):(327,21):(328,20):(329,19):(330,18):(331,17):(332,16):(333,15):(334,14):(336,12):(337,11):(338,10):(339,9)
NAL94_RS12345	A00920_76_HCYVTDRXX_1_2213_7609_29418	311	339	9	36	-20.45	-30.39	CACUUCUAAGCGCUCCAUUAGUCCUCUCGAUCUAACUUCUC	311GUUGGAUUGACUGUGAUUGAUGGAUCGUU&9AGCGCUCCAUUAGUCCUCUCGAUCUAAC	311||||||||||..|.||||||||||.||||&9||||.|||||||||||..||||||||||	(311,36):(312,35):(313,34):(314,33):(315,32):(316,31):(317,30):(318,29):(319,28):(320,27):(323,24):(325,23):(326,22):(327,21):(328,20):(329,19):(330,18):(331,17):(332,16):(333,15):(334,14):(336,12):(337,11):(338,10):(339,9)
NAL94_RS12345	A00920_76_HCYVTDRXX_1_2213_5493_30358	311	339	3	30	-20.75	-30.39	UAAGCGCUCCAUUAGUCCUCUCGAUCUAACUUC	311GUUGGAUUGACUGUGAUUGAUGGAUCGUU&3AGCGCUCCAUUAGUCCUCUCGAUCUAAC	311||||||||||..|.||||||||||.||||&3||||.|||||||||||..||||||||||	(311,30):(312,29):(313,28):(314,27):(315,26):(316,25):(317,24):(318,23):(319,22):(320,21):(323,18):(325,17):(326,16):(327,15):(328,14):(329,13):(330,12):(331,11):(332,10):(333,9):(334,8):(336,6):(337,5):(338,4):(339,3)
NAL94_RS12345	A00920_76_HCYVTDRXX_1_2165_13847_22060	311	339	6	33	-20.48	-30.19	UUCUCAGCGCUCCAUUAGUCCUCUCGAUCUAACUUCU	311GUUGGAUUGACUGUGAUUGAUGGAUCGUU&6AGCGCUCCAUUAGUCCUCUCGAUCUAAC	311||||||||||..|.||||||||||.||||&6||||.|||||||||||..||||||||||	(311,33):(312,32):(313,31):(314,30):(315,29):(316,28):(317,27):(318,26):(319,25):(320,24):(323,21):(325,20):(326,19):(327,18):(328,17):(329,16):(330,15):(331,14):(332,13):(333,12):(334,11):(336,9):(337,8):(338,7):(339,6)
NAL94_RS12345	A00920_76_HCYVTDRXX_1_2165_18611_22608	311	339	9	36	-20.52	-30.39	CACUUCUAAGCGCUCCAUUAGUCCUCUCGAUCUAACU	311GUUGGAUUGACUGUGAUUGAUGGAUCGUU&9AGCGCUCCAUUAGUCCUCUCGAUCUAAC	311||||||||||..|.||||||||||.||||&9||||.|||||||||||..||||||||||	(311,36):(312,35):(313,34):(314,33):(315,32):(316,31):(317,30):(318,29):(319,28):(320,27):(323,24):(325,23):(326,22):(327,21):(328,20):(329,19):(330,18):(331,17):(332,16):(333,15):(334,14):(336,12):(337,11):(338,10):(339,9)
NAL94_RS12345	A00920_76_HCYVTDRXX_1_2165_20735_22717	311	339	9	36	-20.46	-30.39	CACUUCUAAGCGCUCCAUUAGUCCUCUCGAUCUAACUUCU	311GUUGGAUUGACUGUGAUUGAUGGAUCGUU&9AGCGCUCCAUUAGUCCUCUCGAUCUAAC	311||||||||||..|.||||||||||.||||&9||||.|||||||||||..||||||||||	(311,36):(312,35):(313,34):(314,33):(315,32):(316,31):(317,30):(318,29):(319,28):(320,27):(323,24):(325,23):(326,22):(327,21):(328,20):(329,19):(330,18):(331,17):(332,16):(333,15):(334,14):(336,12):(337,11):(338,10):(339,9)
NAL94_RS12345	A00920_76_HCYVTDRXX_1_2165_19868_22748	311	339	9	36	-20.52	-30.39	CACUUCUAAGCGCUCCAUUAGUCCUCUCGAUCUAACU	311GUUGGAUUGACUGUGAUUGAUGGAUCGUU&9AGCGCUCCAUUAGUCCUCUCGAUCUAAC	311||||||||||..|.||||||||||.||||&9||||.|||||||||||..||||||||||	(311,36):(312,35):(313,34):(314,33):(315,32):(316,31):(317,30):(318,29):(319,28):(320,27):(323,24):(325,23):(326,22):(327,21):(328,20):(329,19):(330,18):(331,17):(332,16):(333,15):(334,14):(336,12):(337,11):(338,10):(339,9)
NAL94_RS12345	A00920_76_HCYVTDRXX_1_2165_28574_23923	990	1010	1	24	-20.61	-27.28	GCCAGCAUUUGUGAUUCGUUGCCAGUCAGUAAA	990UGGCAACAUUAUAUUGCUGGC&1GCCAGCAUUUGUGAUUCGUUGCCA	990|||||||||||||.|||||||&1|||||||..||||||..|||||||	(990,24):(991,23):(992,22):(993,21):(994,20):(995,19):(996,18):(997,15):(998,14):(999,13):(1000,12):(1001,11):(1002,10):(1004,7):(1005,6):(1006,5):(1007,4):(1008,3):(1009,2):(1010,1)
NAL94_RS12345	A00920_76_HCYVTDRXX_1_2165_13964_32878	248	273	2	24	-21.78	-28.8	UGCGCUUCACGUUGUUCAUUCGCCG	248GGUGAACGAGUCUCAAUGUGAAGUGC&2GCGCUUCACGUUGUUCAUUCGCC	248||||||.|||...|||||||||||||&2||||||||||||||||.||||||	(248,24):(249,23):(250,22):(251,21):(252,20):(253,19):(255,17):(256,16):(257,15):(261,14):(262,13):(263,12):(264,11):(265,10):(266,9):(267,8):(268,7):(269,6):(270,5):(271,4):(272,3):(273,2)
NAL94_RS12345	A00920_76_HCYVTDRXX_1_2165_25364_35650	311	339	2	29	-20.76	-30.39	AAGCGCUCCAUUAGUCCUCUCGAUCUAACUUC	311GUUGGAUUGACUGUGAUUGAUGGAUCGUU&2AGCGCUCCAUUAGUCCUCUCGAUCUAAC	311||||||||||..|.||||||||||.||||&2||||.|||||||||||..||||||||||	(311,29):(312,28):(313,27):(314,26):(315,25):(316,24):(317,23):(318,22):(319,21):(320,20):(323,17):(325,16):(326,15):(327,14):(328,13):(329,12):(330,11):(331,10):(332,9):(333,8):(334,7):(336,5):(337,4):(338,3):(339,2)
NAL94_RS12345	A00920_76_HCYVTDRXX_1_2165_25084_35884	311	339	5	32	-20.5	-30.39	UCUAAGCGCUCCAUUAGUCCUCUCGAUCUAACUUCU	311GUUGGAUUGACUGUGAUUGAUGGAUCGUU&5AGCGCUCCAUUAGUCCUCUCGAUCUAAC	311||||||||||..|.||||||||||.||||&5||||.|||||||||||..||||||||||	(311,32):(312,31):(313,30):(314,29):(315,28):(316,27):(317,26):(318,25):(319,24):(320,23):(323,20):(325,19):(326,18):(327,17):(328,16):(329,15):(330,14):(331,13):(332,12):(333,11):(334,10):(336,8):(337,7):(338,6):(339,5)
NAL94_RS12345	A00920_76_HCYVTDRXX_1_2165_25129_35963	311	339	5	32	-20.5	-30.39	UCUAAGCGCUCCAUUAGUCCUCUCGAUCUAACUUCU	311GUUGGAUUGACUGUGAUUGAUGGAUCGUU&5AGCGCUCCAUUAGUCCUCUCGAUCUAAC	311||||||||||..|.||||||||||.||||&5||||.|||||||||||..||||||||||	(311,32):(312,31):(313,30):(314,29):(315,28):(316,27):(317,26):(318,25):(319,24):(320,23):(323,20):(325,19):(326,18):(327,17):(328,16):(329,15):(330,14):(331,13):(332,12):(333,11):(334,10):(336,8):(337,7):(338,6):(339,5)
NAL94_RS12345	A00920_76_HCYVTDRXX_1_2166_15745_2112	311	339	5	32	-20.49	-30.39	UCUAAGCGCUCCAUUAGUCCUCUCGAUCUAACUUCUC	311GUUGGAUUGACUGUGAUUGAUGGAUCGUU&5AGCGCUCCAUUAGUCCUCUCGAUCUAAC	311||||||||||..|.||||||||||.||||&5||||.|||||||||||..||||||||||	(311,32):(312,31):(313,30):(314,29):(315,28):(316,27):(317,26):(318,25):(319,24):(320,23):(323,20):(325,19):(326,18):(327,17):(328,16):(329,15):(330,14):(331,13):(332,12):(333,11):(334,10):(336,8):(337,7):(338,6):(339,5)
NAL94_RS12345	A00920_76_HCYVTDRXX_1_2166_14977_2440	311	339	1	28	-20.42	-30.09	AGCGCUCCAUUAGUCCUCUCGAUCUAACUUCUCCG	311GUUGGAUUGACUGUGAUUGAUGGAUCGUU&1AGCGCUCCAUUAGUCCUCUCGAUCUAAC	311||||||||||..|.||||||||||.||||&1||||.|||||||||||..||||||||||	(311,28):(312,27):(313,26):(314,25):(315,24):(316,23):(317,22):(318,21):(319,20):(320,19):(323,16):(325,15):(326,14):(327,13):(328,12):(329,11):(330,10):(331,9):(332,8):(333,7):(334,6):(336,4):(337,3):(338,2):(339,1)
NAL94_RS12345	A00920_76_HCYVTDRXX_1_2166_32515_5321	311	339	1	28	-20.42	-30.09	AGCGCUCCAUUAGUCCUCUCGAUCUAACUUCUCCG	311GUUGGAUUGACUGUGAUUGAUGGAUCGUU&1AGCGCUCCAUUAGUCCUCUCGAUCUAAC	311||||||||||..|.||||||||||.||||&1||||.|||||||||||..||||||||||	(311,28):(312,27):(313,26):(314,25):(315,24):(316,23):(317,22):(318,21):(319,20):(320,19):(323,16):(325,15):(326,14):(327,13):(328,12):(329,11):(330,10):(331,9):(332,8):(333,7):(334,6):(336,4):(337,3):(338,2):(339,1)
NAL94_RS12345	A00920_76_HCYVTDRXX_1_2166_10474_12962	311	339	1	28	-20.42	-30.09	AGCGCUCCAUUAGUCCUCUCGAUCUAACUUCUCCG	311GUUGGAUUGACUGUGAUUGAUGGAUCGUU&1AGCGCUCCAUUAGUCCUCUCGAUCUAAC	311||||||||||..|.||||||||||.||||&1||||.|||||||||||..||||||||||	(311,28):(312,27):(313,26):(314,25):(315,24):(316,23):(317,22):(318,21):(319,20):(320,19):(323,16):(325,15):(326,14):(327,13):(328,12):(329,11):(330,10):(331,9):(332,8):(333,7):(334,6):(336,4):(337,3):(338,2):(339,1)
NAL94_RS12345	A00920_76_HCYVTDRXX_1_2166_29423_22044	311	339	8	35	-20.53	-30.39	ACUUCUAAGCGCUCCAUUAGUCCUCUCGAUCUAACU	311GUUGGAUUGACUGUGAUUGAUGGAUCGUU&8AGCGCUCCAUUAGUCCUCUCGAUCUAAC	311||||||||||..|.||||||||||.||||&8||||.|||||||||||..||||||||||	(311,35):(312,34):(313,33):(314,32):(315,31):(316,30):(317,29):(318,28):(319,27):(320,26):(323,23):(325,22):(326,21):(327,20):(328,19):(329,18):(330,17):(331,16):(332,15):(333,14):(334,13):(336,11):(337,10):(338,9):(339,8)
NAL94_RS12345	A00920_76_HCYVTDRXX_1_2166_30337_22404	311	339	8	35	-20.53	-30.39	ACUUCUAAGCGCUCCAUUAGUCCUCUCGAUCUAACU	311GUUGGAUUGACUGUGAUUGAUGGAUCGUU&8AGCGCUCCAUUAGUCCUCUCGAUCUAAC	311||||||||||..|.||||||||||.||||&8||||.|||||||||||..||||||||||	(311,35):(312,34):(313,33):(314,32):(315,31):(316,30):(317,29):(318,28):(319,27):(320,26):(323,23):(325,22):(326,21):(327,20):(328,19):(329,18):(330,17):(331,16):(332,15):(333,14):(334,13):(336,11):(337,10):(338,9):(339,8)
NAL94_RS12345	A00920_76_HCYVTDRXX_1_2166_22507_22748	248	273	5	27	-21.72	-28.8	UCUUGCGCUUCACGUUGUUCAUUCGCCG	248GGUGAACGAGUCUCAAUGUGAAGUGC&5GCGCUUCACGUUGUUCAUUCGCC	248||||||.|||...|||||||||||||&5||||||||||||||||.||||||	(248,27):(249,26):(250,25):(251,24):(252,23):(253,22):(255,20):(256,19):(257,18):(261,17):(262,16):(263,15):(264,14):(265,13):(266,12):(267,11):(268,10):(269,9):(270,8):(271,7):(272,6):(273,5)
NAL94_RS12345	A00920_76_HCYVTDRXX_1_2166_20139_22999	311	339	7	34	-20.53	-30.39	CUUCUAAGCGCUCCAUUAGUCCUCUCGAUCUAACUUC	311GUUGGAUUGACUGUGAUUGAUGGAUCGUU&7AGCGCUCCAUUAGUCCUCUCGAUCUAAC	311||||||||||..|.||||||||||.||||&7||||.|||||||||||..||||||||||	(311,34):(312,33):(313,32):(314,31):(315,30):(316,29):(317,28):(318,27):(319,26):(320,25):(323,22):(325,21):(326,20):(327,19):(328,18):(329,17):(330,16):(331,15):(332,14):(333,13):(334,12):(336,10):(337,9):(338,8):(339,7)
NAL94_RS12345	A00920_76_HCYVTDRXX_1_2166_30346_23672	311	339	9	36	-20.44	-30.39	CACUUCUAAGCGCUCCAUUAGUCCUCUCGAUCUAACUUCUCC	311GUUGGAUUGACUGUGAUUGAUGGAUCGUU&9AGCGCUCCAUUAGUCCUCUCGAUCUAAC	311||||||||||..|.||||||||||.||||&9||||.|||||||||||..||||||||||	(311,36):(312,35):(313,34):(314,33):(315,32):(316,31):(317,30):(318,29):(319,28):(320,27):(323,24):(325,23):(326,22):(327,21):(328,20):(329,19):(330,18):(331,17):(332,16):(333,15):(334,14):(336,12):(337,11):(338,10):(339,9)
NAL94_RS12345	A00920_76_HCYVTDRXX_1_2166_2700_26240	311	339	6	33	-20.44	-30.39	UUCUAAGCGCUCCAUUAGUCCUCUCGAUCUAACUUCUCCG	311GUUGGAUUGACUGUGAUUGAUGGAUCGUU&6AGCGCUCCAUUAGUCCUCUCGAUCUAAC	311||||||||||..|.||||||||||.||||&6||||.|||||||||||..||||||||||	(311,33):(312,32):(313,31):(314,30):(315,29):(316,28):(317,27):(318,26):(319,25):(320,24):(323,21):(325,20):(326,19):(327,18):(328,17):(329,16):(330,15):(331,14):(332,13):(333,12):(334,11):(336,9):(337,8):(338,7):(339,6)
NAL94_RS12345	A00920_76_HCYVTDRXX_1_2166_32588_26741	311	339	1	28	-20.47	-30.09	AGCGCUCCAUUAGUCCUCUCGAUCUAACUUCUCC	311GUUGGAUUGACUGUGAUUGAUGGAUCGUU&1AGCGCUCCAUUAGUCCUCUCGAUCUAAC	311||||||||||..|.||||||||||.||||&1||||.|||||||||||..||||||||||	(311,28):(312,27):(313,26):(314,25):(315,24):(316,23):(317,22):(318,21):(319,20):(320,19):(323,16):(325,15):(326,14):(327,13):(328,12):(329,11):(330,10):(331,9):(332,8):(333,7):(334,6):(336,4):(337,3):(338,2):(339,1)
NAL94_RS12345	A00920_76_HCYVTDRXX_1_2166_13358_29481	84	129	1	33	-22.07	-39.74	GGCCGUGUCUCAGUCCCAAUGUGGCCGAUCUGU	84ACAGAUUUACGCCACUAUGAUGACUGAUAUCGUUACGGAUACGGCC&1GGCCGUGUCUCAGUCCCAAUGUGGCCGAUCUGU	84|||||||...|||||..||..||||||..........|||||||||&1|||||||||||||||.||..|||||.|||||||	(84,33):(85,32):(86,31):(87,30):(88,29):(89,28):(90,27):(94,25):(95,24):(96,23):(97,22):(98,21):(101,18):(102,17):(105,15):(106,14):(107,13):(108,12):(109,11):(110,10):(121,9):(122,8):(123,7):(124,6):(125,5):(126,4):(127,3):(128,2):(129,1)
NAL94_RS12345	A00920_76_HCYVTDRXX_1_2166_1488_32753	311	339	9	36	-20.46	-30.39	CACUUCUAAGCGCUCCAUUAGUCCUCUCGAUCUAACUUCU	311GUUGGAUUGACUGUGAUUGAUGGAUCGUU&9AGCGCUCCAUUAGUCCUCUCGAUCUAAC	311||||||||||..|.||||||||||.||||&9||||.|||||||||||..||||||||||	(311,36):(312,35):(313,34):(314,33):(315,32):(316,31):(317,30):(318,29):(319,28):(320,27):(323,24):(325,23):(326,22):(327,21):(328,20):(329,19):(330,18):(331,17):(332,16):(333,15):(334,14):(336,12):(337,11):(338,10):(339,9)
NAL94_RS12345	A00920_76_HCYVTDRXX_1_2166_1976_33035	311	339	1	28	-20.42	-30.09	AGCGCUCCAUUAGUCCUCUCGAUCUAACUUCUCCG	311GUUGGAUUGACUGUGAUUGAUGGAUCGUU&1AGCGCUCCAUUAGUCCUCUCGAUCUAAC	311||||||||||..|.||||||||||.||||&1||||.|||||||||||..||||||||||	(311,28):(312,27):(313,26):(314,25):(315,24):(316,23):(317,22):(318,21):(319,20):(320,19):(323,16):(325,15):(326,14):(327,13):(328,12):(329,11):(330,10):(331,9):(332,8):(333,7):(334,6):(336,4):(337,3):(338,2):(339,1)
NAL94_RS12345	A00920_76_HCYVTDRXX_1_2167_14470_8766	311	339	9	36	-20.44	-30.39	CACUUCUAAGCGCUCCAUUAGUCCUCUCGAUCUAACUUCUCC	311GUUGGAUUGACUGUGAUUGAUGGAUCGUU&9AGCGCUCCAUUAGUCCUCUCGAUCUAAC	311||||||||||..|.||||||||||.||||&9||||.|||||||||||..||||||||||	(311,36):(312,35):(313,34):(314,33):(315,32):(316,31):(317,30):(318,29):(319,28):(320,27):(323,24):(325,23):(326,22):(327,21):(328,20):(329,19):(330,18):(331,17):(332,16):(333,15):(334,14):(336,12):(337,11):(338,10):(339,9)
NAL94_RS12345	A00920_76_HCYVTDRXX_1_2167_11324_10175	311	339	8	35	-20.51	-30.39	ACUUCUAAGCGCUCCAUUAGUCCUCUCGAUCUAACUUC	311GUUGGAUUGACUGUGAUUGAUGGAUCGUU&8AGCGCUCCAUUAGUCCUCUCGAUCUAAC	311||||||||||..|.||||||||||.||||&8||||.|||||||||||..||||||||||	(311,35):(312,34):(313,33):(314,32):(315,31):(316,30):(317,29):(318,28):(319,27):(320,26):(323,23):(325,22):(326,21):(327,20):(328,19):(329,18):(330,17):(331,16):(332,15):(333,14):(334,13):(336,11):(337,10):(338,9):(339,8)
NAL94_RS12345	A00920_76_HCYVTDRXX_1_2167_31864_12868	311	339	9	36	-20.52	-30.39	CACUUCUAAGCGCUCCAUUAGUCCUCUCGAUCUAACU	311GUUGGAUUGACUGUGAUUGAUGGAUCGUU&9AGCGCUCCAUUAGUCCUCUCGAUCUAAC	311||||||||||..|.||||||||||.||||&9||||.|||||||||||..||||||||||	(311,36):(312,35):(313,34):(314,33):(315,32):(316,31):(317,30):(318,29):(319,28):(320,27):(323,24):(325,23):(326,22):(327,21):(328,20):(329,19):(330,18):(331,17):(332,16):(333,15):(334,14):(336,12):(337,11):(338,10):(339,9)
NAL94_RS12345	A00920_76_HCYVTDRXX_1_2167_19822_14685	311	339	8	35	-20.52	-30.39	ACUUCUAAGCGCUCCAUUAGUCCUCUCGAUCUAACUU	311GUUGGAUUGACUGUGAUUGAUGGAUCGUU&8AGCGCUCCAUUAGUCCUCUCGAUCUAAC	311||||||||||..|.||||||||||.||||&8||||.|||||||||||..||||||||||	(311,35):(312,34):(313,33):(314,32):(315,31):(316,30):(317,29):(318,28):(319,27):(320,26):(323,23):(325,22):(326,21):(327,20):(328,19):(329,18):(330,17):(331,16):(332,15):(333,14):(334,13):(336,11):(337,10):(338,9):(339,8)
NAL94_RS12345	A00920_76_HCYVTDRXX_1_2167_25608_15624	248	273	5	27	-21.72	-28.8	UCUUGCGCUUCACGUUGUUCAUUCGCCG	248GGUGAACGAGUCUCAAUGUGAAGUGC&5GCGCUUCACGUUGUUCAUUCGCC	248||||||.|||...|||||||||||||&5||||||||||||||||.||||||	(248,27):(249,26):(250,25):(251,24):(252,23):(253,22):(255,20):(256,19):(257,18):(261,17):(262,16):(263,15):(264,14):(265,13):(266,12):(267,11):(268,10):(269,9):(270,8):(271,7):(272,6):(273,5)
NAL94_RS12345	A00920_76_HCYVTDRXX_1_2167_24008_15890	311	339	1	28	-20.52	-30.09	AGCGCUCCAUUAGUCCUCUCGAUCUAACUU	311GUUGGAUUGACUGUGAUUGAUGGAUCGUU&1AGCGCUCCAUUAGUCCUCUCGAUCUAAC	311||||||||||..|.||||||||||.||||&1||||.|||||||||||..||||||||||	(311,28):(312,27):(313,26):(314,25):(315,24):(316,23):(317,22):(318,21):(319,20):(320,19):(323,16):(325,15):(326,14):(327,13):(328,12):(329,11):(330,10):(331,9):(332,8):(333,7):(334,6):(336,4):(337,3):(338,2):(339,1)
NAL94_RS12345	A00920_76_HCYVTDRXX_1_2167_31882_16939	311	339	8	35	-20.42	-30.39	ACUUCUAAGCGCUCCAUUAGUCCUCUCGAUCUAACUUCUCCG	311GUUGGAUUGACUGUGAUUGAUGGAUCGUU&8AGCGCUCCAUUAGUCCUCUCGAUCUAAC	311||||||||||..|.||||||||||.||||&8||||.|||||||||||..||||||||||	(311,35):(312,34):(313,33):(314,32):(315,31):(316,30):(317,29):(318,28):(319,27):(320,26):(323,23):(325,22):(326,21):(327,20):(328,19):(329,18):(330,17):(331,16):(332,15):(333,14):(334,13):(336,11):(337,10):(338,9):(339,8)
NAL94_RS12345	A00920_76_HCYVTDRXX_1_2167_6804_22921	311	339	7	34	-20.54	-30.39	CUUCUAAGCGCUCCAUUAGUCCUCUCGAUCUAACUU	311GUUGGAUUGACUGUGAUUGAUGGAUCGUU&7AGCGCUCCAUUAGUCCUCUCGAUCUAAC	311||||||||||..|.||||||||||.||||&7||||.|||||||||||..||||||||||	(311,34):(312,33):(313,32):(314,31):(315,30):(316,29):(317,28):(318,27):(319,26):(320,25):(323,22):(325,21):(326,20):(327,19):(328,18):(329,17):(330,16):(331,15):(332,14):(333,13):(334,12):(336,10):(337,9):(338,8):(339,7)
NAL94_RS12345	A00920_76_HCYVTDRXX_1_2167_21811_27806	311	339	9	36	-20.44	-30.39	CACUUCUAAGCGCUCCAUUAGUCCUCUCGAUCUAACUUCUCC	311GUUGGAUUGACUGUGAUUGAUGGAUCGUU&9AGCGCUCCAUUAGUCCUCUCGAUCUAAC	311||||||||||..|.||||||||||.||||&9||||.|||||||||||..||||||||||	(311,36):(312,35):(313,34):(314,33):(315,32):(316,31):(317,30):(318,29):(319,28):(320,27):(323,24):(325,23):(326,22):(327,21):(328,20):(329,19):(330,18):(331,17):(332,16):(333,15):(334,14):(336,12):(337,11):(338,10):(339,9)
NAL94_RS12345	A00920_76_HCYVTDRXX_1_2167_11288_30342	311	339	1	28	-20.42	-30.09	AGCGCUCCAUUAGUCCUCUCGAUCUAACUUCUCCG	311GUUGGAUUGACUGUGAUUGAUGGAUCGUU&1AGCGCUCCAUUAGUCCUCUCGAUCUAAC	311||||||||||..|.||||||||||.||||&1||||.|||||||||||..||||||||||	(311,28):(312,27):(313,26):(314,25):(315,24):(316,23):(317,22):(318,21):(319,20):(320,19):(323,16):(325,15):(326,14):(327,13):(328,12):(329,11):(330,10):(331,9):(332,8):(333,7):(334,6):(336,4):(337,3):(338,2):(339,1)
NAL94_RS12345	A00920_76_HCYVTDRXX_1_2167_26693_32597	132	157	1	26	-20.39	-29.28	UGUGGGCGUCGAAGAUUAUACAGUGGGAAA	132CCAUUACAUGGUCUUUACCGCCCGCA&1UGUGGGCGUCGAAGAUUAUACAGUGG	132|||||..|||||||||..||||||||&1||||||||..|||||||||..|||||	(132,26):(133,25):(134,24):(135,23):(136,22):(139,19):(140,18):(141,17):(142,16):(143,15):(144,14):(145,13):(146,12):(147,11):(150,8):(151,7):(152,6):(153,5):(154,4):(155,3):(156,2):(157,1)
NAL94_RS12345	A00920_76_HCYVTDRXX_1_2167_14036_33442	311	339	8	35	-20.52	-30.39	ACUUCUAAGCGCUCCAUUAGUCCUCUCGAUCUAACUU	311GUUGGAUUGACUGUGAUUGAUGGAUCGUU&8AGCGCUCCAUUAGUCCUCUCGAUCUAAC	311||||||||||..|.||||||||||.||||&8||||.|||||||||||..||||||||||	(311,35):(312,34):(313,33):(314,32):(315,31):(316,30):(317,29):(318,28):(319,27):(320,26):(323,23):(325,22):(326,21):(327,20):(328,19):(329,18):(330,17):(331,16):(332,15):(333,14):(334,13):(336,11):(337,10):(338,9):(339,8)
NAL94_RS12345	A00920_76_HCYVTDRXX_1_2168_8965_4053	311	339	9	36	-20.5	-30.39	CACUUCUAAGCGCUCCAUUAGUCCUCUCGAUCUAACUUC	311GUUGGAUUGACUGUGAUUGAUGGAUCGUU&9AGCGCUCCAUUAGUCCUCUCGAUCUAAC	311||||||||||..|.||||||||||.||||&9||||.|||||||||||..||||||||||	(311,36):(312,35):(313,34):(314,33):(315,32):(316,31):(317,30):(318,29):(319,28):(320,27):(323,24):(325,23):(326,22):(327,21):(328,20):(329,19):(330,18):(331,17):(332,16):(333,15):(334,14):(336,12):(337,11):(338,10):(339,9)
NAL94_RS12345	A00920_76_HCYVTDRXX_1_2168_8956_4038	311	339	9	36	-20.5	-30.39	CACUUCUAAGCGCUCCAUUAGUCCUCUCGAUCUAACUUC	311GUUGGAUUGACUGUGAUUGAUGGAUCGUU&9AGCGCUCCAUUAGUCCUCUCGAUCUAAC	311||||||||||..|.||||||||||.||||&9||||.|||||||||||..||||||||||	(311,36):(312,35):(313,34):(314,33):(315,32):(316,31):(317,30):(318,29):(319,28):(320,27):(323,24):(325,23):(326,22):(327,21):(328,20):(329,19):(330,18):(331,17):(332,16):(333,15):(334,14):(336,12):(337,11):(338,10):(339,9)
NAL94_RS12345	A00920_76_HCYVTDRXX_1_2168_19560_6120	311	339	5	32	-20.48	-30.39	UCUAAGCGCUCCAUUAGUCCUCUCGAUCUAACUUCUCC	311GUUGGAUUGACUGUGAUUGAUGGAUCGUU&5AGCGCUCCAUUAGUCCUCUCGAUCUAAC	311||||||||||..|.||||||||||.||||&5||||.|||||||||||..||||||||||	(311,32):(312,31):(313,30):(314,29):(315,28):(316,27):(317,26):(318,25):(319,24):(320,23):(323,20):(325,19):(326,18):(327,17):(328,16):(329,15):(330,14):(331,13):(332,12):(333,11):(334,10):(336,8):(337,7):(338,6):(339,5)
NAL94_RS12345	A00920_76_HCYVTDRXX_1_2168_14507_7232	311	339	1	28	-20.42	-30.09	AGCGCUCCAUUAGUCCUCUCGAUCUAACUUCUCCG	311GUUGGAUUGACUGUGAUUGAUGGAUCGUU&1AGCGCUCCAUUAGUCCUCUCGAUCUAAC	311||||||||||..|.||||||||||.||||&1||||.|||||||||||..||||||||||	(311,28):(312,27):(313,26):(314,25):(315,24):(316,23):(317,22):(318,21):(319,20):(320,19):(323,16):(325,15):(326,14):(327,13):(328,12):(329,11):(330,10):(331,9):(332,8):(333,7):(334,6):(336,4):(337,3):(338,2):(339,1)
NAL94_RS12345	A00920_76_HCYVTDRXX_1_2168_20166_7764	311	339	9	36	-20.52	-30.39	CACUUCUAAGCGCUCCAUUAGUCCUCUCGAUCUAACU	311GUUGGAUUGACUGUGAUUGAUGGAUCGUU&9AGCGCUCCAUUAGUCCUCUCGAUCUAAC	311||||||||||..|.||||||||||.||||&9||||.|||||||||||..||||||||||	(311,36):(312,35):(313,34):(314,33):(315,32):(316,31):(317,30):(318,29):(319,28):(320,27):(323,24):(325,23):(326,22):(327,21):(328,20):(329,19):(330,18):(331,17):(332,16):(333,15):(334,14):(336,12):(337,11):(338,10):(339,9)
NAL94_RS12345	A00920_76_HCYVTDRXX_1_2168_20329_11929	311	339	1	28	-20.47	-30.09	AGCGCUCCAUUAGUCCUCUCGAUCUAACUUCUCC	311GUUGGAUUGACUGUGAUUGAUGGAUCGUU&1AGCGCUCCAUUAGUCCUCUCGAUCUAAC	311||||||||||..|.||||||||||.||||&1||||.|||||||||||..||||||||||	(311,28):(312,27):(313,26):(314,25):(315,24):(316,23):(317,22):(318,21):(319,20):(320,19):(323,16):(325,15):(326,14):(327,13):(328,12):(329,11):(330,10):(331,9):(332,8):(333,7):(334,6):(336,4):(337,3):(338,2):(339,1)
NAL94_RS12345	A00920_76_HCYVTDRXX_1_2168_24035_12399	311	339	8	35	-20.52	-30.39	ACUUCUAAGCGCUCCAUUAGUCCUCUCGAUCUAACUU	311GUUGGAUUGACUGUGAUUGAUGGAUCGUU&8AGCGCUCCAUUAGUCCUCUCGAUCUAAC	311||||||||||..|.||||||||||.||||&8||||.|||||||||||..||||||||||	(311,35):(312,34):(313,33):(314,32):(315,31):(316,30):(317,29):(318,28):(319,27):(320,26):(323,23):(325,22):(326,21):(327,20):(328,19):(329,18):(330,17):(331,16):(332,15):(333,14):(334,13):(336,11):(337,10):(338,9):(339,8)
NAL94_RS12345	A00920_76_HCYVTDRXX_1_2168_10529_12587	311	339	1	28	-20.42	-30.09	AGCGCUCCAUUAGUCCUCUCGAUCUAACUUCUCCG	311GUUGGAUUGACUGUGAUUGAUGGAUCGUU&1AGCGCUCCAUUAGUCCUCUCGAUCUAAC	311||||||||||..|.||||||||||.||||&1||||.|||||||||||..||||||||||	(311,28):(312,27):(313,26):(314,25):(315,24):(316,23):(317,22):(318,21):(319,20):(320,19):(323,16):(325,15):(326,14):(327,13):(328,12):(329,11):(330,10):(331,9):(332,8):(333,7):(334,6):(336,4):(337,3):(338,2):(339,1)
NAL94_RS12345	A00920_76_HCYVTDRXX_1_2219_22336_30279	311	339	8	35	-20.46	-30.39	ACUUCUAAGCGCUCCAUUAGUCCUCUCGAUCUAACUUCUC	311GUUGGAUUGACUGUGAUUGAUGGAUCGUU&8AGCGCUCCAUUAGUCCUCUCGAUCUAAC	311||||||||||..|.||||||||||.||||&8||||.|||||||||||..||||||||||	(311,35):(312,34):(313,33):(314,32):(315,31):(316,30):(317,29):(318,28):(319,27):(320,26):(323,23):(325,22):(326,21):(327,20):(328,19):(329,18):(330,17):(331,16):(332,15):(333,14):(334,13):(336,11):(337,10):(338,9):(339,8)
NAL94_RS12345	A00920_76_HCYVTDRXX_1_2219_27290_35164	311	339	7	34	-20.53	-30.39	CUUCUAAGCGCUCCAUUAGUCCUCUCGAUCUAACUUC	311GUUGGAUUGACUGUGAUUGAUGGAUCGUU&7AGCGCUCCAUUAGUCCUCUCGAUCUAAC	311||||||||||..|.||||||||||.||||&7||||.|||||||||||..||||||||||	(311,34):(312,33):(313,32):(314,31):(315,30):(316,29):(317,28):(318,27):(319,26):(320,25):(323,22):(325,21):(326,20):(327,19):(328,18):(329,17):(330,16):(331,15):(332,14):(333,13):(334,12):(336,10):(337,9):(338,8):(339,7)
NAL94_RS12345	A00920_76_HCYVTDRXX_1_2220_7817_1501	311	339	9	36	-20.5	-30.39	CACUUCUAAGCGCUCCAUUAGUCCUCUCGAUCUAACUUC	311GUUGGAUUGACUGUGAUUGAUGGAUCGUU&9AGCGCUCCAUUAGUCCUCUCGAUCUAAC	311||||||||||..|.||||||||||.||||&9||||.|||||||||||..||||||||||	(311,36):(312,35):(313,34):(314,33):(315,32):(316,31):(317,30):(318,29):(319,28):(320,27):(323,24):(325,23):(326,22):(327,21):(328,20):(329,19):(330,18):(331,17):(332,16):(333,15):(334,14):(336,12):(337,11):(338,10):(339,9)
NAL94_RS12345	A00920_76_HCYVTDRXX_1_2220_22616_8688	311	339	6	33	-20.55	-30.39	UUCUAAGCGCUCCAUUAGUCCUCUCGAUCUAACU	311GUUGGAUUGACUGUGAUUGAUGGAUCGUU&6AGCGCUCCAUUAGUCCUCUCGAUCUAAC	311||||||||||..|.||||||||||.||||&6||||.|||||||||||..||||||||||	(311,33):(312,32):(313,31):(314,30):(315,29):(316,28):(317,27):(318,26):(319,25):(320,24):(323,21):(325,20):(326,19):(327,18):(328,17):(329,16):(330,15):(331,14):(332,13):(333,12):(334,11):(336,9):(337,8):(338,7):(339,6)
NAL94_RS12345	A00920_76_HCYVTDRXX_1_2220_8151_16830	311	339	5	32	-20.55	-30.39	UCUAAGCGCUCCAUUAGUCCUCUCGAUCUAACUU	311GUUGGAUUGACUGUGAUUGAUGGAUCGUU&5AGCGCUCCAUUAGUCCUCUCGAUCUAAC	311||||||||||..|.||||||||||.||||&5||||.|||||||||||..||||||||||	(311,32):(312,31):(313,30):(314,29):(315,28):(316,27):(317,26):(318,25):(319,24):(320,23):(323,20):(325,19):(326,18):(327,17):(328,16):(329,15):(330,14):(331,13):(332,12):(333,11):(334,10):(336,8):(337,7):(338,6):(339,5)
NAL94_RS12345	A00920_76_HCYVTDRXX_1_2220_14733_21872	311	339	8	35	-20.51	-30.39	ACUUCUAAGCGCUCCAUUAGUCCUCUCGAUCUAACUUC	311GUUGGAUUGACUGUGAUUGAUGGAUCGUU&8AGCGCUCCAUUAGUCCUCUCGAUCUAAC	311||||||||||..|.||||||||||.||||&8||||.|||||||||||..||||||||||	(311,35):(312,34):(313,33):(314,32):(315,31):(316,30):(317,29):(318,28):(319,27):(320,26):(323,23):(325,22):(326,21):(327,20):(328,19):(329,18):(330,17):(331,16):(332,15):(333,14):(334,13):(336,11):(337,10):(338,9):(339,8)
NAL94_RS12345	A00920_76_HCYVTDRXX_1_2220_23041_28494	311	339	1	28	-20.47	-30.09	AGCGCUCCAUUAGUCCUCUCGAUCUAACUUCUCC	311GUUGGAUUGACUGUGAUUGAUGGAUCGUU&1AGCGCUCCAUUAGUCCUCUCGAUCUAAC	311||||||||||..|.||||||||||.||||&1||||.|||||||||||..||||||||||	(311,28):(312,27):(313,26):(314,25):(315,24):(316,23):(317,22):(318,21):(319,20):(320,19):(323,16):(325,15):(326,14):(327,13):(328,12):(329,11):(330,10):(331,9):(332,8):(333,7):(334,6):(336,4):(337,3):(338,2):(339,1)
NAL94_RS12345	A00920_76_HCYVTDRXX_1_2220_8187_31735	311	339	8	35	-20.46	-30.39	ACUUCUAAGCGCUCCAUUAGUCCUCUCGAUCUAACUUCUC	311GUUGGAUUGACUGUGAUUGAUGGAUCGUU&8AGCGCUCCAUUAGUCCUCUCGAUCUAAC	311||||||||||..|.||||||||||.||||&8||||.|||||||||||..||||||||||	(311,35):(312,34):(313,33):(314,32):(315,31):(316,30):(317,29):(318,28):(319,27):(320,26):(323,23):(325,22):(326,21):(327,20):(328,19):(329,18):(330,17):(331,16):(332,15):(333,14):(334,13):(336,11):(337,10):(338,9):(339,8)
NAL94_RS12345	A00920_76_HCYVTDRXX_1_2221_10149_1877	311	339	8	35	-20.53	-30.39	ACUUCUAAGCGCUCCAUUAGUCCUCUCGAUCUAACU	311GUUGGAUUGACUGUGAUUGAUGGAUCGUU&8AGCGCUCCAUUAGUCCUCUCGAUCUAAC	311||||||||||..|.||||||||||.||||&8||||.|||||||||||..||||||||||	(311,35):(312,34):(313,33):(314,32):(315,31):(316,30):(317,29):(318,28):(319,27):(320,26):(323,23):(325,22):(326,21):(327,20):(328,19):(329,18):(330,17):(331,16):(332,15):(333,14):(334,13):(336,11):(337,10):(338,9):(339,8)
NAL94_RS12345	A00920_76_HCYVTDRXX_1_2221_30870_3255	311	339	8	35	-20.52	-30.39	ACUUCUAAGCGCUCCAUUAGUCCUCUCGAUCUAACUU	311GUUGGAUUGACUGUGAUUGAUGGAUCGUU&8AGCGCUCCAUUAGUCCUCUCGAUCUAAC	311||||||||||..|.||||||||||.||||&8||||.|||||||||||..||||||||||	(311,35):(312,34):(313,33):(314,32):(315,31):(316,30):(317,29):(318,28):(319,27):(320,26):(323,23):(325,22):(326,21):(327,20):(328,19):(329,18):(330,17):(331,16):(332,15):(333,14):(334,13):(336,11):(337,10):(338,9):(339,8)
NAL94_RS12345	A00920_76_HCYVTDRXX_1_2221_9724_5995	311	339	1	28	-20.53	-30.09	AGCGCUCCAUUAGUCCUCUCGAUCUAACU	311GUUGGAUUGACUGUGAUUGAUGGAUCGUU&1AGCGCUCCAUUAGUCCUCUCGAUCUAAC	311||||||||||..|.||||||||||.||||&1||||.|||||||||||..||||||||||	(311,28):(312,27):(313,26):(314,25):(315,24):(316,23):(317,22):(318,21):(319,20):(320,19):(323,16):(325,15):(326,14):(327,13):(328,12):(329,11):(330,10):(331,9):(332,8):(333,7):(334,6):(336,4):(337,3):(338,2):(339,1)
NAL94_RS12345	A00920_76_HCYVTDRXX_1_2221_28158_6355	311	339	1	28	-20.42	-30.09	AGCGCUCCAUUAGUCCUCUCGAUCUAACUUCUCCG	311GUUGGAUUGACUGUGAUUGAUGGAUCGUU&1AGCGCUCCAUUAGUCCUCUCGAUCUAAC	311||||||||||..|.||||||||||.||||&1||||.|||||||||||..||||||||||	(311,28):(312,27):(313,26):(314,25):(315,24):(316,23):(317,22):(318,21):(319,20):(320,19):(323,16):(325,15):(326,14):(327,13):(328,12):(329,11):(330,10):(331,9):(332,8):(333,7):(334,6):(336,4):(337,3):(338,2):(339,1)
NAL94_RS12345	A00920_76_HCYVTDRXX_1_2221_28456_7310	311	339	9	36	-20.45	-30.39	CACUUCUAAGCGCUCCAUUAGUCCUCUCGAUCUAACUUCUC	311GUUGGAUUGACUGUGAUUGAUGGAUCGUU&9AGCGCUCCAUUAGUCCUCUCGAUCUAAC	311||||||||||..|.||||||||||.||||&9||||.|||||||||||..||||||||||	(311,36):(312,35):(313,34):(314,33):(315,32):(316,31):(317,30):(318,29):(319,28):(320,27):(323,24):(325,23):(326,22):(327,21):(328,20):(329,19):(330,18):(331,17):(332,16):(333,15):(334,14):(336,12):(337,11):(338,10):(339,9)
NAL94_RS12345	A00920_76_HCYVTDRXX_1_2221_3016_8500	311	339	8	35	-20.52	-30.39	ACUUCUAAGCGCUCCAUUAGUCCUCUCGAUCUAACUU	311GUUGGAUUGACUGUGAUUGAUGGAUCGUU&8AGCGCUCCAUUAGUCCUCUCGAUCUAAC	311||||||||||..|.||||||||||.||||&8||||.|||||||||||..||||||||||	(311,35):(312,34):(313,33):(314,32):(315,31):(316,30):(317,29):(318,28):(319,27):(320,26):(323,23):(325,22):(326,21):(327,20):(328,19):(329,18):(330,17):(331,16):(332,15):(333,14):(334,13):(336,11):(337,10):(338,9):(339,8)
NAL94_RS12345	A00920_76_HCYVTDRXX_1_2221_14742_11146	311	339	8	35	-20.46	-30.39	ACUUCUAAGCGCUCCAUUAGUCCUCUCGAUCUAACUUCUC	311GUUGGAUUGACUGUGAUUGAUGGAUCGUU&8AGCGCUCCAUUAGUCCUCUCGAUCUAAC	311||||||||||..|.||||||||||.||||&8||||.|||||||||||..||||||||||	(311,35):(312,34):(313,33):(314,32):(315,31):(316,30):(317,29):(318,28):(319,27):(320,26):(323,23):(325,22):(326,21):(327,20):(328,19):(329,18):(330,17):(331,16):(332,15):(333,14):(334,13):(336,11):(337,10):(338,9):(339,8)
NAL94_RS12345	A00920_76_HCYVTDRXX_1_2221_25491_14575	311	339	8	35	-20.51	-30.39	ACUUCUAAGCGCUCCAUUAGUCCUCUCGAUCUAACUUC	311GUUGGAUUGACUGUGAUUGAUGGAUCGUU&8AGCGCUCCAUUAGUCCUCUCGAUCUAAC	311||||||||||..|.||||||||||.||||&8||||.|||||||||||..||||||||||	(311,35):(312,34):(313,33):(314,32):(315,31):(316,30):(317,29):(318,28):(319,27):(320,26):(323,23):(325,22):(326,21):(327,20):(328,19):(329,18):(330,17):(331,16):(332,15):(333,14):(334,13):(336,11):(337,10):(338,9):(339,8)
NAL94_RS12345	A00920_76_HCYVTDRXX_1_2221_24288_19601	311	339	1	28	-20.52	-30.09	AGCGCUCCAUUAGUCCUCUCGAUCUAACUU	311GUUGGAUUGACUGUGAUUGAUGGAUCGUU&1AGCGCUCCAUUAGUCCUCUCGAUCUAAC	311||||||||||..|.||||||||||.||||&1||||.|||||||||||..||||||||||	(311,28):(312,27):(313,26):(314,25):(315,24):(316,23):(317,22):(318,21):(319,20):(320,19):(323,16):(325,15):(326,14):(327,13):(328,12):(329,11):(330,10):(331,9):(332,8):(333,7):(334,6):(336,4):(337,3):(338,2):(339,1)
NAL94_RS12345	A00920_76_HCYVTDRXX_1_2221_11885_33974	311	339	7	34	-20.53	-30.39	CUUCUAAGCGCUCCAUUAGUCCUCUCGAUCUAACUUC	311GUUGGAUUGACUGUGAUUGAUGGAUCGUU&7AGCGCUCCAUUAGUCCUCUCGAUCUAAC	311||||||||||..|.||||||||||.||||&7||||.|||||||||||..||||||||||	(311,34):(312,33):(313,32):(314,31):(315,30):(316,29):(317,28):(318,27):(319,26):(320,25):(323,22):(325,21):(326,20):(327,19):(328,18):(329,17):(330,16):(331,15):(332,14):(333,13):(334,12):(336,10):(337,9):(338,8):(339,7)
NAL94_RS12345	A00920_76_HCYVTDRXX_1_2222_18647_2159	311	339	1	28	-20.42	-30.09	AGCGCUCCAUUAGUCCUCUCGAUCUAACUUCUCCG	311GUUGGAUUGACUGUGAUUGAUGGAUCGUU&1AGCGCUCCAUUAGUCCUCUCGAUCUAAC	311||||||||||..|.||||||||||.||||&1||||.|||||||||||..||||||||||	(311,28):(312,27):(313,26):(314,25):(315,24):(316,23):(317,22):(318,21):(319,20):(320,19):(323,16):(325,15):(326,14):(327,13):(328,12):(329,11):(330,10):(331,9):(332,8):(333,7):(334,6):(336,4):(337,3):(338,2):(339,1)
NAL94_RS12345	A00920_76_HCYVTDRXX_1_2222_5285_3630	766	792	1	29	-21.31	-32.29	GGUGGUGAAUUAAGAGCCAAGACUGAGCUAA	766AGCCCACUUGGCUGAUAGCUCACCACC&1GGUGGUGAAUUAAGAGCCAAGACUGAGCU	766|||.|||||||||..|||.||||||||&1||||||||.|||..|||||||..||.|||	(766,29):(767,28):(768,27):(770,25):(771,24):(772,21):(773,20):(774,19):(775,18):(776,17):(777,16):(778,15):(781,12):(782,11):(783,10):(785,8):(786,7):(787,6):(788,5):(789,4):(790,3):(791,2):(792,1)
NAL94_RS12345	A00920_76_HCYVTDRXX_1_2222_19804_8390	311	339	9	36	-20.52	-30.39	CACUUCUAAGCGCUCCAUUAGUCCUCUCGAUCUAACU	311GUUGGAUUGACUGUGAUUGAUGGAUCGUU&9AGCGCUCCAUUAGUCCUCUCGAUCUAAC	311||||||||||..|.||||||||||.||||&9||||.|||||||||||..||||||||||	(311,36):(312,35):(313,34):(314,33):(315,32):(316,31):(317,30):(318,29):(319,28):(320,27):(323,24):(325,23):(326,22):(327,21):(328,20):(329,19):(330,18):(331,17):(332,16):(333,15):(334,14):(336,12):(337,11):(338,10):(339,9)
NAL94_RS12345	A00920_76_HCYVTDRXX_1_2222_6189_10895	766	792	1	29	-21.31	-32.29	GGUGGUGAAUUAAGAGCCAAGACUGAGCUAA	766AGCCCACUUGGCUGAUAGCUCACCACC&1GGUGGUGAAUUAAGAGCCAAGACUGAGCU	766|||.|||||||||..|||.||||||||&1||||||||.|||..|||||||..||.|||	(766,29):(767,28):(768,27):(770,25):(771,24):(772,21):(773,20):(774,19):(775,18):(776,17):(777,16):(778,15):(781,12):(782,11):(783,10):(785,8):(786,7):(787,6):(788,5):(789,4):(790,3):(791,2):(792,1)
NAL94_RS12345	A00920_76_HCYVTDRXX_1_2222_11948_11851	311	339	9	36	-20.45	-30.39	CACUUCUAAGCGCUCCAUUAGUCCUCUCGAUCUAACUUCUC	311GUUGGAUUGACUGUGAUUGAUGGAUCGUU&9AGCGCUCCAUUAGUCCUCUCGAUCUAAC	311||||||||||..|.||||||||||.||||&9||||.|||||||||||..||||||||||	(311,36):(312,35):(313,34):(314,33):(315,32):(316,31):(317,30):(318,29):(319,28):(320,27):(323,24):(325,23):(326,22):(327,21):(328,20):(329,19):(330,18):(331,17):(332,16):(333,15):(334,14):(336,12):(337,11):(338,10):(339,9)
NAL94_RS12345	A00920_76_HCYVTDRXX_1_2222_12970_15624	311	339	8	35	-20.52	-30.39	ACUUCUAAGCGCUCCAUUAGUCCUCUCGAUCUAACUU	311GUUGGAUUGACUGUGAUUGAUGGAUCGUU&8AGCGCUCCAUUAGUCCUCUCGAUCUAAC	311||||||||||..|.||||||||||.||||&8||||.|||||||||||..||||||||||	(311,35):(312,34):(313,33):(314,32):(315,31):(316,30):(317,29):(318,28):(319,27):(320,26):(323,23):(325,22):(326,21):(327,20):(328,19):(329,18):(330,17):(331,16):(332,15):(333,14):(334,13):(336,11):(337,10):(338,9):(339,8)
NAL94_RS12345	A00920_76_HCYVTDRXX_1_2222_31530_16141	311	339	9	36	-20.52	-30.39	CACUUCUAAGCGCUCCAUUAGUCCUCUCGAUCUAACU	311GUUGGAUUGACUGUGAUUGAUGGAUCGUU&9AGCGCUCCAUUAGUCCUCUCGAUCUAAC	311||||||||||..|.||||||||||.||||&9||||.|||||||||||..||||||||||	(311,36):(312,35):(313,34):(314,33):(315,32):(316,31):(317,30):(318,29):(319,28):(320,27):(323,24):(325,23):(326,22):(327,21):(328,20):(329,19):(330,18):(331,17):(332,16):(333,15):(334,14):(336,12):(337,11):(338,10):(339,9)
NAL94_RS12345	A00920_76_HCYVTDRXX_1_2222_27986_21026	311	339	9	36	-20.5	-30.39	CACUUCUAAGCGCUCCAUUAGUCCUCUCGAUCUAACUUC	311GUUGGAUUGACUGUGAUUGAUGGAUCGUU&9AGCGCUCCAUUAGUCCUCUCGAUCUAAC	311||||||||||..|.||||||||||.||||&9||||.|||||||||||..||||||||||	(311,36):(312,35):(313,34):(314,33):(315,32):(316,31):(317,30):(318,29):(319,28):(320,27):(323,24):(325,23):(326,22):(327,21):(328,20):(329,19):(330,18):(331,17):(332,16):(333,15):(334,14):(336,12):(337,11):(338,10):(339,9)
NAL94_RS12345	A00920_76_HCYVTDRXX_1_2222_30553_22216	311	339	8	35	-20.45	-30.39	ACUUCUAAGCGCUCCAUUAGUCCUCUCGAUCUAACUUCUCC	311GUUGGAUUGACUGUGAUUGAUGGAUCGUU&8AGCGCUCCAUUAGUCCUCUCGAUCUAAC	311||||||||||..|.||||||||||.||||&8||||.|||||||||||..||||||||||	(311,35):(312,34):(313,33):(314,32):(315,31):(316,30):(317,29):(318,28):(319,27):(320,26):(323,23):(325,22):(326,21):(327,20):(328,19):(329,18):(330,17):(331,16):(332,15):(333,14):(334,13):(336,11):(337,10):(338,9):(339,8)
NAL94_RS12345	A00920_76_HCYVTDRXX_1_2222_25518_23140	311	339	9	36	-20.51	-30.39	CACUUCUAAGCGCUCCAUUAGUCCUCUCGAUCUAACUU	311GUUGGAUUGACUGUGAUUGAUGGAUCGUU&9AGCGCUCCAUUAGUCCUCUCGAUCUAAC	311||||||||||..|.||||||||||.||||&9||||.|||||||||||..||||||||||	(311,36):(312,35):(313,34):(314,33):(315,32):(316,31):(317,30):(318,29):(319,28):(320,27):(323,24):(325,23):(326,22):(327,21):(328,20):(329,19):(330,18):(331,17):(332,16):(333,15):(334,14):(336,12):(337,11):(338,10):(339,9)
NAL94_RS12345	A00920_76_HCYVTDRXX_1_2222_23204_24831	311	339	9	36	-20.51	-30.39	CACUUCUAAGCGCUCCAUUAGUCCUCUCGAUCUAACUU	311GUUGGAUUGACUGUGAUUGAUGGAUCGUU&9AGCGCUCCAUUAGUCCUCUCGAUCUAAC	311||||||||||..|.||||||||||.||||&9||||.|||||||||||..||||||||||	(311,36):(312,35):(313,34):(314,33):(315,32):(316,31):(317,30):(318,29):(319,28):(320,27):(323,24):(325,23):(326,22):(327,21):(328,20):(329,19):(330,18):(331,17):(332,16):(333,15):(334,14):(336,12):(337,11):(338,10):(339,9)
NAL94_RS12345	A00920_76_HCYVTDRXX_1_2222_22715_25019	311	339	9	36	-20.51	-30.39	CACUUCUAAGCGCUCCAUUAGUCCUCUCGAUCUAACUU	311GUUGGAUUGACUGUGAUUGAUGGAUCGUU&9AGCGCUCCAUUAGUCCUCUCGAUCUAAC	311||||||||||..|.||||||||||.||||&9||||.|||||||||||..||||||||||	(311,36):(312,35):(313,34):(314,33):(315,32):(316,31):(317,30):(318,29):(319,28):(320,27):(323,24):(325,23):(326,22):(327,21):(328,20):(329,19):(330,18):(331,17):(332,16):(333,15):(334,14):(336,12):(337,11):(338,10):(339,9)
NAL94_RS12345	A00920_76_HCYVTDRXX_1_2222_26567_26396	311	339	9	36	-20.44	-30.39	CACUUCUAAGCGCUCCAUUAGUCCUCUCGAUCUAACUUCUCC	311GUUGGAUUGACUGUGAUUGAUGGAUCGUU&9AGCGCUCCAUUAGUCCUCUCGAUCUAAC	311||||||||||..|.||||||||||.||||&9||||.|||||||||||..||||||||||	(311,36):(312,35):(313,34):(314,33):(315,32):(316,31):(317,30):(318,29):(319,28):(320,27):(323,24):(325,23):(326,22):(327,21):(328,20):(329,19):(330,18):(331,17):(332,16):(333,15):(334,14):(336,12):(337,11):(338,10):(339,9)
NAL94_RS12345	A00920_76_HCYVTDRXX_1_2222_31268_27148	311	339	9	36	-20.5	-30.39	CACUUCUAAGCGCUCCAUUAGUCCUCUCGAUCUAACUUC	311GUUGGAUUGACUGUGAUUGAUGGAUCGUU&9AGCGCUCCAUUAGUCCUCUCGAUCUAAC	311||||||||||..|.||||||||||.||||&9||||.|||||||||||..||||||||||	(311,36):(312,35):(313,34):(314,33):(315,32):(316,31):(317,30):(318,29):(319,28):(320,27):(323,24):(325,23):(326,22):(327,21):(328,20):(329,19):(330,18):(331,17):(332,16):(333,15):(334,14):(336,12):(337,11):(338,10):(339,9)
NAL94_RS12345	A00920_76_HCYVTDRXX_1_2246_11080_2644	248	273	2	24	-21.78	-28.8	UGCGCUUCACGUUGUUCAUUCGCCG	248GGUGAACGAGUCUCAAUGUGAAGUGC&2GCGCUUCACGUUGUUCAUUCGCC	248||||||.|||...|||||||||||||&2||||||||||||||||.||||||	(248,24):(249,23):(250,22):(251,21):(252,20):(253,19):(255,17):(256,16):(257,15):(261,14):(262,13):(263,12):(264,11):(265,10):(266,9):(267,8):(268,7):(269,6):(270,5):(271,4):(272,3):(273,2)
NAL94_RS12345	A00920_76_HCYVTDRXX_1_2246_13946_2628	311	339	7	34	-20.48	-30.39	CUUCUAAGCGCUCCAUUAGUCCUCUCGAUCUAACUUCU	311GUUGGAUUGACUGUGAUUGAUGGAUCGUU&7AGCGCUCCAUUAGUCCUCUCGAUCUAAC	311||||||||||..|.||||||||||.||||&7||||.|||||||||||..||||||||||	(311,34):(312,33):(313,32):(314,31):(315,30):(316,29):(317,28):(318,27):(319,26):(320,25):(323,22):(325,21):(326,20):(327,19):(328,18):(329,17):(330,16):(331,15):(332,14):(333,13):(334,12):(336,10):(337,9):(338,8):(339,7)
NAL94_RS12345	A00920_76_HCYVTDRXX_1_2246_18945_4085	311	339	1	28	-20.42	-30.09	AGCGCUCCAUUAGUCCUCUCGAUCUAACUUCUCCG	311GUUGGAUUGACUGUGAUUGAUGGAUCGUU&1AGCGCUCCAUUAGUCCUCUCGAUCUAAC	311||||||||||..|.||||||||||.||||&1||||.|||||||||||..||||||||||	(311,28):(312,27):(313,26):(314,25):(315,24):(316,23):(317,22):(318,21):(319,20):(320,19):(323,16):(325,15):(326,14):(327,13):(328,12):(329,11):(330,10):(331,9):(332,8):(333,7):(334,6):(336,4):(337,3):(338,2):(339,1)
NAL94_RS12345	A00920_76_HCYVTDRXX_1_2246_22055_4993	311	339	1	28	-20.47	-30.09	AGCGCUCCAUUAGUCCUCUCGAUCUAACUUCUCC	311GUUGGAUUGACUGUGAUUGAUGGAUCGUU&1AGCGCUCCAUUAGUCCUCUCGAUCUAAC	311||||||||||..|.||||||||||.||||&1||||.|||||||||||..||||||||||	(311,28):(312,27):(313,26):(314,25):(315,24):(316,23):(317,22):(318,21):(319,20):(320,19):(323,16):(325,15):(326,14):(327,13):(328,12):(329,11):(330,10):(331,9):(332,8):(333,7):(334,6):(336,4):(337,3):(338,2):(339,1)
NAL94_RS12345	A00920_76_HCYVTDRXX_1_2246_20229_5400	311	339	9	36	-20.5	-30.39	CACUUCUAAGCGCUCCAUUAGUCCUCUCGAUCUAACUUC	311GUUGGAUUGACUGUGAUUGAUGGAUCGUU&9AGCGCUCCAUUAGUCCUCUCGAUCUAAC	311||||||||||..|.||||||||||.||||&9||||.|||||||||||..||||||||||	(311,36):(312,35):(313,34):(314,33):(315,32):(316,31):(317,30):(318,29):(319,28):(320,27):(323,24):(325,23):(326,22):(327,21):(328,20):(329,19):(330,18):(331,17):(332,16):(333,15):(334,14):(336,12):(337,11):(338,10):(339,9)
NAL94_RS12345	A00920_76_HCYVTDRXX_1_2246_18701_6511	311	339	1	28	-20.42	-30.09	AGCGCUCCAUUAGUCCUCUCGAUCUAACUUCUCCG	311GUUGGAUUGACUGUGAUUGAUGGAUCGUU&1AGCGCUCCAUUAGUCCUCUCGAUCUAAC	311||||||||||..|.||||||||||.||||&1||||.|||||||||||..||||||||||	(311,28):(312,27):(313,26):(314,25):(315,24):(316,23):(317,22):(318,21):(319,20):(320,19):(323,16):(325,15):(326,14):(327,13):(328,12):(329,11):(330,10):(331,9):(332,8):(333,7):(334,6):(336,4):(337,3):(338,2):(339,1)
NAL94_RS12345	A00920_76_HCYVTDRXX_1_2246_28574_8046	311	339	5	32	-20.56	-30.39	UCUAAGCGCUCCAUUAGUCCUCUCGAUCUAACU	311GUUGGAUUGACUGUGAUUGAUGGAUCGUU&5AGCGCUCCAUUAGUCCUCUCGAUCUAAC	311||||||||||..|.||||||||||.||||&5||||.|||||||||||..||||||||||	(311,32):(312,31):(313,30):(314,29):(315,28):(316,27):(317,26):(318,25):(319,24):(320,23):(323,20):(325,19):(326,18):(327,17):(328,16):(329,15):(330,14):(331,13):(332,12):(333,11):(334,10):(336,8):(337,7):(338,6):(339,5)
NAL94_RS12345	A00920_76_HCYVTDRXX_1_2246_28782_8093	311	339	5	32	-20.56	-30.39	UCUAAGCGCUCCAUUAGUCCUCUCGAUCUAACU	311GUUGGAUUGACUGUGAUUGAUGGAUCGUU&5AGCGCUCCAUUAGUCCUCUCGAUCUAAC	311||||||||||..|.||||||||||.||||&5||||.|||||||||||..||||||||||	(311,32):(312,31):(313,30):(314,29):(315,28):(316,27):(317,26):(318,25):(319,24):(320,23):(323,20):(325,19):(326,18):(327,17):(328,16):(329,15):(330,14):(331,13):(332,12):(333,11):(334,10):(336,8):(337,7):(338,6):(339,5)
NAL94_RS12345	A00920_76_HCYVTDRXX_1_2246_1063_15734	311	339	5	32	-20.55	-30.39	UCUAAGCGCUCCAUUAGUCCUCUCGAUCUAACUU	311GUUGGAUUGACUGUGAUUGAUGGAUCGUU&5AGCGCUCCAUUAGUCCUCUCGAUCUAAC	311||||||||||..|.||||||||||.||||&5||||.|||||||||||..||||||||||	(311,32):(312,31):(313,30):(314,29):(315,28):(316,27):(317,26):(318,25):(319,24):(320,23):(323,20):(325,19):(326,18):(327,17):(328,16):(329,15):(330,14):(331,13):(332,12):(333,11):(334,10):(336,8):(337,7):(338,6):(339,5)
NAL94_RS12345	A00920_76_HCYVTDRXX_1_2246_7572_22435	311	339	7	34	-20.55	-30.39	CUUCUAAGCGCUCCAUUAGUCCUCUCGAUCUAACU	311GUUGGAUUGACUGUGAUUGAUGGAUCGUU&7AGCGCUCCAUUAGUCCUCUCGAUCUAAC	311||||||||||..|.||||||||||.||||&7||||.|||||||||||..||||||||||	(311,34):(312,33):(313,32):(314,31):(315,30):(316,29):(317,28):(318,27):(319,26):(320,25):(323,22):(325,21):(326,20):(327,19):(328,18):(329,17):(330,16):(331,15):(332,14):(333,13):(334,12):(336,10):(337,9):(338,8):(339,7)
NAL94_RS12345	A00920_76_HCYVTDRXX_1_2246_20455_23954	608	637	1	28	-21.62	-28.65	UAUCGCCCCAAGAAUUUUCAACCUUCCACUUA	608UGGAUGGUUGAACAGUUCGGGUUCGCGAUA&1UAUCGCCCCAAGAAUUUUCAACCUUCCA	608||||.|||||||.||||||||...||||||&1|||||||||..||||||||||||.||||	(608,28):(609,27):(610,26):(611,25):(613,23):(614,22):(615,21):(616,20):(617,19):(618,18):(619,17):(621,16):(622,15):(623,14):(624,13):(625,12):(626,9):(627,8):(628,7):(632,6):(633,5):(634,4):(635,3):(636,2):(637,1)
NAL94_RS12345	A00920_76_HCYVTDRXX_1_2246_15971_24549	311	339	8	35	-20.45	-30.39	ACUUCUAAGCGCUCCAUUAGUCCUCUCGAUCUAACUUCUCC	311GUUGGAUUGACUGUGAUUGAUGGAUCGUU&8AGCGCUCCAUUAGUCCUCUCGAUCUAAC	311||||||||||..|.||||||||||.||||&8||||.|||||||||||..||||||||||	(311,35):(312,34):(313,33):(314,32):(315,31):(316,30):(317,29):(318,28):(319,27):(320,26):(323,23):(325,22):(326,21):(327,20):(328,19):(329,18):(330,17):(331,16):(332,15):(333,14):(334,13):(336,11):(337,10):(338,9):(339,8)
NAL94_RS12345	A00920_76_HCYVTDRXX_1_2246_5511_28166	311	339	9	36	-20.45	-30.39	CACUUCUAAGCGCUCCAUUAGUCCUCUCGAUCUAACUUCUC	311GUUGGAUUGACUGUGAUUGAUGGAUCGUU&9AGCGCUCCAUUAGUCCUCUCGAUCUAAC	311||||||||||..|.||||||||||.||||&9||||.|||||||||||..||||||||||	(311,36):(312,35):(313,34):(314,33):(315,32):(316,31):(317,30):(318,29):(319,28):(320,27):(323,24):(325,23):(326,22):(327,21):(328,20):(329,19):(330,18):(331,17):(332,16):(333,15):(334,14):(336,12):(337,11):(338,10):(339,9)
NAL94_RS12345	A00920_76_HCYVTDRXX_1_2246_19849_29951	311	339	1	28	-20.52	-30.09	AGCGCUCCAUUAGUCCUCUCGAUCUAACUU	311GUUGGAUUGACUGUGAUUGAUGGAUCGUU&1AGCGCUCCAUUAGUCCUCUCGAUCUAAC	311||||||||||..|.||||||||||.||||&1||||.|||||||||||..||||||||||	(311,28):(312,27):(313,26):(314,25):(315,24):(316,23):(317,22):(318,21):(319,20):(320,19):(323,16):(325,15):(326,14):(327,13):(328,12):(329,11):(330,10):(331,9):(332,8):(333,7):(334,6):(336,4):(337,3):(338,2):(339,1)
NAL94_RS12345	A00920_76_HCYVTDRXX_1_2247_4824_2268	311	339	10	37	-20.51	-30.39	UCACUUCUAAGCGCUCCAUUAGUCCUCUCGAUCUAACU	311GUUGGAUUGACUGUGAUUGAUGGAUCGUU&10AGCGCUCCAUUAGUCCUCUCGAUCUAAC	311||||||||||..|.||||||||||.||||&10||||.|||||||||||..||||||||||	(311,37):(312,36):(313,35):(314,34):(315,33):(316,32):(317,31):(318,30):(319,29):(320,28):(323,25):(325,24):(326,23):(327,22):(328,21):(329,20):(330,19):(331,18):(332,17):(333,16):(334,15):(336,13):(337,12):(338,11):(339,10)
NAL94_RS12345	A00920_76_HCYVTDRXX_1_2247_4824_2519	311	339	10	37	-20.51	-30.39	UCACUUCUAAGCGCUCCAUUAGUCCUCUCGAUCUAACU	311GUUGGAUUGACUGUGAUUGAUGGAUCGUU&10AGCGCUCCAUUAGUCCUCUCGAUCUAAC	311||||||||||..|.||||||||||.||||&10||||.|||||||||||..||||||||||	(311,37):(312,36):(313,35):(314,34):(315,33):(316,32):(317,31):(318,30):(319,29):(320,28):(323,25):(325,24):(326,23):(327,22):(328,21):(329,20):(330,19):(331,18):(332,17):(333,16):(334,15):(336,13):(337,12):(338,11):(339,10)
NAL94_RS12345	A00920_76_HCYVTDRXX_1_2247_11641_5149	311	339	8	35	-20.45	-30.39	ACUUCUAAGCGCUCCAUUAGUCCUCUCGAUCUAACUUCUCC	311GUUGGAUUGACUGUGAUUGAUGGAUCGUU&8AGCGCUCCAUUAGUCCUCUCGAUCUAAC	311||||||||||..|.||||||||||.||||&8||||.|||||||||||..||||||||||	(311,35):(312,34):(313,33):(314,32):(315,31):(316,30):(317,29):(318,28):(319,27):(320,26):(323,23):(325,22):(326,21):(327,20):(328,19):(329,18):(330,17):(331,16):(332,15):(333,14):(334,13):(336,11):(337,10):(338,9):(339,8)
NAL94_RS12345	A00920_76_HCYVTDRXX_1_2247_7482_5995	311	339	9	36	-20.45	-30.39	CACUUCUAAGCGCUCCAUUAGUCCUCUCGAUCUAACUUCUC	311GUUGGAUUGACUGUGAUUGAUGGAUCGUU&9AGCGCUCCAUUAGUCCUCUCGAUCUAAC	311||||||||||..|.||||||||||.||||&9||||.|||||||||||..||||||||||	(311,36):(312,35):(313,34):(314,33):(315,32):(316,31):(317,30):(318,29):(319,28):(320,27):(323,24):(325,23):(326,22):(327,21):(328,20):(329,19):(330,18):(331,17):(332,16):(333,15):(334,14):(336,12):(337,11):(338,10):(339,9)
NAL94_RS12345	A00920_76_HCYVTDRXX_1_2247_9986_16908	248	273	2	24	-21.78	-28.8	UGCGCUUCACGUUGUUCAUUCGCCG	248GGUGAACGAGUCUCAAUGUGAAGUGC&2GCGCUUCACGUUGUUCAUUCGCC	248||||||.|||...|||||||||||||&2||||||||||||||||.||||||	(248,24):(249,23):(250,22):(251,21):(252,20):(253,19):(255,17):(256,16):(257,15):(261,14):(262,13):(263,12):(264,11):(265,10):(266,9):(267,8):(268,7):(269,6):(270,5):(271,4):(272,3):(273,2)
NAL94_RS12345	A00920_76_HCYVTDRXX_1_2247_17833_24518	311	339	1	28	-20.42	-30.09	AGCGCUCCAUUAGUCCUCUCGAUCUAACUUCUCCG	311GUUGGAUUGACUGUGAUUGAUGGAUCGUU&1AGCGCUCCAUUAGUCCUCUCGAUCUAAC	311||||||||||..|.||||||||||.||||&1||||.|||||||||||..||||||||||	(311,28):(312,27):(313,26):(314,25):(315,24):(316,23):(317,22):(318,21):(319,20):(320,19):(323,16):(325,15):(326,14):(327,13):(328,12):(329,11):(330,10):(331,9):(332,8):(333,7):(334,6):(336,4):(337,3):(338,2):(339,1)
NAL94_RS12345	A00920_76_HCYVTDRXX_1_2247_17716_24533	311	339	1	28	-20.42	-30.09	AGCGCUCCAUUAGUCCUCUCGAUCUAACUUCUCCG	311GUUGGAUUGACUGUGAUUGAUGGAUCGUU&1AGCGCUCCAUUAGUCCUCUCGAUCUAAC	311||||||||||..|.||||||||||.||||&1||||.|||||||||||..||||||||||	(311,28):(312,27):(313,26):(314,25):(315,24):(316,23):(317,22):(318,21):(319,20):(320,19):(323,16):(325,15):(326,14):(327,13):(328,12):(329,11):(330,10):(331,9):(332,8):(333,7):(334,6):(336,4):(337,3):(338,2):(339,1)
NAL94_RS12345	A00920_76_HCYVTDRXX_1_2247_32389_31469	311	339	9	36	-20.52	-30.39	CACUUCUAAGCGCUCCAUUAGUCCUCUCGAUCUAACU	311GUUGGAUUGACUGUGAUUGAUGGAUCGUU&9AGCGCUCCAUUAGUCCUCUCGAUCUAAC	311||||||||||..|.||||||||||.||||&9||||.|||||||||||..||||||||||	(311,36):(312,35):(313,34):(314,33):(315,32):(316,31):(317,30):(318,29):(319,28):(320,27):(323,24):(325,23):(326,22):(327,21):(328,20):(329,19):(330,18):(331,17):(332,16):(333,15):(334,14):(336,12):(337,11):(338,10):(339,9)
NAL94_RS12345	A00920_76_HCYVTDRXX_1_2248_29261_2127	311	339	7	34	-20.55	-30.39	CUUCUAAGCGCUCCAUUAGUCCUCUCGAUCUAACU	311GUUGGAUUGACUGUGAUUGAUGGAUCGUU&7AGCGCUCCAUUAGUCCUCUCGAUCUAAC	311||||||||||..|.||||||||||.||||&7||||.|||||||||||..||||||||||	(311,34):(312,33):(313,32):(314,31):(315,30):(316,29):(317,28):(318,27):(319,26):(320,25):(323,22):(325,21):(326,20):(327,19):(328,18):(329,17):(330,16):(331,15):(332,14):(333,13):(334,12):(336,10):(337,9):(338,8):(339,7)
NAL94_RS12345	A00920_76_HCYVTDRXX_1_2248_23457_2910	311	339	9	36	-20.44	-30.39	CACUUCUAAGCGCUCCAUUAGUCCUCUCGAUCUAACUUCUCC	311GUUGGAUUGACUGUGAUUGAUGGAUCGUU&9AGCGCUCCAUUAGUCCUCUCGAUCUAAC	311||||||||||..|.||||||||||.||||&9||||.|||||||||||..||||||||||	(311,36):(312,35):(313,34):(314,33):(315,32):(316,31):(317,30):(318,29):(319,28):(320,27):(323,24):(325,23):(326,22):(327,21):(328,20):(329,19):(330,18):(331,17):(332,16):(333,15):(334,14):(336,12):(337,11):(338,10):(339,9)
NAL94_RS12345	A00920_76_HCYVTDRXX_1_2248_16306_3991	311	339	8	35	-20.53	-30.39	ACUUCUAAGCGCUCCAUUAGUCCUCUCGAUCUAACU	311GUUGGAUUGACUGUGAUUGAUGGAUCGUU&8AGCGCUCCAUUAGUCCUCUCGAUCUAAC	311||||||||||..|.||||||||||.||||&8||||.|||||||||||..||||||||||	(311,35):(312,34):(313,33):(314,32):(315,31):(316,30):(317,29):(318,28):(319,27):(320,26):(323,23):(325,22):(326,21):(327,20):(328,19):(329,18):(330,17):(331,16):(332,15):(333,14):(334,13):(336,11):(337,10):(338,9):(339,8)
NAL94_RS12345	A00920_76_HCYVTDRXX_1_2248_5204_15577	311	339	9	36	-20.5	-30.39	CACUUCUAAGCGCUCCAUUAGUCCUCUCGAUCUAACUUC	311GUUGGAUUGACUGUGAUUGAUGGAUCGUU&9AGCGCUCCAUUAGUCCUCUCGAUCUAAC	311||||||||||..|.||||||||||.||||&9||||.|||||||||||..||||||||||	(311,36):(312,35):(313,34):(314,33):(315,32):(316,31):(317,30):(318,29):(319,28):(320,27):(323,24):(325,23):(326,22):(327,21):(328,20):(329,19):(330,18):(331,17):(332,16):(333,15):(334,14):(336,12):(337,11):(338,10):(339,9)
NAL94_RS12345	A00920_76_HCYVTDRXX_1_2248_18050_18787	311	339	9	36	-20.52	-30.39	CACUUCUAAGCGCUCCAUUAGUCCUCUCGAUCUAACU	311GUUGGAUUGACUGUGAUUGAUGGAUCGUU&9AGCGCUCCAUUAGUCCUCUCGAUCUAAC	311||||||||||..|.||||||||||.||||&9||||.|||||||||||..||||||||||	(311,36):(312,35):(313,34):(314,33):(315,32):(316,31):(317,30):(318,29):(319,28):(320,27):(323,24):(325,23):(326,22):(327,21):(328,20):(329,19):(330,18):(331,17):(332,16):(333,15):(334,14):(336,12):(337,11):(338,10):(339,9)
[truncated: 1,159 more rows]
